# Supplementary material for: mRNA Transcriptomics of Galectins Unveils Heterogeneous Organization in Mouse and Human Brain
Source: Front Mol Neurosci. 2016 Dec 16;9:139. doi: 10.3389/fnmol.2016.00139 (PMC5159438; doi:10.3389/fnmol.2016.00139)
Supplement: Supplementary file 3 [file Data_Sheet_3.ZIP]

Archive with 22 entries (22 files):
- Supplementary Tables/S1 Table.xlsx
- Supplementary Tables/S10 Table.xlsx
- Supplementary Tables/S11 Table.xlsx
- Supplementary Tables/S12 Table.xlsx
- Supplementary Tables/S13 Table.xlsx
- Supplementary Tables/S14 Table.xlsx
- Supplementary Tables/S15 Table.xlsx
- Supplementary Tables/S16 Table.xlsx
- Supplementary Tables/S17 Table.xlsx
- Supplementary Tables/S18 Table.xlsx
- Supplementary Tables/S19 Table.xlsx
- Supplementary Tables/S2 Table.xlsx
- Supplementary Tables/S20 Table.xlsx
- Supplementary Tables/S21 Table.xlsx
- Supplementary Tables/S22 Table.xlsx
- Supplementary Tables/S3 Table.xlsx
- Supplementary Tables/S4 Table.xlsx
- Supplementary Tables/S5 Table.xlsx
- Supplementary Tables/S6 Table.xlsx
- Supplementary Tables/S7 Table.xlsx
- Supplementary Tables/S8 Table.xlsx
- Supplementary Tables/S9 Table.xlsx
