# Supplementary material for: mRNA Transcriptomics of Galectins Unveils Heterogeneous Organization in Mouse and Human Brain
Source: Front Mol Neurosci. 2016 Dec 16;9:139. doi: 10.3389/fnmol.2016.00139 (PMC5159438; doi:10.3389/fnmol.2016.00139)
Supplement: Supplementary file 3 [file Data_Sheet_3.ZIP › Supplementary Tables/S1 Table.xlsx]

## Sheet: Sheet1
			Website links and details of the images extracted from the Allen Brain Atlas
				(No. of worksheets included- 1)
	http://mouse.brain-map.org/
	GENE	IMAGES NO.			URL'S
		LATERAL	PARALATERAL	MIDDLE
	Lgals1	79749622_44	79749622_100	79749622_132	http://mouse.brain-map.org/experiment/siv?id=79749622&imageId=79722606&initImage=ish&coordSystem=pixel&x=4504.5&y=3056.5&z=1
		79749622_52	79749622_108	79749622_148
	Lgals2	69549188_38	69549188_94	69549188_134	http://mouse.brain-map.org/experiment/siv?id=69549188&imageId=69605444&initImage=ish&coordSystem=pixel&x=4920.5&y=3816.5&z=1
		69549188_46	69549188_102	69549188_150
		69549188_54	69549188_110	69549188_158
	Lgals3	70295488_42	70295488_98	70295488_138	http://mouse.brain-map.org/experiment/siv?id=70295488&imageId=70077140&initImage=ish&coordSystem=pixel&x=6728.5&y=3824.5&z=1
		70295488_58	70295488_106	70295488_146
	Lgals4	75931432_45	75931432_77	75931432_141	http://mouse.brain-map.org/experiment/siv?id=75931432&imageId=75827831&initImage=ish&coordSystem=pixel&x=4512.5&y=2752.5&z=1
		75931432_53	75931432_109	75931432_149
	Lgals7	70918892_4	70918892_68	70918892_100	http://mouse.brain-map.org/experiment/siv?id=70918892&imageId=70683213&initImage=ish&coordSystem=pixel&x=5008.5&y=3624.5&z=1
		70918892_12	70918892_76	70918892_132
		70918892_20	70918892_92	70918892_140
	Lgals8	68546293_10	68546293_82	68546293_114	http://mouse.brain-map.org/experiment/siv?id=68546293&imageId=68035571&initImage=ish&coordSystem=pixel&x=5440.5&y=3184.5&z=1
		68546293_18	68546293_90	68546293_122
		68546293_26		68546293_154
	Lgals9	69059800_13	69059800_69	69059800_101	http://mouse.brain-map.org/experiment/siv?id=69059800&imageId=69060256&initImage=ish&coordSystem=pixel&x=5024.5&y=3792.5&z=1
		69059800_21	69059800_77	69059800_109
		69059800_29		69059800_133
	Lgals12	75828172_38	75828172_94	75828172_134	http://mouse.brain-map.org/experiment/siv?id=75828172&imageId=75765997&initImage=ish&coordSystem=pixel&x=4408.5&y=3184.5&z=1
		75828172_46	75828172_102	75828172_142
		75828172_54	75828172_110	75828172_150
	aml3 / RUNX2	79544836_62	79544836_110	79544836_134	http://mouse.brain-map.org/experiment/siv?id=79544836&imageId=79552117&initImage=ish&coordSystem=pixel&x=4616.5&y=3416.5&z=1
	brg1 / SMARCA4	71488774_56	71488774_104	71488774_136 , 71488774_144	http://mouse.brain-map.org/experiment/siv?id=71488774&imageId=71250834&initImage=ish&coordSystem=pixel&x=4192.5&y=2872.5&z=1
	cdx2	75934932_57	75934932_81	75934932_153	http://mouse.brain-map.org/experiment/siv?id=75934932&imageId=75862045&initImage=ish&coordSystem=pixel&x=4904.5&y=3216.5&z=1
	c-myc	2416_61	2416_101	2416_141, 2416_133	http://mouse.brain-map.org/experiment/siv?id=2416&imageId=101345178&initImage=ish&coordSystem=pixel&x=3276&y=2120&z=1
	cnot3	69549668_62	69549668_110	69549668_142, 69549668_158	http://mouse.brain-map.org/experiment/siv?id=69549668&imageId=69616562&initImage=ish&coordSystem=pixel&x=6256.5&y=3080.5&z=1
	ctcf	79760450_52	79760450_100	79760450_140	http://mouse.brain-map.org/experiment/siv?id=79760450&imageId=79734874&initImage=ish&coordSystem=pixel&x=4736.5&y=3088.5&z=1
	dax1 / NR0B1	77464954_57	77464954_105	77464954_129	http://mouse.brain-map.org/experiment/siv?id=77464954&imageId=77483069&initImage=ish&coordSystem=pixel&x=4792.5&y=3152.5&z=1
	e2f1	2172_43	2172_91	2172_123	http://mouse.brain-map.org/experiment/siv?id=2172&imageId=101348693&initImage=ish&coordSystem=pixel&x=3072&y=2072&z=1
	err2 / ESRRB	77464890_62	77464890_110	77464890_150	http://mouse.brain-map.org/experiment/siv?id=77464890&imageId=77471980&initImage=ish&coordSystem=pixel&x=4368.5&y=2872.5&z=1
	eset / SETDB1	69134640_57, 69134640_65	69134640_105	69134640_129	http://mouse.brain-map.org/experiment/siv?id=69134640&imageId=69028763&initImage=ish&coordSystem=pixel&x=4232.5&y=2984.5&z=1
	ezh2	100142521_54, 100142521_46	100142521_86	100142521_150, 100142521_126	http://mouse.brain-map.org/experiment/siv?id=100142521&imageId=102172615&initImage=ish&coordSystem=pixel&x=5680&y=4088&z=3
	foxp3	69289004_49	69289004_81	69289004_153	http://mouse.brain-map.org/experiment/siv?id=69289004&imageId=69156805&initImage=ish&coordSystem=pixel&x=4552.5&y=3456.5&z=1
	gapdh	70276861_53	70276861_101	70276861_125	http://mouse.brain-map.org/experiment/siv?id=70276861&imageId=70080542&initImage=ish&coordSystem=pixel&x=9244.608370501426&y=3225.5971109626516&z=3
	klf4	77792639_49	77792639_97	77792639_145	http://mouse.brain-map.org/experiment/siv?id=77792639&imageId=77772839&initImage=ish&coordSystem=pixel&x=4608.5&y=3472.5&z=1
	gli3	1616_47
	hif1a	75828189_53	75828189_93	75828189_157	http://mouse.brain-map.org/experiment/siv?id=75828189&imageId=75772949&initImage=ish&coordSystem=pixel&x=4520.5&y=3456.5&z=1
	hnf3b / FOXA2	71307316_45	71307316_85	71307316_141	http://mouse.brain-map.org/experiment/siv?id=71307316&imageId=71188502&initImage=ish&coordSystem=pixel&x=5248.5&y=3432.5&z=1
	n-myc	79762720_125	79762720_85	79762720_29	http://mouse.brain-map.org/experiment/siv?id=79762720&imageId=79728540&initImage=ish&coordSystem=pixel&x=7752.5&y=3800.5&z=1
	oct4 / POU5F1	71325348_53	71325348_117	71325348_141	http://mouse.brain-map.org/experiment/siv?id=71325348&imageId=71197428&initImage=ish&coordSystem=pixel&x=4872.5&y=3296.5&z=1
	p300 / EP300	73497135_48	73497135_112	73497135_144	http://mouse.brain-map.org/experiment/siv?id=73497135&imageId=72582477&initImage=ish&coordSystem=pixel&x=6992.5&y=4736.5&z=1
	pparg	2496_59	2496_107	2496_139	http://mouse.brain-map.org/experiment/siv?id=2496&imageId=101349274&initImage=ish&coordSystem=pixel&x=2812&y=2220&z=1
	ring1b / RNF2	68341878_37	68341878_93, 68341878_101	68341878_133
	sox2	79677365_52	79677365_108	79677365_156	http://mouse.brain-map.org/experiment/siv?id=79677365&imageId=79682318&initImage=ish&coordSystem=pixel&x=4800.5&y=3080.5&z=1
	stat3	2638_38	2638_86	2638_126	http://mouse.brain-map.org/experiment/siv?id=2638&imageId=101351439&initImage=ish&coordSystem=pixel&x=3632&y=2220&z=1
	suz12	69261927_62	69261927_110	69261927_142	http://mouse.brain-map.org/experiment/siv?id=69261927&imageId=69417989&initImage=ish&coordSystem=pixel&x=4248.5&y=2880.5&z=1
	zfp281	68269069_62	68269069_102	68269069_142	http://mouse.brain-map.org/experiment/siv?id=68269069&imageId=67874996&initImage=ish&coordSystem=pixel&x=5856.5&y=3288.5&z=1
