# Supplementary material for: mRNA Transcriptomics of Galectins Unveils Heterogeneous Organization in Mouse and Human Brain
Source: Front Mol Neurosci. 2016 Dec 16;9:139. doi: 10.3389/fnmol.2016.00139 (PMC5159438; doi:10.3389/fnmol.2016.00139)
Supplement: Supplementary file 3 [file Data_Sheet_3.ZIP › Supplementary Tables/S10 Table.xlsx]

## Sheet: Sheet 1
List of genes Probes from AHBA used in our analysis
(No. of worksheets included- 1)
HGNC name	probe ID
AR	367
ARID3A	1820
ATF1	466
ATF2	1386
ATF3	467
BACH1	571
BATF	10538
BCL11A	53335
BCL3	602
BCLAF1	9774
BDP1	55814
BRCA1	672
BRF2	55290
CBX3	11335
CCNT2	905
CEBPA	1050
CEBPB	1051
CEBPD	1052
CHD1	1105
CHD2	1106
CREB1	1385
CREBBP	1387
CTBP2	1488
CTCF	10664
CTCFL	140690
DEC	50514
E2F1	1869
E2F4	1874
E2F6	1876
EBF1	1879
EGR1	1958
ELF1	1997
ELK1	2002
ELK4	2005
EP300	2033
EPAS1	2034
ESR1	2099
ESRRA	1057177
ETS1	2113
EZH2	2146
FAM48A	1041821
FOS	2353
FOSL1	8061
FOSL2	2355
FOXA1	3169
FOXA2	3170
FOXA3	3171
FOXM1	2305
FOXP2	93986
GABPA	2551
GATA1	2623
GATA2	2624
GATA3	2625
GTF2B	2959
GTF2F1	2962
GTF3C2	2976
HDAC1	3065
HDAC2	3066
HDAC8	55869
HIF1A	3091
HMGN3	9324
HNF4A	3172
HNF4G	3174
HSF1	3297
IKZF1	10320
IRF1	3659
IRF3	3661
IRF4	3662
ITGB3BP	23421
JUN	3725
JUNB	3726
JUND	3727
KDM5B	10765
LGALS1	1054595
LGALS2	1054593
LGALS3	1016980
LGALS4	1054589
LGALS7	1054586
LGALS8	1026037
LGALS9	1054585
LGALS12	1013326
LGALS13	1044263
LGALS14	1028364
LGALS16	1016725
LIN54	132660
LIN9	286826
MAFF	23764
MAFK	7975
MAX	4149
MAZ	4150
MBD4	8930
MEF2A	4205
MEF2C	4208
MTA3	57504
MXI1	4601
MYBL2	4605
MYC	4609
NANOG	79923
NFATC1	4772
NFE2	4778
NFIC	4782
NFYA	4800
NFYB	4801
NR2C2	7182
NR2F2	7026
NR3C1	2908
NRF1	4899
PAX5	5079
PBX3	5090
PHF8	23133
PML	5371
POLR3A	11128
POU2F1	5451
POU2F2	1052859
POU5F1	5460
PPARGC1A	10891
PRDM1	639
RAD21	5885
RARA	5914
RARG	5916
RBBP5	5929
RBL2	5934
RBP1	1016416
RBP2	1052258
RCOR1	23186
RELA	5970
REST	5978
RFX5	5993
RUNX1	861
RUNX2	860
RUNX3	864
RXRA	6256
SAP30	8819
SETDB1	9869
SIN3A	25942
SIRT6	51548
SIX5	147912
SMAD2	4087
SMAD3	4088
SMARCA4	6597
SMARCB1	6598
SMARCC1	6599
SMARCC2	6601
SMC3	9126
SOX2	6657
SOX4	6659
SP1	6667
SP2	6668
SP4	6671
SPI1	6688
SREBF1	6720
SRF	6722
STAT1	6772
STAT2	6773
STAT3	6774
STAT5A	6776
SUZ12	23512
TAF1	6872
TAF7	6879
TAL1	6886
TBL1XR1	79718
TBP	6908
TCF12	6938
TCF3	6929
TCF4	6925
TEAD4	7004
TFAP2A	7020
TFAP2C	7022
THAP1	55145
TP53	7157
TP63	8626
TRIM28	10155
UBTF	7343
USF1	7391
USF2	7392
WRNIP1	56897
YY1	7528
ZBTB33	10009
ZBTB7A	51341
ZEB1	6935
ZKSCAN1	7586
ZNF143	7702
ZNF217	7764
ZNF263	10127
ZZZ3	26009
