# Supplementary material for: mRNA Transcriptomics of Galectins Unveils Heterogeneous Organization in Mouse and Human Brain
Source: Front Mol Neurosci. 2016 Dec 16;9:139. doi: 10.3389/fnmol.2016.00139 (PMC5159438; doi:10.3389/fnmol.2016.00139)
Supplement: Supplementary file 3 [file Data_Sheet_3.ZIP › Supplementary Tables/S11 Table.xlsx]

## Sheet: Sheet 1
AHBA:List of structures present in each donor brain for which analysis can be performed
(No. of worksheets included- 1)
Donor	Parent structure abbreviation	Parent structure name	Child structure abbreviation	Child structure name
H0351.2001	FL	frontal lobe	AOrG	anterior orbital gyrus
H0351.2001	FL	frontal lobe	fro	frontal operculum
H0351.2001	FL	frontal lobe	FP	frontal pole
H0351.2001	FL	frontal lobe	GRe	gyrus rectus
H0351.2001	FL	frontal lobe	opIFG	inferior frontal gyrus, opercular part
H0351.2001	FL	frontal lobe	orIFG	inferior frontal gyrus, orbital part
H0351.2001	FL	frontal lobe	trIFG	inferior frontal gyrus, triangular part
H0351.2001	FL	frontal lobe	IRoG	inferior rostral gyrus
H0351.2001	FL	frontal lobe	LOrG	lateral orbital gyrus
H0351.2001	FL	frontal lobe	MOrG	medial orbital gyrus
H0351.2001	FL	frontal lobe	MFG	middle frontal gyrus
H0351.2001	FL	frontal lobe	PCLa	paracentral lobule, anterior part
H0351.2001	FL	frontal lobe	PTG	paraterminal gyrus
H0351.2001	FL	frontal lobe	PaOG	parolfactory gyri
H0351.2001	FL	frontal lobe	POrG	posterior orbital gyrus
H0351.2001	FL	frontal lobe	PrG	precentral gyrus
H0351.2001	FL	frontal lobe	SFG	superior frontal gyrus
H0351.2001	FL	frontal lobe	SRoG	superior rostral gyrus
H0351.2001	Ins	insula	LIG	long insular gyri
H0351.2001	Ins	insula	SIG	short insular gyri
H0351.2001	CgG	cingulate gyrus	CgGf	cingulate gyrus, frontal part
H0351.2001	CgG	cingulate gyrus	CgGp	cingulate gyrus, parietal part
H0351.2001	CgG	cingulate gyrus	CgGr	cingulate gyrus, retrosplenial part
H0351.2001	CgG	cingulate gyrus	SCG	subcallosal cingulate gyrus
H0351.2001	HiF	hippocampal formation	DG	dentate gyrus
H0351.2001	HiF	hippocampal formation	CA1	CA1 field
H0351.2001	HiF	hippocampal formation	CA2	CA2 field
H0351.2001	HiF	hippocampal formation	CA3	CA3 field
H0351.2001	HiF	hippocampal formation	CA4	CA4 field
H0351.2001	HiF	hippocampal formation	S	subiculum
H0351.2001	PHG	parahippocampal gyrus	PHG	parahippocampal gyrus
H0351.2001	Br	brain	Pir	piriform cortex
H0351.2001	OL	occipital lobe	Cun	cuneus
H0351.2001	OL	occipital lobe	IOG	inferior occipital gyrus
H0351.2001	OL	occipital lobe	LiG	lingual gyrus
H0351.2001	OL	occipital lobe	OP	occipital pole
H0351.2001	OL	occipital lobe	OTG	occipito-temporal gyrus
H0351.2001	OL	occipital lobe	SOG	superior occipital gyrus
H0351.2001	PL	parietal lobe	AnG	angular gyrus
H0351.2001	PL	parietal lobe	SMG	supramarginal gyrus
H0351.2001	PL	parietal lobe	PCLp	paracentral lobule, posterior part
H0351.2001	PL	parietal lobe	PoG	postcentral gyrus
H0351.2001	PL	parietal lobe	PCu	precuneus
H0351.2001	PL	parietal lobe	SPL	superior parietal lobule
H0351.2001	TL	temporal lobe	FuG	fusiform gyrus
H0351.2001	TL	temporal lobe	HG	Heschl's gyrus
H0351.2001	TL	temporal lobe	ITG	inferior temporal gyrus
H0351.2001	TL	temporal lobe	MTG	middle temporal gyrus
H0351.2001	TL	temporal lobe	PLP	planum polare
H0351.2001	TL	temporal lobe	PLT	planum temporale
H0351.2001	TL	temporal lobe	STG	superior temporal gyrus
H0351.2001	TL	temporal lobe	TP	temporal pole
H0351.2001	TL	temporal lobe	TG	transverse gyri
H0351.2001	Amg	amygdala	ATZ	amygdalohippocampal transition zone
H0351.2001	Amg	amygdala	BLA	basolateral nucleus
H0351.2001	Amg	amygdala	BMA	basomedial nucleus
H0351.2001	Amg	amygdala	CeA	central nucleus
H0351.2001	Amg	amygdala	COMA	cortico-medial group
H0351.2001	Amg	amygdala	LA	lateral nucleus
H0351.2001	BF	basal forebrain	SptN	septal nuclei
H0351.2001	BF	basal forebrain	SI	substantia innominata
H0351.2001	GP	globus pallidus	GPe	globus pallidus, external segment
H0351.2001	GP	globus pallidus	GPi	globus pallidus, internal segment
H0351.2001	Str	striatum	BCd	body of the caudate nucleus
H0351.2001	Str	striatum	HCd	head of the caudate nucleus
H0351.2001	Str	striatum	TCd	tail of the caudate nucleus
H0351.2001	Str	striatum	Acb	nucleus accumbens
H0351.2001	Str	striatum	Pu	putamen
H0351.2001	Cl	claustrum	Cl	claustrum
H0351.2001	ET	epithalamus	Hb	habenular nuclei
H0351.2001	ET	epithalamus	Pa	paraventricular nuclei of thalamus
H0351.2001	ET	epithalamus	PIN	pineal gland
H0351.2001	Hy	hypothalamus	AHA	anterior hypothalamic area
H0351.2001	Hy	hypothalamus	LHA	lateral hypothalamic area, anterior region
H0351.2001	Hy	hypothalamus	PVH	paraventricular nucleus of the hypothalamus
H0351.2001	Hy	hypothalamus	SO	supraoptic nucleus
H0351.2001	Hy	hypothalamus	LHM	lateral hypothalamic area, mammillary region
H0351.2001	Hy	hypothalamus	MB	mammillary body
H0351.2001	Hy	hypothalamus	PHA	posterior hypothalamic area
H0351.2001	Hy	hypothalamus	SuM	supramammillary nucleus
H0351.2001	Hy	hypothalamus	TM	tuberomammillary nucleus
H0351.2001	Hy	hypothalamus	PrOR	preoptic region
H0351.2001	Hy	hypothalamus	ARH	arcuate nucleus of the hypothalamus
H0351.2001	Hy	hypothalamus	DMH	dorsomedial hypothalamic nucleus
H0351.2001	Hy	hypothalamus	LHT	lateral hypothalamic area, tuberal region
H0351.2001	Hy	hypothalamus	LTu	lateral tuberal nucleus
H0351.2001	Hy	hypothalamus	PeF	perifornical nucleus
H0351.2001	Hy	hypothalamus	VMH	ventromedial hypothalamic nucleus
H0351.2001	SbT	subthalamus	SbT	subthalamus
H0351.2001	DT	dorsal thalamus	DTA	anterior group of nuclei
H0351.2001	DT	dorsal thalamus	ILc	caudal group of intralaminar nuclei
H0351.2001	DT	dorsal thalamus	LGd	dorsal lateral geneiculate nucleus
H0351.2001	DT	dorsal thalamus	DTLd	lateral group of nuclei, dorsal division
H0351.2001	DT	dorsal thalamus	DTLv	lateral group of nuclei, ventral division
H0351.2001	DT	dorsal thalamus	MG	medial geniculate complex
H0351.2001	DT	dorsal thalamus	DTM	medial group of nuclei
H0351.2001	DT	dorsal thalamus	DTP	posterior group of nuclei
H0351.2001	DT	dorsal thalamus	ILr	rostral group of intralaminar nuclei
H0351.2001	VT	ventral thalamus	VT	ventral thalamus
H0351.2001	MES	mesencephalon	IC	inferior colliculus
H0351.2001	MES	mesencephalon	SC	superior colliculus
H0351.2001	MES	mesencephalon	CGMB	central gray substance of midbrain
H0351.2001	MES	mesencephalon	EW	Edinger-Westphal nucleus
H0351.2001	MES	mesencephalon	ICjl	interstitial nucleus of Cajal
H0351.2001	MES	mesencephalon	MBRa	midbrain raphe nuclei
H0351.2001	MES	mesencephalon	MBRF	midbrain reticular formation
H0351.2001	MES	mesencephalon	Dk	nucleus of Darkschewitsch
H0351.2001	MES	mesencephalon	3	oculomotor nuclear complex
H0351.2001	MES	mesencephalon	RN	red nucleus
H0351.2001	MES	mesencephalon	SN	substantia nigra
H0351.2001	MES	mesencephalon	4	trochlear nucleus
H0351.2001	MES	mesencephalon	VTA	ventral tegmental area
H0351.2001	MES	mesencephalon	PTec	pretectal region
H0351.2001	CbCx	cerebellar cortex	Ve-I-II	I-II
H0351.2001	CbCx	cerebellar cortex	Ve-III	III
H0351.2001	CbCx	cerebellar cortex	Ve-IV	IV
H0351.2001	CbCx	cerebellar cortex	Ve-V	V
H0351.2001	CbCx	cerebellar cortex	Ve-VI	VI
H0351.2001	CbCx	cerebellar cortex	Ve-VIIAf	VIIAf
H0351.2001	CbCx	cerebellar cortex	Ve-VIIAt	VIIAt
H0351.2001	CbCx	cerebellar cortex	Ve-VIIB	VIIB
H0351.2001	CbCx	cerebellar cortex	Ve-VIIIA	VIIIA
H0351.2001	CbCx	cerebellar cortex	Ve-VIIIB	VIIIB
H0351.2001	CbCx	cerebellar cortex	Ve-IX	IX
H0351.2001	CbCx	cerebellar cortex	Ve-X	X
H0351.2001	CbCx	cerebellar cortex	Cb-III	III
H0351.2001	CbCx	cerebellar cortex	Cb-IV	IV
H0351.2001	CbCx	cerebellar cortex	Cb-V	V
H0351.2001	CbCx	cerebellar cortex	Cb-VI	VI
H0351.2001	CbCx	cerebellar cortex	Cb-Crus I	crus I
H0351.2001	CbCx	cerebellar cortex	Cb-Crus II	crus II
H0351.2001	CbCx	cerebellar cortex	Cb-VIIB	VIIB
H0351.2001	CbCx	cerebellar cortex	Cb-VIIIA	VIIIA
H0351.2001	CbCx	cerebellar cortex	Cb-VIIIB	VIIIB
H0351.2001	CbCx	cerebellar cortex	Cb-IX	IX
H0351.2001	CbCx	cerebellar cortex	Cb-X	X
H0351.2001	CbN	cerebellar nuclei	Dt	dentate nucleus
H0351.2001	CbN	cerebellar nuclei	Emb	emboliform nucleus
H0351.2001	CbN	cerebellar nuclei	Fas	fastigial nucleus
H0351.2001	CbN	cerebellar nuclei	Glo	globose nucleus
H0351.2001	Bpons	basal part of pons	Pn	pontine nuclei
H0351.2001	PTg	pontine tegmentum	6	abducens nucleus
H0351.2001	PTg	pontine tegmentum	CGPo	central gray of the pons
H0351.2001	PTg	pontine tegmentum	7	facial motor nucleus
H0351.2001	PTg	pontine tegmentum	LPB	lateral parabrachial nucleus
H0351.2001	PTg	pontine tegmentum	LC	locus ceruleus
H0351.2001	PTg	pontine tegmentum	MPB	medial parabrachial nucleus
H0351.2001	PTg	pontine tegmentum	SubC	nucleus subceruleus
H0351.2001	PTg	pontine tegmentum	RPn	pontine raphe nucleus
H0351.2001	PTg	pontine tegmentum	PPRF	paramedian pontine reticular formation
H0351.2001	PTg	pontine tegmentum	SOC	superior olivary complex
H0351.2001	PTg	pontine tegmentum	5	trigeminal nuclei
H0351.2001	MY	myelencephalon	Arc	arcuate nucleus of medulla
H0351.2001	MY	myelencephalon	CGS	central glial substance
H0351.2001	MY	myelencephalon	8Co	cochlear nuclei
H0351.2001	MY	myelencephalon	Cu	cuneate nucleus
H0351.2001	MY	myelencephalon	10	dorsal motor nucleus of the vagus
H0351.2001	MY	myelencephalon	Gr	gracile nucleus
H0351.2001	MY	myelencephalon	12	hypoglossal nucleus
H0351.2001	MY	myelencephalon	IO	inferior olivary complex
H0351.2001	MY	myelencephalon	CMRt	central medullary reticular group
H0351.2001	MY	myelencephalon	GiRt	gigantocellular group
H0351.2001	MY	myelencephalon	LMRt	lateral medullary reticular group
H0351.2001	MY	myelencephalon	RaM	raphe nuclei of medulla
H0351.2001	MY	myelencephalon	Sp5	spinal trigeminal nucleus
H0351.2001	MY	myelencephalon	8Ve	vestibular nuclei
H0351.2001	WM	white matter	cc	corpus callosum
H0351.2001	WM	white matter	cgb	cingulum bundle
H0351.2001	SS	sulci & spaces	CPLV	choroid plexus of the lateral ventricle
H0351.2002	FL	frontal lobe	AOrG	anterior orbital gyrus
H0351.2002	FL	frontal lobe	fro	frontal operculum
H0351.2002	FL	frontal lobe	FP	frontal pole
H0351.2002	FL	frontal lobe	GRe	gyrus rectus
H0351.2002	FL	frontal lobe	opIFG	inferior frontal gyrus, opercular part
H0351.2002	FL	frontal lobe	orIFG	inferior frontal gyrus, orbital part
H0351.2002	FL	frontal lobe	trIFG	inferior frontal gyrus, triangular part
H0351.2002	FL	frontal lobe	IRoG	inferior rostral gyrus
H0351.2002	FL	frontal lobe	LOrG	lateral orbital gyrus
H0351.2002	FL	frontal lobe	MOrG	medial orbital gyrus
H0351.2002	FL	frontal lobe	MFG	middle frontal gyrus
H0351.2002	FL	frontal lobe	PCLa	paracentral lobule, anterior part
H0351.2002	FL	frontal lobe	PTG	paraterminal gyrus
H0351.2002	FL	frontal lobe	PaOG	parolfactory gyri
H0351.2002	FL	frontal lobe	POrG	posterior orbital gyrus
H0351.2002	FL	frontal lobe	PrG	precentral gyrus
H0351.2002	FL	frontal lobe	SFG	superior frontal gyrus
H0351.2002	FL	frontal lobe	SRoG	superior rostral gyrus
H0351.2002	Ins	insula	LIG	long insular gyri
H0351.2002	Ins	insula	SIG	short insular gyri
H0351.2002	CgG	cingulate gyrus	CgGf	cingulate gyrus, frontal part
H0351.2002	CgG	cingulate gyrus	CgGp	cingulate gyrus, parietal part
H0351.2002	CgG	cingulate gyrus	CgGr	cingulate gyrus, retrosplenial part
H0351.2002	CgG	cingulate gyrus	SCG	subcallosal cingulate gyrus
H0351.2002	HiF	hippocampal formation	DG	dentate gyrus
H0351.2002	HiF	hippocampal formation	CA1	CA1 field
H0351.2002	HiF	hippocampal formation	CA2	CA2 field
H0351.2002	HiF	hippocampal formation	CA3	CA3 field
H0351.2002	HiF	hippocampal formation	CA4	CA4 field
H0351.2002	HiF	hippocampal formation	S	subiculum
H0351.2002	PHG	parahippocampal gyrus	PHG	parahippocampal gyrus
H0351.2002	Br	brain	Pir	piriform cortex
H0351.2002	OL	occipital lobe	Cun	cuneus
H0351.2002	OL	occipital lobe	IOG	inferior occipital gyrus
H0351.2002	OL	occipital lobe	LiG	lingual gyrus
H0351.2002	OL	occipital lobe	OP	occipital pole
H0351.2002	OL	occipital lobe	OTG	occipito-temporal gyrus
H0351.2002	OL	occipital lobe	SOG	superior occipital gyrus
H0351.2002	PL	parietal lobe	AnG	angular gyrus
H0351.2002	PL	parietal lobe	SMG	supramarginal gyrus
H0351.2002	PL	parietal lobe	PCLp	paracentral lobule, posterior part
H0351.2002	PL	parietal lobe	PoG	postcentral gyrus
H0351.2002	PL	parietal lobe	PCu	precuneus
H0351.2002	PL	parietal lobe	SPL	superior parietal lobule
H0351.2002	TL	temporal lobe	FuG	fusiform gyrus
H0351.2002	TL	temporal lobe	HG	Heschl's gyrus
H0351.2002	TL	temporal lobe	ITG	inferior temporal gyrus
H0351.2002	TL	temporal lobe	MTG	middle temporal gyrus
H0351.2002	TL	temporal lobe	PLP	planum polare
H0351.2002	TL	temporal lobe	PLT	planum temporale
H0351.2002	TL	temporal lobe	STG	superior temporal gyrus
H0351.2002	TL	temporal lobe	TP	temporal pole
H0351.2002	TL	temporal lobe	TG	transverse gyri
H0351.2002	Amg	amygdala	ATZ	amygdalohippocampal transition zone
H0351.2002	Amg	amygdala	BLA	basolateral nucleus
H0351.2002	Amg	amygdala	BMA	basomedial nucleus
H0351.2002	Amg	amygdala	CeA	central nucleus
H0351.2002	Amg	amygdala	COMA	cortico-medial group
H0351.2002	Amg	amygdala	LA	lateral nucleus
H0351.2002	BF	basal forebrain	SptN	septal nuclei
H0351.2002	BF	basal forebrain	SI	substantia innominata
H0351.2002	GP	globus pallidus	GPe	globus pallidus, external segment
H0351.2002	GP	globus pallidus	GPi	globus pallidus, internal segment
H0351.2002	Str	striatum	BCd	body of the caudate nucleus
H0351.2002	Str	striatum	HCd	head of the caudate nucleus
H0351.2002	Str	striatum	TCd	tail of the caudate nucleus
H0351.2002	Str	striatum	Acb	nucleus accumbens
H0351.2002	Str	striatum	Pu	putamen
H0351.2002	Cl	claustrum	Cl	claustrum
H0351.2002	ET	epithalamus	Hb	habenular nuclei
H0351.2002	ET	epithalamus	Pa	paraventricular nuclei of thalamus
H0351.2002	ET	epithalamus	PIN	pineal gland
H0351.2002	Hy	hypothalamus	AHA	anterior hypothalamic area
H0351.2002	Hy	hypothalamus	LHA	lateral hypothalamic area, anterior region
H0351.2002	Hy	hypothalamus	PVH	paraventricular nucleus of the hypothalamus
H0351.2002	Hy	hypothalamus	SO	supraoptic nucleus
H0351.2002	Hy	hypothalamus	LHM	lateral hypothalamic area, mammillary region
H0351.2002	Hy	hypothalamus	MB	mammillary body
H0351.2002	Hy	hypothalamus	PHA	posterior hypothalamic area
H0351.2002	Hy	hypothalamus	SuM	supramammillary nucleus
H0351.2002	Hy	hypothalamus	TM	tuberomammillary nucleus
H0351.2002	Hy	hypothalamus	PrOR	preoptic region
H0351.2002	Hy	hypothalamus	ARH	arcuate nucleus of the hypothalamus
H0351.2002	Hy	hypothalamus	DMH	dorsomedial hypothalamic nucleus
H0351.2002	Hy	hypothalamus	LHT	lateral hypothalamic area, tuberal region
H0351.2002	Hy	hypothalamus	LTu	lateral tuberal nucleus
H0351.2002	Hy	hypothalamus	PeF	perifornical nucleus
H0351.2002	Hy	hypothalamus	VMH	ventromedial hypothalamic nucleus
H0351.2002	SbT	subthalamus	SbT	subthalamus
H0351.2002	DT	dorsal thalamus	DTA	anterior group of nuclei
H0351.2002	DT	dorsal thalamus	ILc	caudal group of intralaminar nuclei
H0351.2002	DT	dorsal thalamus	LGd	dorsal lateral geneiculate nucleus
H0351.2002	DT	dorsal thalamus	DTLd	lateral group of nuclei, dorsal division
H0351.2002	DT	dorsal thalamus	DTLv	lateral group of nuclei, ventral division
H0351.2002	DT	dorsal thalamus	MG	medial geniculate complex
H0351.2002	DT	dorsal thalamus	DTM	medial group of nuclei
H0351.2002	DT	dorsal thalamus	DTP	posterior group of nuclei
H0351.2002	DT	dorsal thalamus	ILr	rostral group of intralaminar nuclei
H0351.2002	VT	ventral thalamus	VT	ventral thalamus
H0351.2002	MES	mesencephalon	IC	inferior colliculus
H0351.2002	MES	mesencephalon	SC	superior colliculus
H0351.2002	MES	mesencephalon	CGMB	central gray substance of midbrain
H0351.2002	MES	mesencephalon	EW	Edinger-Westphal nucleus
H0351.2002	MES	mesencephalon	ICjl	interstitial nucleus of Cajal
H0351.2002	MES	mesencephalon	MBRa	midbrain raphe nuclei
H0351.2002	MES	mesencephalon	MBRF	midbrain reticular formation
H0351.2002	MES	mesencephalon	Dk	nucleus of Darkschewitsch
H0351.2002	MES	mesencephalon	3	oculomotor nuclear complex
H0351.2002	MES	mesencephalon	RN	red nucleus
H0351.2002	MES	mesencephalon	SN	substantia nigra
H0351.2002	MES	mesencephalon	4	trochlear nucleus
H0351.2002	MES	mesencephalon	VTA	ventral tegmental area
H0351.2002	MES	mesencephalon	PTec	pretectal region
H0351.2002	CbCx	cerebellar cortex	Ve-I-II	I-II
H0351.2002	CbCx	cerebellar cortex	Ve-III	III
H0351.2002	CbCx	cerebellar cortex	Ve-IV	IV
H0351.2002	CbCx	cerebellar cortex	Ve-V	V
H0351.2002	CbCx	cerebellar cortex	Ve-VI	VI
H0351.2002	CbCx	cerebellar cortex	Ve-VIIAf	VIIAf
H0351.2002	CbCx	cerebellar cortex	Ve-VIIAt	VIIAt
H0351.2002	CbCx	cerebellar cortex	Ve-VIIB	VIIB
H0351.2002	CbCx	cerebellar cortex	Ve-VIIIA	VIIIA
H0351.2002	CbCx	cerebellar cortex	Ve-VIIIB	VIIIB
H0351.2002	CbCx	cerebellar cortex	Ve-IX	IX
H0351.2002	CbCx	cerebellar cortex	Ve-X	X
H0351.2002	CbCx	cerebellar cortex	Cb-III	III
H0351.2002	CbCx	cerebellar cortex	Cb-IV	IV
H0351.2002	CbCx	cerebellar cortex	Cb-V	V
H0351.2002	CbCx	cerebellar cortex	Cb-VI	VI
H0351.2002	CbCx	cerebellar cortex	Cb-Crus I	crus I
H0351.2002	CbCx	cerebellar cortex	Cb-Crus II	crus II
H0351.2002	CbCx	cerebellar cortex	Cb-VIIB	VIIB
H0351.2002	CbCx	cerebellar cortex	Cb-VIIIA	VIIIA
H0351.2002	CbCx	cerebellar cortex	Cb-VIIIB	VIIIB
H0351.2002	CbCx	cerebellar cortex	Cb-IX	IX
H0351.2002	CbCx	cerebellar cortex	Cb-X	X
H0351.2002	CbN	cerebellar nuclei	Dt	dentate nucleus
H0351.2002	CbN	cerebellar nuclei	Emb	emboliform nucleus
H0351.2002	CbN	cerebellar nuclei	Fas	fastigial nucleus
H0351.2002	CbN	cerebellar nuclei	Glo	globose nucleus
H0351.2002	Bpons	basal part of pons	Pn	pontine nuclei
H0351.2002	PTg	pontine tegmentum	6	abducens nucleus
H0351.2002	PTg	pontine tegmentum	CGPo	central gray of the pons
H0351.2002	PTg	pontine tegmentum	7	facial motor nucleus
H0351.2002	PTg	pontine tegmentum	LPB	lateral parabrachial nucleus
H0351.2002	PTg	pontine tegmentum	LC	locus ceruleus
H0351.2002	PTg	pontine tegmentum	MPB	medial parabrachial nucleus
H0351.2002	PTg	pontine tegmentum	SubC	nucleus subceruleus
H0351.2002	PTg	pontine tegmentum	RPn	pontine raphe nucleus
H0351.2002	PTg	pontine tegmentum	PPRF	paramedian pontine reticular formation
H0351.2002	PTg	pontine tegmentum	SOC	superior olivary complex
H0351.2002	PTg	pontine tegmentum	5	trigeminal nuclei
H0351.2002	MY	myelencephalon	Arc	arcuate nucleus of medulla
H0351.2002	MY	myelencephalon	CGS	central glial substance
H0351.2002	MY	myelencephalon	8Co	cochlear nuclei
H0351.2002	MY	myelencephalon	Cu	cuneate nucleus
H0351.2002	MY	myelencephalon	10	dorsal motor nucleus of the vagus
H0351.2002	MY	myelencephalon	Gr	gracile nucleus
H0351.2002	MY	myelencephalon	12	hypoglossal nucleus
H0351.2002	MY	myelencephalon	IO	inferior olivary complex
H0351.2002	MY	myelencephalon	CMRt	central medullary reticular group
H0351.2002	MY	myelencephalon	GiRt	gigantocellular group
H0351.2002	MY	myelencephalon	LMRt	lateral medullary reticular group
H0351.2002	MY	myelencephalon	RaM	raphe nuclei of medulla
H0351.2002	MY	myelencephalon	Sp5	spinal trigeminal nucleus
H0351.2002	MY	myelencephalon	8Ve	vestibular nuclei
H0351.2002	WM	white matter	cc	corpus callosum
H0351.2002	WM	white matter	cgb	cingulum bundle
H0351.2002	SS	sulci & spaces	CPLV	choroid plexus of the lateral ventricle
H0351.1009	FL	frontal lobe	AOrG	anterior orbital gyrus
H0351.1009	FL	frontal lobe	fro	frontal operculum
H0351.1009	FL	frontal lobe	FP	frontal pole
H0351.1009	FL	frontal lobe	GRe	gyrus rectus
H0351.1009	FL	frontal lobe	opIFG	inferior frontal gyrus, opercular part
H0351.1009	FL	frontal lobe	orIFG	inferior frontal gyrus, orbital part
H0351.1009	FL	frontal lobe	trIFG	inferior frontal gyrus, triangular part
H0351.1009	FL	frontal lobe	IRoG	inferior rostral gyrus
H0351.1009	FL	frontal lobe	LOrG	lateral orbital gyrus
H0351.1009	FL	frontal lobe	MOrG	medial orbital gyrus
H0351.1009	FL	frontal lobe	MFG	middle frontal gyrus
H0351.1009	FL	frontal lobe	PCLa	paracentral lobule, anterior part
H0351.1009	FL	frontal lobe	PTG	paraterminal gyrus
H0351.1009	FL	frontal lobe	PaOG	parolfactory gyri
H0351.1009	FL	frontal lobe	POrG	posterior orbital gyrus
H0351.1009	FL	frontal lobe	PrG	precentral gyrus
H0351.1009	FL	frontal lobe	SFG	superior frontal gyrus
H0351.1009	FL	frontal lobe	SRoG	superior rostral gyrus
H0351.1009	Ins	insula	LIG	long insular gyri
H0351.1009	Ins	insula	SIG	short insular gyri
H0351.1009	CgG	cingulate gyrus	CgGf	cingulate gyrus, frontal part
H0351.1009	CgG	cingulate gyrus	CgGp	cingulate gyrus, parietal part
H0351.1009	CgG	cingulate gyrus	CgGr	cingulate gyrus, retrosplenial part
H0351.1009	CgG	cingulate gyrus	SCG	subcallosal cingulate gyrus
H0351.1009	HiF	hippocampal formation	DG	dentate gyrus
H0351.1009	HiF	hippocampal formation	CA1	CA1 field
H0351.1009	HiF	hippocampal formation	CA2	CA2 field
H0351.1009	HiF	hippocampal formation	CA3	CA3 field
H0351.1009	HiF	hippocampal formation	CA4	CA4 field
H0351.1009	HiF	hippocampal formation	S	subiculum
H0351.1009	PHG	parahippocampal gyrus	PHG	parahippocampal gyrus
H0351.1009	Br	brain	Pir	piriform cortex
H0351.1009	OL	occipital lobe	Cun	cuneus
H0351.1009	OL	occipital lobe	IOG	inferior occipital gyrus
H0351.1009	OL	occipital lobe	LiG	lingual gyrus
H0351.1009	OL	occipital lobe	OP	occipital pole
H0351.1009	OL	occipital lobe	OTG	occipito-temporal gyrus
H0351.1009	OL	occipital lobe	SOG	superior occipital gyrus
H0351.1009	PL	parietal lobe	AnG	angular gyrus
H0351.1009	PL	parietal lobe	SMG	supramarginal gyrus
H0351.1009	PL	parietal lobe	PCLp	paracentral lobule, posterior part
H0351.1009	PL	parietal lobe	PoG	postcentral gyrus
H0351.1009	PL	parietal lobe	PCu	precuneus
H0351.1009	PL	parietal lobe	SPL	superior parietal lobule
H0351.1009	TL	temporal lobe	FuG	fusiform gyrus
H0351.1009	TL	temporal lobe	HG	Heschl's gyrus
H0351.1009	TL	temporal lobe	ITG	inferior temporal gyrus
H0351.1009	TL	temporal lobe	MTG	middle temporal gyrus
H0351.1009	TL	temporal lobe	PLP	planum polare
H0351.1009	TL	temporal lobe	PLT	planum temporale
H0351.1009	TL	temporal lobe	STG	superior temporal gyrus
H0351.1009	TL	temporal lobe	TP	temporal pole
H0351.1009	TL	temporal lobe	TG	transverse gyri
H0351.1009	Amg	amygdala	ATZ	amygdalohippocampal transition zone
H0351.1009	Amg	amygdala	BLA	basolateral nucleus
H0351.1009	Amg	amygdala	BMA	basomedial nucleus
H0351.1009	Amg	amygdala	CeA	central nucleus
H0351.1009	Amg	amygdala	COMA	cortico-medial group
H0351.1009	Amg	amygdala	LA	lateral nucleus
H0351.1009	BF	basal forebrain	SptN	septal nuclei
H0351.1009	BF	basal forebrain	SI	substantia innominata
H0351.1009	GP	globus pallidus	GPe	globus pallidus, external segment
H0351.1009	GP	globus pallidus	GPi	globus pallidus, internal segment
H0351.1009	Str	striatum	BCd	body of the caudate nucleus
H0351.1009	Str	striatum	HCd	head of the caudate nucleus
H0351.1009	Str	striatum	TCd	tail of the caudate nucleus
H0351.1009	Str	striatum	Acb	nucleus accumbens
H0351.1009	Str	striatum	Pu	putamen
H0351.1009	Cl	claustrum	Cl	claustrum
H0351.1009	ET	epithalamus	Hb	habenular nuclei
H0351.1009	ET	epithalamus	Pa	paraventricular nuclei of thalamus
H0351.1009	ET	epithalamus	PIN	pineal gland
H0351.1009	Hy	hypothalamus	AHA	anterior hypothalamic area
H0351.1009	Hy	hypothalamus	LHA	lateral hypothalamic area, anterior region
H0351.1009	Hy	hypothalamus	PVH	paraventricular nucleus of the hypothalamus
H0351.1009	Hy	hypothalamus	SO	supraoptic nucleus
H0351.1009	Hy	hypothalamus	LHM	lateral hypothalamic area, mammillary region
H0351.1009	Hy	hypothalamus	MB	mammillary body
H0351.1009	Hy	hypothalamus	PHA	posterior hypothalamic area
H0351.1009	Hy	hypothalamus	SuM	supramammillary nucleus
H0351.1009	Hy	hypothalamus	TM	tuberomammillary nucleus
H0351.1009	Hy	hypothalamus	PrOR	preoptic region
H0351.1009	Hy	hypothalamus	ARH	arcuate nucleus of the hypothalamus
H0351.1009	Hy	hypothalamus	DMH	dorsomedial hypothalamic nucleus
H0351.1009	Hy	hypothalamus	LHT	lateral hypothalamic area, tuberal region
H0351.1009	Hy	hypothalamus	LTu	lateral tuberal nucleus
H0351.1009	Hy	hypothalamus	PeF	perifornical nucleus
H0351.1009	Hy	hypothalamus	VMH	ventromedial hypothalamic nucleus
H0351.1009	SbT	subthalamus	SbT	subthalamus
H0351.1009	DT	dorsal thalamus	DTA	anterior group of nuclei
H0351.1009	DT	dorsal thalamus	ILc	caudal group of intralaminar nuclei
H0351.1009	DT	dorsal thalamus	LGd	dorsal lateral geneiculate nucleus
H0351.1009	DT	dorsal thalamus	DTLd	lateral group of nuclei, dorsal division
H0351.1009	DT	dorsal thalamus	DTLv	lateral group of nuclei, ventral division
H0351.1009	DT	dorsal thalamus	MG	medial geniculate complex
H0351.1009	DT	dorsal thalamus	DTM	medial group of nuclei
H0351.1009	DT	dorsal thalamus	DTP	posterior group of nuclei
H0351.1009	DT	dorsal thalamus	ILr	rostral group of intralaminar nuclei
H0351.1009	VT	ventral thalamus	VT	ventral thalamus
H0351.1009	MES	mesencephalon	IC	inferior colliculus
H0351.1009	MES	mesencephalon	SC	superior colliculus
H0351.1009	MES	mesencephalon	CGMB	central gray substance of midbrain
H0351.1009	MES	mesencephalon	EW	Edinger-Westphal nucleus
H0351.1009	MES	mesencephalon	ICjl	interstitial nucleus of Cajal
H0351.1009	MES	mesencephalon	MBRa	midbrain raphe nuclei
H0351.1009	MES	mesencephalon	MBRF	midbrain reticular formation
H0351.1009	MES	mesencephalon	Dk	nucleus of Darkschewitsch
H0351.1009	MES	mesencephalon	3	oculomotor nuclear complex
H0351.1009	MES	mesencephalon	RN	red nucleus
H0351.1009	MES	mesencephalon	SN	substantia nigra
H0351.1009	MES	mesencephalon	4	trochlear nucleus
H0351.1009	MES	mesencephalon	VTA	ventral tegmental area
H0351.1009	MES	mesencephalon	PTec	pretectal region
H0351.1009	CbCx	cerebellar cortex	Ve-I-II	I-II
H0351.1009	CbCx	cerebellar cortex	Ve-III	III
H0351.1009	CbCx	cerebellar cortex	Ve-IV	IV
H0351.1009	CbCx	cerebellar cortex	Ve-V	V
H0351.1009	CbCx	cerebellar cortex	Ve-VI	VI
H0351.1009	CbCx	cerebellar cortex	Ve-VIIAf	VIIAf
H0351.1009	CbCx	cerebellar cortex	Ve-VIIAt	VIIAt
H0351.1009	CbCx	cerebellar cortex	Ve-VIIB	VIIB
H0351.1009	CbCx	cerebellar cortex	Ve-VIIIA	VIIIA
H0351.1009	CbCx	cerebellar cortex	Ve-VIIIB	VIIIB
H0351.1009	CbCx	cerebellar cortex	Ve-IX	IX
H0351.1009	CbCx	cerebellar cortex	Ve-X	X
H0351.1009	CbCx	cerebellar cortex	Cb-III	III
H0351.1009	CbCx	cerebellar cortex	Cb-IV	IV
H0351.1009	CbCx	cerebellar cortex	Cb-V	V
H0351.1009	CbCx	cerebellar cortex	Cb-VI	VI
H0351.1009	CbCx	cerebellar cortex	Cb-Crus I	crus I
H0351.1009	CbCx	cerebellar cortex	Cb-Crus II	crus II
H0351.1009	CbCx	cerebellar cortex	Cb-VIIB	VIIB
H0351.1009	CbCx	cerebellar cortex	Cb-VIIIA	VIIIA
H0351.1009	CbCx	cerebellar cortex	Cb-VIIIB	VIIIB
H0351.1009	CbCx	cerebellar cortex	Cb-IX	IX
H0351.1009	CbCx	cerebellar cortex	Cb-X	X
H0351.1009	CbN	cerebellar nuclei	Dt	dentate nucleus
H0351.1009	CbN	cerebellar nuclei	Emb	emboliform nucleus
H0351.1009	CbN	cerebellar nuclei	Fas	fastigial nucleus
H0351.1009	CbN	cerebellar nuclei	Glo	globose nucleus
H0351.1009	Bpons	basal part of pons	Pn	pontine nuclei
H0351.1009	PTg	pontine tegmentum	6	abducens nucleus
H0351.1009	PTg	pontine tegmentum	CGPo	central gray of the pons
H0351.1009	PTg	pontine tegmentum	7	facial motor nucleus
H0351.1009	PTg	pontine tegmentum	LPB	lateral parabrachial nucleus
H0351.1009	PTg	pontine tegmentum	LC	locus ceruleus
H0351.1009	PTg	pontine tegmentum	MPB	medial parabrachial nucleus
H0351.1009	PTg	pontine tegmentum	SubC	nucleus subceruleus
H0351.1009	PTg	pontine tegmentum	RPn	pontine raphe nucleus
H0351.1009	PTg	pontine tegmentum	PPRF	paramedian pontine reticular formation
H0351.1009	PTg	pontine tegmentum	SOC	superior olivary complex
H0351.1009	PTg	pontine tegmentum	5	trigeminal nuclei
H0351.1009	MY	myelencephalon	Arc	arcuate nucleus of medulla
H0351.1009	MY	myelencephalon	CGS	central glial substance
H0351.1009	MY	myelencephalon	8Co	cochlear nuclei
H0351.1009	MY	myelencephalon	Cu	cuneate nucleus
H0351.1009	MY	myelencephalon	10	dorsal motor nucleus of the vagus
H0351.1009	MY	myelencephalon	Gr	gracile nucleus
H0351.1009	MY	myelencephalon	12	hypoglossal nucleus
H0351.1009	MY	myelencephalon	IO	inferior olivary complex
H0351.1009	MY	myelencephalon	CMRt	central medullary reticular group
H0351.1009	MY	myelencephalon	GiRt	gigantocellular group
H0351.1009	MY	myelencephalon	LMRt	lateral medullary reticular group
H0351.1009	MY	myelencephalon	RaM	raphe nuclei of medulla
H0351.1009	MY	myelencephalon	Sp5	spinal trigeminal nucleus
H0351.1009	MY	myelencephalon	8Ve	vestibular nuclei
H0351.1009	WM	white matter	cc	corpus callosum
H0351.1009	WM	white matter	cgb	cingulum bundle
H0351.1009	SS	sulci & spaces	CPLV	choroid plexus of the lateral ventricle
H0351.1012	FL	frontal lobe	AOrG	anterior orbital gyrus
H0351.1012	FL	frontal lobe	fro	frontal operculum
H0351.1012	FL	frontal lobe	FP	frontal pole
H0351.1012	FL	frontal lobe	GRe	gyrus rectus
H0351.1012	FL	frontal lobe	opIFG	inferior frontal gyrus, opercular part
H0351.1012	FL	frontal lobe	orIFG	inferior frontal gyrus, orbital part
H0351.1012	FL	frontal lobe	trIFG	inferior frontal gyrus, triangular part
H0351.1012	FL	frontal lobe	IRoG	inferior rostral gyrus
H0351.1012	FL	frontal lobe	LOrG	lateral orbital gyrus
H0351.1012	FL	frontal lobe	MOrG	medial orbital gyrus
H0351.1012	FL	frontal lobe	MFG	middle frontal gyrus
H0351.1012	FL	frontal lobe	PCLa	paracentral lobule, anterior part
H0351.1012	FL	frontal lobe	PTG	paraterminal gyrus
H0351.1012	FL	frontal lobe	PaOG	parolfactory gyri
H0351.1012	FL	frontal lobe	POrG	posterior orbital gyrus
H0351.1012	FL	frontal lobe	PrG	precentral gyrus
H0351.1012	FL	frontal lobe	SFG	superior frontal gyrus
H0351.1012	FL	frontal lobe	SRoG	superior rostral gyrus
H0351.1012	Ins	insula	LIG	long insular gyri
H0351.1012	Ins	insula	SIG	short insular gyri
H0351.1012	CgG	cingulate gyrus	CgGf	cingulate gyrus, frontal part
H0351.1012	CgG	cingulate gyrus	CgGp	cingulate gyrus, parietal part
H0351.1012	CgG	cingulate gyrus	CgGr	cingulate gyrus, retrosplenial part
H0351.1012	CgG	cingulate gyrus	SCG	subcallosal cingulate gyrus
H0351.1012	HiF	hippocampal formation	DG	dentate gyrus
H0351.1012	HiF	hippocampal formation	CA1	CA1 field
H0351.1012	HiF	hippocampal formation	CA2	CA2 field
H0351.1012	HiF	hippocampal formation	CA3	CA3 field
H0351.1012	HiF	hippocampal formation	CA4	CA4 field
H0351.1012	HiF	hippocampal formation	S	subiculum
H0351.1012	PHG	parahippocampal gyrus	PHG	parahippocampal gyrus
H0351.1012	Br	brain	Pir	piriform cortex
H0351.1012	OL	occipital lobe	Cun	cuneus
H0351.1012	OL	occipital lobe	IOG	inferior occipital gyrus
H0351.1012	OL	occipital lobe	LiG	lingual gyrus
H0351.1012	OL	occipital lobe	OP	occipital pole
H0351.1012	OL	occipital lobe	OTG	occipito-temporal gyrus
H0351.1012	OL	occipital lobe	SOG	superior occipital gyrus
H0351.1012	PL	parietal lobe	AnG	angular gyrus
H0351.1012	PL	parietal lobe	SMG	supramarginal gyrus
H0351.1012	PL	parietal lobe	PCLp	paracentral lobule, posterior part
H0351.1012	PL	parietal lobe	PoG	postcentral gyrus
H0351.1012	PL	parietal lobe	PCu	precuneus
H0351.1012	PL	parietal lobe	SPL	superior parietal lobule
H0351.1012	TL	temporal lobe	FuG	fusiform gyrus
H0351.1012	TL	temporal lobe	HG	Heschl's gyrus
H0351.1012	TL	temporal lobe	ITG	inferior temporal gyrus
H0351.1012	TL	temporal lobe	MTG	middle temporal gyrus
H0351.1012	TL	temporal lobe	PLP	planum polare
H0351.1012	TL	temporal lobe	PLT	planum temporale
H0351.1012	TL	temporal lobe	STG	superior temporal gyrus
H0351.1012	TL	temporal lobe	TP	temporal pole
H0351.1012	TL	temporal lobe	TG	transverse gyri
H0351.1012	Amg	amygdala	ATZ	amygdalohippocampal transition zone
H0351.1012	Amg	amygdala	BLA	basolateral nucleus
H0351.1012	Amg	amygdala	BMA	basomedial nucleus
H0351.1012	Amg	amygdala	CeA	central nucleus
H0351.1012	Amg	amygdala	COMA	cortico-medial group
H0351.1012	Amg	amygdala	LA	lateral nucleus
H0351.1012	BF	basal forebrain	SptN	septal nuclei
H0351.1012	BF	basal forebrain	SI	substantia innominata
H0351.1012	GP	globus pallidus	GPe	globus pallidus, external segment
H0351.1012	GP	globus pallidus	GPi	globus pallidus, internal segment
H0351.1012	Str	striatum	BCd	body of the caudate nucleus
H0351.1012	Str	striatum	HCd	head of the caudate nucleus
H0351.1012	Str	striatum	TCd	tail of the caudate nucleus
H0351.1012	Str	striatum	Acb	nucleus accumbens
H0351.1012	Str	striatum	Pu	putamen
H0351.1012	Cl	claustrum	Cl	claustrum
H0351.1012	ET	epithalamus	Hb	habenular nuclei
H0351.1012	ET	epithalamus	Pa	paraventricular nuclei of thalamus
H0351.1012	ET	epithalamus	PIN	pineal gland
H0351.1012	Hy	hypothalamus	AHA	anterior hypothalamic area
H0351.1012	Hy	hypothalamus	LHA	lateral hypothalamic area, anterior region
H0351.1012	Hy	hypothalamus	PVH	paraventricular nucleus of the hypothalamus
H0351.1012	Hy	hypothalamus	SO	supraoptic nucleus
H0351.1012	Hy	hypothalamus	LHM	lateral hypothalamic area, mammillary region
H0351.1012	Hy	hypothalamus	MB	mammillary body
H0351.1012	Hy	hypothalamus	PHA	posterior hypothalamic area
H0351.1012	Hy	hypothalamus	SuM	supramammillary nucleus
H0351.1012	Hy	hypothalamus	TM	tuberomammillary nucleus
H0351.1012	Hy	hypothalamus	PrOR	preoptic region
H0351.1012	Hy	hypothalamus	ARH	arcuate nucleus of the hypothalamus
H0351.1012	Hy	hypothalamus	DMH	dorsomedial hypothalamic nucleus
H0351.1012	Hy	hypothalamus	LHT	lateral hypothalamic area, tuberal region
H0351.1012	Hy	hypothalamus	LTu	lateral tuberal nucleus
H0351.1012	Hy	hypothalamus	PeF	perifornical nucleus
H0351.1012	Hy	hypothalamus	VMH	ventromedial hypothalamic nucleus
H0351.1012	SbT	subthalamus	SbT	subthalamus
H0351.1012	DT	dorsal thalamus	DTA	anterior group of nuclei
H0351.1012	DT	dorsal thalamus	ILc	caudal group of intralaminar nuclei
H0351.1012	DT	dorsal thalamus	LGd	dorsal lateral geneiculate nucleus
H0351.1012	DT	dorsal thalamus	DTLd	lateral group of nuclei, dorsal division
H0351.1012	DT	dorsal thalamus	DTLv	lateral group of nuclei, ventral division
H0351.1012	DT	dorsal thalamus	MG	medial geniculate complex
H0351.1012	DT	dorsal thalamus	DTM	medial group of nuclei
H0351.1012	DT	dorsal thalamus	DTP	posterior group of nuclei
H0351.1012	DT	dorsal thalamus	ILr	rostral group of intralaminar nuclei
H0351.1012	VT	ventral thalamus	VT	ventral thalamus
H0351.1012	MES	mesencephalon	IC	inferior colliculus
H0351.1012	MES	mesencephalon	SC	superior colliculus
H0351.1012	MES	mesencephalon	CGMB	central gray substance of midbrain
H0351.1012	MES	mesencephalon	EW	Edinger-Westphal nucleus
H0351.1012	MES	mesencephalon	ICjl	interstitial nucleus of Cajal
H0351.1012	MES	mesencephalon	MBRa	midbrain raphe nuclei
H0351.1012	MES	mesencephalon	MBRF	midbrain reticular formation
H0351.1012	MES	mesencephalon	Dk	nucleus of Darkschewitsch
H0351.1012	MES	mesencephalon	3	oculomotor nuclear complex
H0351.1012	MES	mesencephalon	RN	red nucleus
H0351.1012	MES	mesencephalon	SN	substantia nigra
H0351.1012	MES	mesencephalon	4	trochlear nucleus
H0351.1012	MES	mesencephalon	VTA	ventral tegmental area
H0351.1012	MES	mesencephalon	PTec	pretectal region
H0351.1012	CbCx	cerebellar cortex	Ve-I-II	I-II
H0351.1012	CbCx	cerebellar cortex	Ve-III	III
H0351.1012	CbCx	cerebellar cortex	Ve-IV	IV
H0351.1012	CbCx	cerebellar cortex	Ve-V	V
H0351.1012	CbCx	cerebellar cortex	Ve-VI	VI
H0351.1012	CbCx	cerebellar cortex	Ve-VIIAf	VIIAf
H0351.1012	CbCx	cerebellar cortex	Ve-VIIAt	VIIAt
H0351.1012	CbCx	cerebellar cortex	Ve-VIIB	VIIB
H0351.1012	CbCx	cerebellar cortex	Ve-VIIIA	VIIIA
H0351.1012	CbCx	cerebellar cortex	Ve-VIIIB	VIIIB
H0351.1012	CbCx	cerebellar cortex	Ve-IX	IX
H0351.1012	CbCx	cerebellar cortex	Ve-X	X
H0351.1012	CbCx	cerebellar cortex	Cb-III	III
H0351.1012	CbCx	cerebellar cortex	Cb-IV	IV
H0351.1012	CbCx	cerebellar cortex	Cb-V	V
H0351.1012	CbCx	cerebellar cortex	Cb-VI	VI
H0351.1012	CbCx	cerebellar cortex	Cb-Crus I	crus I
H0351.1012	CbCx	cerebellar cortex	Cb-Crus II	crus II
H0351.1012	CbCx	cerebellar cortex	Cb-VIIB	VIIB
H0351.1012	CbCx	cerebellar cortex	Cb-VIIIA	VIIIA
H0351.1012	CbCx	cerebellar cortex	Cb-VIIIB	VIIIB
H0351.1012	CbCx	cerebellar cortex	Cb-IX	IX
H0351.1012	CbCx	cerebellar cortex	Cb-X	X
H0351.1012	CbN	cerebellar nuclei	Dt	dentate nucleus
H0351.1012	CbN	cerebellar nuclei	Emb	emboliform nucleus
H0351.1012	CbN	cerebellar nuclei	Fas	fastigial nucleus
H0351.1012	CbN	cerebellar nuclei	Glo	globose nucleus
H0351.1012	Bpons	basal part of pons	Pn	pontine nuclei
H0351.1012	PTg	pontine tegmentum	6	abducens nucleus
H0351.1012	PTg	pontine tegmentum	CGPo	central gray of the pons
H0351.1012	PTg	pontine tegmentum	7	facial motor nucleus
H0351.1012	PTg	pontine tegmentum	LPB	lateral parabrachial nucleus
H0351.1012	PTg	pontine tegmentum	LC	locus ceruleus
H0351.1012	PTg	pontine tegmentum	MPB	medial parabrachial nucleus
H0351.1012	PTg	pontine tegmentum	SubC	nucleus subceruleus
H0351.1012	PTg	pontine tegmentum	RPn	pontine raphe nucleus
H0351.1012	PTg	pontine tegmentum	PPRF	paramedian pontine reticular formation
H0351.1012	PTg	pontine tegmentum	SOC	superior olivary complex
H0351.1012	PTg	pontine tegmentum	5	trigeminal nuclei
H0351.1012	MY	myelencephalon	Arc	arcuate nucleus of medulla
H0351.1012	MY	myelencephalon	CGS	central glial substance
H0351.1012	MY	myelencephalon	8Co	cochlear nuclei
H0351.1012	MY	myelencephalon	Cu	cuneate nucleus
H0351.1012	MY	myelencephalon	10	dorsal motor nucleus of the vagus
H0351.1012	MY	myelencephalon	Gr	gracile nucleus
H0351.1012	MY	myelencephalon	12	hypoglossal nucleus
H0351.1012	MY	myelencephalon	IO	inferior olivary complex
H0351.1012	MY	myelencephalon	CMRt	central medullary reticular group
H0351.1012	MY	myelencephalon	GiRt	gigantocellular group
H0351.1012	MY	myelencephalon	LMRt	lateral medullary reticular group
H0351.1012	MY	myelencephalon	RaM	raphe nuclei of medulla
H0351.1012	MY	myelencephalon	Sp5	spinal trigeminal nucleus
H0351.1012	MY	myelencephalon	8Ve	vestibular nuclei
H0351.1012	WM	white matter	cc	corpus callosum
H0351.1012	WM	white matter	cgb	cingulum bundle
H0351.1012	SS	sulci & spaces	CPLV	choroid plexus of the lateral ventricle
H0351.1015	FL	frontal lobe	AOrG	anterior orbital gyrus
H0351.1015	FL	frontal lobe	fro	frontal operculum
H0351.1015	FL	frontal lobe	FP	frontal pole
H0351.1015	FL	frontal lobe	GRe	gyrus rectus
H0351.1015	FL	frontal lobe	opIFG	inferior frontal gyrus, opercular part
H0351.1015	FL	frontal lobe	orIFG	inferior frontal gyrus, orbital part
H0351.1015	FL	frontal lobe	trIFG	inferior frontal gyrus, triangular part
H0351.1015	FL	frontal lobe	IRoG	inferior rostral gyrus
H0351.1015	FL	frontal lobe	LOrG	lateral orbital gyrus
H0351.1015	FL	frontal lobe	MOrG	medial orbital gyrus
H0351.1015	FL	frontal lobe	MFG	middle frontal gyrus
H0351.1015	FL	frontal lobe	PCLa	paracentral lobule, anterior part
H0351.1015	FL	frontal lobe	PTG	paraterminal gyrus
H0351.1015	FL	frontal lobe	PaOG	parolfactory gyri
H0351.1015	FL	frontal lobe	POrG	posterior orbital gyrus
H0351.1015	FL	frontal lobe	PrG	precentral gyrus
H0351.1015	FL	frontal lobe	SFG	superior frontal gyrus
H0351.1015	FL	frontal lobe	SRoG	superior rostral gyrus
H0351.1015	Ins	insula	LIG	long insular gyri
H0351.1015	Ins	insula	SIG	short insular gyri
H0351.1015	CgG	cingulate gyrus	CgGf	cingulate gyrus, frontal part
H0351.1015	CgG	cingulate gyrus	CgGp	cingulate gyrus, parietal part
H0351.1015	CgG	cingulate gyrus	CgGr	cingulate gyrus, retrosplenial part
H0351.1015	CgG	cingulate gyrus	SCG	subcallosal cingulate gyrus
H0351.1015	HiF	hippocampal formation	DG	dentate gyrus
H0351.1015	HiF	hippocampal formation	CA1	CA1 field
H0351.1015	HiF	hippocampal formation	CA2	CA2 field
H0351.1015	HiF	hippocampal formation	CA3	CA3 field
H0351.1015	HiF	hippocampal formation	CA4	CA4 field
H0351.1015	HiF	hippocampal formation	S	subiculum
H0351.1015	PHG	parahippocampal gyrus	PHG	parahippocampal gyrus
H0351.1015	Br	brain	Pir	piriform cortex
H0351.1015	OL	occipital lobe	Cun	cuneus
H0351.1015	OL	occipital lobe	IOG	inferior occipital gyrus
H0351.1015	OL	occipital lobe	LiG	lingual gyrus
H0351.1015	OL	occipital lobe	OP	occipital pole
H0351.1015	OL	occipital lobe	OTG	occipito-temporal gyrus
H0351.1015	OL	occipital lobe	SOG	superior occipital gyrus
H0351.1015	PL	parietal lobe	AnG	angular gyrus
H0351.1015	PL	parietal lobe	SMG	supramarginal gyrus
H0351.1015	PL	parietal lobe	PCLp	paracentral lobule, posterior part
H0351.1015	PL	parietal lobe	PoG	postcentral gyrus
H0351.1015	PL	parietal lobe	PCu	precuneus
H0351.1015	PL	parietal lobe	SPL	superior parietal lobule
H0351.1015	TL	temporal lobe	FuG	fusiform gyrus
H0351.1015	TL	temporal lobe	HG	Heschl's gyrus
H0351.1015	TL	temporal lobe	ITG	inferior temporal gyrus
H0351.1015	TL	temporal lobe	MTG	middle temporal gyrus
H0351.1015	TL	temporal lobe	PLP	planum polare
H0351.1015	TL	temporal lobe	PLT	planum temporale
H0351.1015	TL	temporal lobe	STG	superior temporal gyrus
H0351.1015	TL	temporal lobe	TP	temporal pole
H0351.1015	TL	temporal lobe	TG	transverse gyri
H0351.1015	Amg	amygdala	ATZ	amygdalohippocampal transition zone
H0351.1015	Amg	amygdala	BLA	basolateral nucleus
H0351.1015	Amg	amygdala	BMA	basomedial nucleus
H0351.1015	Amg	amygdala	CeA	central nucleus
H0351.1015	Amg	amygdala	COMA	cortico-medial group
H0351.1015	Amg	amygdala	LA	lateral nucleus
H0351.1015	BF	basal forebrain	SptN	septal nuclei
H0351.1015	BF	basal forebrain	SI	substantia innominata
H0351.1015	GP	globus pallidus	GPe	globus pallidus, external segment
H0351.1015	GP	globus pallidus	GPi	globus pallidus, internal segment
H0351.1015	Str	striatum	BCd	body of the caudate nucleus
H0351.1015	Str	striatum	HCd	head of the caudate nucleus
H0351.1015	Str	striatum	TCd	tail of the caudate nucleus
H0351.1015	Str	striatum	Acb	nucleus accumbens
H0351.1015	Str	striatum	Pu	putamen
H0351.1015	Cl	claustrum	Cl	claustrum
H0351.1015	ET	epithalamus	Hb	habenular nuclei
H0351.1015	ET	epithalamus	Pa	paraventricular nuclei of thalamus
H0351.1015	ET	epithalamus	PIN	pineal gland
H0351.1015	Hy	hypothalamus	AHA	anterior hypothalamic area
H0351.1015	Hy	hypothalamus	LHA	lateral hypothalamic area, anterior region
H0351.1015	Hy	hypothalamus	PVH	paraventricular nucleus of the hypothalamus
H0351.1015	Hy	hypothalamus	SO	supraoptic nucleus
H0351.1015	Hy	hypothalamus	LHM	lateral hypothalamic area, mammillary region
H0351.1015	Hy	hypothalamus	MB	mammillary body
H0351.1015	Hy	hypothalamus	PHA	posterior hypothalamic area
H0351.1015	Hy	hypothalamus	SuM	supramammillary nucleus
H0351.1015	Hy	hypothalamus	TM	tuberomammillary nucleus
H0351.1015	Hy	hypothalamus	PrOR	preoptic region
H0351.1015	Hy	hypothalamus	ARH	arcuate nucleus of the hypothalamus
H0351.1015	Hy	hypothalamus	DMH	dorsomedial hypothalamic nucleus
H0351.1015	Hy	hypothalamus	LHT	lateral hypothalamic area, tuberal region
H0351.1015	Hy	hypothalamus	LTu	lateral tuberal nucleus
H0351.1015	Hy	hypothalamus	PeF	perifornical nucleus
H0351.1015	Hy	hypothalamus	VMH	ventromedial hypothalamic nucleus
H0351.1015	SbT	subthalamus	SbT	subthalamus
H0351.1015	DT	dorsal thalamus	DTA	anterior group of nuclei
H0351.1015	DT	dorsal thalamus	ILc	caudal group of intralaminar nuclei
H0351.1015	DT	dorsal thalamus	LGd	dorsal lateral geneiculate nucleus
H0351.1015	DT	dorsal thalamus	DTLd	lateral group of nuclei, dorsal division
H0351.1015	DT	dorsal thalamus	DTLv	lateral group of nuclei, ventral division
H0351.1015	DT	dorsal thalamus	MG	medial geniculate complex
H0351.1015	DT	dorsal thalamus	DTM	medial group of nuclei
H0351.1015	DT	dorsal thalamus	DTP	posterior group of nuclei
H0351.1015	DT	dorsal thalamus	ILr	rostral group of intralaminar nuclei
H0351.1015	VT	ventral thalamus	VT	ventral thalamus
H0351.1015	MES	mesencephalon	IC	inferior colliculus
H0351.1015	MES	mesencephalon	SC	superior colliculus
H0351.1015	MES	mesencephalon	CGMB	central gray substance of midbrain
H0351.1015	MES	mesencephalon	EW	Edinger-Westphal nucleus
H0351.1015	MES	mesencephalon	ICjl	interstitial nucleus of Cajal
H0351.1015	MES	mesencephalon	MBRa	midbrain raphe nuclei
H0351.1015	MES	mesencephalon	MBRF	midbrain reticular formation
H0351.1015	MES	mesencephalon	Dk	nucleus of Darkschewitsch
H0351.1015	MES	mesencephalon	3	oculomotor nuclear complex
H0351.1015	MES	mesencephalon	RN	red nucleus
H0351.1015	MES	mesencephalon	SN	substantia nigra
H0351.1015	MES	mesencephalon	4	trochlear nucleus
H0351.1015	MES	mesencephalon	VTA	ventral tegmental area
H0351.1015	MES	mesencephalon	PTec	pretectal region
H0351.1015	CbCx	cerebellar cortex	Ve-I-II	I-II
H0351.1015	CbCx	cerebellar cortex	Ve-III	III
H0351.1015	CbCx	cerebellar cortex	Ve-IV	IV
H0351.1015	CbCx	cerebellar cortex	Ve-V	V
H0351.1015	CbCx	cerebellar cortex	Ve-VI	VI
H0351.1015	CbCx	cerebellar cortex	Ve-VIIAf	VIIAf
H0351.1015	CbCx	cerebellar cortex	Ve-VIIAt	VIIAt
H0351.1015	CbCx	cerebellar cortex	Ve-VIIB	VIIB
H0351.1015	CbCx	cerebellar cortex	Ve-VIIIA	VIIIA
H0351.1015	CbCx	cerebellar cortex	Ve-VIIIB	VIIIB
H0351.1015	CbCx	cerebellar cortex	Ve-IX	IX
H0351.1015	CbCx	cerebellar cortex	Ve-X	X
H0351.1015	CbCx	cerebellar cortex	Cb-III	III
H0351.1015	CbCx	cerebellar cortex	Cb-IV	IV
H0351.1015	CbCx	cerebellar cortex	Cb-V	V
H0351.1015	CbCx	cerebellar cortex	Cb-VI	VI
H0351.1015	CbCx	cerebellar cortex	Cb-Crus I	crus I
H0351.1015	CbCx	cerebellar cortex	Cb-Crus II	crus II
H0351.1015	CbCx	cerebellar cortex	Cb-VIIB	VIIB
H0351.1015	CbCx	cerebellar cortex	Cb-VIIIA	VIIIA
H0351.1015	CbCx	cerebellar cortex	Cb-VIIIB	VIIIB
H0351.1015	CbCx	cerebellar cortex	Cb-IX	IX
H0351.1015	CbCx	cerebellar cortex	Cb-X	X
H0351.1015	CbN	cerebellar nuclei	Dt	dentate nucleus
H0351.1015	CbN	cerebellar nuclei	Emb	emboliform nucleus
H0351.1015	CbN	cerebellar nuclei	Fas	fastigial nucleus
H0351.1015	CbN	cerebellar nuclei	Glo	globose nucleus
H0351.1015	Bpons	basal part of pons	Pn	pontine nuclei
H0351.1015	PTg	pontine tegmentum	6	abducens nucleus
H0351.1015	PTg	pontine tegmentum	CGPo	central gray of the pons
H0351.1015	PTg	pontine tegmentum	7	facial motor nucleus
H0351.1015	PTg	pontine tegmentum	LPB	lateral parabrachial nucleus
H0351.1015	PTg	pontine tegmentum	LC	locus ceruleus
H0351.1015	PTg	pontine tegmentum	MPB	medial parabrachial nucleus
H0351.1015	PTg	pontine tegmentum	SubC	nucleus subceruleus
H0351.1015	PTg	pontine tegmentum	RPn	pontine raphe nucleus
H0351.1015	PTg	pontine tegmentum	PPRF	paramedian pontine reticular formation
H0351.1015	PTg	pontine tegmentum	SOC	superior olivary complex
H0351.1015	PTg	pontine tegmentum	5	trigeminal nuclei
H0351.1015	MY	myelencephalon	Arc	arcuate nucleus of medulla
H0351.1015	MY	myelencephalon	CGS	central glial substance
H0351.1015	MY	myelencephalon	8Co	cochlear nuclei
H0351.1015	MY	myelencephalon	Cu	cuneate nucleus
H0351.1015	MY	myelencephalon	10	dorsal motor nucleus of the vagus
H0351.1015	MY	myelencephalon	Gr	gracile nucleus
H0351.1015	MY	myelencephalon	12	hypoglossal nucleus
H0351.1015	MY	myelencephalon	IO	inferior olivary complex
H0351.1015	MY	myelencephalon	CMRt	central medullary reticular group
H0351.1015	MY	myelencephalon	GiRt	gigantocellular group
H0351.1015	MY	myelencephalon	LMRt	lateral medullary reticular group
H0351.1015	MY	myelencephalon	RaM	raphe nuclei of medulla
H0351.1015	MY	myelencephalon	Sp5	spinal trigeminal nucleus
H0351.1015	MY	myelencephalon	8Ve	vestibular nuclei
H0351.1015	WM	white matter	cc	corpus callosum
H0351.1015	WM	white matter	cgb	cingulum bundle
H0351.1015	SS	sulci & spaces	CPLV	choroid plexus of the lateral ventricle
H0351.1016	FL	frontal lobe	AOrG	anterior orbital gyrus
H0351.1016	FL	frontal lobe	fro	frontal operculum
H0351.1016	FL	frontal lobe	FP	frontal pole
H0351.1016	FL	frontal lobe	GRe	gyrus rectus
H0351.1016	FL	frontal lobe	opIFG	inferior frontal gyrus, opercular part
H0351.1016	FL	frontal lobe	orIFG	inferior frontal gyrus, orbital part
H0351.1016	FL	frontal lobe	trIFG	inferior frontal gyrus, triangular part
H0351.1016	FL	frontal lobe	IRoG	inferior rostral gyrus
H0351.1016	FL	frontal lobe	LOrG	lateral orbital gyrus
H0351.1016	FL	frontal lobe	MOrG	medial orbital gyrus
H0351.1016	FL	frontal lobe	MFG	middle frontal gyrus
H0351.1016	FL	frontal lobe	PCLa	paracentral lobule, anterior part
H0351.1016	FL	frontal lobe	PTG	paraterminal gyrus
H0351.1016	FL	frontal lobe	PaOG	parolfactory gyri
H0351.1016	FL	frontal lobe	POrG	posterior orbital gyrus
H0351.1016	FL	frontal lobe	PrG	precentral gyrus
H0351.1016	FL	frontal lobe	SFG	superior frontal gyrus
H0351.1016	FL	frontal lobe	SRoG	superior rostral gyrus
H0351.1016	Ins	insula	LIG	long insular gyri
H0351.1016	Ins	insula	SIG	short insular gyri
H0351.1016	CgG	cingulate gyrus	CgGf	cingulate gyrus, frontal part
H0351.1016	CgG	cingulate gyrus	CgGp	cingulate gyrus, parietal part
H0351.1016	CgG	cingulate gyrus	CgGr	cingulate gyrus, retrosplenial part
H0351.1016	CgG	cingulate gyrus	SCG	subcallosal cingulate gyrus
H0351.1016	HiF	hippocampal formation	DG	dentate gyrus
H0351.1016	HiF	hippocampal formation	CA1	CA1 field
H0351.1016	HiF	hippocampal formation	CA2	CA2 field
H0351.1016	HiF	hippocampal formation	CA3	CA3 field
H0351.1016	HiF	hippocampal formation	CA4	CA4 field
H0351.1016	HiF	hippocampal formation	S	subiculum
H0351.1016	PHG	parahippocampal gyrus	PHG	parahippocampal gyrus
H0351.1016	Br	brain	Pir	piriform cortex
H0351.1016	OL	occipital lobe	Cun	cuneus
H0351.1016	OL	occipital lobe	IOG	inferior occipital gyrus
H0351.1016	OL	occipital lobe	LiG	lingual gyrus
H0351.1016	OL	occipital lobe	OP	occipital pole
H0351.1016	OL	occipital lobe	OTG	occipito-temporal gyrus
H0351.1016	OL	occipital lobe	SOG	superior occipital gyrus
H0351.1016	PL	parietal lobe	AnG	angular gyrus
H0351.1016	PL	parietal lobe	SMG	supramarginal gyrus
H0351.1016	PL	parietal lobe	PCLp	paracentral lobule, posterior part
H0351.1016	PL	parietal lobe	PoG	postcentral gyrus
H0351.1016	PL	parietal lobe	PCu	precuneus
H0351.1016	PL	parietal lobe	SPL	superior parietal lobule
H0351.1016	TL	temporal lobe	FuG	fusiform gyrus
H0351.1016	TL	temporal lobe	HG	Heschl's gyrus
H0351.1016	TL	temporal lobe	ITG	inferior temporal gyrus
H0351.1016	TL	temporal lobe	MTG	middle temporal gyrus
H0351.1016	TL	temporal lobe	PLP	planum polare
H0351.1016	TL	temporal lobe	PLT	planum temporale
H0351.1016	TL	temporal lobe	STG	superior temporal gyrus
H0351.1016	TL	temporal lobe	TP	temporal pole
H0351.1016	TL	temporal lobe	TG	transverse gyri
H0351.1016	Amg	amygdala	ATZ	amygdalohippocampal transition zone
H0351.1016	Amg	amygdala	BLA	basolateral nucleus
H0351.1016	Amg	amygdala	BMA	basomedial nucleus
H0351.1016	Amg	amygdala	CeA	central nucleus
H0351.1016	Amg	amygdala	COMA	cortico-medial group
H0351.1016	Amg	amygdala	LA	lateral nucleus
H0351.1016	BF	basal forebrain	SptN	septal nuclei
H0351.1016	BF	basal forebrain	SI	substantia innominata
H0351.1016	GP	globus pallidus	GPe	globus pallidus, external segment
H0351.1016	GP	globus pallidus	GPi	globus pallidus, internal segment
H0351.1016	Str	striatum	BCd	body of the caudate nucleus
H0351.1016	Str	striatum	HCd	head of the caudate nucleus
H0351.1016	Str	striatum	TCd	tail of the caudate nucleus
H0351.1016	Str	striatum	Acb	nucleus accumbens
H0351.1016	Str	striatum	Pu	putamen
H0351.1016	Cl	claustrum	Cl	claustrum
H0351.1016	ET	epithalamus	Hb	habenular nuclei
H0351.1016	ET	epithalamus	Pa	paraventricular nuclei of thalamus
H0351.1016	ET	epithalamus	PIN	pineal gland
H0351.1016	Hy	hypothalamus	AHA	anterior hypothalamic area
H0351.1016	Hy	hypothalamus	LHA	lateral hypothalamic area, anterior region
H0351.1016	Hy	hypothalamus	PVH	paraventricular nucleus of the hypothalamus
H0351.1016	Hy	hypothalamus	SO	supraoptic nucleus
H0351.1016	Hy	hypothalamus	LHM	lateral hypothalamic area, mammillary region
H0351.1016	Hy	hypothalamus	MB	mammillary body
H0351.1016	Hy	hypothalamus	PHA	posterior hypothalamic area
H0351.1016	Hy	hypothalamus	SuM	supramammillary nucleus
H0351.1016	Hy	hypothalamus	TM	tuberomammillary nucleus
H0351.1016	Hy	hypothalamus	PrOR	preoptic region
H0351.1016	Hy	hypothalamus	ARH	arcuate nucleus of the hypothalamus
H0351.1016	Hy	hypothalamus	DMH	dorsomedial hypothalamic nucleus
H0351.1016	Hy	hypothalamus	LHT	lateral hypothalamic area, tuberal region
H0351.1016	Hy	hypothalamus	LTu	lateral tuberal nucleus
H0351.1016	Hy	hypothalamus	PeF	perifornical nucleus
H0351.1016	Hy	hypothalamus	VMH	ventromedial hypothalamic nucleus
H0351.1016	SbT	subthalamus	SbT	subthalamus
H0351.1016	DT	dorsal thalamus	DTA	anterior group of nuclei
H0351.1016	DT	dorsal thalamus	ILc	caudal group of intralaminar nuclei
H0351.1016	DT	dorsal thalamus	LGd	dorsal lateral geneiculate nucleus
H0351.1016	DT	dorsal thalamus	DTLd	lateral group of nuclei, dorsal division
H0351.1016	DT	dorsal thalamus	DTLv	lateral group of nuclei, ventral division
H0351.1016	DT	dorsal thalamus	MG	medial geniculate complex
H0351.1016	DT	dorsal thalamus	DTM	medial group of nuclei
H0351.1016	DT	dorsal thalamus	DTP	posterior group of nuclei
H0351.1016	DT	dorsal thalamus	ILr	rostral group of intralaminar nuclei
H0351.1016	VT	ventral thalamus	VT	ventral thalamus
H0351.1016	MES	mesencephalon	IC	inferior colliculus
H0351.1016	MES	mesencephalon	SC	superior colliculus
H0351.1016	MES	mesencephalon	CGMB	central gray substance of midbrain
H0351.1016	MES	mesencephalon	EW	Edinger-Westphal nucleus
H0351.1016	MES	mesencephalon	ICjl	interstitial nucleus of Cajal
H0351.1016	MES	mesencephalon	MBRa	midbrain raphe nuclei
H0351.1016	MES	mesencephalon	MBRF	midbrain reticular formation
H0351.1016	MES	mesencephalon	Dk	nucleus of Darkschewitsch
H0351.1016	MES	mesencephalon	3	oculomotor nuclear complex
H0351.1016	MES	mesencephalon	RN	red nucleus
H0351.1016	MES	mesencephalon	SN	substantia nigra
H0351.1016	MES	mesencephalon	4	trochlear nucleus
H0351.1016	MES	mesencephalon	VTA	ventral tegmental area
H0351.1016	MES	mesencephalon	PTec	pretectal region
H0351.1016	CbCx	cerebellar cortex	Ve-I-II	I-II
H0351.1016	CbCx	cerebellar cortex	Ve-III	III
H0351.1016	CbCx	cerebellar cortex	Ve-IV	IV
H0351.1016	CbCx	cerebellar cortex	Ve-V	V
H0351.1016	CbCx	cerebellar cortex	Ve-VI	VI
H0351.1016	CbCx	cerebellar cortex	Ve-VIIAf	VIIAf
H0351.1016	CbCx	cerebellar cortex	Ve-VIIAt	VIIAt
H0351.1016	CbCx	cerebellar cortex	Ve-VIIB	VIIB
H0351.1016	CbCx	cerebellar cortex	Ve-VIIIA	VIIIA
H0351.1016	CbCx	cerebellar cortex	Ve-VIIIB	VIIIB
H0351.1016	CbCx	cerebellar cortex	Ve-IX	IX
H0351.1016	CbCx	cerebellar cortex	Ve-X	X
H0351.1016	CbCx	cerebellar cortex	Cb-III	III
H0351.1016	CbCx	cerebellar cortex	Cb-IV	IV
H0351.1016	CbCx	cerebellar cortex	Cb-V	V
H0351.1016	CbCx	cerebellar cortex	Cb-VI	VI
H0351.1016	CbCx	cerebellar cortex	Cb-Crus I	crus I
H0351.1016	CbCx	cerebellar cortex	Cb-Crus II	crus II
H0351.1016	CbCx	cerebellar cortex	Cb-VIIB	VIIB
H0351.1016	CbCx	cerebellar cortex	Cb-VIIIA	VIIIA
H0351.1016	CbCx	cerebellar cortex	Cb-VIIIB	VIIIB
H0351.1016	CbCx	cerebellar cortex	Cb-IX	IX
H0351.1016	CbCx	cerebellar cortex	Cb-X	X
H0351.1016	CbN	cerebellar nuclei	Dt	dentate nucleus
H0351.1016	CbN	cerebellar nuclei	Emb	emboliform nucleus
H0351.1016	CbN	cerebellar nuclei	Fas	fastigial nucleus
H0351.1016	CbN	cerebellar nuclei	Glo	globose nucleus
H0351.1016	Bpons	basal part of pons	Pn	pontine nuclei
H0351.1016	PTg	pontine tegmentum	6	abducens nucleus
H0351.1016	PTg	pontine tegmentum	CGPo	central gray of the pons
H0351.1016	PTg	pontine tegmentum	7	facial motor nucleus
H0351.1016	PTg	pontine tegmentum	LPB	lateral parabrachial nucleus
H0351.1016	PTg	pontine tegmentum	LC	locus ceruleus
H0351.1016	PTg	pontine tegmentum	MPB	medial parabrachial nucleus
H0351.1016	PTg	pontine tegmentum	SubC	nucleus subceruleus
H0351.1016	PTg	pontine tegmentum	RPn	pontine raphe nucleus
H0351.1016	PTg	pontine tegmentum	PPRF	paramedian pontine reticular formation
H0351.1016	PTg	pontine tegmentum	SOC	superior olivary complex
H0351.1016	PTg	pontine tegmentum	5	trigeminal nuclei
H0351.1016	MY	myelencephalon	Arc	arcuate nucleus of medulla
H0351.1016	MY	myelencephalon	CGS	central glial substance
H0351.1016	MY	myelencephalon	8Co	cochlear nuclei
H0351.1016	MY	myelencephalon	Cu	cuneate nucleus
H0351.1016	MY	myelencephalon	10	dorsal motor nucleus of the vagus
H0351.1016	MY	myelencephalon	Gr	gracile nucleus
H0351.1016	MY	myelencephalon	12	hypoglossal nucleus
H0351.1016	MY	myelencephalon	IO	inferior olivary complex
H0351.1016	MY	myelencephalon	CMRt	central medullary reticular group
H0351.1016	MY	myelencephalon	GiRt	gigantocellular group
H0351.1016	MY	myelencephalon	LMRt	lateral medullary reticular group
H0351.1016	MY	myelencephalon	RaM	raphe nuclei of medulla
H0351.1016	MY	myelencephalon	Sp5	spinal trigeminal nucleus
H0351.1016	MY	myelencephalon	8Ve	vestibular nuclei
H0351.1016	WM	white matter	cc	corpus callosum
H0351.1016	WM	white matter	cgb	cingulum bundle
H0351.1016	SS	sulci & spaces	CPLV	choroid plexus of the lateral ventricle
