# Supplementary material for: mRNA Transcriptomics of Galectins Unveils Heterogeneous Organization in Mouse and Human Brain
Source: Front Mol Neurosci. 2016 Dec 16;9:139. doi: 10.3389/fnmol.2016.00139 (PMC5159438; doi:10.3389/fnmol.2016.00139)
Supplement: Supplementary file 3 [file Data_Sheet_3.ZIP › Supplementary Tables/S12 Table.xlsx]

## Sheet: Brain 1
Module membership (kME) values for each gene corresponding to their respective module in Brain 1
(No. of worksheets included- 6)
Gene Symbol	Module	PCyellow.cor	PCyellow.pval	PCblue.cor	PCblue.pval	PCbrown.cor	PCbrown.pval	PCgreen.cor	PCgreen.pval	PCturquoise.cor	PCturquoise.pval
AR	turquoise	-0.503419	1.70802e-10	-0.44553	2.76068e-08	0.117907	0.162268	0.362039	9.54667e-06	0.746404	1.55877e-26
ARID3A	turquoise	0.154688	0.066046	0.100005	0.236362	0.396274	1.05131e-06	0.589368	1.20098e-14	0.614064	4.4206e-16
ATF1	blue	0.0708234	0.402283	0.860722	6.9443e-43	0.744518	2.43365e-26	0.291547	0.000431111	-0.0822415	0.330549
ATF2	yellow	0.569062	1.48118e-13	0.427929	1.08383e-07	0.186812	0.0260091	-0.109747	0.193547	-0.177609	0.0344644
ATF3	turquoise	-0.321877	9.37667e-05	-0.175054	0.0371889	0.266947	0.00132085	0.195355	0.0198145	0.614042	4.43449e-16
BACH1	turquoise	-0.528622	1.36228e-11	0.0903054	0.285165	0.647552	3.07648e-18	0.470691	3.399e-09	0.691517	1.6239e-21
BATF	turquoise	0.0486668	0.565192	-0.285444	0.000574621	0.028336	0.737818	0.238916	0.00419078	0.521477	2.8496e-11
BCL11A	yellow	0.648274	2.74543e-18	-0.341373	3.2166e-05	-0.5464	2.01058e-12	-0.247898	0.00293453	-0.0615846	0.46657
BCL3	turquoise	-0.163691	0.0515938	-0.434278	6.67682e-08	0.0500948	0.553821	0.393313	1.28506e-06	0.788915	2.10122e-31
BCLAF1	turquoise	0.469019	3.92756e-09	0.215433	0.01003	0.355265	1.43494e-05	0.117669	0.163122	0.398319	9.14148e-07
BDP1	yellow	0.671698	5.7207e-20	0.649583	2.23115e-18	0.12304	0.144626	-0.0903043	0.285171	-0.511015	8.14494e-11
BRCA1	turquoise	-0.42249	1.62853e-07	-0.15517	0.065197	0.442975	3.38327e-08	0.480165	1.47681e-09	0.844717	7.83218e-40
BRF2	blue	0.182371	0.0298376	0.105119	0.213125	-0.030391	0.719571	-0.176347	0.0357887	-0.209124	0.0125019
CBX3	turquoise	0.00320831	0.969773	-0.178243	0.0338158	0.264278	0.00148244	0.473039	2.77121e-09	0.790693	1.24339e-31
CCNT2	blue	0.445045	2.86954e-08	0.474645	2.40771e-09	0.210684	0.0118455	-0.0773448	0.360247	-0.137482	0.102772
CEBPA	turquoise	-0.136472	0.105347	-0.259438	0.00182204	0.0999206	0.236757	0.615392	3.67128e-16	0.608678	9.3094e-16
CEBPB	turquoise	0.348195	2.17421e-05	-0.566759	1.94831e-13	-0.397253	9.83322e-07	-0.119915	0.155185	0.416044	2.61447e-07
CEBPD	yellow	0.569364	1.42864e-13	0.366399	7.30777e-06	0.253767	0.00230906	-0.0494052	0.559299	-0.0238045	0.77856
CHD1	brown	-0.00868565	0.91829	0.776076	8.04596e-30	0.832182	1.12984e-37	0.35005	1.95151e-05	0.0515769	0.542138
CHD2	turquoise	0.0520463	0.538463	0.325084	7.90226e-05	0.641235	8.23124e-18	0.485874	8.82665e-10	0.538659	4.68932e-12
CREB1	blue	0.214549	0.0103481	0.790597	1.27943e-31	0.383301	2.49815e-06	-0.0514384	0.543224	-0.556592	6.37472e-13
CREBBP	blue	0.595413	5.49348e-15	0.743463	3.11758e-26	0.569153	1.46519e-13	0.181277	0.0308512	-0.028798	0.733702
CTBP2	brown	-0.0943446	0.264079	0.525377	1.90874e-11	0.748582	9.27355e-27	0.4923	4.88896e-10	0.297229	0.000328003
CTCF	blue	0.512854	6.78986e-11	0.540897	3.67921e-12	0.32811	6.71263e-05	-0.0100131	0.905855	-0.098908	0.241566
CTCFL	green	-0.187687	0.0253064	0.0604016	0.475191	0.120404	0.153494	0.550412	1.28524e-12	0.0840043	0.320253
DEC	green	-0.0808648	0.338736	0.153738	0.0677477	0.244364	0.00338139	0.580861	3.5141e-14	0.152355	0.0702876
E2F1	turquoise	0.218939	0.00885132	-0.469212	3.86254e-09	-0.15558	0.0644812	0.193526	0.0210209	0.555429	7.28207e-13
E2F4	blue	0.265592	0.00140076	0.689917	2.18789e-21	0.385393	2.17807e-06	-0.110505	0.190469	-0.484374	1.01144e-09
E2F6	brown	-0.10571	0.210548	0.243689	0.00347334	0.644937	4.63642e-18	0.363773	8.58827e-06	0.505749	1.36366e-10
EBF1	brown	-0.430692	8.78907e-08	0.600217	2.91565e-15	0.717132	1.0395e-23	0.334952	4.61207e-05	-0.0332007	0.694879
EGR1	yellow	0.845242	6.29969e-40	0.105966	0.209441	-0.381858	2.74426e-06	-0.393614	1.25927e-06	-0.452795	1.53414e-08
ELF1	turquoise	-0.140024	0.0965069	-0.107319	0.203649	0.407859	4.70226e-07	0.552163	1.05516e-12	0.773581	1.58889e-29
ELK1	yellow	0.565656	2.22023e-13	0.294916	0.000366855	-0.188021	0.0250427	-0.223022	0.00763465	-0.611414	6.38796e-16
ELK4	blue	0.272438	0.00103788	0.790633	1.26564e-31	0.69821	4.56779e-22	0.237257	0.00446962	0.0513092	0.544239
EP300	blue	0.441308	3.85984e-08	0.817728	2.14504e-35	0.517737	4.16509e-11	-0.103538	0.220129	-0.305999	0.000212725
EPAS1	turquoise	-0.0866556	0.305163	-0.401185	7.50256e-07	0.138411	0.100445	0.369982	5.84992e-06	0.84793	2.0401e-40
ESR1	green	-0.12239	0.146776	0.2883	0.000502733	0.573074	9.14051e-14	0.794649	3.79764e-32	0.388577	1.76474e-06
ETS1	turquoise	0.130315	0.122163	-0.314	0.000141588	0.0662825	0.4332	0.289123	0.000483587	0.699199	3.77569e-22
EZH2	blue	0.162396	0.0534944	0.890578	9.47396e-50	0.73934	8.10758e-26	0.27141	0.00108622	-0.229677	0.00596707
FOS	turquoise	-0.279909	0.000741618	-0.288221	0.000504602	0.14756	0.0796965	0.084771	0.315841	0.6295	4.82562e-17
FOSL1	blue	0.448382	2.19558e-08	0.529895	1.19224e-11	0.304348	0.000231028	0.193897	0.0207711	-0.19413	0.0206157
FOSL2	yellow	0.849788	9.23761e-41	0.0722285	0.392988	-0.300262	0.000282811	-0.290027	0.000463373	-0.344384	2.70899e-05
FOXA1	green	-0.22897	0.00612737	-0.0242541	0.774488	0.125307	0.137314	0.456645	1.1174e-08	0.238317	0.00428958
FOXA2	turquoise	-0.227018	0.00658977	-0.422621	1.61279e-07	0.12435	0.140364	0.379375	3.22277e-06	0.822816	3.57308e-36
FOXA3	green	-0.0708241	0.402278	0.16896	0.0444232	0.366594	7.22042e-06	0.837262	1.58552e-38	0.329386	6.26291e-05
FOXM1	green	-0.00993387	0.906597	0.0124669	0.882932	0.179205	0.0328501	0.586923	1.64038e-14	0.282496	0.000658686
FOXP2	turquoise	0.0724265	0.391689	-0.390341	1.56899e-06	-0.312144	0.000155771	-0.132752	0.115274	0.326796	7.20698e-05
GABPA	brown	0.0407644	0.63004	0.562839	3.09206e-13	0.826984	7.88314e-37	0.460523	8.08816e-09	0.427822	1.0926e-07
GATA1	green	-0.216802	0.00955406	0.0367812	0.663874	0.373577	4.66671e-06	0.86858	1.58643e-44	0.448361	2.19934e-08
GATA2	turquoise	-0.374506	4.40003e-06	-0.191606	0.0223556	0.327734	6.85048e-05	0.475021	2.32955e-09	0.663158	2.44275e-19
GATA3	turquoise	-0.569036	1.48587e-13	-0.17509	0.0371487	0.268721	0.00122255	0.41951	2.02944e-07	0.553334	9.24265e-13
GTF2B	turquoise	0.139113	0.0987166	0.0321696	0.703905	0.266031	0.00137443	0.326112	7.47751e-05	0.426321	1.22339e-07
GTF2F1	yellow	0.538677	4.68011e-12	0.167539	0.0462705	0.221231	0.00814885	0.300219	0.00028342	0.339662	3.54349e-05
GTF3C2	brown	0.213001	0.0109264	0.717837	8.97431e-24	0.835636	2.99471e-38	0.447439	2.36879e-08	0.206077	0.013876
HDAC1	turquoise	-0.273299	0.000998916	-0.361203	1.00442e-05	0.281873	0.000677819	0.383653	2.44122e-06	0.949241	3.36274e-72
HDAC2	turquoise	-0.000303526	0.99714	-0.106515	0.207075	0.378314	3.45048e-06	0.531247	1.03417e-11	0.796479	2.17444e-32
HDAC8	blue	0.225246	0.00703628	0.702771	1.88601e-22	0.556561	6.39762e-13	0.449748	1.96601e-08	-0.0537577	0.525171
HIF1A	brown	-0.490573	5.73728e-10	0.375618	4.09971e-06	0.597064	4.42369e-15	0.392529	1.35485e-06	0.120583	0.152881
HMGN3	turquoise	0.0291992	0.730134	0.222655	0.00773765	0.542256	3.17231e-12	0.500857	2.1837e-10	0.597942	3.94074e-15
HNF4A	turquoise	0.0675785	0.42424	0.0458802	0.587695	0.101842	0.227819	0.251924	0.00249109	0.277347	0.000833102
HNF4G	blue	-0.141402	0.0932399	0.110373	0.191002	-0.0552764	0.513516	0.00259857	0.975515	-0.302731	0.000250374
HSF1	turquoise	0.00720842	0.93215	0.246272	0.0031331	0.611668	6.16792e-16	0.547434	1.79263e-12	0.637781	1.39633e-17
IKZF1	turquoise	-0.433535	7.07012e-08	-0.328707	6.49853e-05	0.140955	0.0942896	0.36634	7.33444e-06	0.591365	9.29181e-15
IRF1	blue	0.0974634	0.248544	0.750882	5.32806e-27	0.636656	1.65615e-17	0.307638	0.000195889	-0.110507	0.190461
IRF3	brown	-0.191544	0.0223999	0.555877	6.91879e-13	0.69822	4.55869e-22	0.223545	0.00749012	0.1552	0.0651438
IRF4	turquoise	-0.233098	0.00524323	-0.154677	0.0660659	0.239233	0.00413919	0.593538	7.0137e-15	0.545863	2.13372e-12
ITGB3BP	blue	0.0160307	0.849817	0.749841	6.85242e-27	0.658189	5.56244e-19	0.33382	4.91044e-05	0.0151483	0.857994
JUN	brown	0.317956	0.000115282	0.281842	0.000678798	0.371508	5.31665e-06	0.134692	0.110012	0.286396	0.000549675
JUNB	turquoise	0.0861269	0.308134	-0.253213	0.00236245	-0.102356	0.225468	-0.136445	0.105417	0.275877	0.000890127
JUND	turquoise	-0.0859455	0.309158	0.0658231	0.436401	0.427752	1.09844e-07	0.445294	2.81321e-08	0.585202	2.03988e-14
KDM5B	blue	0.435975	5.85606e-08	0.631592	3.54031e-17	0.3504	1.91201e-05	0.00588303	0.944603	-0.385917	2.10426e-06
LIN54	yellow	0.592714	7.80559e-15	0.462775	6.69122e-09	0.292626	0.000409477	0.109708	0.193705	0.0391428	0.643726
LIN9	blue	0.229637	0.00597613	0.87811	1.15325e-46	0.656807	6.97309e-19	0.169824	0.0433312	-0.279524	0.000754729
MAFF	turquoise	-0.0369459	0.66246	-0.627376	6.59357e-17	-0.421373	1.769e-07	-0.133527	0.11315	0.359719	1.0988e-05
MAFK	turquoise	0.044815	0.596404	-0.59974	3.10625e-15	-0.244446	0.00337037	0.0796963	0.345784	0.684804	5.60058e-21
MAX	brown	-0.0437128	0.605477	0.727607	1.11778e-24	0.928746	3.35449e-62	0.465782	5.18398e-09	0.292683	0.000408365
MAZ	yellow	0.64538	4.32699e-18	0.0677621	0.422979	0.0600712	0.477614	0.218138	0.00910936	0.273482	0.000990804
MBD4	yellow	0.517495	4.26788e-11	0.462952	6.5919e-09	0.335846	4.3883e-05	0.0737225	0.383248	0.0496564	0.5573
MEF2A	yellow	0.841816	2.57218e-39	0.240322	0.00396665	-0.096758	0.252001	-0.232175	0.00543037	-0.186607	0.0261755
MEF2C	yellow	0.717697	9.23939e-24	-0.193247	0.0212104	-0.480228	1.46858e-09	-0.278229	0.000800482	-0.11514	0.172422
MTA3	yellow	0.656653	7.15105e-19	-0.141035	0.0941018	-0.2846	0.000597613	-0.027957	0.741199	0.0765876	0.364983
MXI1	blue	0.16056	0.0562902	0.452732	1.54199e-08	0.399098	8.66509e-07	-0.147585	0.0796448	0.0727123	0.389818
MYBL2	green	-0.15611	0.0635654	-0.00421065	0.960336	0.471047	3.2957e-09	0.843185	1.47209e-39	0.691187	1.72721e-21
MYC	turquoise	-0.119805	0.155567	-0.000621518	0.994143	0.0529056	0.531768	0.025766	0.760843	0.0829993	0.326098
NANOG	brown	-0.0225999	0.789497	0.609542	8.26806e-16	0.684578	5.8352e-21	0.254207	0.00226743	0.0686928	0.416623
NFATC1	turquoise	-0.54969	1.39351e-12	-0.0470475	0.578219	0.503866	1.63594e-10	0.40314	6.54998e-07	0.711683	3.18763e-23
NFE2	turquoise	-0.249355	0.00276642	-0.204052	0.0148607	0.188745	0.0244781	0.353194	1.6224e-05	0.53935	4.35181e-12
NFIC	brown	0.312141	0.000155791	0.338342	3.81676e-05	0.598249	3.78451e-15	0.504271	1.57325e-10	0.52604	1.78218e-11
NFYA	brown	0.347286	2.29196e-05	0.719156	6.80891e-24	0.667436	1.18755e-19	0.342792	2.96718e-05	0.0412847	0.625675
NFYB	turquoise	0.0567482	0.50235	-0.0790057	0.349993	0.352901	1.6507e-05	0.432728	7.52241e-08	0.816018	3.8683e-35
NR2C2	blue	0.592508	8.01671e-15	0.497205	3.08862e-10	0.333081	5.11497e-05	0.0880516	0.297408	0.03731	0.659341
NR2F2	turquoise	-0.303768	0.000237798	-0.296757	0.000335609	0.116519	0.167304	0.314915	0.000135047	0.677558	2.05423e-20
NR3C1	blue	0.225235	0.00703929	0.682605	8.34222e-21	0.643713	5.61071e-18	0.365213	7.86205e-06	0.154414	0.0665327
NRF1	blue	0.15951	0.057941	0.807756	6.14765e-34	0.525421	1.90005e-11	-0.0824644	0.329236	-0.364682	8.12275e-06
PAX5	blue	0.140709	0.0948713	0.825605	1.30539e-36	0.683474	7.12972e-21	0.284963	0.000587634	-0.197553	0.0184439
PBX3	turquoise	-0.656347	7.5171e-19	-0.17958	0.0324811	0.434307	6.66232e-08	0.516637	4.65279e-11	0.736005	1.73372e-25
PHF8	brown	-0.332191	5.372e-05	0.600661	2.7484e-15	0.872655	2.02852e-45	0.39026	1.5775e-06	0.266765	0.00133134
PML	turquoise	-0.15134	0.0722003	-0.330362	5.93818e-05	0.277399	0.000831146	0.43056	8.87809e-08	0.946958	6.75294e-71
POLR3A	yellow	0.608441	9.61627e-16	-0.204641	0.0145681	-0.460017	8.43841e-09	-0.231266	0.00562056	-0.16657	0.0475655
POU2F1	blue	0.149392	0.07599	0.800442	6.37377e-33	0.471926	3.05354e-09	-0.0423787	0.616539	-0.422736	1.59907e-07
POU5F1	blue	0.428551	1.03409e-07	0.573416	8.76975e-14	0.643718	5.60595e-18	0.368722	6.32786e-06	0.182119	0.0300679
PPARGC1A	brown	0.151685	0.0715457	0.205296	0.0142487	0.255394	0.00215847	0.0252899	0.765132	0.127103	0.131723
PRDM1	yellow	0.469622	3.72836e-09	-0.0303149	0.720244	-0.296777	0.000335282	-0.354914	1.46522e-05	-0.260292	0.00175744
RAD21	brown	-0.22902	0.00611587	0.27169	0.00107286	0.619869	1.94969e-16	0.474551	2.42773e-09	0.526364	1.72331e-11
RARA	yellow	0.509273	9.66877e-11	0.0884784	0.295063	0.0959169	0.256166	0.227442	0.00648689	0.123538	0.142995
RARG	brown	-0.198772	0.0177197	0.548427	1.60483e-12	0.666105	1.48831e-19	0.417454	2.35922e-07	0.00582659	0.945134
RBBP5	yellow	0.563764	2.77416e-13	0.0896257	0.288822	0.0819225	0.332435	0.208438	0.0128003	0.232215	0.00542213
RBL2	brown	0.0263497	0.755594	0.480364	1.45077e-09	0.752864	3.2884e-27	0.209209	0.0124651	0.40903	4.32772e-07
RCOR1	brown	0.223134	0.00760345	0.514157	5.96434e-11	0.740261	6.55851e-26	0.494874	3.8452e-10	0.354431	1.50783e-05
RELA	brown	-0.352985	1.64254e-05	0.340175	3.44227e-05	0.558051	5.39133e-13	0.101856	0.227753	0.151071	0.0727141
REST	turquoise	-0.343166	2.90441e-05	-0.407344	4.87663e-07	0.191756	0.0222485	0.295814	0.000351286	0.894047	1.12496e-50
RFX5	blue	-0.145055	0.0850016	0.396418	1.04104e-06	0.388629	1.75857e-06	0.105705	0.21057	-0.127415	0.13077
RUNX1	turquoise	-0.152165	0.0706431	-0.148473	0.0778317	0.287444	0.000523354	0.371732	5.24216e-06	0.680019	1.32665e-20
RUNX2	turquoise	-0.0887655	0.293493	-0.552276	1.04179e-12	-0.171587	0.0411718	0.0478669	0.571609	0.670832	6.64337e-20
RUNX3	green	0.0242291	0.774715	0.170101	0.0429865	0.330917	5.76086e-05	0.643889	5.45875e-18	0.260582	0.00173598
RXRA	turquoise	0.114178	0.17606	-0.570984	1.17636e-13	-0.190749	0.0229741	0.0887628	0.293508	0.733913	2.77618e-25
SAP30	turquoise	-0.121869	0.148517	0.193973	0.0207204	0.463704	6.18529e-09	0.220888	0.0082507	0.427365	1.13094e-07
SETDB1	blue	0.247425	0.00299106	0.906923	2.05161e-54	0.700934	2.69837e-22	-0.0152596	0.856962	-0.278855	0.000778043
SIN3A	brown	0.102699	0.223907	0.399998	8.1443e-07	0.677375	2.12199e-20	0.367593	6.78772e-06	0.396549	1.03177e-06
SIRT6	green	-0.23872	0.00422282	-0.0847574	0.315919	0.100669	0.233246	0.441419	3.82602e-08	0.25285	0.00239812
SIX5	green	-0.186601	0.0261809	0.061293	0.468687	0.454829	1.2982e-08	0.803823	2.18853e-33	0.53927	4.38954e-12
SMAD2	turquoise	0.0936291	0.267734	-0.284498	0.00060045	0.0947445	0.262051	0.144523	0.0861641	0.760248	5.22895e-28
SMAD3	turquoise	0.578017	4.99724e-14	-0.246587	0.00309362	-0.187092	0.0257824	-0.0433288	0.608651	0.330475	5.90154e-05
SMARCA4	turquoise	0.224644	0.00719419	-0.0724249	0.391699	0.0946059	0.262753	0.416315	2.56338e-07	0.388715	1.74857e-06
SMARCB1	blue	0.144516	0.0861801	0.411257	3.69227e-07	0.458271	9.76238e-09	0.338824	3.71481e-05	0.142345	0.0910536
SMARCC1	turquoise	-0.193413	0.0210978	0.0827219	0.327723	0.545627	2.19005e-12	0.273993	0.000968486	0.707172	7.9035e-23
SMARCC2	yellow	0.464706	5.68106e-09	-0.0570014	0.500442	-0.0975206	0.248264	0.229144	0.00608747	0.261671	0.00165743
SMC3	blue	0.0674495	0.425127	0.822495	4.00823e-36	0.685312	5.10528e-21	0.103252	0.22141	-0.154234	0.0668543
SOX2	turquoise	-0.0267306	0.752175	-0.329998	6.05745e-05	0.0435466	0.606849	0.10626	0.208172	0.757261	1.10905e-27
SOX4	blue	0.451552	1.69803e-08	0.691511	1.62569e-21	0.28217	0.000668629	-0.147916	0.0789656	-0.337498	4.00169e-05
SP1	brown	-0.368009	6.61447e-06	0.415388	2.74198e-07	0.763684	2.17293e-28	0.442897	3.4042e-08	0.448993	2.08985e-08
SP2	brown	0.0758337	0.369736	0.571583	1.09451e-13	0.831693	1.36032e-37	0.372196	5.09128e-06	0.323438	8.62948e-05
SP4	blue	0.180415	0.0316702	0.822327	4.2547e-36	0.592519	8.00495e-15	0.03651	0.666203	-0.213472	0.0107476
SPI1	green	0.0787943	0.351288	0.29048	0.000453518	0.509296	9.64631e-11	0.865611	6.80212e-44	0.376207	3.9488e-06
SREBF1	turquoise	-0.370828	5.54805e-06	-0.284118	0.000611133	0.289117	0.000483747	0.342359	3.04118e-05	0.890553	9.62039e-50
SRF	yellow	0.908948	4.73075e-55	0.336205	4.3014e-05	-0.00758091	0.928653	-0.206916	0.0134851	-0.253472	0.00233737
STAT1	turquoise	-0.178969	0.0330854	-0.291683	0.000428318	0.244528	0.00335935	0.487806	7.39934e-10	0.817516	2.30817e-35
STAT2	brown	-0.237546	0.00441982	0.335546	4.4622e-05	0.644906	4.65891e-18	0.38348	2.46909e-06	0.288551	0.000496815
STAT3	turquoise	-0.4191	2.09147e-07	0.130432	0.121826	0.677413	2.1077e-20	0.531433	1.01407e-11	0.717528	9.57049e-24
STAT5A	turquoise	-0.593774	6.80213e-15	0.24196	0.00371938	0.604263	1.69615e-15	0.459433	8.86048e-09	0.43973	4.3698e-08
SUZ12	brown	-0.17266	0.0399022	0.722463	3.3846e-24	0.849942	8.64454e-41	0.433565	7.0539e-08	0.0872282	0.301967
TAF1	turquoise	-0.145147	0.0848028	0.0302778	0.720572	0.545683	2.17655e-12	0.516835	4.56153e-11	0.792769	6.69372e-32
TAF7	blue	0.0364206	0.666971	0.590111	1.09186e-14	0.602153	2.25207e-15	0.259742	0.00179878	0.0141495	0.867268
TAL1	turquoise	-0.193806	0.0208326	-0.301184	0.000270265	0.228612	0.00620995	0.611354	6.44105e-16	0.769082	5.3018e-29
TBL1XR1	brown	0.470745	3.38303e-09	0.467802	4.3608e-09	0.499871	2.39892e-10	0.197911	0.0182287	0.25942	0.00182342
TBP	blue	-0.101455	0.229601	0.581452	3.26482e-14	0.485384	9.22877e-10	0.274534	0.000945372	-0.202458	0.0156782
TCF12	turquoise	-0.309313	0.000179967	0.0079912	0.924803	0.577924	5.05485e-14	0.505391	1.41176e-10	0.827004	7.82405e-37
TCF3	brown	0.202388	0.0157152	0.689398	2.4089e-21	0.819763	1.05447e-35	0.249872	0.00270889	0.22935	0.00604082
TCF4	yellow	0.760535	4.86244e-28	0.597805	4.01257e-15	0.208112	0.0129446	0.0213818	0.8006	-0.404244	6.0642e-07
TEAD4	blue	-0.229725	0.0059563	0.518494	3.85861e-11	0.453499	1.44818e-08	0.0489028	0.563305	-0.173515	0.0389146
TFAP2A	blue	-0.216905	0.00951942	0.656571	7.24749e-19	0.493645	4.31338e-10	0.119342	0.157182	-0.36126	1.00097e-05
TFAP2C	blue	0.358833	1.15909e-05	0.433176	7.26793e-08	0.108286	0.19958	0.223397	0.00753086	-0.360841	1.02674e-05
THAP1	blue	0.0365639	0.665739	0.830826	1.88744e-37	0.715695	1.40018e-23	0.285946	0.000561337	-0.222556	0.00776564
TP53	brown	-0.0731584	0.386908	0.127353	0.130959	0.250094	0.00268451	0.314974	0.000134637	0.211294	0.0115971
TP63	yellow	0.423271	1.53668e-07	0.144264	0.0867338	-0.0853569	0.312496	0.174246	0.038087	-0.135912	0.106797
TRIM28	blue	0.11245	0.182733	0.769534	4.70261e-29	0.509313	9.6309e-11	-0.0770239	0.362249	-0.438096	4.96556e-08
UBTF	blue	0.66507	1.77209e-19	0.643736	5.59049e-18	0.366225	7.38665e-06	0.00689716	0.935073	-0.210438	0.0119467
USF1	turquoise	0.118606	0.159776	-0.00682999	0.935704	0.318691	0.000110924	0.488227	7.11976e-10	0.58101	3.44978e-14
USF2	turquoise	0.307609	0.000196173	-0.0623285	0.461194	0.332272	5.34803e-05	0.384776	2.26814e-06	0.770127	4.01738e-29
WRNIP1	blue	0.355954	1.37729e-05	0.192912	0.02144	0.191634	0.0223351	0.137387	0.103011	0.0174679	0.836533
YY1	yellow	0.83138	1.5312e-37	0.568601	1.56508e-13	0.248008	0.00292155	-0.0146385	0.862726	-0.257924	0.00194202
ZBTB33	turquoise	-0.341193	3.24951e-05	-0.187575	0.0253953	0.221382	0.00810447	0.384047	2.37923e-06	0.476475	2.0495e-09
ZBTB7A	yellow	0.734324	2.53146e-25	0.40161	7.28498e-07	0.145335	0.0843955	-0.107691	0.202075	-0.168939	0.0444507
ZEB1	turquoise	-0.0693562	0.412126	-0.33585	4.38735e-05	0.0821964	0.330816	0.106777	0.205955	0.769079	5.30661e-29
ZKSCAN1	turquoise	-0.0752138	0.373673	-0.112625	0.18205	0.378239	3.46715e-06	0.408947	4.35321e-07	0.859471	1.24083e-42
ZNF143	blue	-0.0973421	0.249136	0.791951	8.55141e-32	0.622373	1.36247e-16	0.0821782	0.330923	-0.299654	0.000291382
ZNF217	turquoise	-0.357797	1.23353e-05	-0.469148	3.88392e-09	0.144709	0.0857562	0.274783	0.000934899	0.846987	3.03696e-40
ZNF263	blue	0.0950841	0.260337	0.515525	5.20225e-11	0.419188	2.07802e-07	0.386948	1.96585e-06	-0.0898409	0.287661
ZZZ3	turquoise	-0.0762041	0.367396	-0.171663	0.0410809	0.32394	8.40128e-05	0.429028	9.97365e-08	0.7887	2.23847e-31
LGALS1	turquoise	-0.301405	0.000267343	-0.477849	1.81485e-09	0.0564468	0.504626	0.371418	5.34667e-06	0.761213	4.09247e-28
LGALS2	turquoise	0.105882	0.209802	-0.483051	1.1398e-09	-0.292601	0.000409969	0.207587	0.0131792	0.441374	3.83962e-08
LGALS3	blue	0.419535	2.02576e-07	0.57821	4.87952e-14	0.32483	8.01062e-05	-0.00873882	0.917791	-0.120797	0.152146
LGALS4	green	0.12521	0.13762	0.225646	0.0069333	0.491834	5.10522e-10	0.826233	1.03803e-36	0.493843	4.23456e-10
LGALS7	green	-0.0157887	0.852058	0.191907	0.0221415	0.367845	6.6823e-06	0.746656	1.46855e-26	0.412869	3.28906e-07
LGALS8	turquoise	0.0898137	0.287808	-0.601328	2.51448e-15	-0.203886	0.0149444	0.25467	0.00222434	0.588458	1.34926e-14
LGALS9	turquoise	-0.21844	0.00901131	0.0967583	0.251999	0.60767	1.06841e-15	0.674793	3.34046e-20	0.711687	3.18502e-23
LGALS12	blue	-0.115552	0.17088	0.684845	5.55862e-21	0.525601	1.86499e-11	0.361397	9.92637e-06	-0.338321	3.82122e-05
LGALS13	brown	-0.261273	0.00168572	0.582109	3.00807e-14	0.67522	3.10005e-20	0.437561	5.17719e-08	0.0429141	0.612088
LGALS14	green	0.0604327	0.474963	0.0663712	0.432583	0.296835	0.000334334	0.602552	2.13479e-15	0.373103	4.8086e-06
LGALS16	green	-0.197179	0.0186713	0.306504	0.000207395	0.499167	2.56498e-10	0.614535	4.13907e-16	0.237696	0.00439423
RBP1	turquoise	-0.345721	2.50866e-05	-0.0340858	0.687164	0.414643	2.89403e-07	0.23329	0.00520507	0.670464	7.07703e-20
FAM48A	turquoise	0.261689	0.00165618	0.374298	4.45829e-06	0.444308	3.04311e-08	0.278031	0.000807701	0.267279	0.00130194
RBP2	blue	0.463693	6.1912e-09	0.714078	1.95424e-23	0.285865	0.000563452	0.109583	0.194217	-0.455159	1.26335e-08
POU2F2	blue	0.307914	0.000193173	0.531403	1.01733e-11	0.187652	0.025334	-0.0334108	0.693044	-0.252866	0.00239652
ESRRA	brown	-0.128598	0.127204	0.235126	0.00485229	0.510818	8.30547e-11	0.361058	1.01328e-05	0.286015	0.000559531

## Sheet: Brain 2
Module membership (kME) values for each gene corresponding to their respective module in Brain 2
Gene Symbol	Module	PCblue.cor	PCblue.pval	PCbrown.cor	PCbrown.pval	PCgreen.cor	PCgreen.pval	PCturquoise.cor	PCturquoise.pval	PCgrey.cor	PCgrey.pval
AR	turquoise	-0.745071	3.59857e-28	-0.222032	0.00597413	0.615239	3.3622e-17	0.705839	3.16831e-24	-0.0861072	0.291518
ARID3A	green	-0.720036	1.41633e-25	-0.103811	0.203109	0.867967	1.89453e-47	0.401517	2.94736e-07	0.00857273	0.916518
ATF1	brown	0.372293	2.32447e-06	0.77457	1.20263e-31	0.197622	0.0146689	-0.318295	6.43543e-05	-0.146365	0.0719687
ATF2	grey	0.050184	0.539222	0.0824287	0.312697	0.0845669	0.300267	0.118209	0.146938	0.0404157	0.621047
ATF3	turquoise	-0.407509	1.88221e-07	-0.0422348	0.605409	0.310136	0.00010092	0.859463	1.46693e-45	-0.19244	0.0175384
BACH1	green	-0.331636	2.99734e-05	0.410789	1.46702e-07	0.634983	1.56058e-18	0.564871	3.44795e-14	-0.281591	0.000440715
BATF	turquoise	-0.235321	0.00351856	-0.0229539	0.778944	0.324749	4.46646e-05	0.480419	3.76137e-10	-0.0581572	0.476654
BCL11A	turquoise	0.037795	0.643876	-0.584288	2.74289e-15	-0.527876	2.782e-12	0.276698	0.000558866	0.124614	0.126107
BCL3	turquoise	-0.386638	8.64764e-07	-0.111555	0.171229	0.266764	0.000893279	0.572415	1.31516e-14	-0.153666	0.058741
BCLAF1	brown	0.0312788	0.70206	0.257995	0.00133185	0.143723	0.0773142	0.228659	0.00460467	-0.132274	0.104277
BDP1	blue	0.62243	1.12708e-17	0.361656	4.69632e-06	-0.162822	0.0450458	-0.376933	1.69687e-06	0.18369	0.0234941
BRCA1	turquoise	-0.413268	1.2129e-07	0.00112042	0.98907	0.462731	1.94818e-09	0.875767	2.66704e-49	-0.0766296	0.348073
BRF2	blue	0.359497	5.40058e-06	-0.0510153	0.532513	-0.4355	2.05471e-08	0.0464612	0.56977	0.134995	0.0972803
CBX3	turquoise	-0.365626	3.62273e-06	-0.0224418	0.783753	0.444921	9.30928e-09	0.727618	2.48729e-26	-0.180494	0.0260663
CCNT2	green	-0.147555	0.0696623	0.366403	3.44188e-06	0.494534	9.44895e-11	-0.0328827	0.687561	-0.202756	0.0122386
CEBPA	green	-0.783121	9.38612e-33	-0.147382	0.0699934	0.8617	4.80649e-46	0.406593	2.01687e-07	-0.0325845	0.690248
CEBPB	turquoise	-0.339341	1.89646e-05	-0.496691	7.60821e-11	-0.129335	0.112273	0.702319	6.65556e-24	-0.032679	0.689396
CEBPD	blue	0.629101	3.98541e-18	0.315702	7.43532e-05	-0.330828	3.14244e-05	-0.216559	0.00736748	0.13223	0.104392
CHD1	brown	0.401394	2.97444e-07	0.904855	1.67648e-57	0.305173	0.000131856	-0.205462	0.0111061	-0.172689	0.0333799
CHD2	brown	0.424243	5.13038e-08	0.874758	4.70484e-49	0.267882	0.0008481	-0.106239	0.192686	-0.170205	0.0360438
CREB1	blue	0.717524	2.48896e-25	0.443306	1.06803e-08	-0.451995	5.05553e-09	-0.113839	0.162576	0.0806255	0.323436
CREBBP	blue	0.907904	1.63843e-58	0.549456	2.29391e-13	-0.48595	2.20544e-10	-0.508597	2.2375e-11	0.087737	0.282446
CTBP2	brown	0.50868	2.21815e-11	0.796695	1.27921e-34	0.0994984	0.222616	-0.508509	2.25839e-11	-0.0327534	0.688726
CTCF	blue	0.863488	1.94169e-46	0.567783	2.38364e-14	-0.439686	1.44967e-08	-0.55382	1.35478e-13	-0.0022172	0.978372
CTCFL	blue	0.221145	0.00618261	0.207564	0.0102907	0.0852207	0.296532	-0.313427	8.43041e-05	0.0999113	0.220693
DEC	blue	0.276607	0.000561309	0.176359	0.0297487	-0.0570811	0.484862	-0.499622	5.65333e-11	0.165673	0.0413695
E2F1	turquoise	-0.144912	0.0748698	-0.458018	2.97296e-09	-0.134474	0.0985905	0.604816	1.56164e-16	0.132153	0.104597
E2F4	turquoise	0.122842	0.131629	-0.00721698	0.929683	-0.156745	0.0537964	0.337913	2.0663e-05	0.189599	0.0193096
E2F6	turquoise	-0.0352214	0.666623	0.354979	7.21082e-06	0.269428	0.00078905	0.646409	2.38076e-19	-0.162083	0.0460416
EBF1	brown	0.124245	0.127244	0.666095	7.67924e-21	0.469849	1.01637e-09	-0.339842	1.84004e-05	-0.0928874	0.255036
EGR1	turquoise	0.0198416	0.808294	-0.236427	0.0033625	-0.31794	6.56447e-05	0.358327	5.8229e-06	-0.140531	0.084193
ELF1	turquoise	-0.0490984	0.548046	0.333043	2.75951e-05	0.334769	2.49203e-05	0.488391	1.73721e-10	-0.0459414	0.574099
ELK1	blue	0.760755	5.89539e-30	0.160203	0.0486587	-0.662016	1.59802e-20	-0.740769	1.05518e-27	0.25186	0.0017473
ELK4	green	-0.00891814	0.913167	0.569763	1.85081e-14	0.616326	2.85516e-17	0.170272	0.0359705	-0.166618	0.0402069
EP300	blue	0.672262	2.48066e-21	0.495357	8.70095e-11	-0.324449	4.54396e-05	-0.103545	0.204277	-0.0503694	0.537723
EPAS1	turquoise	-0.471789	8.49053e-10	-0.151445	0.0625348	0.415196	1.04508e-07	0.832437	2.70424e-40	-0.130054	0.110272
ESR1	green	-0.395378	4.62459e-07	0.312719	8.76453e-05	0.860448	8.99419e-46	0.0769415	0.346108	-0.0913375	0.263085
ETS1	turquoise	-0.375734	1.84154e-06	-0.32739	3.83731e-05	0.199512	0.0137291	0.601986	2.34693e-16	0.0801458	0.326333
EZH2	blue	0.917204	7.95907e-62	0.67371	1.89493e-21	-0.404225	2.40935e-07	-0.559771	6.52492e-14	0.0561215	0.492245
FOS	turquoise	-0.347615	1.14426e-05	0.240476	0.0028429	0.485975	2.19999e-10	0.564637	3.55112e-14	-0.23599	0.00342332
FOSL1	blue	0.547624	2.8551e-13	-0.0248583	0.761135	-0.559368	6.85889e-14	-0.371254	2.49252e-06	0.271143	0.00072802
FOSL2	turquoise	-0.113102	0.165331	-0.444465	9.67783e-09	-0.259513	0.00124407	0.321088	5.50031e-05	0.0655693	0.422215
FOXA1	grey	-0.100811	0.216545	-0.0509741	0.532845	0.172987	0.033071	-0.0691188	0.397479	0.444564	9.59683e-09
FOXA2	turquoise	-0.691605	5.96651e-23	-0.227773	0.00476971	0.638249	9.19118e-19	0.766198	1.31332e-30	-0.142302	0.0803169
FOXA3	green	-0.170317	0.0359199	0.288006	0.000320664	0.656385	4.3133e-20	-0.175118	0.0309372	-0.00146391	0.985719
FOXM1	grey	0.107041	0.189329	-0.20518	0.0112194	-0.116011	0.154654	-0.184801	0.0226529	0.849308	1.84269e-43
FOXP2	turquoise	-0.20493	0.011321	-0.42474	4.93042e-08	-0.175992	0.0300963	0.39668	4.20647e-07	0.10917	0.180624
GABPA	brown	0.120801	0.138212	0.534759	1.27948e-12	0.332331	2.87758e-05	0.330477	3.2076e-05	-0.229964	0.00437082
GATA1	green	-0.246793	0.0021759	0.264326	0.000999558	0.689114	9.80126e-23	-0.124205	0.127366	0.0178968	0.826773
GATA2	green	-0.431015	2.97035e-08	-0.0453143	0.579343	0.464173	1.70974e-09	0.315624	7.46719e-05	-0.15349	0.0590353
GATA3	green	-0.470455	9.60996e-10	-0.0144566	0.859688	0.584824	2.55149e-15	0.166563	0.0402744	-0.00552916	0.946099
GTF2B	green	-0.126673	0.11992	0.225017	0.00531781	0.375853	1.82664e-06	0.34518	1.32969e-05	0.00348969	0.965966
GTF2F1	blue	0.897608	3.12434e-55	0.297848	0.000193969	-0.670665	3.33287e-21	-0.500451	5.19538e-11	0.203322	0.0119938
GTF3C2	blue	0.908085	1.42261e-58	0.615251	3.35619e-17	-0.477662	4.89049e-10	-0.307325	0.000117486	-0.0248766	0.760964
HDAC1	turquoise	-0.531119	1.93358e-12	-0.0491837	0.54735	0.444516	9.63633e-09	0.883746	2.50237e-51	-0.196751	0.0151206
HDAC2	brown	0.330393	3.22342e-05	0.623306	9.8463e-18	0.274934	0.000608173	0.0527846	0.518376	-0.0731463	0.370485
HDAC8	green	0.205564	0.0110652	0.643538	3.84703e-19	0.462602	1.97098e-09	-0.239863	0.00291654	-0.183034	0.0240041
HIF1A	green	-0.35941	5.43087e-06	0.140305	0.0846977	0.472762	7.75456e-10	0.52539	3.66698e-12	0.0859882	0.292187
HMGN3	brown	0.468509	1.15013e-09	0.617371	2.43866e-17	0.0536732	0.511349	-0.00884671	0.91386	-0.0478863	0.55798
HNF4A	blue	0.571044	1.5699e-14	0.00489279	0.952295	-0.489524	1.55405e-10	-0.402902	2.65921e-07	0.241361	0.00273947
HNF4G	blue	0.259784	0.00122898	0.0396881	0.62735	-0.258824	0.00128322	-0.506844	2.68728e-11	-0.0754928	0.355291
HSF1	brown	0.410029	1.55454e-07	0.619668	1.72071e-17	0.0790835	0.332807	0.108349	0.183946	0.0108213	0.894734
IKZF1	turquoise	-0.189971	0.0190695	-0.10442	0.200457	0.118735	0.145133	0.566922	2.65978e-14	0.0206122	0.801
IRF1	blue	0.778918	3.33451e-32	0.485143	2.38548e-10	-0.282614	0.000419138	-0.556861	9.34317e-14	0.300036	0.000173023
IRF3	blue	0.763685	2.64058e-30	0.591972	9.60778e-16	-0.343497	1.47406e-05	-0.231959	0.00403383	0.0229051	0.779401
IRF4	green	-0.336516	2.2462e-05	-0.203175	0.0120568	0.358652	5.70255e-06	-0.00575368	0.943914	0.139955	0.0854856
ITGB3BP	turquoise	0.0376908	0.64479	0.136598	0.0933332	-0.0203722	0.80327	0.520973	5.95812e-12	-0.081961	0.31546
JUN	brown	0.199384	0.0137913	0.463752	1.77625e-09	0.122118	0.133935	0.171378	0.0347643	-0.109207	0.180475
JUNB	turquoise	-0.519765	6.79539e-12	-0.182669	0.0242912	0.319233	6.10582e-05	0.847332	4.52954e-43	-0.142706	0.0794543
JUND	turquoise	-0.200179	0.0134106	-0.0866652	0.288391	0.0690911	0.397669	0.728758	1.90539e-26	-0.0577251	0.479941
KDM5B	blue	0.682252	3.75029e-22	0.313027	8.61748e-05	-0.520536	6.24863e-12	-0.340826	1.73389e-05	0.0868031	0.287621
LIN54	blue	0.215415	0.00769303	0.0531061	0.515828	-0.0339119	0.678316	0.264186	0.00100598	-0.0783541	0.337299
LIN9	blue	0.871768	2.45795e-48	0.611921	5.51584e-17	-0.427819	3.85016e-08	-0.478918	4.3407e-10	0.0427901	0.60067
MAFF	turquoise	-0.695542	2.6949e-23	-0.292998	0.00024905	0.434708	2.19381e-08	0.720077	1.40345e-25	-0.0713286	0.382526
MAFK	turquoise	-0.316323	7.18334e-05	-0.400347	3.214e-07	-0.0486155	0.551993	0.738534	1.82945e-27	-0.00286944	0.972012
MAX	brown	0.710536	1.15693e-24	0.85368	2.40572e-44	-0.0917719	0.260812	-0.173713	0.0323311	-0.0604221	0.459628
MAZ	blue	0.22003	0.00645398	-0.0836702	0.305439	-0.156997	0.0534086	-0.239232	0.00299419	0.325538	4.26914e-05
MBD4	blue	0.462572	1.97645e-09	0.149808	0.0654583	-0.3478	1.13128e-05	0.0655788	0.422148	0.0250937	0.758942
MEF2A	turquoise	0.177829	0.0283921	-0.464052	1.72862e-09	-0.56784	2.36659e-14	0.257799	0.00134361	0.105562	0.19555
MEF2C	turquoise	0.223962	0.00554185	-0.492514	1.15596e-10	-0.729571	1.57411e-26	0.213287	0.00833227	0.0680108	0.405106
MTA3	turquoise	-0.548162	2.67783e-13	-0.546749	3.16834e-13	0.188501	0.0200342	0.629066	4.0077e-18	0.0857063	0.293779
MXI1	brown	0.31123	9.50831e-05	0.389649	6.98429e-07	-0.111537	0.171299	0.344813	1.36001e-05	-0.19814	0.014406
MYBL2	green	-0.589223	1.40275e-15	0.0868789	0.287199	0.873774	8.14501e-49	0.21982	0.00650627	0.100288	0.218948
MYC	turquoise	-0.109958	0.177481	0.191934	0.0178435	0.186028	0.0217537	0.275719	0.000585755	-0.147546	0.069679
NANOG	blue	0.640099	6.79016e-19	0.448796	6.67443e-09	-0.335076	2.44698e-05	-0.119185	0.143604	-0.0396534	0.627651
NFATC1	green	-0.437581	1.7286e-08	0.253295	0.00164077	0.648185	1.76461e-19	0.572884	1.23769e-14	-0.149311	0.0663675
NFE2	green	-0.242426	0.00261953	0.143243	0.0783176	0.457408	3.13876e-09	0.260768	0.00117551	0.0881213	0.280335
NFIC	blue	0.785676	4.28265e-33	0.489998	1.48311e-10	-0.372906	2.2305e-06	-0.380674	1.3119e-06	0.0937201	0.250783
NFYA	blue	0.86382	1.63929e-46	0.540808	6.37049e-13	-0.373846	2.09323e-06	-0.418298	8.20747e-08	-0.006391	0.937714
NFYB	turquoise	-0.182357	0.0245396	-0.00269516	0.973711	0.201979	0.0125823	0.701038	8.69446e-24	-0.238143	0.0031326
NR2C2	blue	0.833618	1.66756e-40	0.389715	6.95171e-07	-0.533189	1.52975e-12	-0.494179	9.79064e-11	0.0420657	0.606856
NR2F2	turquoise	-0.548737	2.50007e-13	-0.200002	0.0134943	0.434573	2.21839e-08	0.522607	4.98289e-12	0.0155248	0.849439
NR3C1	blue	0.632977	2.15319e-18	0.607931	9.92638e-17	-0.200273	0.013366	-0.234634	0.00361875	-0.132603	0.10341
NRF1	blue	0.610958	6.36083e-17	0.481144	3.50914e-10	-0.265552	0.000944723	-0.175047	0.0310061	0.0620551	0.447563
PAX5	brown	0.238757	0.00305396	0.720215	1.3602e-25	0.413319	1.20816e-07	-0.356168	6.68545e-06	-0.0676388	0.407687
PBX3	green	-0.510698	1.79418e-11	0.282403	0.000423501	0.841241	6.69447e-42	0.434689	2.19718e-08	-0.166344	0.0405413
PHF8	brown	0.468954	1.10392e-09	0.887465	2.52211e-52	0.140644	0.0839405	0.0161797	0.843168	-0.134166	0.0993715
PML	turquoise	-0.205712	0.0110061	-0.0108479	0.894477	0.1655	0.0415845	0.779881	2.50028e-32	-0.0487609	0.550803
POLR3A	blue	0.275552	0.000590475	-0.291841	0.00026418	-0.437751	1.70425e-08	-0.100403	0.218417	0.188945	0.0197384
POU2F1	blue	0.703193	5.54112e-24	0.600816	2.77386e-16	-0.236251	0.00338687	-0.334082	2.5954e-05	0.142681	0.0795079
POU5F1	blue	0.757857	1.29002e-29	0.348192	1.10406e-05	-0.446139	8.3882e-09	-0.330635	3.1781e-05	0.210755	0.00915401
PPARGC1A	turquoise	0.212921	0.00844692	0.207658	0.0102554	-0.00749038	0.927027	0.0610392	0.455048	-0.205629	0.0110393
PRDM1	turquoise	-0.299743	0.000175702	-0.160066	0.0488544	0.162208	0.0458716	0.43514	2.11687e-08	-0.0689175	0.398859
RAD21	turquoise	-0.0631498	0.439577	0.252361	0.00170946	0.18891	0.0197617	0.652609	8.29616e-20	-0.114325	0.160777
RARA	brown	0.212369	0.00862234	0.46826	1.17681e-09	0.144272	0.0761767	-0.346092	1.2572e-05	-0.0536354	0.511647
RARG	brown	0.263611	0.00103284	0.770034	4.44762e-31	0.40015	3.26106e-07	-0.348119	1.10909e-05	-0.100437	0.218262
RBBP5	turquoise	-0.358468	5.77018e-06	-0.508533	2.25277e-11	0.140949	0.0832646	0.299296	0.000179862	0.171777	0.0343378
RBL2	brown	0.262865	0.00106867	0.754076	3.52596e-29	0.295708	0.0002167	0.283995	0.000391548	-0.16424	0.0431839
RCOR1	blue	0.750731	8.45377e-29	0.60649	1.22499e-16	-0.256955	0.00139524	-0.242438	0.00261828	-0.0108445	0.894509
RELA	brown	0.399546	3.40942e-07	0.683313	3.05495e-22	0.0177628	0.828049	0.192749	0.0173545	-0.154998	0.056558
REST	turquoise	-0.549379	2.31519e-13	-0.102514	0.208839	0.456919	3.27786e-09	0.908758	8.41722e-59	-0.155938	0.0550578
RFX5	turquoise	0.0041004	0.960014	0.24228	0.0026357	0.22688	0.00494155	0.329499	3.39581e-05	-0.178796	0.0275284
RUNX1	turquoise	-0.315194	7.64723e-05	-0.0806665	0.323189	0.296737	0.000205481	0.538903	7.9466e-13	0.00577104	0.943745
RUNX2	turquoise	-0.746137	2.74763e-28	-0.337889	2.06924e-05	0.572636	1.27817e-14	0.783414	8.58271e-33	-0.0921157	0.259022
RUNX3	green	-0.555739	1.07208e-13	-0.218162	0.00693219	0.593697	7.56288e-16	0.438542	1.59545e-08	0.156431	0.0542847
RXRA	turquoise	-0.218381	0.00687452	-0.432361	2.66078e-08	-0.210758	0.00915281	0.720985	1.14291e-25	0.0632729	0.438684
SAP30	turquoise	-0.0534353	0.513225	0.161995	0.0461622	0.134331	0.0989509	0.762743	3.42249e-30	-0.102195	0.210268
SETDB1	blue	0.907224	2.77204e-58	0.636329	1.25558e-18	-0.495603	8.48836e-11	-0.404941	2.28352e-07	0.0118787	0.884516
SIN3A	brown	0.425207	4.74987e-08	0.661239	1.83487e-20	-0.0152532	0.852043	-0.220778	0.00627086	-0.0697609	0.393099
SIRT6	blue	0.770029	4.45338e-31	0.107536	0.187278	-0.724604	5.00088e-26	-0.451791	5.14609e-09	0.144274	0.0761732
SIX5	green	-0.520146	6.5195e-12	0.198147	0.0144024	0.902308	1.10282e-56	0.228932	0.00455473	-0.0194157	0.812332
SMAD2	turquoise	-0.57756	6.7194e-15	-0.29077	0.00027895	0.340753	1.74154e-05	0.895504	1.3248e-54	-0.0567836	0.487145
SMAD3	turquoise	0.0581887	0.476415	-0.438686	1.57637e-08	-0.458431	2.86552e-09	0.397576	3.93998e-07	0.044914	0.582701
SMARCA4	blue	0.367345	3.23407e-06	0.0105056	0.897788	-0.219384	0.00661578	0.113531	0.163724	0.227827	0.00475957
SMARCB1	blue	0.856277	6.95275e-45	0.498169	6.55256e-11	-0.508757	2.20052e-11	-0.481032	3.54696e-10	0.113105	0.165321
SMARCC1	turquoise	-0.184568	0.022827	0.29601	0.000213355	0.408469	1.75024e-07	0.669025	4.50406e-21	-0.222257	0.00592227
SMARCC2	green	-0.473769	7.05793e-10	0.0242912	0.766425	0.723969	5.78726e-26	0.176592	0.0295305	0.130396	0.109333
SMC3	brown	0.702309	6.66913e-24	0.886871	3.65771e-52	-0.0520784	0.523996	-0.381012	1.28161e-06	-0.111944	0.169732
SOX2	turquoise	-0.0669309	0.412623	0.0218148	0.789652	-0.0537427	0.510802	0.57346	1.14859e-14	-0.0772605	0.344106
SOX4	blue	0.65301	7.74383e-20	0.558334	7.7941e-14	-0.23571	0.00346291	-0.540519	6.58862e-13	0.0299006	0.714605
SP1	green	-0.209548	0.00957009	0.571175	1.54361e-14	0.738141	2.01437e-27	0.18421	0.023097	-0.19303	0.0171892
SP2	blue	0.660993	1.91688e-20	0.423966	5.24489e-08	-0.377744	1.60522e-06	0.118778	0.144985	0.0150434	0.854055
SP4	blue	0.589014	1.44348e-15	0.627365	5.23637e-18	-0.150798	0.0636778	-0.350008	9.86074e-06	-0.131304	0.106864
SPI1	green	-0.135773	0.095348	0.342523	1.56427e-05	0.68877	1.0492e-22	-0.125812	0.122479	0.0592	0.468773
SREBF1	turquoise	-0.208333	0.0100058	0.0120832	0.882542	0.174283	0.0317587	0.781083	1.7414e-32	0.0180389	0.825419
SRF	blue	0.890285	4.19289e-53	0.253934	0.00159523	-0.754783	2.92631e-29	-0.407586	1.87129e-07	0.0737063	0.366824
STAT1	turquoise	-0.701284	8.26154e-24	-0.144275	0.0761713	0.632303	2.39829e-18	0.736184	3.24366e-27	-0.0956141	0.241291
STAT2	brown	0.564957	3.41075e-14	0.713321	6.3061e-25	0.0340957	0.676671	-0.107578	0.187102	-0.07018	0.390255
STAT3	brown	0.318269	6.44492e-05	0.671672	2.76732e-21	0.140283	0.0847461	0.0426083	0.60222	-0.168057	0.0384915
STAT5A	green	-0.109139	0.180748	0.56204	4.9193e-14	0.573822	1.0958e-14	0.0856401	0.294153	-0.0539843	0.5089
SUZ12	brown	0.385351	9.46789e-07	0.725789	3.80438e-26	0.175828	0.0302524	-0.106186	0.192909	-0.0986997	0.22637
TAF1	brown	0.495375	8.68503e-11	0.601988	2.34608e-16	0.0751298	0.357616	0.0743097	0.362903	0.0325163	0.690864
TAF7	turquoise	0.0113466	0.889655	0.0810584	0.320837	0.0320556	0.695024	0.606638	1.19884e-16	0.0239423	0.769686
TAL1	green	-0.636649	1.19219e-18	-0.0838233	0.304552	0.842977	3.14415e-42	0.307474	0.000116547	-0.0157356	0.847419
TBL1XR1	blue	0.502012	4.42873e-11	0.235866	0.00344082	-0.265124	0.000963537	-0.131134	0.107322	0.222818	0.00579456
TBP	blue	0.461771	2.12443e-09	0.414431	1.10881e-07	-0.166837	0.039942	0.00184156	0.982036	0.139167	0.0872789
TCF12	green	-0.519208	7.21951e-12	0.14636	0.0719777	0.756637	1.7882e-29	0.651085	1.0775e-19	-0.174516	0.0315279
TCF3	blue	0.859108	1.74798e-45	0.684109	2.61775e-22	-0.393248	5.39566e-07	-0.293494	0.000242811	-0.0117957	0.885317
TCF4	blue	0.798513	7.02036e-35	0.268086	0.000840073	-0.594898	6.39657e-16	-0.448718	6.71928e-09	0.137921	0.090176
TEAD4	blue	0.601637	2.46713e-16	0.219089	0.00669101	-0.465264	1.54821e-09	-0.352813	8.2699e-06	0.149537	0.0659523
TFAP2A	brown	0.217136	0.00720809	0.465882	1.4634e-09	0.189392	0.0194448	-0.546589	3.22908e-13	-0.136171	0.0943722
TFAP2C	green	-0.336796	2.20905e-05	-0.336634	2.23039e-05	0.320343	5.7362e-05	0.261891	0.00111712	0.197791	0.0145827
THAP1	brown	0.639657	7.30072e-19	0.738601	1.79984e-27	-0.10465	0.19946	-0.329086	3.47828e-05	-0.0443549	0.587408
TP53	grey	0.163586	0.0440344	-0.0141969	0.862183	-0.048459	0.553275	0.0601298	0.461806	0.743842	4.90347e-28
TP63	blue	0.29488	0.000226149	-0.102135	0.210539	-0.2366	0.00333862	-0.347544	1.14937e-05	0.360028	5.21842e-06
TRIM28	blue	0.918777	2.00535e-62	0.54235	5.32122e-13	-0.589983	1.26383e-15	-0.460731	2.33267e-09	0.0117762	0.885506
UBTF	blue	0.844876	1.36072e-42	0.228315	0.00466817	-0.691134	6.55618e-23	-0.488524	1.71461e-10	0.13476	0.0978682
USF1	blue	0.718942	1.81194e-25	0.240483	0.00284205	-0.462717	1.95076e-09	-0.213897	0.00814423	0.118312	0.146583
USF2	blue	0.635399	1.45927e-18	0.480504	3.73076e-10	-0.177723	0.0284883	-0.139474	0.0865752	-0.057773	0.479576
WRNIP1	blue	0.84076	8.24095e-42	0.583341	3.11531e-15	-0.370116	2.6899e-06	-0.606093	1.29775e-16	0.0359646	0.660021
YY1	blue	0.813288	4.21147e-37	0.216285	0.0074443	-0.676036	1.22557e-21	-0.234879	0.0035827	0.0793965	0.330891
ZBTB33	green	-0.436684	1.86251e-08	0.210553	0.00922255	0.571235	1.53169e-14	0.357398	6.18025e-06	-0.237751	0.00318392
ZBTB7A	blue	0.777239	5.49019e-32	0.175336	0.030726	-0.597588	4.38498e-16	-0.365458	3.66306e-06	0.0561686	0.491882
ZEB1	turquoise	-0.374719	1.97301e-06	-0.0936452	0.251163	0.209413	0.0096178	0.54878	2.48723e-13	-0.0814711	0.318371
ZKSCAN1	turquoise	0.0687185	0.400225	0.27296	0.000668115	0.187596	0.0206498	0.632911	2.17615e-18	-0.124617	0.1261
ZNF143	brown	0.300413	0.00016964	0.707968	2.01196e-24	0.2483	0.00203941	0.0118833	0.884472	-0.051025	0.532436
ZNF217	turquoise	-0.588345	1.58175e-15	-0.204504	0.0114961	0.381043	1.27885e-06	0.867127	2.95056e-47	-0.142788	0.0792802
ZNF263	green	-0.451019	5.50408e-09	0.196462	0.015273	0.848315	2.90054e-43	0.173236	0.0328162	0.0622853	0.445878
ZZZ3	turquoise	-0.0683066	0.403062	0.0182591	0.823322	0.0346798	0.671449	0.722462	8.16926e-26	-0.0701056	0.390759
LGALS1	turquoise	-0.605822	1.34985e-16	-0.192522	0.0174896	0.525668	3.55605e-12	0.740174	1.22235e-27	-0.062789	0.4422
LGALS2	turquoise	-0.247926	0.00207252	-0.34844	1.0872e-05	0.0674292	0.409145	0.45576	3.63213e-09	0.141422	0.0822247
LGALS3	blue	0.694629	3.24391e-23	0.506095	2.9052e-11	-0.339449	1.88425e-05	-0.331299	3.05701e-05	-0.0620885	0.447319
LGALS4	green	-0.417244	8.91201e-08	0.208451	0.00996296	0.853667	2.42085e-44	0.18405	0.023219	0.0804036	0.324774
LGALS7	green	-0.39121	6.24735e-07	0.0177857	0.827832	0.480117	3.87149e-10	0.178606	0.0276968	-0.101819	0.211959
LGALS8	turquoise	-0.571135	1.55151e-14	-0.558089	8.03347e-14	0.276028	0.00057714	0.592776	8.59587e-16	0.116832	0.151737
LGALS9	turquoise	-0.217412	0.007133	0.05334	0.513978	0.346135	1.25384e-05	0.744272	4.40199e-28	0.0306013	0.708217
LGALS12	brown	0.121447	0.136102	0.39419	5.04063e-07	0.388369	7.65015e-07	-0.250658	0.0018414	0.155817	0.0552503
LGALS13	brown	0.138827	0.0880613	0.580633	4.47437e-15	0.400157	3.25933e-07	-0.267372	0.00086841	-0.151629	0.0622141
LGALS14	green	-0.685228	2.10508e-22	-0.0544284	0.505416	0.876068	2.25027e-49	0.270092	0.000764883	0.119132	0.143783
LGALS16	brown	0.0944119	0.247286	0.265515	0.000946333	0.186372	0.021507	-0.151815	0.0618898	0.0113835	0.889299
RBP1	turquoise	-0.0420268	0.607188	0.35521	7.10593e-06	0.29021	0.000286978	0.429063	3.48153e-08	-0.0307715	0.706668
FAM48A	green	-0.485159	2.38173e-10	0.136339	0.0939639	0.754841	2.88109e-29	0.432097	2.71914e-08	0.0627677	0.442355
RBP2	blue	0.384781	9.85479e-07	0.12111	0.137201	-0.0570649	0.484986	-0.257705	0.00134924	0.453351	4.48983e-09
POU2F2	green	-0.094702	0.24583	0.26557	0.00094396	0.411648	1.37371e-07	-0.107152	0.188867	0.078302	0.337622
ESRRA	turquoise	0.0791079	0.332657	0.0948159	0.24526	0.145423	0.0738386	0.156722	0.0538333	-0.0414111	0.612468

## Sheet: Brain 3
Module membership (kME) values for each gene corresponding to their respective module in Brain 3
Gene Symbol	Module	PCblack.cor	PCblack.pval	PCgreen.cor	PCgreen.pval	PCturquoise.cor	PCturquoise.pval	PCyellow.cor	PCyellow.pval	PCblue.cor	PCblue.pval	PCbrown.cor	PCbrown.pval	PCgrey.cor	PCgrey.pval
AR	green	0.486898	5.22122e-08	0.705998	3.51337e-18	0.629133	1.09749e-13	-0.247524	0.00850735	-0.306455	0.00101523	0.151136	0.111681	0.0494169	0.604857
ARID3A	green	0.597482	3.54317e-12	0.874132	2.73424e-36	0.483456	6.68322e-08	-0.194252	0.0401402	-0.525596	2.67488e-09	0.0477545	0.617073	0.203679	0.0312414
ATF1	blue	-0.00973625	0.918848	-0.494971	2.89498e-08	-0.166597	0.0791546	0.190998	0.0436681	0.714397	9.24193e-19	0.576042	3.02905e-11	-0.184341	0.0516899
ATF2	blue	-0.108696	0.253951	-0.346204	0.000184683	-0.0856017	0.369501	0.359091	0.000101015	0.515611	5.9677e-09	0.134229	0.158243	-0.169383	0.0741963
ATF3	turquoise	0.186366	0.0491306	0.323823	0.000495985	0.62785	1.2733e-13	-0.177693	0.0608793	0.104804	0.271451	0.272346	0.00367218	-0.140928	0.138309
BACH1	brown	0.41473	5.45901e-06	0.228218	0.0155132	0.528442	2.11788e-09	0.0843381	0.376635	0.425656	2.88685e-06	0.65107	7.7486e-15	-0.145641	0.12547
BATF	turquoise	0.498916	2.15799e-08	0.423294	3.31945e-06	0.544646	5.37242e-10	0.15323	0.106748	-0.044998	0.637562	0.260475	0.00554169	-0.00374655	0.968727
BCL11A	yellow	-0.114478	0.229407	0.0666736	0.484884	0.124134	0.192226	0.40055	1.20797e-05	-0.104127	0.274575	-0.528121	2.17461e-09	0.043507	0.64876
BCL3	turquoise	0.483591	6.61951e-08	0.708621	2.3271e-18	0.811702	1.90618e-27	0.026597	0.78073	-0.167826	0.0769358	0.082598	0.386595	-0.0383977	0.687719
BCLAF1	black	0.75069	1.58146e-21	0.408166	7.92025e-06	0.493358	3.26106e-08	0.468491	1.89542e-07	0.0497903	0.602127	0.307812	0.000961425	-0.112487	0.237664
BDP1	yellow	0.355982	0.000117121	-0.141611	0.13639	-0.115266	0.226195	0.756345	5.3076e-22	0.432612	1.90179e-06	0.32641	0.000444146	0.122906	0.196694
BRCA1	turquoise	0.317539	0.000645938	0.446559	8.00579e-07	0.729924	6.86887e-20	0.0454088	0.63449	0.152996	0.10729	0.169352	0.0742517	0.0847773	0.374146
BRF2	blue	-0.409613	7.30152e-06	-0.562735	1.06315e-10	-0.199269	0.035171	0.393438	1.77522e-05	0.660502	2.31594e-15	0.00204734	0.982907	-0.119631	0.208984
CBX3	turquoise	0.61298	6.78465e-13	0.658465	3.01715e-15	0.812581	1.51182e-27	0.200182	0.0343251	0.115718	0.22437	0.294934	0.00159509	0.0348594	0.715194
CCNT2	black	0.729084	7.94166e-20	0.480712	8.1214e-08	0.245626	0.00904303	0.163048	0.0858532	-0.155755	0.101029	0.357571	0.000108616	0.0309405	0.746053
CEBPA	turquoise	0.227181	0.0160021	0.402562	1.08163e-05	0.387542	2.42632e-05	0.329193	0.000393977	0.0862497	0.365875	-0.0382895	0.688553	0.239748	0.0108955
CEBPB	turquoise	0.360124	9.61367e-05	0.508073	1.07545e-08	0.710941	1.61026e-18	0.201108	0.0334842	-0.182386	0.0542647	-0.167088	0.0782624	-0.110527	0.24599
CEBPD	yellow	0.445759	8.42168e-07	-0.0158265	0.868454	0.297229	0.00145994	0.574736	3.43464e-11	0.488776	4.55803e-08	0.4555	4.50398e-07	-0.239146	0.0111026
CHD1	brown	0.609795	9.5997e-13	0.0214241	0.822591	0.0466876	0.62497	0.317823	0.000638343	0.498516	2.22356e-08	0.895173	2.10942e-40	-0.0590341	0.536385
CHD2	black	0.914792	4.08563e-45	0.521099	3.85163e-09	0.433198	1.83527e-06	0.363371	8.21976e-05	0.17153	0.0705488	0.704894	4.1729e-18	0.0786685	0.409662
CREB1	blue	-0.0828428	0.385184	-0.543482	5.94331e-10	-0.15614	0.100177	0.432468	1.9185e-06	0.898213	4.54878e-41	0.533048	1.44455e-09	-0.173936	0.0666356
CREBBP	black	0.812531	1.53195e-27	0.317662	0.00064263	0.362647	8.51312e-05	0.598722	3.11419e-12	0.346118	0.000185411	0.643819	1.9057e-14	0.0262961	0.78315
CTBP2	black	0.691386	3.21803e-17	0.312999	0.000779004	0.179415	0.0583787	-0.0480888	0.614609	-0.00284043	0.976288	0.611573	7.91208e-13	-0.0769393	0.420064
CTCF	blue	-0.0625482	0.512363	-0.570242	5.27212e-11	-0.299996	0.00131083	0.592641	5.83162e-12	0.826417	3.32794e-29	0.439047	1.28189e-06	-0.121478	0.201986
CTCFL	green	0.133245	0.161344	0.171801	0.0700998	0.0100592	0.916165	0.12529	0.188086	-0.0885285	0.353298	-0.0272659	0.77536	0.337128	0.000278191
DEC	grey	0.0641184	0.50181	0.136271	0.151952	-0.0695297	0.466332	-0.00335032	0.972033	-0.264399	0.0048465	-0.173087	0.0679961	0.784618	1.39548e-24
E2F1	yellow	-0.0527889	0.580411	0.0382272	0.689034	0.228278	0.0154856	0.518984	4.56406e-09	0.139004	0.143827	-0.317914	0.000635934	0.0960272	0.313846
E2F4	yellow	0.398102	1.38056e-05	-0.0873379	0.359835	0.0869981	0.361714	0.760321	2.41907e-22	0.653387	5.78186e-15	0.532111	1.56219e-09	-0.196093	0.0382528
E2F6	brown	0.46972	1.74318e-07	0.19346	0.0409766	0.548917	3.69686e-10	0.338414	0.000262702	0.583382	1.47873e-11	0.618525	3.67318e-13	-0.127999	0.178638
EBF1	brown	0.333206	0.000330791	0.053682	0.574014	-0.0573026	0.548424	-0.145323	0.126308	0.193692	0.0407297	0.689857	4.02719e-17	0.0629986	0.509324
EGR1	green	0.0601892	0.528427	0.271121	0.00383467	0.317704	0.000641524	-0.0261745	0.784128	-0.310394	0.000866237	-0.28854	0.00203371	-0.217288	0.021373
ELF1	turquoise	0.445416	8.60629e-07	0.351446	0.000144946	0.488122	4.77941e-08	0.416884	4.8232e-06	0.347693	0.000172479	0.330593	0.00037077	0.102494	0.282215
ELK1	yellow	-0.431598	2.02228e-06	-0.779937	3.96334e-24	-0.681505	1.33807e-16	0.419026	4.26057e-06	0.45526	4.57505e-07	-0.0377389	0.692805	-0.0548512	0.56569
ELK4	black	0.734825	2.91169e-20	0.462879	2.7669e-07	0.388765	2.27514e-05	0.250574	0.00770491	0.132337	0.164244	0.534885	1.23819e-09	0.196617	0.0377297
EP300	blue	0.227248	0.0159699	-0.27262	0.00363668	0.0598453	0.53079	0.612861	6.87354e-13	0.742161	7.77407e-21	0.547396	4.22595e-10	-0.257591	0.00610776
EPAS1	turquoise	0.395138	1.62043e-05	0.606681	1.34269e-12	0.825273	4.62075e-29	0.0928008	0.330456	-0.000660886	0.994482	0.141215	0.137499	-0.000620346	0.994821
ESR1	black	0.667751	8.88479e-16	0.681842	1.27571e-16	0.342141	0.000222195	0.0536899	0.573958	-0.239707	0.0109093	0.259036	0.00581806	0.244715	0.00931068
ETS1	green	0.387881	2.38347e-05	0.710216	1.80716e-18	0.602192	2.16407e-12	0.0847168	0.374488	-0.156638	0.0990859	0.0126285	0.894863	0.174287	0.0660794
EZH2	blue	0.197622	0.0367421	-0.402708	1.07296e-05	-0.137471	0.148345	0.501215	1.81532e-08	0.838393	9.21632e-31	0.728087	9.42829e-20	-0.0617962	0.517456
FOS	turquoise	0.304829	0.00108325	0.335252	0.0003023	0.621599	2.60047e-13	-0.229225	0.0150514	-0.00403726	0.966302	0.289188	0.00198478	-0.245884	0.00896863
FOSL1	blue	-0.064382	0.50005	-0.179998	0.0575524	-0.145092	0.126918	0.442945	1.00549e-06	0.391926	1.92443e-05	0.0489299	0.608425	0.0833577	0.382227
FOSL2	green	0.548757	3.74923e-10	0.760778	2.20831e-22	0.419736	4.08836e-06	0.129429	0.173795	-0.481486	7.68815e-08	-0.151668	0.110411	0.164983	0.0821466
FOXA1	turquoise	0.0862203	0.366039	0.223239	0.0179827	0.244438	0.00939329	-0.130173	0.171313	-0.0921721	0.333757	0.0428018	0.654084	0.0484332	0.612073
FOXA2	green	0.520806	3.94362e-09	0.87386	3.05498e-36	0.720719	3.27571e-19	-0.0898812	0.345962	-0.481998	7.41416e-08	-0.153599	0.105897	0.109608	0.249964
FOXA3	blue	-0.0328783	0.730741	-0.0332418	0.727879	0.214768	0.022966	0.358308	0.000104864	0.384136	2.89844e-05	0.0332236	0.728022	0.0995905	0.296142
FOXM1	blue	-0.162624	0.0866815	-0.110424	0.246434	0.0371779	0.697147	0.352164	0.000140162	0.251914	0.00737427	-0.160565	0.0908014	0.163102	0.0857475
FOXP2	turquoise	0.0327012	0.732136	0.299052	0.00136006	0.523758	3.1067e-09	0.0170205	0.858629	0.000836154	0.993019	-0.0705707	0.459668	-0.0730858	0.443786
GABPA	brown	0.489054	4.46707e-08	-0.0349801	0.71425	0.197685	0.0366806	0.398264	1.36845e-05	0.571202	4.81341e-11	0.741405	8.92681e-21	-0.0494209	0.604828
GATA1	black	0.353913	0.000129133	0.234562	0.0127974	0.242802	0.00989514	0.349858	0.000156053	0.185583	0.0501073	0.21287	0.0242323	0.169705	0.0736401
GATA2	turquoise	0.340066	0.000243973	0.48368	6.57764e-08	0.510615	8.83148e-09	0.286077	0.00222993	0.128577	0.17667	0.153729	0.105599	0.194762	0.0396099
GATA3	green	0.392641	1.85241e-05	0.559294	1.45776e-10	0.532753	1.48071e-09	-0.124897	0.189486	-0.106624	0.263166	0.217099	0.0214893	0.186762	0.0486418
GTF2B	blue	0.329296	0.000392229	0.0879458	0.356488	0.324093	0.000490338	0.374526	4.73698e-05	0.461411	3.05126e-07	0.312744	0.000787151	0.00373152	0.968852
GTF2F1	yellow	0.466426	2.18028e-07	-0.0881771	0.355219	0.0793931	0.405349	0.825777	3.99982e-29	0.564075	9.39255e-11	0.471036	1.5931e-07	-0.0106385	0.911357
GTF3C2	blue	0.351088	0.000147382	-0.295767	0.00154478	0.0963139	0.312396	0.672409	4.73306e-16	0.885627	1.94907e-38	0.728171	9.29311e-20	-0.0289159	0.762159
HDAC1	turquoise	0.501787	1.73846e-08	0.664293	1.40784e-15	0.854678	4.26595e-33	-0.0905601	0.342316	-0.185011	0.0508315	0.0891046	0.350162	-0.118817	0.21212
HDAC2	black	0.811704	1.905e-27	0.36462	7.73569e-05	0.531362	1.66289e-09	0.489689	4.2656e-08	0.270658	0.00389778	0.566708	7.35083e-11	-0.0274773	0.773665
HDAC8	black	0.651595	7.25282e-15	0.0827752	0.385573	0.114981	0.227353	0.505866	1.27438e-08	0.417636	4.61803e-06	0.638576	3.59897e-14	0.0393161	0.680652
HIF1A	brown	0.35968	9.82064e-05	0.178923	0.0590853	0.212743	0.024319	-0.132682	0.163139	0.235602	0.0123942	0.622749	2.28296e-13	0.0468393	0.623845
HMGN3	black	0.817177	4.41135e-28	0.385689	2.67346e-05	0.414875	5.41392e-06	0.473948	1.3035e-07	0.320598	0.000568404	0.651877	6.99976e-15	0.175906	0.0635643
HNF4A	yellow	0.303099	0.00116021	0.161368	0.0891758	0.258036	0.00601732	0.52436	2.95844e-09	0.335837	0.000294582	0.172429	0.0690654	0.203152	0.03169
HNF4G	green	0.292979	0.00171909	0.454796	4.71547e-07	0.0797497	0.403236	-0.233398	0.0132623	-0.451105	5.988e-07	-0.034849	0.715275	0.137275	0.148928
HSF1	turquoise	0.69062	3.60128e-17	0.537499	9.92703e-10	0.811053	2.25984e-27	0.401895	1.12208e-05	0.226472	0.0163433	0.412072	6.35291e-06	-0.0936032	0.326274
IKZF1	green	0.462463	2.84475e-07	0.613448	6.4451e-13	0.393516	1.76778e-05	-0.0832364	0.382922	-0.289459	0.00196463	0.105843	0.266702	0.127399	0.180701
IRF1	brown	0.246312	0.00884627	-0.144246	0.129172	-0.250423	0.00774308	0.395879	1.55706e-05	0.31011	0.000876254	0.370224	5.87272e-05	0.152703	0.107975
IRF3	blue	0.314623	0.000728764	0.00766523	0.936068	0.410492	6.94822e-06	0.349926	0.000155561	0.631344	8.48171e-14	0.602578	2.07766e-12	-0.0249206	0.794234
IRF4	green	0.249126	0.00807723	0.47662	1.08261e-07	0.160961	0.0899958	0.0538685	0.572683	-0.324823	0.000475334	-0.143692	0.130663	0.38943	2.19677e-05
ITGB3BP	turquoise	0.396262	1.52522e-05	0.229351	0.0149946	0.660184	2.4139e-15	0.493177	3.30461e-08	0.458348	3.73676e-07	0.288304	0.00205183	0.0640529	0.502248
JUN	brown	0.632527	7.3838e-14	0.122909	0.196686	0.253861	0.00691591	0.394688	1.66012e-05	0.403989	9.99646e-06	0.707545	2.75718e-18	-0.0575592	0.546631
JUNB	green	0.589554	7.97906e-12	0.756151	5.51263e-22	0.692243	2.83639e-17	-0.181495	0.0554729	-0.352419	0.0001385	0.19056	0.0441609	-0.0555547	0.560708
JUND	black	0.811565	1.97586e-27	0.626792	1.43838e-13	0.515416	6.06077e-09	0.139751	0.141665	-0.165135	0.0818619	0.419419	4.1643e-06	-0.0231243	0.808771
KDM5B	blue	0.00108298	0.990958	-0.571599	4.63519e-11	-0.234714	0.012738	0.582386	1.63162e-11	0.710536	1.71758e-18	0.343237	0.000211439	-0.205855	0.0294428
LIN54	yellow	0.448581	7.03926e-07	0.155069	0.102558	0.277081	0.00310051	0.578804	2.31758e-11	0.380375	3.51926e-05	0.342407	0.000219545	0.0717676	0.452071
LIN9	blue	0.0674238	0.479973	-0.47371	1.32521e-07	-0.206758	0.0287228	0.481116	7.8926e-08	0.839046	7.5169e-31	0.643048	2.09405e-14	-0.074463	0.435223
MAFF	green	0.537189	1.01913e-09	0.884027	4.00157e-38	0.726039	1.33822e-19	-0.208689	0.0272332	-0.480237	8.39873e-08	-0.00271725	0.977316	0.0534395	0.575748
MAFK	turquoise	0.358697	0.000102939	0.673185	4.25682e-16	0.84905	2.93692e-32	0.0161047	0.866163	-0.182398	0.0542484	-0.0951714	0.318198	-0.132934	0.162332
MAX	brown	0.524171	3.00412e-09	0.0145219	0.879211	0.174971	0.0650081	0.302033	0.0012101	0.605099	1.59002e-12	0.860298	5.72095e-34	-0.0183207	0.847955
MAZ	yellow	0.475988	1.13141e-07	0.221921	0.0186903	0.0978081	0.304913	0.655648	4.3348e-15	0.00969578	0.919184	0.0475674	0.618456	0.210488	0.0259057
MBD4	blue	0.153688	0.105693	-0.251184	0.00755275	0.195455	0.0388984	0.574788	3.41766e-11	0.685333	7.75504e-17	0.316708	0.000668598	-0.20215	0.0325597
MEF2A	yellow	0.30821	0.000946171	0.0446575	0.640112	0.226712	0.0162272	0.784496	1.43448e-24	0.326443	0.000443521	0.103958	0.275359	0.0935123	0.326745
MEF2C	yellow	-0.416454	4.94422e-06	-0.288548	0.00203309	-0.0320601	0.737193	0.40356	1.02367e-05	0.247782	0.00843679	-0.434105	1.73667e-06	0.0194524	0.838686
MTA3	turquoise	0.504487	1.41604e-08	0.419949	4.03794e-06	0.362309	8.6535e-05	0.4767	1.07656e-07	-0.180332	0.0570827	-0.114205	0.230529	0.0161853	0.865499
MXI1	blue	-0.0918331	0.335545	-0.307144	0.000987583	0.206999	0.0285335	0.262142	0.00523628	0.669231	7.28265e-16	0.333274	0.000329806	-0.124732	0.190075
MYBL2	green	0.567245	6.99058e-11	0.690668	3.57625e-17	0.53398	1.33601e-09	0.351703	0.000143218	0.0201328	0.833124	0.169447	0.0740865	0.215934	0.0222171
MYC	turquoise	-0.233669	0.0131527	0.0824717	0.387324	0.211333	0.0253011	-0.163993	0.0840271	0.0869284	0.362101	-0.165801	0.0806193	0.0550814	0.564057
NANOG	brown	0.357126	0.000110936	-0.133042	0.161989	0.0558728	0.558463	0.386654	2.54201e-05	0.447331	7.62245e-07	0.586275	1.10921e-11	-0.0756727	0.427779
NFATC1	turquoise	0.614041	6.03853e-13	0.626911	1.4188e-13	0.771797	2.29416e-23	-0.168401	0.0759147	-0.0505283	0.59675	0.440271	1.18816e-06	-0.0242294	0.799819
NFE2	turquoise	0.0294416	0.757967	0.0280586	0.769009	0.422625	3.45269e-06	0.308003	0.000954099	0.288655	0.00202497	-0.0277941	0.771126	-0.0847034	0.374564
NFIC	yellow	0.354545	0.000125348	-0.0254337	0.790094	0.167382	0.0777314	0.769096	4.04307e-23	0.666211	1.09155e-15	0.466214	2.21161e-07	0.15054	0.113117
NFYA	blue	0.372577	5.2235e-05	-0.19969	0.0347791	0.0987532	0.300242	0.639266	3.31222e-14	0.714734	8.75096e-19	0.626897	1.42118e-13	-0.0676833	0.47828
NFYB	black	0.736065	2.33674e-20	0.618747	3.58336e-13	0.655738	4.28515e-15	0.410426	6.97382e-06	0.0225852	0.813147	0.241682	0.0102524	0.19078	0.0439133
NR2C2	black	0.839128	7.3272e-31	0.478886	9.2372e-08	0.321084	0.0005569	0.393497	1.76964e-05	-0.0709334	0.457358	0.384802	2.79984e-05	0.0793862	0.40539
NR2F2	turquoise	0.310602	0.000858958	0.404861	9.52475e-06	0.566169	7.73044e-11	-0.20121	0.0333931	-0.155778	0.100977	0.130129	0.171461	-0.159405	0.0931895
NR3C1	brown	0.515544	5.99969e-09	0.0446292	0.640325	0.247143	0.00861252	0.554936	2.16328e-10	0.636254	4.75099e-14	0.720653	3.31167e-19	0.0641957	0.501293
NRF1	blue	0.0676218	0.478682	-0.252608	0.00720779	-0.200413	0.0341139	0.185242	0.0505381	0.434228	1.7237e-06	0.443562	9.67322e-07	0.0144771	0.879581
PAX5	brown	0.427861	2.53166e-06	0.0753631	0.429677	0.0493623	0.605256	0.396188	1.53131e-05	0.326012	0.000451788	0.5232	3.25071e-09	0.0398949	0.676212
PBX3	turquoise	0.444548	9.0912e-07	0.452707	5.39986e-07	0.499216	2.11005e-08	-0.287245	0.0021349	-0.110375	0.246644	0.408638	7.71324e-06	-0.0776951	0.415499
PHF8	brown	0.447318	7.62877e-07	-0.047888	0.616089	0.33917	0.000253964	0.238504	0.0113276	0.670782	5.90505e-16	0.842677	2.37858e-31	-0.26548	0.00466927
PML	turquoise	0.721744	2.76133e-19	0.81714	4.45579e-28	0.89981	1.99351e-41	0.102038	0.284369	-0.175132	0.0647567	0.233448	0.0132421	0.0439557	0.645382
POLR3A	turquoise	0.429994	2.22772e-06	0.27623	0.00319697	0.283765	0.0024296	0.598106	3.32073e-12	0.00546946	0.954358	-0.0549615	0.564907	0.0908141	0.340958
POU2F1	brown	0.579886	2.08536e-11	0.053505	0.575279	-0.0204282	0.830712	0.355728	0.000118538	0.377794	4.01507e-05	0.778728	5.169e-24	0.105976	0.266097
POU5F1	black	0.815486	6.96744e-28	0.35759	0.000108513	0.359218	0.000100407	0.494994	2.89007e-08	0.258865	0.00585176	0.616197	4.75931e-13	-0.0422687	0.65812
PPARGC1A	blue	-0.0894461	0.348311	-0.24445	0.00938968	0.274784	0.00336704	0.257175	0.00619359	0.579116	2.24806e-11	0.183749	0.0524585	-0.143396	0.131467
PRDM1	green	0.544239	5.56569e-10	0.802796	1.86604e-26	0.545052	5.18593e-10	-0.291539	0.00181596	-0.462227	2.88997e-07	0.109371	0.250997	0.168137	0.0763819
RAD21	blue	0.0531089	0.578116	-0.111537	0.241676	0.351405	0.000145223	0.170743	0.0718688	0.614563	5.70115e-13	0.379807	3.62328e-05	-0.233595	0.0131825
RARA	black	0.591264	6.70972e-12	0.478824	9.27789e-08	0.436122	1.53517e-06	0.259118	0.00580204	-0.0708011	0.4582	0.191206	0.043435	-0.238936	0.0111757
RARG	brown	0.315229	0.000710769	-0.0502307	0.598916	-0.205005	0.0301346	0.22974	0.0148198	0.299021	0.00136168	0.54703	4.36372e-10	0.355857	0.000117817
RBBP5	turquoise	0.339831	0.000246554	0.299998	0.00131073	0.28322	0.00247896	0.40408	9.94603e-06	-0.0420278	0.659948	-0.099402	0.297061	-0.0330832	0.729128
RBL2	brown	0.496061	2.67021e-08	-0.136775	0.150429	0.111402	0.242249	0.432545	1.9095e-06	0.704583	4.37922e-18	0.873558	3.45521e-36	-0.181288	0.0557569
RCOR1	blue	0.323368	0.000505672	-0.249005	0.00810914	0.00457954	0.961779	0.577011	2.75816e-11	0.780327	3.63722e-24	0.661445	2.04773e-15	-0.0950375	0.318882
RELA	blue	0.18506	0.0507689	-0.045672	0.632526	0.177708	0.0608562	0.225184	0.0169801	0.538055	9.46867e-10	0.533239	1.42169e-09	0.143699	0.130644
REST	turquoise	0.366817	6.94766e-05	0.580228	2.01666e-11	0.907086	3.85996e-43	-0.0315675	0.741087	-0.0105317	0.912243	0.109867	0.24884	-0.0535014	0.575305
RFX5	turquoise	0.161466	0.0889804	0.21114	0.0254379	0.370736	5.72555e-05	0.107332	0.259991	0.340172	0.000242816	0.284255	0.002386	0.0200189	0.834055
RUNX1	turquoise	0.449341	6.70535e-07	0.572766	4.14774e-11	0.607705	1.20285e-12	-0.0791484	0.406803	-0.165755	0.080705	0.164208	0.083615	-0.0433296	0.650098
RUNX2	green	0.451957	5.66782e-07	0.809948	3.01608e-27	0.699185	1.00318e-17	-0.122859	0.196868	-0.416478	4.93728e-06	-0.0825079	0.387114	0.0992093	0.298004
RUNX3	turquoise	0.335177	0.000303303	0.371949	5.38979e-05	0.374065	4.84811e-05	0.249186	0.00806147	0.102881	0.28039	0.165939	0.0803642	0.198259	0.036128
RXRA	turquoise	0.424759	3.04431e-06	0.585844	1.15789e-11	0.845562	9.33514e-32	0.182205	0.0545081	-0.105422	0.268618	-0.0237343	0.803827	-0.114376	0.229824
SAP30	blue	-0.0310202	0.745421	-0.261173	0.00541189	0.257297	0.00616841	0.391309	1.98862e-05	0.824136	6.38777e-29	0.433176	1.83775e-06	-0.130446	0.170411
SETDB1	blue	0.292761	0.00173346	-0.416015	5.07062e-06	-0.0905019	0.342628	0.568276	6.3457e-11	0.851284	1.37834e-32	0.797039	7.67314e-26	-0.142507	0.133901
SIN3A	brown	0.419505	4.14359e-06	-0.0841296	0.37782	0.266875	0.004449	0.350936	0.000148426	0.527536	2.2818e-09	0.640406	2.88667e-14	-0.32694	0.000434171
SIRT6	blue	0.0399505	0.675786	-0.25435	0.0068047	-0.17271	0.0686076	0.353545	0.000131382	0.393322	1.78628e-05	0.218372	0.0207175	0.0463563	0.627431
SIX5	green	0.327446	0.000424831	0.534088	1.32404e-09	0.292237	0.00176838	0.12859	0.176624	-0.0422606	0.658182	0.0620016	0.516062	0.183336	0.0530003
SMAD2	turquoise	0.389994	2.13219e-05	0.486667	5.30906e-08	0.878983	3.60976e-37	0.176564	0.0625649	0.156608	0.0991507	0.162716	0.0865006	-0.201231	0.0333746
SMAD3	turquoise	0.127561	0.180141	0.172792	0.0684734	0.449032	6.83917e-07	0.375859	4.42904e-05	-0.00921533	0.923176	-0.237793	0.0115813	-0.0491996	0.606448
SMARCA4	black	0.692428	2.75993e-17	0.591833	6.33252e-12	0.608379	1.11871e-12	0.283293	0.00247224	0.000192799	0.99839	0.258217	0.00598074	0.0161648	0.865668
SMARCB1	blue	-0.0109054	0.909143	-0.417171	4.74375e-06	-0.173278	0.0676875	0.552452	2.70228e-10	0.734653	3.00202e-20	0.372639	5.20721e-05	-0.0269817	0.777641
SMARCC1	turquoise	0.712344	1.28653e-18	0.641361	2.57123e-14	0.799145	4.59853e-26	0.0909524	0.34022	-0.0259016	0.786324	0.389974	2.1345e-05	-0.0970222	0.308835
SMARCC2	green	0.112846	0.236159	0.516509	5.55832e-09	0.350351	0.000152524	0.0750001	0.431909	-0.34465	0.000198276	-0.367959	6.56864e-05	0.238207	0.0114329
SMC3	blue	-0.248726	0.00818267	-0.652926	6.13044e-15	-0.177119	0.0617305	0.249714	0.0079241	0.843748	1.68451e-31	0.453086	5.269e-07	-0.235269	0.0125224
SOX2	turquoise	0.159884	0.0921958	0.286911	0.00216168	0.679713	1.72226e-16	-0.0464371	0.62683	0.0462871	0.627946	0.0569683	0.550763	-0.0731418	0.443436
SOX4	brown	0.116596	0.220848	-0.11878	0.212264	0.00210723	0.982408	-0.107771	0.258039	0.21456	0.0231019	0.45504	4.64113e-07	-0.227973	0.0156274
SP1	black	0.814519	9.0324e-28	0.641459	2.54082e-14	0.445739	8.43267e-07	-0.0970733	0.308578	-0.132521	0.163653	0.602271	2.14625e-12	0.13983	0.141439
SP2	blue	0.192635	0.0418623	-0.21716	0.0214515	0.0433533	0.649919	0.472687	1.42211e-07	0.658804	2.88766e-15	0.496918	2.50537e-08	0.254033	0.00687666
SP4	brown	0.269398	0.00407413	-0.354661	0.000124661	-0.0971303	0.308293	0.229246	0.0150418	0.543132	6.12599e-10	0.662038	1.89457e-15	-0.202278	0.0324475
SPI1	black	0.361954	8.80311e-05	0.320825	0.000562999	0.293199	0.00170471	0.348211	0.000168405	0.152553	0.108325	0.153349	0.106474	0.144584	0.128266
SREBF1	turquoise	0.573451	3.88483e-11	0.646824	1.31625e-14	0.840511	4.74128e-31	-0.0718519	0.451538	-0.145876	0.124855	0.246659	0.00874796	-0.058233	0.541938
SRF	yellow	0.116545	0.221053	-0.292789	0.0017316	0.0522598	0.584217	0.788685	5.51575e-25	0.516762	5.44767e-09	0.126047	0.18541	-0.194574	0.0398051
STAT1	green	0.581845	1.72087e-11	0.854567	4.43568e-33	0.605122	1.5861e-12	-0.165152	0.0818301	-0.566919	7.20716e-11	-0.0657235	0.491142	0.0777826	0.414972
STAT2	blue	0.206306	0.0290816	-0.252768	0.00716992	0.111164	0.243261	0.437498	1.41068e-06	0.832775	5.1364e-30	0.651023	7.79464e-15	-0.286658	0.00218218
STAT3	brown	0.256918	0.00624714	0.0790071	0.407643	0.335735	0.000295905	0.0234344	0.806257	0.512499	7.62373e-09	0.667632	9.02792e-16	-0.268413	0.00421705
STAT5A	brown	0.381676	3.29172e-05	0.3685	6.39578e-05	0.43391	1.75753e-06	-0.238598	0.0112944	0.115997	0.223247	0.567897	6.57573e-11	-0.138694	0.144734
SUZ12	brown	0.612123	7.45164e-13	0.0502149	0.599031	0.203227	0.0316264	0.331195	0.000361187	0.559677	1.40773e-10	0.878862	3.79985e-37	-0.0940832	0.323788
TAF1	black	0.836798	1.5109e-30	0.33364	0.000324545	0.501671	1.75375e-08	0.510661	8.79965e-09	0.425142	2.97616e-06	0.744286	5.25929e-21	0.0107103	0.910761
TAF7	blue	0.0193971	0.839138	-0.359151	0.000100726	0.171733	0.070213	0.354379	0.000126333	0.810773	2.43188e-27	0.471315	1.56285e-07	-0.296503	0.00150151
TAL1	green	0.560565	1.29787e-10	0.881929	1.01091e-37	0.695591	1.72468e-17	0.0341844	0.720479	-0.328384	0.000407989	0.0108381	0.9097	0.261004	0.00544304
TBL1XR1	yellow	0.68525	7.84873e-17	0.168252	0.0761795	0.322007	0.000535644	0.819407	2.3967e-28	0.499457	2.07216e-08	0.57118	4.82359e-11	0.0849843	0.372976
TBP	blue	0.151414	0.111016	-0.249858	0.00788708	0.0753073	0.430019	0.44482	8.93671e-07	0.805656	9.0852e-27	0.612111	7.46104e-13	-0.190132	0.0446486
TCF12	black	0.831396	7.75316e-30	0.724043	1.87696e-19	0.687249	5.88395e-17	0.139509	0.142364	-0.103599	0.27703	0.402777	1.06886e-05	0.150028	0.114363
TCF3	blue	0.483713	6.56215e-08	-0.038431	0.687462	0.420921	3.81518e-06	0.654813	4.82273e-15	0.721058	3.09602e-19	0.669527	6.99768e-16	-0.167561	0.0774097
TCF4	yellow	0.0350819	0.713455	-0.393561	1.76353e-05	-0.33791	0.000268674	0.733246	3.84728e-20	0.521862	3.62217e-09	0.15507	0.102556	0.0088259	0.926413
TEAD4	blue	0.00196846	0.983566	-0.254458	0.00678058	-0.00199428	0.98335	0.36381	8.04656e-05	0.566935	7.19635e-11	0.376446	4.29939e-05	-0.0783336	0.411665
TFAP2A	brown	0.0296709	0.75614	-0.310705	0.000855371	-0.44941	6.67582e-07	0.0127368	0.893967	0.24828	0.008302	0.43167	2.0135e-06	0.106119	0.265446
TFAP2C	yellow	0.00901382	0.924851	0.00396287	0.966922	-0.0631222	0.508492	0.572006	4.45916e-11	0.162521	0.0868845	-0.0738081	0.439283	0.245145	0.0091834
THAP1	blue	0.085119	0.372216	-0.39169	1.94867e-05	0.0267805	0.779256	0.473252	1.36776e-07	0.884285	3.56536e-38	0.591309	6.67927e-12	-0.193528	0.0409042
TP53	yellow	0.110204	0.24738	0.0684851	0.473071	0.18047	0.0568901	0.344299	0.00020148	0.168325	0.0760496	-0.00272875	0.97722	0.0948707	0.319736
TP63	black	0.478283	9.6371e-08	0.235514	0.012428	0.253888	0.00690981	0.280791	0.00271	0.0762643	0.424165	0.281843	0.00260759	0.210891	0.0256156
TRIM28	blue	-0.0960621	0.313669	-0.666447	1.05767e-15	-0.214634	0.0230537	0.459993	3.35235e-07	0.855646	3.03676e-33	0.50218	1.68758e-08	-0.293333	0.001696
UBTF	yellow	0.424498	3.09182e-06	-0.0772198	0.418366	-0.0229656	0.810059	0.749201	2.09773e-21	0.503255	1.55531e-08	0.414456	5.54524e-06	-0.0993949	0.297096
USF1	black	0.613713	6.26053e-13	0.416416	4.95509e-06	0.328044	0.000414018	0.351204	0.000146586	0.119215	0.21058	0.384515	2.84202e-05	0.0619077	0.516699
USF2	black	0.893845	4.06097e-40	0.639585	3.18762e-14	0.589095	8.35721e-12	0.467673	2.00379e-07	0.048661	0.610399	0.45961	3.43834e-07	0.17966	0.0580312
WRNIP1	blue	-0.0210517	0.825625	-0.586588	1.07503e-11	-0.242223	0.0100783	0.490346	4.06612e-08	0.805909	8.52116e-27	0.505204	1.34064e-08	-0.309544	0.00089658
YY1	yellow	0.38101	3.40651e-05	-0.199583	0.0348787	0.0661489	0.488335	0.875887	1.32735e-36	0.659035	2.80232e-15	0.441051	1.13186e-06	-0.0183383	0.84781
ZBTB33	blue	-0.239939	0.0108303	-0.368513	6.39154e-05	-0.0859263	0.367682	0.251	0.0075985	0.624463	1.87847e-13	0.226353	0.0164017	-0.0462124	0.628501
ZBTB7A	yellow	0.423239	3.33006e-06	0.103156	0.279102	0.262596	0.00515571	0.825931	3.82646e-29	0.321738	0.000541767	0.15169	0.110358	0.0844556	0.375968
ZEB1	turquoise	0.306326	0.00102047	0.534967	1.2297e-09	0.702262	6.26881e-18	-0.110997	0.243976	-0.0740394	0.437846	0.118147	0.214725	-0.0285564	0.76503
ZKSCAN1	black	0.787527	7.19841e-25	0.720824	3.21902e-19	0.75477	7.215e-22	0.277314	0.00307462	1.26893e-05	0.999894	0.355712	0.000118627	0.15387	0.105276
ZNF143	blue	0.0683368	0.474032	-0.423371	3.30434e-06	-0.0614299	0.519947	0.366823	6.94591e-05	0.880303	2.04896e-37	0.687037	6.06714e-17	-0.16445	0.0831547
ZNF217	turquoise	0.394088	1.71444e-05	0.684133	9.20923e-17	0.866675	5.24943e-35	-0.0852673	0.37138	-0.180479	0.056878	0.0473344	0.620178	-0.0242404	0.799731
ZNF263	grey	0.0826578	0.38625	0.168683	0.0754193	-0.0184898	0.846568	0.0909314	0.340332	0.0140194	0.883361	0.0414197	0.664569	0.784618	1.39548e-24
ZZZ3	turquoise	0.452107	5.61328e-07	0.440665	1.15944e-06	0.757702	4.06614e-22	0.210343	0.0260104	0.194879	0.0394895	0.231225	0.0141693	-0.205413	0.0298011
LGALS1	turquoise	0.179774	0.0578687	0.544396	5.49044e-10	0.682111	1.22796e-16	0.0125083	0.895858	-0.000593167	0.995048	-0.0249737	0.793806	0.192938	0.0415353
LGALS2	turquoise	0.106714	0.262761	0.324617	0.00047951	0.402428	1.08964e-05	-0.0273275	0.774866	-0.24655	0.0087788	-0.30422	0.00110982	0.0984276	0.301846
LGALS3	blue	-0.11714	0.218689	-0.272107	0.00370334	0.152792	0.107765	0.357396	0.000109521	0.625921	1.5898e-13	0.252398	0.00725779	0.0395775	0.678645
LGALS4	green	0.650436	8.39061e-15	0.805985	8.35718e-27	0.496929	2.50341e-08	0.0683922	0.473673	-0.255041	0.00665045	0.209626	0.0265348	0.0298658	0.754589
LGALS7	turquoise	0.28607	0.00223054	0.383769	2.95422e-05	0.501103	1.83066e-08	-0.295747	0.00154597	-0.1961	0.0382459	0.0916374	0.33658	-0.241153	0.0104247
LGALS8	turquoise	0.31371	0.000756616	0.563009	1.03657e-10	0.517718	5.04888e-09	0.230037	0.0146877	-0.335163	0.000303483	-0.34235	0.000220105	0.0715801	0.453256
LGALS9	turquoise	0.438973	1.28782e-06	0.409625	7.2967e-06	0.47688	1.06318e-07	0.356181	0.000116023	0.245483	0.00908465	0.299803	0.00132076	0.0346764	0.716625
LGALS12	blue	-0.193649	0.0407759	-0.439882	1.21726e-06	-0.382041	3.23032e-05	0.331111	0.000362509	0.527191	2.34739e-09	0.224226	0.0174677	0.136756	0.150487
LGALS13	brown	0.263978	0.00491713	-0.0320757	0.73707	-0.0298712	0.754546	-0.0924077	0.332517	0.30404	0.00111777	0.612588	7.08182e-13	0.0277818	0.771225
LGALS14	green	0.0989586	0.299232	0.485303	5.85598e-08	0.16569	0.0808248	0.0616965	0.518133	-0.139073	0.143626	-0.128621	0.17652	0.256021	0.00643714
LGALS16	brown	0.263016	0.00508218	0.0113746	0.905251	-0.0664088	0.486624	0.0767465	0.421233	0.152071	0.109456	0.432067	1.96571e-06	0.122841	0.196936
RBP1	turquoise	0.205942	0.0293732	0.15197	0.109695	0.610273	9.11435e-13	0.0023543	0.980345	0.352245	0.000139637	0.354695	0.000124464	-0.136712	0.150618
FAM48A	black	0.776158	9.03816e-24	0.657414	3.45532e-15	0.30506	0.00107334	0.127293	0.181066	-0.197518	0.0368433	0.40385	1.00736e-05	0.111523	0.241733
RBP2	yellow	0.387267	2.46157e-05	0.166928	0.0785523	0.133561	0.160343	0.527145	2.35618e-09	0.382428	3.1665e-05	0.374936	4.64028e-05	0.273199	0.00356265
POU2F2	black	0.545043	5.19006e-10	0.462166	2.90179e-07	0.20416	0.0308357	-0.247856	0.0084166	-0.386086	2.61853e-05	0.245755	0.00900589	-0.0583149	0.541369
ESRRA	black	0.595976	4.14106e-12	0.436242	1.52393e-06	0.40822	7.89639e-06	0.447417	7.58135e-07	0.221076	0.0191567	0.406107	8.88714e-06	0.153768	0.10551

## Sheet: Brain 4
Module membership (kME) values for each gene corresponding to their respective module in Brain 4
Gene Symbol	Module	PCturquoise.cor	PCturquoise.pval	PCgreen.cor	PCgreen.pval	PCpink.cor	PCpink.pval	PCblack.cor	PCblack.pval	PCblue.cor	PCblue.pval	PCgrey.cor	PCgrey.pval
AR	green	0.543889	3.17192e-12	0.682134	1.24613e-20	0.309381	0.000189211	0.0584565	0.491111	-0.29732	0.000343102	-0.240572	0.00405915
ARID3A	green	0.327549	7.34737e-05	0.920838	1.03349e-58	0.529035	1.54276e-11	0.283647	0.000653404	-0.348916	2.23209e-05	-0.14872	0.078403
ATF1	black	-0.124332	0.141854	0.242062	0.00382951	0.420803	2.04083e-07	0.894364	2.07058e-50	0.290219	0.000481343	-0.124911	0.139993
ATF2	green	-0.335675	4.71857e-05	0.332441	5.63621e-05	0.0983712	0.24584	0.460955	8.81949e-09	-0.194822	0.0206117	0.198489	0.018301
ATF3	turquoise	0.789208	3.15047e-31	0.268807	0.00126844	0.384969	2.43479e-06	0.085782	0.311823	0.285273	0.000606246	-0.440779	4.49832e-08
BACH1	green	0.556998	7.35253e-13	0.493588	5.00318e-10	0.568422	1.95008e-13	0.573147	1.10948e-13	0.229332	0.006229	-0.254971	0.00227883
BATF	turquoise	0.373832	4.96725e-06	0.212916	0.0112491	0.210395	0.0122741	0.00380322	0.964299	0.0122489	0.885375	-0.128859	0.127795
BCL11A	blue	0.125566	0.137909	-0.355848	1.48801e-05	-0.261896	0.00170627	-0.612168	7.30344e-16	0.0825568	0.330432	-0.0382812	0.652218
BCL3	turquoise	0.745229	3.09836e-26	0.22992	0.00609386	0.304299	0.000243909	-0.15847	0.0605373	0.250556	0.00272961	-0.488399	8.05873e-10
BCLAF1	green	0.290607	0.000472639	0.784172	1.34488e-30	0.707681	1.01423e-22	0.373422	5.09673e-06	-0.180567	0.0321396	-0.117129	0.166601
BDP1	blue	-0.185169	0.0279323	0.126598	0.134678	0.537003	6.66762e-12	0.492713	5.42531e-10	0.436334	6.35114e-08	-0.144732	0.0868358
BRCA1	turquoise	0.883596	1.19953e-47	0.487102	9.06675e-10	0.496145	3.94453e-10	0.0620758	0.464624	0.207869	0.0133831	-0.526276	2.05224e-11
BRF2	blue	0.0368897	0.664078	-0.555957	8.27652e-13	-0.208439	0.0131253	-0.096781	0.253594	0.570329	1.55473e-13	-0.191583	0.0228583
CBX3	turquoise	0.636305	2.27194e-17	0.546645	2.34484e-12	0.499515	2.87439e-10	0.295166	0.000380559	0.136482	0.106578	-0.274662	0.000980635
CCNT2	green	0.0429393	0.613158	0.663297	3.20005e-19	0.537053	6.63166e-12	0.523288	2.7877e-11	-0.0535305	0.528411	-0.17316	0.0400342
CEBPA	green	0.651792	2.07569e-18	0.692849	1.76056e-21	0.425236	1.47129e-07	-0.0550432	0.516807	-0.0743242	0.381081	-0.61949	2.63058e-16
CEBPB	turquoise	0.5763	7.57692e-14	0.0864131	0.308264	0.0993994	0.240915	-0.492128	5.72624e-10	-0.0505672	0.551517	-0.268837	0.00126677
CEBPD	turquoise	0.709504	7.0533e-23	0.255562	0.00222389	0.585043	2.57522e-14	-0.0956926	0.258997	0.466545	5.50984e-09	-0.610193	9.57664e-16
CHD1	black	0.202313	0.0161332	0.527463	1.81578e-11	0.772551	3.3169e-29	0.890297	2.47367e-49	0.375993	4.33435e-06	-0.296703	0.000353473
CHD2	pink	0.579998	4.81896e-14	0.606841	1.51018e-15	0.939841	1.04048e-66	0.544072	3.10922e-12	0.465841	5.84864e-09	-0.552251	1.25748e-12
CREB1	blue	-0.246535	0.00320859	-0.663233	3.23437e-19	-0.0610747	0.471871	0.289907	0.000488462	0.755827	2.42918e-27	-0.02377	0.779646
CREBBP	pink	0.443562	3.61524e-08	0.242009	0.0038374	0.804957	2.57447e-33	0.287368	0.000550083	0.585254	2.50785e-14	-0.441029	4.41115e-08
CTBP2	green	0.0427666	0.614588	0.558454	6.2258e-13	0.605213	1.88056e-15	0.678282	2.46809e-20	0.00206552	0.980607	-0.0154683	0.855542
CTCF	blue	-0.0772298	0.36269	-0.51236	8.33223e-11	0.178612	0.0340828	0.326164	7.91355e-05	0.857342	6.41282e-42	-0.279885	0.000775761
CTCFL	green	-0.143717	0.0890943	0.138015	0.102664	-0.146656	0.0826818	0.0321336	0.705232	-0.392407	1.49013e-06	0.322989	9.36929e-05
DEC	grey	-0.386271	2.23609e-06	-0.0598532	0.480796	-0.197899	0.0186569	0.0860437	0.310344	-0.29948	0.000309004	0.595131	7.11733e-15
E2F1	turquoise	0.460902	8.85836e-09	-0.134784	0.111046	-0.0135552	0.873249	-0.502733	2.11779e-10	0.2677	0.00133085	-0.290539	0.000474143
E2F4	blue	0.166438	0.0485498	-0.415655	2.96693e-07	0.308033	0.000202482	0.0842119	0.320795	0.879288	1.28502e-46	-0.438816	5.24149e-08
E2F6	turquoise	0.743387	4.76089e-26	0.418262	2.45663e-07	0.669303	1.16651e-19	0.455203	1.41864e-08	0.520255	3.79256e-11	-0.493288	5.14406e-10
EBF1	black	0.201174	0.0167544	0.388439	1.93911e-06	0.553268	1.12175e-12	0.82048	1.43851e-35	0.412931	3.60745e-07	-0.331272	6.00722e-05
EGR1	blue	0.179906	0.0327856	-0.218784	0.00914867	0.0167398	0.843813	-0.181142	0.0315857	0.172231	0.0411306	0.0369633	0.663449
ELF1	turquoise	0.718615	1.10058e-23	0.173491	0.0396494	0.481571	1.49088e-09	0.132558	0.117127	0.467118	5.24798e-09	-0.411987	3.85877e-07
ELK1	blue	-0.579816	4.92824e-14	-0.753157	4.66862e-27	-0.286906	0.000562039	-0.097298	0.251055	0.386812	2.15828e-06	0.149619	0.0765954
ELK4	green	0.198568	0.0182535	0.700124	4.43774e-22	0.714057	2.81289e-23	0.664932	2.43691e-19	0.0381149	0.653631	-0.0816554	0.335757
EP300	pink	0.302939	0.000260849	0.379555	3.45476e-06	0.715024	2.30886e-23	0.601314	3.16397e-15	0.453696	1.60447e-08	-0.349452	2.16397e-05
EPAS1	turquoise	0.774072	2.20407e-29	0.0918931	0.278475	0.31059	0.000177999	-0.144766	0.0867618	0.334533	5.02538e-05	-0.370927	5.95705e-06
ESR1	green	0.29802	0.000331698	0.832935	1.53817e-37	0.531413	1.20376e-11	0.394618	1.2847e-06	-0.195319	0.0202845	-0.228035	0.00653634
ETS1	turquoise	0.707983	9.55227e-23	0.541464	4.12831e-12	0.315134	0.000141148	-0.14335	0.0899237	-0.104201	0.218825	-0.3441	2.94212e-05
EZH2	blue	0.0865682	0.307393	-0.264099	0.00155368	0.408127	5.07115e-07	0.490277	6.78825e-10	0.917933	1.14264e-57	-0.429791	1.04603e-07
FOS	turquoise	0.333694	5.2626e-05	0.264074	0.00155537	0.326979	7.57564e-05	0.414258	3.28044e-07	0.105929	0.211239	-0.103784	0.220688
FOSL1	blue	-0.157843	0.0615765	-0.343404	3.06074e-05	0.0340536	0.688507	0.0107497	0.899326	0.403969	6.78017e-07	0.0230339	0.786303
FOSL2	green	0.371764	5.65417e-06	0.465204	6.1729e-09	0.256377	0.00215014	-0.277417	0.000867086	-0.329838	6.49382e-05	0.0160573	0.850105
FOXA1	green	0.0884474	0.296971	0.282763	0.000680431	0.0479892	0.57201	0.107554	0.204281	-0.24295	0.00369822	0.141602	0.0939516
FOXA2	green	0.602163	2.82674e-15	0.79752	2.62734e-32	0.338142	4.11479e-05	-0.0638207	0.452141	-0.403365	7.07038e-07	-0.194185	0.0210383
FOXA3	green	0.494811	4.46634e-10	0.664168	2.76831e-19	0.511946	8.67868e-11	0.271783	0.00111371	0.0817776	0.335033	-0.634299	3.067e-17
FOXM1	turquoise	0.411664	3.94843e-07	0.378273	3.74975e-06	0.254456	0.00232767	0.0324623	0.702359	0.0490302	0.563692	-0.299644	0.000306534
FOXP2	turquoise	0.368056	7.11698e-06	0.0222658	0.793267	-0.0426732	0.615362	-0.325615	8.149e-05	-0.131363	0.120494	-0.099549	0.240204
GABPA	black	0.175197	0.0377163	0.472901	3.19405e-09	0.640927	1.12836e-17	0.761176	6.39243e-28	0.228582	0.00640509	-0.102494	0.226506
GATA1	green	0.239816	0.00418019	0.713627	3.07061e-23	0.314524	0.000145648	0.209096	0.012834	-0.260239	0.00182988	-0.198667	0.018195
GATA2	turquoise	0.676461	3.39706e-20	0.451854	1.86338e-08	0.316824	0.000129358	-0.0854522	0.313694	0.0319433	0.706898	-0.450249	2.12136e-08
GATA3	green	0.419608	2.22713e-07	0.653178	1.66409e-18	0.273786	0.00101949	0.176025	0.0368057	-0.200703	0.0170173	-0.390736	1.66559e-06
GTF2B	green	0.122795	0.146883	0.655551	1.13685e-18	0.397504	1.05691e-06	0.501018	2.49327e-10	-0.223583	0.00769661	0.0461032	0.587226
GTF2F1	blue	0.279849	0.000777007	-0.0717689	0.397712	0.581366	4.07016e-14	0.27823	0.000835972	0.792068	1.35741e-31	-0.468924	4.49848e-09
GTF3C2	blue	0.450294	2.11364e-08	-0.0880293	0.299269	0.581297	4.10504e-14	0.338503	4.03279e-05	0.897969	2.10646e-51	-0.589477	1.47134e-14
HDAC1	turquoise	0.887874	1.03584e-48	0.526903	1.92394e-11	0.554072	1.02455e-12	0.0106668	0.900098	0.0869006	0.305532	-0.410368	4.32884e-07
HDAC2	pink	0.482773	1.33914e-09	0.585951	2.29795e-14	0.74688	2.10131e-26	0.541787	3.98634e-12	0.301011	0.000286751	-0.308066	0.000202148
HDAC8	green	0.245116	0.00339503	0.647548	4.05454e-18	0.764114	3.02517e-28	0.712564	3.81019e-23	0.217008	0.00974462	-0.316462	0.000131803
HIF1A	black	0.153532	0.0691177	0.262637	0.00165347	0.349703	2.13273e-05	0.707538	1.04335e-22	0.311024	0.000174124	-0.249695	0.00282632
HMGN3	pink	0.419378	2.26497e-07	0.418852	2.35335e-07	0.812995	1.86394e-34	0.474588	2.75851e-09	0.339228	3.87265e-05	-0.303014	0.000259882
HNF4A	blue	0.298729	0.000320492	0.0546037	0.520165	0.14689	0.0821876	0.0117412	0.890096	0.19805	0.0185652	-0.311395	0.00017088
HNF4G	grey	-0.442394	3.96351e-08	-0.304138	0.000245852	-0.450652	2.0536e-08	-0.216292	0.00999434	-0.396216	1.15342e-06	0.870821	1.05385e-44
HSF1	turquoise	0.790561	2.11877e-31	0.311287	0.000171817	0.719667	8.83908e-24	0.202235	0.0161752	0.599748	3.89166e-15	-0.688573	3.88357e-21
IKZF1	green	0.180013	0.0326799	0.303872	0.000249116	-0.150846	0.0741825	-0.183286	0.0295938	-0.476405	2.35342e-09	0.0787329	0.353397
IRF1	pink	0.171993	0.0414159	0.378022	3.8102e-06	0.63458	2.94087e-17	0.496949	3.65863e-10	0.302217	0.000270281	-0.259309	0.0019028
IRF3	blue	0.606957	1.48673e-15	0.121196	0.152258	0.671138	8.53081e-20	0.449307	2.28845e-08	0.755628	2.5506e-27	-0.597675	5.10942e-15
IRF4	grey	-0.244947	0.00341786	0.00510591	0.952084	-0.286614	0.000569711	-0.0846923	0.318033	-0.461705	8.28371e-09	0.732364	5.78191e-25
ITGB3BP	black	0.0612813	0.470371	0.0546823	0.519563	0.499123	2.98257e-10	0.767077	1.40652e-28	0.501692	2.33867e-10	-0.0293213	0.729985
JUN	pink	0.595037	7.20457e-15	0.50634	1.49823e-10	0.812171	2.45328e-34	0.435197	6.93172e-08	0.401909	7.81868e-07	-0.498667	3.1137e-10
JUNB	turquoise	0.66265	3.563e-19	0.513948	7.12319e-11	0.494188	4.73249e-10	0.202427	0.0160723	-0.00496315	0.953422	-0.21306	0.0111927
JUND	pink	0.557966	6.58318e-13	0.605471	1.81654e-15	0.798849	1.74742e-32	0.337811	4.19136e-05	0.106272	0.209759	-0.179591	0.0330976
KDM5B	blue	-0.274429	0.000990845	-0.63754	1.88655e-17	-0.0255494	0.76362	0.116337	0.169503	0.628143	7.59868e-17	-0.00268129	0.974827
LIN54	green	0.139287	0.0995044	0.575286	8.56893e-14	0.353542	1.70465e-05	0.316603	0.000130849	-0.131193	0.12098	0.06192	0.465748
LIN9	blue	-0.0354281	0.676626	-0.365329	8.41355e-06	0.254362	0.0023367	0.486029	9.99216e-10	0.848279	3.33365e-40	-0.356699	1.41478e-05
MAFF	green	0.714512	2.56385e-23	0.724856	2.95378e-24	0.341364	3.43493e-05	-0.0647664	0.445455	-0.310397	0.000179739	-0.304061	0.00024679
MAFK	turquoise	0.812661	2.08349e-34	0.319571	0.000112139	0.317333	0.000125994	-0.33988	3.73377e-05	0.0122318	0.885534	-0.296172	0.000362627
MAX	blue	0.322008	9.86737e-05	0.207501	0.0135512	0.690521	2.71296e-21	0.705369	1.60114e-22	0.771665	4.20254e-29	-0.553071	1.14683e-12
MAZ	pink	0.065327	0.441518	0.246904	0.00316165	0.386783	2.16227e-06	-0.0722858	0.394313	-0.0461684	0.586697	0.0939856	0.267629
MBD4	blue	-0.322085	9.82727e-05	-0.488269	8.15459e-10	-0.0902012	0.287457	0.20366	0.0154247	0.432929	8.24464e-08	0.267987	0.00131441
MEF2A	blue	0.00962271	0.909833	-0.288918	0.000511674	0.0769266	0.364583	-0.376769	4.12628e-06	0.261099	0.0017647	-0.0325112	0.701932
MEF2C	blue	-0.079816	0.346793	-0.692802	1.77614e-21	-0.368931	6.74233e-06	-0.607395	1.40132e-15	0.172723	0.0405468	0.237069	0.00464838
MTA3	green	-0.0184562	0.828034	0.20025	0.0172731	0.0429232	0.613292	-0.314337	0.00014705	-0.393461	1.38855e-06	0.26997	0.00120575
MXI1	pink	0.476116	2.41382e-09	0.425554	1.43683e-07	0.631655	4.53968e-17	0.564464	3.10619e-13	0.353153	1.74408e-05	-0.316317	0.0001328
MYBL2	green	0.39236	1.49474e-06	0.878898	1.58489e-46	0.484696	1.12691e-09	0.227842	0.00658324	-0.298398	0.000325666	-0.204952	0.0147708
MYC	blue	0.341956	3.32225e-05	-0.0539641	0.525071	0.00537851	0.949529	0.108915	0.198579	0.257282	0.00207088	-0.235851	0.00487047
NANOG	blue	0.285885	0.000589303	-0.0266412	0.753835	0.589538	1.45996e-14	0.447603	2.62318e-08	0.723867	3.64705e-24	-0.371544	5.73231e-06
NFATC1	turquoise	0.723339	4.08022e-24	0.635201	2.68048e-17	0.70654	1.2713e-22	0.396498	1.13158e-06	0.133401	0.114795	-0.442395	3.96304e-08
NFE2	turquoise	0.42678	1.31136e-07	0.358902	1.24078e-05	0.29492	0.000385083	0.114478	0.176472	-0.0141381	0.867846	-0.361316	1.07335e-05
NFIC	blue	0.58847	1.67201e-14	0.160092	0.0579181	0.710343	5.9622e-23	0.378289	3.74593e-06	0.791714	1.50761e-31	-0.598634	4.50603e-15
NFYA	blue	0.189294	0.0245702	-0.23986	0.00417317	0.438371	5.42567e-08	0.30702	0.000213016	0.897146	3.57535e-51	-0.393153	1.41755e-06
NFYB	green	0.576086	7.77665e-14	0.786449	7.01149e-31	0.643906	7.14095e-18	0.226016	0.00704184	-0.112319	0.184826	-0.140436	0.0967179
NR2C2	green	0.184541	0.0284772	0.615766	4.43629e-16	0.720399	7.58547e-24	0.42028	2.12044e-07	0.015686	0.853532	-0.070274	0.40764
NR2F2	green	0.22664	0.0068819	0.426221	1.36719e-07	0.104298	0.218397	0.0435533	0.608087	-0.377004	4.06528e-06	0.078678	0.353733
NR3C1	pink	0.321913	9.9167e-05	0.318804	0.00011672	0.717628	1.35087e-23	0.564873	2.96114e-13	0.432348	8.61782e-08	-0.272346	0.00108647
NRF1	blue	-0.137709	0.103436	-0.307904	0.000203792	0.158603	0.0603204	0.46545	6.04551e-09	0.564277	3.17498e-13	-0.174208	0.0388268
PAX5	pink	0.269217	0.00124599	0.435046	7.01245e-08	0.663635	3.02557e-19	0.496039	3.98366e-10	0.395192	1.23599e-06	-0.523619	2.69509e-11
PBX3	green	0.534571	8.63336e-12	0.730411	8.88485e-25	0.468794	4.54873e-09	0.464953	6.30502e-09	-0.055206	0.515566	-0.349626	2.14219e-05
PHF8	blue	0.6133	6.24736e-16	0.106854	0.207258	0.658108	7.51282e-19	0.464019	6.82219e-09	0.768019	1.10026e-28	-0.595704	6.60658e-15
PML	turquoise	0.941523	1.53769e-67	0.395628	1.20014e-06	0.604554	2.05458e-15	-0.0668413	0.430982	0.33006	6.4162e-05	-0.553258	1.12305e-12
POLR3A	pink	0.249889	0.00280428	0.388202	1.96969e-06	0.453239	1.66528e-08	-0.00133858	0.987431	0.143174	0.0903218	-0.254201	0.00235225
POU2F1	blue	0.12712	0.133065	-0.0501604	0.554727	0.638919	1.53149e-17	0.509684	1.08303e-10	0.792802	1.09153e-31	-0.405769	5.98183e-07
POU5F1	pink	0.479316	1.8214e-09	0.405112	6.26249e-07	0.844766	1.43943e-39	0.403284	7.11025e-07	0.479715	1.75811e-09	-0.496102	3.96031e-10
PPARGC1A	blue	0.240063	0.00414031	-0.212957	0.0112329	0.12504	0.13958	0.177419	0.0353164	0.522084	3.15122e-11	-0.285509	0.00059965
PRDM1	green	0.414167	3.30196e-07	0.762848	4.18103e-28	0.486037	9.98516e-10	0.437442	5.83078e-08	-0.174344	0.0386726	-0.173775	0.0393219
RAD21	blue	0.417875	2.5268e-07	0.181961	0.0308119	0.252812	0.00249007	0.420789	2.04294e-07	0.257334	0.00206636	-0.151709	0.0725225
RARA	pink	0.454626	1.48721e-08	0.341267	3.45383e-05	0.547803	2.06369e-12	0.303937	0.000248307	0.360922	1.09916e-05	-0.460083	9.48368e-09
RARG	blue	0.0360781	0.671035	0.0461465	0.586874	0.525635	2.19215e-11	0.598269	4.72691e-15	0.601374	3.13899e-15	-0.448757	2.39176e-08
RBBP5	green	0.100282	0.236742	0.684217	8.57444e-21	0.204378	0.0150583	-0.0832017	0.326655	-0.522908	2.89761e-11	0.0521215	0.539336
RBL2	pink	0.391257	1.60885e-06	0.295952	0.000366482	0.841751	4.90915e-39	0.645963	5.19155e-18	0.578714	5.64231e-14	-0.312807	0.000159024
RCOR1	blue	0.22172	0.008234	-0.181286	0.0314488	0.507866	1.29254e-10	0.363327	9.5042e-06	0.866432	9.17223e-44	-0.389912	1.75921e-06
RELA	blue	0.438292	5.45938e-08	-0.119133	0.159411	0.479571	1.78074e-09	0.384299	2.5433e-06	0.845077	1.26665e-39	-0.542781	3.57876e-12
REST	turquoise	0.893244	4.13911e-50	0.545337	2.70716e-12	0.596546	5.92074e-15	0.153581	0.0690273	0.14813	0.0796062	-0.416804	2.73057e-07
RFX5	blue	0.55841	6.25713e-13	0.175053	0.0378754	0.39976	9.06226e-07	0.244176	0.00352368	0.565484	2.75663e-13	-0.683228	1.02437e-20
RUNX1	green	0.51245	8.25833e-11	0.673365	5.81648e-20	0.342631	3.19777e-05	0.0775389	0.360767	-0.334801	4.95168e-05	-0.147821	0.0802437
RUNX2	green	0.46999	4.10573e-09	0.554258	1.00323e-12	0.0833637	0.325711	-0.246697	0.00318795	-0.518001	4.75796e-11	-0.00861036	0.919285
RUNX3	green	0.305094	0.000234472	0.636886	2.08201e-17	0.205487	0.0145072	0.0863898	0.308395	-0.217224	0.00967026	-0.31787	0.00012253
RXRA	turquoise	0.803789	3.73311e-33	0.357801	1.32504e-05	0.455919	1.33779e-08	-0.271427	0.00113125	0.0946741	0.264124	-0.359609	1.18933e-05
SAP30	blue	0.557397	7.02544e-13	-0.191752	0.0227363	0.340133	3.68129e-05	0.185101	0.0279907	0.780035	4.30416e-30	-0.466228	5.65994e-09
SETDB1	blue	0.271813	0.00111222	-0.209115	0.0128256	0.584572	2.73155e-14	0.403524	6.99267e-07	0.953972	1.40818e-74	-0.515454	6.1353e-11
SIN3A	blue	0.311368	0.000171113	0.159402	0.0590212	0.680654	1.62243e-20	0.602218	2.80631e-15	0.607983	1.29389e-15	-0.388475	1.9346e-06
SIRT6	blue	-0.225093	0.00728406	-0.544259	3.04617e-12	-0.10023	0.236986	0.114694	0.175652	0.52943	1.48065e-11	0.104277	0.218491
SIX5	green	0.251005	0.00268035	0.792783	1.09769e-31	0.254214	0.00235102	0.118757	0.160742	-0.480726	1.60736e-09	0.0276311	0.744998
SMAD2	turquoise	0.707833	9.84104e-23	0.324131	8.81914e-05	0.407557	5.27823e-07	0.0418955	0.621822	0.0826226	0.330046	-0.123875	0.143337
SMAD3	blue	0.226831	0.00683377	-0.347321	2.44708e-05	-0.00764841	0.928277	-0.496279	3.89519e-10	0.199182	0.0178906	0.00748894	0.929769
SMARCA4	pink	0.25795	0.00201401	0.0795937	0.348142	0.329277	6.69398e-05	-0.0846953	0.318015	0.138158	0.102305	0.022924	0.787299
SMARCB1	blue	-0.0043968	0.958732	-0.484912	1.10523e-09	0.155528	0.0655371	0.316319	0.000132785	0.814641	1.07163e-34	-0.2159	0.0101334
SMARCC1	pink	0.731976	6.29914e-25	0.732804	5.24572e-25	0.815054	9.32048e-35	0.360249	1.14454e-05	0.145649	0.0848353	-0.430354	1.00242e-07
SMARCC2	green	0.615215	4.79057e-16	0.692083	2.03074e-21	0.418978	2.33195e-07	-0.166409	0.0485888	-0.187949	0.0256262	-0.493646	4.97678e-10
SMC3	blue	0.0289289	0.733461	-0.411337	4.04126e-07	0.25684	0.00210926	0.517223	5.14292e-11	0.841765	4.8801e-39	-0.282952	0.000674587
SOX2	turquoise	0.601301	3.16954e-15	0.179448	0.0332399	0.434863	7.11142e-08	0.0680962	0.422361	0.198639	0.0182116	-0.113816	0.179002
SOX4	blue	-0.0786068	0.35417	-0.0715606	0.399087	0.325251	8.30911e-05	0.458483	1.083e-08	0.349843	2.11547e-05	0.0810864	0.339147
SP1	green	0.307268	0.000210392	0.867551	5.32426e-44	0.682411	1.18597e-20	0.658522	7.02201e-19	-0.153781	0.0686615	-0.135316	0.109632
SP2	blue	0.420317	2.11468e-07	-0.245155	0.00338974	0.420433	2.09687e-07	0.258982	0.00192899	0.911889	1.28936e-55	-0.518311	4.61207e-11
SP4	black	-0.163787	0.0522979	0.307757	0.000205304	0.481132	1.55024e-09	0.848976	2.48321e-40	0.186612	0.0267139	0.041623	0.624092
SPI1	green	0.299702	0.000305681	0.740407	9.46741e-26	0.412025	3.84822e-07	0.217944	0.00942624	-0.145815	0.0844769	-0.372202	5.50159e-06
SREBF1	turquoise	0.872809	3.85383e-45	0.642614	8.71393e-18	0.655041	1.23436e-18	0.10373	0.220926	0.0516305	0.54317	-0.385485	2.35415e-06
SRF	blue	0.113373	0.180712	-0.468394	4.70704e-09	0.248683	0.00294401	-0.127578	0.13166	0.741173	7.94195e-26	-0.296184	0.000362424
STAT1	green	0.336029	4.62707e-05	0.902221	1.27156e-52	0.406015	5.88032e-07	0.14464	0.0870387	-0.537792	6.12863e-12	-0.0199917	0.813977
STAT2	blue	0.550164	1.58791e-12	0.164358	0.0514699	0.530625	1.30727e-11	0.33102	6.09034e-05	0.708292	8.98228e-23	-0.64417	6.85584e-18
STAT3	pink	0.600264	3.63541e-15	0.399458	9.25132e-07	0.643887	7.162e-18	0.537919	6.04576e-12	0.430975	9.56433e-08	-0.417089	2.67497e-07
STAT5A	green	0.563673	3.40669e-13	0.652816	1.76334e-18	0.544605	2.93322e-12	0.522731	2.95056e-11	0.0823699	0.331532	-0.368819	6.78923e-06
SUZ12	black	0.0452278	0.59435	0.169942	0.0439397	0.584494	2.75846e-14	0.858177	4.39547e-42	0.561113	4.58493e-13	-0.200909	0.0169018
TAF1	pink	0.636081	2.34941e-17	0.728248	1.42342e-24	0.922383	2.77272e-59	0.48381	1.22028e-09	0.285073	0.000611864	-0.493018	5.2746e-10
TAF7	blue	0.351064	1.97047e-05	-0.133423	0.114733	0.367144	7.52771e-06	0.384578	2.49757e-06	0.795251	5.23585e-32	-0.46101	8.77862e-09
TAL1	green	0.505421	1.63696e-10	0.807768	1.04233e-33	0.3107	0.000177008	0.028689	0.735589	-0.348169	2.33048e-05	-0.269225	0.00124556
TBL1XR1	pink	0.418952	2.3363e-07	0.360793	1.10773e-05	0.815611	7.71474e-35	0.398667	9.76461e-07	0.499858	2.78282e-10	-0.318219	0.000120329
TBP	blue	0.258503	0.00196807	-0.278109	0.000840523	0.34093	3.51997e-05	0.280566	0.000752159	0.874594	1.53811e-45	-0.426436	1.34544e-07
TCF12	green	0.464925	6.31987e-09	0.901316	2.33554e-52	0.649276	3.09094e-18	0.499927	2.76458e-10	-0.16659	0.0483407	-0.210476	0.0122403
TCF3	blue	0.517277	5.11524e-11	-0.117107	0.166679	0.5901	1.3591e-14	0.16366	0.0524833	0.848385	3.18763e-40	-0.551555	1.35957e-12
TCF4	blue	-0.0755156	0.373472	-0.321397	0.000101898	0.304103	0.000246286	0.0911087	0.282616	0.63759	1.87241e-17	-0.113211	0.18134
TEAD4	blue	-0.048615	0.567003	-0.270488	0.00117879	0.0903914	0.286438	0.135575	0.108948	0.482975	1.31521e-09	-0.243379	0.00363627
TFAP2A	black	-0.330094	6.40449e-05	0.0538679	0.525811	0.11669	0.168206	0.703951	2.11365e-22	0.205612	0.0144465	-0.0359056	0.672517
TFAP2C	blue	0.0990226	0.242712	-0.197718	0.0187673	0.037641	0.657664	-0.153768	0.0686863	0.436159	6.43762e-08	-0.399552	9.19203e-07
THAP1	blue	-0.126597	0.13468	-0.462969	7.45188e-09	0.0741588	0.382144	0.460242	9.35894e-09	0.784725	1.14908e-30	-0.202296	0.0161427
TP53	green	0.37658	4.17601e-06	0.601959	2.90458e-15	0.391666	1.56565e-06	0.217128	0.00970304	-0.0738616	0.38406	-0.172873	0.0403705
TP63	grey	-0.447735	2.59573e-08	-0.365429	8.362e-06	-0.394478	1.29691e-06	-0.230582	0.00594489	-0.16999	0.0438795	0.63458	2.94116e-17
TRIM28	blue	0.149503	0.0768264	-0.379814	3.39777e-06	0.340373	3.63195e-05	0.361054	1.09041e-05	0.939358	1.78479e-66	-0.443581	3.60975e-08
UBTF	blue	-0.119842	0.156926	-0.282076	0.000702154	0.418498	2.41494e-07	0.334715	4.97532e-05	0.744977	3.28629e-26	-0.214273	0.0107287
USF1	blue	-0.0563591	0.506819	0.00445939	0.958145	0.174798	0.0381603	0.214125	0.0107846	0.278882	0.000811758	-0.077229	0.362696
USF2	pink	0.415365	3.0296e-07	0.605234	1.87536e-15	0.817813	3.63222e-35	0.445636	3.06807e-08	0.206871	0.0138446	-0.207893	0.0133718
WRNIP1	blue	-0.159272	0.0592307	-0.529121	1.52907e-11	0.0711696	0.401675	0.213577	0.0109928	0.769124	8.23443e-29	-0.179322	0.033366
YY1	blue	0.14558	0.0849843	-0.36951	6.50515e-06	0.333915	5.19913e-05	0.0160088	0.850552	0.811756	2.816e-34	-0.304859	0.000237231
ZBTB33	blue	0.121124	0.152504	0.0627653	0.459669	0.216871	0.00979192	0.463678	7.02032e-09	0.321852	9.94886e-05	-0.126767	0.134151
ZBTB7A	blue	0.391867	1.54473e-06	0.0783975	0.355457	0.555585	8.63357e-13	0.0568597	0.503046	0.604592	2.04398e-15	-0.4476	2.62389e-08
ZEB1	green	0.488277	8.14865e-10	0.685878	6.34954e-21	0.360647	1.11745e-05	0.178798	0.0338933	-0.304775	0.000238213	-0.151938	0.0720874
ZKSCAN1	turquoise	0.820247	1.56027e-35	0.441577	4.226e-08	0.651822	2.06583e-18	0.160872	0.0566928	0.393343	1.39962e-06	-0.503523	1.96394e-10
ZNF143	blue	-0.00579912	0.945588	-0.241914	0.00385169	0.348265	2.31763e-05	0.639023	1.5075e-17	0.810896	3.74393e-34	-0.324012	8.87479e-05
ZNF217	turquoise	0.759933	8.7453e-28	0.616623	3.93637e-16	0.400176	8.80741e-07	-0.090772	0.284406	-0.26584	0.00144202	-0.256444	0.00214419
ZNF263	green	0.287365	0.000550161	0.615633	4.51964e-16	0.502756	2.11329e-10	0.256748	0.0021173	0.0438195	0.605894	-0.416119	2.86928e-07
ZZZ3	turquoise	0.313842	0.000150829	0.0488277	0.565306	0.104509	0.217461	-0.048637	0.566827	0.0864598	0.308001	-0.0256591	0.762635
LGALS1	turquoise	0.777477	8.72782e-30	0.45508	1.43298e-08	0.294772	0.00038782	-0.0459782	0.588241	0.0428121	0.614211	-0.430811	9.68391e-08
LGALS2	turquoise	0.269557	0.00122771	-0.102869	0.224804	-0.195198	0.0203638	-0.474694	2.73323e-09	-0.11015	0.193507	-0.0175896	0.835993
LGALS3	blue	-0.0647037	0.445896	-0.484804	1.11602e-09	0.0435411	0.608187	0.162528	0.0541592	0.55913	5.76149e-13	0.0104995	0.901658
LGALS4	green	0.112943	0.182383	0.72666	2.00615e-24	0.327065	7.54077e-05	0.128479	0.128933	-0.490408	6.70707e-10	0.198974	0.0180127
LGALS7	green	0.396474	1.13341e-06	0.613125	6.40023e-16	0.212372	0.0114636	0.189559	0.024366	-0.311356	0.000171214	-0.204068	0.015216
LGALS8	turquoise	0.473364	3.06829e-09	0.408612	4.90093e-07	0.0253387	0.765512	-0.46796	4.88479e-09	-0.286456	0.000573899	-0.184949	0.0281224
LGALS9	green	0.7513	7.32087e-27	0.619721	2.54587e-16	0.545581	2.63589e-12	0.172999	0.0402225	0.159485	0.0588871	-0.568607	1.90768e-13
LGALS12	black	-0.271725	0.00111654	0.0768055	0.365341	0.210666	0.0121603	0.681647	1.35952e-20	0.343417	3.05852e-05	-0.134736	0.111175
LGALS13	black	0.044447	0.600738	0.286761	0.000565843	0.140808	0.0958272	0.517319	5.09396e-11	0.0326486	0.700732	-0.0127504	0.880716
LGALS14	green	0.342366	3.24619e-05	0.730313	9.07561e-25	0.260781	0.00178857	0.0200538	0.813409	-0.327462	7.38181e-05	-0.343007	3.13037e-05
LGALS16	black	-0.0546975	0.519447	0.22394	0.00759725	-0.0391101	0.645194	0.232105	0.00561457	-0.217462	0.00958893	0.266578	0.00139695
RBP1	turquoise	0.643418	7.70002e-18	0.175303	0.0375979	0.511216	9.32298e-11	0.296622	0.000354861	0.462711	7.61495e-09	-0.531929	1.14046e-11
FAM48A	green	0.371714	5.67212e-06	0.91156	1.65153e-55	0.680904	1.55179e-20	0.414501	3.22368e-07	-0.182666	0.0301587	-0.274183	0.00100171
RBP2	blue	-0.00851665	0.920161	0.161264	0.0560842	0.318367	0.000119406	0.329828	6.49727e-05	0.270484	0.001179	-0.126733	0.134258
POU2F2	green	-0.184292	0.0286962	0.456118	1.31607e-08	0.114262	0.177295	0.3738	4.97724e-06	-0.480873	1.58648e-09	0.413376	3.49443e-07
ESRRA	blue	0.521809	3.24043e-11	0.231813	0.0056765	0.558551	6.15671e-13	0.232068	0.00562236	0.598034	4.87437e-15	-0.616168	4.19455e-16

## Sheet: Brain 5
Module membership (kME) values for each gene corresponding to their respective module in Brain 5
Gene Symbol	Module	PCyellow.cor	PCyellow.pval	PCblack.cor	PCblack.pval	PCblue.cor	PCblue.pval	PCpink.cor	PCpink.pval	PCturquoise.cor	PCturquoise.pval	PCgrey.cor	PCgrey.pval
AR	turquoise	-0.206959	0.0141498	-0.620234	3.02891e-16	-0.393039	1.55863e-06	0.169368	0.045446	0.794275	1.16041e-31	0.105718	0.213814
ARID3A	turquoise	0.107235	0.207278	-0.0700773	0.410653	-0.0421507	0.620965	0.403004	7.94773e-07	0.594302	9.88744e-15	-0.0331086	0.697764
ATF1	blue	-0.254678	0.00239253	0.49521	4.97075e-10	0.77417	3.40335e-29	0.353906	1.78996e-05	-0.174673	0.039006	-0.177187	0.0362328
ATF2	turquoise	-0.0303294	0.722045	0.010704	0.900112	0.0654739	0.442144	0.204432	0.0154002	0.304031	0.000260279	0.0580064	0.496023
ATF3	pink	0.0858149	0.31339	0.428946	1.23829e-07	0.474746	3.102e-09	0.624847	1.57448e-16	0.0793635	0.351288	-0.0279306	0.743229
BACH1	turquoise	-0.566256	3.06558e-13	-0.365658	8.8889e-06	0.20177	0.0168206	0.485163	1.23997e-09	0.765497	3.30512e-28	0.153311	0.070538
BATF	turquoise	-0.00549668	0.948608	-0.234968	0.0051982	-0.107804	0.204864	0.333747	5.58458e-05	0.551475	1.65013e-12	0.111495	0.189692
BCL11A	yellow	0.77372	3.83939e-29	0.0807214	0.343081	-0.511496	1.05921e-10	-0.014807	0.86215	0.0818908	0.336113	0.00446157	0.958276
BCL3	turquoise	-0.188781	0.025497	-0.430482	1.10365e-07	-0.224009	0.00779902	0.226179	0.00720742	0.696227	1.30461e-21	0.164074	0.0527344
BCLAF1	pink	-0.0971513	0.253492	0.165412	0.0508071	0.250245	0.00286386	0.638547	2.11271e-17	0.449074	2.61847e-08	-0.0157163	0.853777
BDP1	black	0.262075	0.00176014	0.847392	9.14637e-40	0.643312	1.02581e-17	0.162163	0.0555905	-0.672685	8.87045e-20	-0.114622	0.177494
BRCA1	turquoise	-0.242587	0.00387876	-0.408586	5.39753e-07	-0.0920585	0.279348	0.547894	2.45053e-12	0.896938	9.26988e-51	0.143957	0.0897162
BRF2	turquoise	0.216218	0.0102934	-0.196941	0.0196885	-0.384932	2.6533e-06	-0.0396056	0.642217	0.322748	0.000100589	-0.0553209	0.516213
CBX3	turquoise	-0.247876	0.0031487	-0.286632	0.000596067	-0.0183807	0.829337	0.503851	2.2111e-10	0.769503	1.17106e-28	0.157097	0.0637881
CCNT2	blue	-0.129856	0.126219	0.233542	0.00548561	0.335575	5.0534e-05	0.322818	0.000100219	0.11832	0.163823	-0.105929	0.212898
CEBPA	yellow	0.635487	3.33814e-17	0.119952	0.158047	-0.290151	0.000506209	0.0545171	0.522336	0.181374	0.0319826	-0.135249	0.111101
CEBPB	turquoise	0.479708	2.01184e-09	-0.164093	0.0527055	-0.539288	6.2207e-12	0.138412	0.102913	0.447085	3.06692e-08	-0.031877	0.708489
CEBPD	pink	0.0274503	0.747494	0.387345	2.26807e-06	0.386406	2.4111e-06	0.725543	3.71893e-24	0.369457	7.04664e-06	-0.0235727	0.782199
CHD1	blue	-0.338417	4.32051e-05	0.62759	1.06167e-16	0.934006	1.48483e-63	0.414116	3.65314e-07	-0.313819	0.000159557	-0.113721	0.180945
CHD2	pink	-0.23035	0.00618102	0.384363	2.75271e-06	0.658362	9.61072e-19	0.77694	1.612e-29	0.373845	5.36912e-06	-0.0693582	0.415484
CREB1	blue	0.00852493	0.920371	0.781535	4.55471e-30	0.839525	2.2063e-38	0.32308	9.88454e-05	-0.507426	1.57088e-10	-0.169515	0.0452564
CREBBP	black	0.263348	0.00166811	0.915954	1.39608e-56	0.701112	5.16345e-22	0.497858	3.88748e-10	-0.395477	1.32455e-06	-0.170415	0.0441094
CTBP2	blue	-0.528683	1.89171e-11	0.245154	0.00350728	0.67922	2.85989e-20	0.243988	0.0036719	-0.0595807	0.484383	-0.0632567	0.457786
CTCF	black	0.188504	0.0257176	0.730933	1.1652e-24	0.568671	2.30994e-13	0.1335	0.115839	-0.582743	4.23693e-14	-0.216898	0.0100505
CTCFL	grey	-0.0856202	0.314494	-0.0750658	0.378062	-0.00505387	0.952743	0.0188401	0.825139	0.0268981	0.752408	0.302507	0.000280457
DEC	grey	-0.0867826	0.307945	-0.0714961	0.40122	0.00172255	0.983885	-0.012874	0.880001	0.0695051	0.414495	0.746698	3.30923e-26
E2F1	turquoise	0.424473	1.72547e-07	-0.206975	0.0141423	-0.5082	1.45793e-10	0.238972	0.00446178	0.542524	4.3959e-12	0.0186651	0.826738
E2F4	black	0.38182	3.24223e-06	0.813187	3.01339e-34	0.536482	8.38108e-12	0.282992	0.000704251	-0.485017	1.25618e-09	-0.290664	0.000494211
E2F6	turquoise	-0.504798	2.02028e-10	0.0211975	0.803676	0.520531	4.33434e-11	0.658871	8.84962e-19	0.550328	1.87403e-12	0.0499918	0.557489
EBF1	blue	-0.574037	1.22139e-13	0.166359	0.0494785	0.730017	1.42202e-24	0.303646	0.000265237	0.0183185	0.829906	0.0837931	0.32497
EGR1	yellow	0.856603	1.73842e-41	0.47521	2.97971e-09	-0.196925	0.0196987	-0.169812	0.0448757	-0.434881	7.9134e-08	-0.111914	0.188023
ELF1	pink	-0.0440486	0.605318	0.12787	0.132168	0.244963	0.00353374	0.718915	1.49293e-23	0.504481	2.08241e-10	-0.0177151	0.835428
ELK1	yellow	0.497365	4.07005e-10	0.47106	4.2598e-09	0.0268335	0.752983	-0.428161	1.31296e-07	-0.773414	4.16586e-29	-0.2663	0.00147132
ELK4	blue	-0.233999	0.00539193	0.441897	4.6096e-08	0.729128	1.724e-24	0.757951	2.20826e-27	0.231846	0.00584583	0.0114966	0.892759
EP300	black	0.177226	0.0361904	0.817401	7.28992e-35	0.698255	8.89918e-22	0.656444	1.30925e-18	-0.177283	0.0361299	-0.199841	0.0179192
EPAS1	turquoise	0.0260681	0.759812	-0.14976	0.0773831	-0.00463775	0.95663	0.609921	1.25854e-15	0.783129	2.91727e-30	0.0879152	0.30165
ESR1	blue	-0.0114989	0.892737	0.320529	0.00011296	0.478668	2.20427e-09	0.276158	0.000957525	0.0301904	0.723267	-0.0150304	0.860091
ETS1	turquoise	0.191708	0.023264	-0.0762514	0.370555	-0.121933	0.151244	0.500173	3.12994e-10	0.661779	5.5079e-19	0.0454456	0.593913
EZH2	blue	-0.213943	0.0111432	0.65375	2.01393e-18	0.917875	3.02824e-57	0.352907	1.89731e-05	-0.350746	2.15065e-05	-0.0590543	0.488259
FOS	blue	0.122102	0.150672	0.446628	3.17991e-08	0.444271	3.8287e-08	0.252852	0.00257739	-0.30628	0.000232947	-0.0412099	0.628786
FOSL1	black	0.302451	0.000281223	0.677509	3.85723e-20	0.461614	9.44181e-09	0.0616624	0.469221	-0.485673	1.18453e-09	-0.151197	0.0745524
FOSL2	yellow	0.770713	8.52304e-29	0.38095	3.42778e-06	-0.252483	0.00261631	-0.136186	0.108623	-0.300619	0.000307472	-0.072859	0.392281
FOXA1	turquoise	-0.348507	2.44634e-05	-0.270485	0.0012284	-0.0251804	0.767754	0.0847482	0.319466	0.273796	0.00106284	0.0196961	0.81733
FOXA2	turquoise	-0.0508113	0.55104	-0.512195	9.89411e-11	-0.421428	2.1568e-07	0.279395	0.000828667	0.804249	5.44771e-33	0.15018	0.0765476
FOXA3	turquoise	0.00499068	0.953333	-0.203961	0.0156435	-0.080901	0.342005	0.195217	0.02081	0.534254	1.05977e-11	0.134428	0.113306
FOXM1	yellow	0.498007	3.83359e-10	0.279924	0.000809177	-0.0125348	0.88314	-0.0753928	0.375982	-0.202667	0.0163297	-0.204374	0.0154297
FOXP2	turquoise	0.162411	0.055214	-0.261198	0.00182625	-0.397022	1.19395e-06	0.0970278	0.254099	0.330002	6.84054e-05	0.0258391	0.761858
GABPA	blue	-0.380259	3.58238e-06	0.294888	0.000404905	0.699845	6.57799e-22	0.622828	2.09932e-16	0.189401	0.0250096	0.044687	0.600094
GATA1	turquoise	0.00667033	0.937655	-0.283763	0.000679938	-0.226725	0.00706485	-0.152473	0.072107	0.291187	0.000482245	0.110893	0.192109
GATA2	turquoise	-0.163913	0.0529703	-0.405015	6.91926e-07	-0.175577	0.0379892	0.181737	0.0316355	0.621347	2.58928e-16	0.0996063	0.241637
GATA3	turquoise	-0.495077	5.03221e-10	-0.531545	1.40663e-11	-0.0690885	0.417305	0.120837	0.154978	0.589347	1.85803e-14	0.197948	0.0190576
GTF2B	turquoise	-0.353674	1.81444e-05	-0.429503	1.18774e-07	-0.116537	0.170314	0.275655	0.00097914	0.761058	1.01892e-27	0.129471	0.127356
GTF2F1	black	0.382157	3.17285e-06	0.879125	2.95443e-46	0.588612	2.03837e-14	0.404654	7.09393e-07	-0.3549	1.68891e-05	-0.190724	0.0239954
GTF3C2	blue	-0.0760819	0.371622	0.639081	1.94978e-17	0.819662	3.35272e-35	0.695095	1.6132e-21	0.0449902	0.59762	-0.0214615	0.801282
HDAC1	turquoise	-0.266366	0.00146717	-0.457889	1.28387e-08	-0.168456	0.0466385	0.462231	8.97028e-09	0.893303	8.91687e-50	0.0491875	0.563854
HDAC2	turquoise	-0.457415	1.33469e-08	-0.318294	0.000126846	0.141849	0.0945632	0.48153	1.71326e-09	0.743247	7.37803e-26	0.213591	0.0112803
HDAC8	blue	-0.282608	0.00071667	0.456442	1.44522e-08	0.75159	1.03835e-26	0.513768	8.48131e-11	0.00783554	0.926792	0.0224072	0.792718
HIF1A	turquoise	-0.58991	1.73041e-14	-0.226759	0.00705621	0.325172	8.85208e-05	0.104853	0.217606	0.296667	0.000371967	0.0782769	0.357943
HMGN3	blue	-0.29914	0.000330288	0.491051	7.28292e-10	0.813361	2.84374e-34	0.561848	5.10845e-13	-0.0148563	0.861696	-0.043518	0.609675
HNF4A	black	0.420855	2.24876e-07	0.596534	7.41507e-15	0.30701	0.00022466	0.224653	0.00761912	-0.265526	0.00152075	-0.0767646	0.367334
HNF4G	grey	-0.129305	0.127849	-0.238086	0.00461613	-0.111238	0.190722	-0.0546892	0.521022	0.124878	0.141538	0.74674	3.27664e-26
HSF1	pink	-0.162645	0.0548582	0.208931	0.0132364	0.423992	1.78761e-07	0.832551	3.22303e-37	0.565265	3.44087e-13	0.00864465	0.919257
IKZF1	turquoise	-0.197552	0.0193034	-0.300327	0.000311847	-0.0519773	0.541926	0.254759	0.00238463	0.530078	1.63792e-11	0.10316	0.225168
IRF1	blue	-0.179757	0.0335706	0.550114	1.91892e-12	0.693052	2.35973e-21	0.296727	0.00037091	-0.352544	1.93784e-05	-0.0739297	0.385343
IRF3	blue	-0.205667	0.0147775	0.51477	7.68584e-11	0.759297	1.58207e-27	0.732199	8.83466e-25	0.0906544	0.286778	-0.1059	0.213021
IRF4	turquoise	-0.17024	0.0443303	-0.296131	0.000381631	-0.0923015	0.278076	0.00135069	0.987363	0.28856	0.00054516	0.0726004	0.393968
ITGB3BP	pink	0.169741	0.0449661	0.510465	1.17101e-10	0.46432	7.53538e-09	0.658883	8.83152e-19	0.114182	0.179174	-0.0673573	0.429098
JUN	black	0.21837	0.00954228	0.716493	2.45631e-23	0.531516	1.41081e-11	0.41686	3.00218e-07	-0.253761	0.00248383	-0.137483	0.105267
JUNB	yellow	0.677495	3.86673e-20	0.357797	1.42404e-05	-0.101717	0.231758	0.0892885	0.294131	-0.188087	0.0260527	-0.0654243	0.442491
JUND	pink	-0.187545	0.0264938	0.353197	1.86551e-05	0.527731	2.08647e-11	0.666509	2.51864e-19	0.235593	0.00507655	-0.0698146	0.412415
KDM5B	black	0.260688	0.00186566	0.483363	1.45602e-09	0.307675	0.000217355	0.00428255	0.959949	-0.299814	0.000319693	-0.0703883	0.408575
LIN54	black	0.291564	0.000473783	0.419646	2.45518e-07	0.182521	0.0308947	0.290063	0.000508288	-0.0753056	0.376536	-0.0685758	0.420777
LIN9	blue	-0.160576	0.0580594	0.670705	1.24297e-19	0.881966	6.33333e-47	0.396052	1.27441e-06	-0.309528	0.00019815	-0.0317817	0.70932
MAFF	turquoise	0.266276	0.00147282	-0.159783	0.0593266	-0.354351	1.74401e-05	0.14663	0.0838539	0.370423	6.63976e-06	-0.0447443	0.599626
MAFK	turquoise	0.315089	0.000149553	-0.160304	0.0584927	-0.385595	2.54164e-06	0.390343	1.86326e-06	0.640332	1.61424e-17	-0.100581	0.237037
MAX	blue	-0.401134	9.03347e-07	0.451289	2.19337e-08	0.878221	4.78324e-46	0.6687	1.74425e-19	0.157234	0.0635533	-0.0416865	0.624819
MAZ	black	0.337751	4.48272e-05	0.544508	3.54684e-12	0.190502	0.0241633	0.152126	0.072765	-0.215093	0.0107062	-0.101969	0.230595
MBD4	blue	0.0929614	0.27464	0.213962	0.0111362	0.212234	0.011822	0.405996	6.46481e-07	0.231671	0.00588421	-0.0508803	0.550499
MEF2A	yellow	0.652136	2.60114e-18	0.429147	1.21979e-07	-0.113217	0.1829	0.0772824	0.364102	-0.181571	0.0317941	-0.031559	0.711267
MEF2C	yellow	0.875696	1.80112e-45	0.464023	7.7248e-09	-0.253889	0.00247093	-0.00445361	0.95835	-0.247515	0.00319422	-0.186449	0.0274055
MTA3	turquoise	0.604468	2.61798e-15	0.0396561	0.641793	-0.473617	3.4198e-09	0.0505493	0.553098	0.242132	0.0039482	-0.156613	0.0646194
MXI1	pink	-0.0376576	0.658683	0.340331	3.88434e-05	0.4661	6.48974e-09	0.837754	4.41149e-38	0.378229	4.0757e-06	-0.0982996	0.247898
MYBL2	turquoise	-0.13632	0.108271	-0.377509	4.2655e-06	-0.147392	0.0822391	0.164407	0.052248	0.682769	1.52781e-20	0.200089	0.0177747
MYC	turquoise	-0.204029	0.0156083	-0.170791	0.0436367	0.0823013	0.333688	0.234027	0.0053863	0.35274	1.91586e-05	0.0594653	0.485232
NANOG	blue	-0.0720951	0.397277	0.529765	1.69171e-11	0.675332	5.62758e-20	0.371406	6.24822e-06	-0.245148	0.0035081	-0.100886	0.235614
NFATC1	turquoise	-0.614339	6.8807e-16	-0.354866	1.69222e-05	0.187163	0.0268089	0.408682	5.36144e-07	0.662748	4.69723e-19	0.0896717	0.292056
NFE2	turquoise	-0.190049	0.0245083	-0.394319	1.43125e-06	-0.185405	0.0282986	0.156157	0.0654125	0.560358	6.06085e-13	-0.000692006	0.993526
NFIC	black	0.307048	0.000224242	0.746891	3.16288e-26	0.561678	5.20906e-13	0.50829	1.44544e-10	-0.15804	0.062192	-0.0942734	0.267893
NFYA	blue	0.0304991	0.720555	0.709034	1.1026e-22	0.767725	1.8604e-28	0.584254	3.51446e-14	-0.153161	0.070816	-0.0701027	0.410483
NFYB	turquoise	-0.1305	0.124334	-0.097966	0.249514	0.108809	0.20065	0.682561	1.58537e-20	0.777239	1.48579e-29	0.18131	0.0320444
NR2C2	black	0.220947	0.00870711	0.823094	1.01015e-35	0.658217	9.83855e-19	0.50508	1.96676e-10	-0.226231	0.00719376	-0.151096	0.0747473
NR2F2	turquoise	-0.197485	0.0193453	-0.502737	2.4575e-10	-0.2876	0.00056997	0.12516	0.140633	0.66317	4.38236e-19	0.120243	0.157033
NR3C1	black	0.168777	0.0462154	0.763741	5.17511e-28	0.65673	1.25052e-18	0.515842	6.91467e-11	-0.225382	0.00741996	-0.13052	0.124276
NRF1	black	0.050057	0.556975	0.640359	1.60771e-17	0.573956	1.23333e-13	0.248269	0.00309974	-0.452446	1.99843e-08	-0.229384	0.0064064
PAX5	blue	0.0835051	0.326641	0.607351	1.78051e-15	0.666208	2.64807e-19	0.39696	1.19891e-06	-0.114563	0.177717	-0.0747624	0.379998
PBX3	turquoise	-0.606794	1.91875e-15	-0.593937	1.03611e-14	-0.020445	0.810512	0.260358	0.00189163	0.73812	2.37202e-25	0.227146	0.00695675
PHF8	blue	-0.49983	3.23259e-10	0.315337	0.00014767	0.81282	3.40369e-34	0.690071	4.08766e-21	0.233666	0.00546	-0.000246697	0.997692
PML	turquoise	-0.0728437	0.392381	-0.385717	2.52155e-06	-0.245064	0.00351973	0.481179	1.76726e-09	0.908838	2.9679e-54	0.0943629	0.267437
POLR3A	yellow	0.740151	1.49852e-25	0.292063	0.00046279	-0.310671	0.0001871	0.0851205	0.317337	0.0486429	0.568184	-0.108085	0.203678
POU2F1	blue	-0.059806	0.48273	0.757497	2.47035e-27	0.836881	6.19008e-38	0.324308	9.26577e-05	-0.491014	7.30798e-10	-0.178566	0.0347833
POU5F1	blue	-0.0665802	0.434454	0.631759	5.78737e-17	0.767869	1.79255e-28	0.604878	2.47915e-15	-0.067586	0.42753	-0.00440039	0.958848
PPARGC1A	blue	0.0430716	0.613351	0.222051	0.00836933	0.314869	0.000151246	0.339393	4.09268e-05	0.113751	0.180829	0.114185	0.179163
PRDM1	black	0.329396	7.0671e-05	0.555026	1.10964e-12	0.248188	0.00310978	0.0705051	0.407796	-0.422417	2.00649e-07	-0.0800996	0.346824
RAD21	turquoise	-0.386008	2.4744e-06	-0.172614	0.041408	0.250382	0.00284811	0.633319	4.60135e-17	0.719386	1.35433e-23	0.1577	0.062763
RARA	turquoise	0.185269	0.0284169	-0.112272	0.186604	-0.257662	0.0021161	0.0817436	0.336985	0.37098	6.4152e-06	-0.0257176	0.762944
RARG	blue	-0.353106	1.87545e-05	0.396297	1.25364e-06	0.748172	2.34052e-26	0.157505	0.0630926	-0.299159	0.000329981	-0.0282246	0.740622
RBBP5	turquoise	0.112088	0.187333	-0.407231	5.93288e-07	-0.498744	3.5786e-10	-0.0521282	0.540753	0.51087	1.12583e-10	0.0921408	0.278917
RBL2	blue	-0.393139	1.54831e-06	0.50385	2.21132e-10	0.898975	2.51287e-51	0.695549	1.48176e-21	0.0505911	0.55277	-0.0444591	0.601956
RCOR1	blue	-0.26183	0.00177841	0.539522	6.06715e-12	0.782514	3.46551e-30	0.411239	4.47979e-07	-0.159725	0.0594206	-0.0818552	0.336324
RELA	blue	-0.238707	0.00450741	0.397466	1.15871e-06	0.709327	1.04037e-22	0.632763	4.99407e-17	0.169154	0.045724	-0.119681	0.158995
REST	turquoise	-0.135839	0.109534	-0.2999	0.000318369	-0.0639125	0.453128	0.628494	9.31538e-17	0.885462	9.00614e-48	0.0401656	0.637515
RFX5	turquoise	-0.121475	0.152796	0.0218076	0.798145	0.260375	0.00189025	0.469603	4.82415e-09	0.440595	5.10067e-08	0.0745588	0.381301
RUNX1	turquoise	-0.104632	0.218582	-0.314829	0.000151554	-0.163344	0.0538109	0.353665	1.81533e-05	0.689712	4.36591e-21	0.0327284	0.701068
RUNX2	turquoise	-0.0315585	0.711271	-0.598738	5.56909e-15	-0.535409	9.38553e-12	0.174068	0.0396989	0.812624	3.63321e-34	0.13682	0.106974
RUNX3	yellow	0.308059	0.000213243	-0.0335711	0.693752	-0.152993	0.0711291	-0.144221	0.0891219	0.0487417	0.567397	-0.0121523	0.886682
RXRA	turquoise	0.444637	3.72019e-08	-0.0971937	0.253284	-0.420542	2.30059e-07	0.32891	7.25381e-05	0.587282	2.40932e-14	-0.0935015	0.271849
SAP30	pink	0.106805	0.209117	0.39797	1.11996e-06	0.437046	6.70655e-08	0.801105	1.45581e-32	0.367444	7.97244e-06	-0.0451183	0.596576
SETDB1	blue	-0.145555	0.0861728	0.759761	1.40929e-27	0.94195	2.80402e-67	0.607511	1.74278e-15	-0.231092	0.00601277	-0.100152	0.239056
SIN3A	turquoise	-0.420717	2.27147e-07	-0.121416	0.152998	0.285758	0.00062055	0.419875	2.41471e-07	0.523076	3.35388e-11	0.0766044	0.368337
SIRT6	blue	0.291102	0.000484167	0.52948	1.74237e-11	0.380762	3.4693e-06	0.270224	0.0012424	-0.190866	0.0238887	-0.0664532	0.435333
SIX5	turquoise	0.0563325	0.508558	-0.31826	0.000127065	-0.208297	0.013524	0.0779352	0.360052	0.582517	4.35698e-14	0.0622528	0.464969
SMAD2	turquoise	-0.0544697	0.522699	-0.404342	7.24822e-07	-0.31169	0.000177729	0.443096	4.19785e-08	0.879815	2.03924e-46	0.0186167	0.82718
SMAD3	turquoise	0.652953	2.28587e-18	0.130653	0.123889	-0.335899	4.96416e-05	0.180647	0.0326888	0.243276	0.00377566	-0.0979051	0.249811
SMARCA4	turquoise	0.297282	0.000361172	0.200824	0.0173518	0.0719619	0.398151	0.528529	1.922e-11	0.462311	8.91084e-09	0.0431035	0.613088
SMARCB1	blue	-0.0449569	0.597891	0.659714	7.71682e-19	0.71004	9.03018e-23	0.123466	0.146131	-0.566547	2.96299e-13	-0.19263	0.022596
SMARCC1	turquoise	-0.403968	7.43772e-07	-0.0904416	0.287916	0.322928	9.96423e-05	0.745871	4.01524e-26	0.723395	5.86035e-24	0.0362673	0.670535
SMARCC2	yellow	0.634621	3.79581e-17	0.0868781	0.30741	-0.355344	1.64543e-05	0.194144	0.0215355	0.278335	0.000868979	-0.171303	0.0430014
SMC3	blue	-0.454566	1.6836e-08	0.459961	1.08268e-08	0.882538	4.62266e-47	0.450591	2.31957e-08	-0.172128	0.0419926	-0.0557673	0.512827
SOX2	turquoise	-0.222397	0.00826596	-0.248045	0.00312747	-0.00760112	0.928976	0.509108	1.33559e-10	0.730981	1.153e-24	-0.0256021	0.763978
SOX4	blue	-0.298281	0.000344251	0.393824	1.47923e-06	0.613991	7.21882e-16	0.175678	0.0378761	-0.307003	0.000224737	-0.0989118	0.244951
SP1	turquoise	-0.738066	2.40093e-25	-0.130354	0.124761	0.528379	1.95185e-11	0.483614	1.42384e-09	0.476475	2.6698e-09	0.115835	0.17292
SP2	blue	-0.117739	0.165919	0.506022	1.79738e-10	0.712147	5.92622e-23	0.590265	1.65444e-14	0.0497954	0.559041	-0.0196323	0.817912
SP4	blue	-0.19517	0.0208411	0.581207	5.11906e-14	0.753536	6.49903e-27	0.396257	1.25696e-06	-0.244905	0.00354189	-0.164491	0.0521263
SPI1	turquoise	0.18704	0.026911	-0.0246526	0.772488	-0.00815475	0.923819	0.247821	0.0031556	0.487247	1.02828e-09	0.0766831	0.367844
SREBF1	turquoise	-0.266396	0.00146528	-0.346396	2.75994e-05	-0.0515362	0.545366	0.58049	5.58922e-14	0.844513	2.99306e-39	0.0321151	0.70641
SRF	black	0.628482	9.33073e-17	0.801142	1.43923e-32	0.311689	0.000177738	0.196732	0.0198212	-0.450351	2.36464e-08	-0.180184	0.0331453
STAT1	turquoise	-0.344508	3.07211e-05	-0.601931	3.66352e-15	-0.282863	0.0007084	0.260597	0.00187278	0.874844	2.79899e-45	0.152157	0.0727061
STAT2	blue	-0.389549	1.96317e-06	0.414539	3.54475e-07	0.800919	1.54173e-32	0.677304	3.99753e-20	0.138999	0.101448	0.0174829	0.837555
STAT3	blue	-0.405318	6.77566e-07	0.160133	0.0587643	0.546664	2.80408e-12	0.553262	1.35216e-12	0.32444	9.2015e-05	-0.117312	0.167469
STAT5A	turquoise	-0.678494	3.24806e-20	-0.298624	0.000338605	0.299811	0.00031974	0.359326	1.30059e-05	0.528923	1.84551e-11	0.0313619	0.712991
SUZ12	blue	-0.475514	2.9022e-09	0.425598	1.58803e-07	0.856145	2.131e-41	0.344764	3.02788e-05	-0.209113	0.0131545	0.0281468	0.741312
TAF1	pink	-0.0361468	0.671567	0.389583	1.9588e-06	0.49372	5.70345e-10	0.915779	1.60223e-56	0.503189	2.35458e-10	-0.0328196	0.700275
TAF7	pink	-0.0487409	0.567403	0.349356	2.33002e-05	0.4527	1.95789e-08	0.624499	1.65487e-16	0.204658	0.0152842	0.0195377	0.818773
TAL1	turquoise	0.0392353	0.645334	-0.428152	1.31382e-07	-0.292354	0.000456505	0.160216	0.0586326	0.70696	1.65999e-22	0.249018	0.00300826
TBL1XR1	black	0.498277	3.73823e-10	0.743246	7.37987e-26	0.348387	2.46326e-05	0.569338	2.13537e-13	-0.0673446	0.429186	-0.137288	0.105767
TBP	blue	-0.277064	0.000919709	0.532385	1.28866e-11	0.776225	1.95678e-29	0.469895	4.70539e-09	-0.171176	0.0431589	0.00892468	0.916651
TCF12	turquoise	-0.426921	1.43978e-07	-0.242974	0.00382056	0.192716	0.0225349	0.625893	1.35539e-16	0.781688	4.36507e-30	0.114537	0.177817
TCF3	blue	-0.173123	0.0408035	0.538484	6.77726e-12	0.792521	1.9526e-31	0.674154	6.89506e-20	0.0753006	0.376568	-0.0711418	0.403564
TCF4	black	0.439169	5.69587e-08	0.844843	2.61621e-39	0.50456	2.06675e-10	0.286461	0.000600778	-0.458152	1.25646e-08	-0.202877	0.0162163
TEAD4	blue	-0.0658177	0.439746	0.243647	0.00372124	0.373199	5.58975e-06	0.275831	0.000971527	0.00433904	0.959421	0.0449034	0.598328
TFAP2A	blue	-0.475282	2.96124e-09	0.230842	0.0060689	0.653794	2.00006e-18	0.101702	0.231824	-0.216767	0.010097	0.0153919	0.856763
TFAP2C	yellow	0.647258	5.585e-18	0.402363	8.30504e-07	-0.0120539	0.887593	-0.0622325	0.465114	-0.321064	0.000109851	-0.0503574	0.554607
THAP1	blue	-0.431217	1.04434e-07	0.337864	4.45481e-05	0.781107	5.13108e-30	0.391845	1.68722e-06	-0.033855	0.691294	0.0495597	0.560904
TP53	blue	0.115326	0.174828	0.152041	0.0729271	0.165073	0.051289	0.250324	0.00285471	0.109846	0.196364	-0.160703	0.0578595
TP63	blue	-0.00715188	0.933164	0.139756	0.0995829	0.113774	0.180744	-0.181741	0.031631	-0.321938	0.00010495	0.119101	0.16104
TRIM28	blue	-0.154984	0.0674859	0.702357	4.06435e-22	0.861978	1.5115e-42	0.363545	1.01017e-05	-0.362066	1.1042e-05	-0.154809	0.0678011
UBTF	black	0.418012	2.76309e-07	0.895652	2.08446e-50	0.552619	1.45286e-12	0.277706	0.000893765	-0.530348	1.59269e-11	-0.234007	0.00539034
USF1	turquoise	-0.0362598	0.670599	0.155046	0.0673749	0.188312	0.0258718	0.28953	0.000521084	0.175137	0.0384806	0.0461566	0.588146
USF2	pink	-0.00385031	0.963988	0.518324	5.40477e-11	0.64152	1.3481e-17	0.78326	2.81139e-30	0.246356	0.00334462	0.0555578	0.514415
WRNIP1	blue	-0.0640917	0.451859	0.533867	1.10372e-11	0.592368	1.26647e-14	0.0838999	0.324351	-0.431828	9.97392e-08	-0.115863	0.172814
YY1	black	0.528839	1.86155e-11	0.764106	4.71515e-28	0.393921	1.46974e-06	0.340494	3.84913e-05	-0.263233	0.00167629	-0.0914164	0.28273
ZBTB33	turquoise	-0.488107	9.51508e-10	-0.29691	0.000367663	0.158145	0.0620159	0.164621	0.0519387	0.411743	4.3232e-07	0.139362	0.10055
ZBTB7A	black	0.574365	1.17429e-13	0.730751	1.21218e-24	0.351467	2.06277e-05	0.437924	6.26936e-08	-0.1433	0.091206	-0.0949471	0.264474
ZEB1	turquoise	-0.191818	0.0231833	-0.263871	0.00163157	-0.0829233	0.330035	0.40357	7.64454e-07	0.700194	6.1543e-22	0.0230971	0.786487
ZKSCAN1	pink	0.00721709	0.932556	0.191976	0.023068	0.319754	0.000117605	0.860104	3.58325e-42	0.629646	7.87955e-17	-0.0231302	0.786189
ZNF143	blue	-0.150314	0.076281	0.706474	1.82628e-22	0.891044	3.49322e-49	0.407986	5.62879e-07	-0.378623	3.97519e-06	-0.0736459	0.387174
ZNF217	turquoise	-0.0873172	0.304963	-0.501009	2.89328e-10	-0.347942	2.5269e-05	0.341691	3.60014e-05	0.865279	3.20164e-43	0.111253	0.19066
ZNF263	blue	0.328794	7.29912e-05	0.332247	6.05936e-05	0.225668	0.0073429	0.147317	0.082398	-0.0137164	0.872214	-0.0937741	0.270448
ZZZ3	turquoise	-0.0438679	0.6068	-0.373392	5.52316e-06	-0.265078	0.00155003	0.38407	2.80536e-06	0.783711	2.4767e-30	0.0363941	0.669451
LGALS1	turquoise	-0.241629	0.00402619	-0.536812	8.09292e-12	-0.284288	0.000663811	0.295902	0.000385819	0.823398	9.07025e-36	0.167661	0.047698
LGALS2	turquoise	0.198585	0.018668	-0.284725	0.000650674	-0.413173	3.90662e-07	-0.0540197	0.526144	0.401085	9.06357e-07	0.00274377	0.974334
LGALS3	blue	-0.333064	5.79626e-05	0.231029	0.00602681	0.589055	1.92786e-14	0.346705	2.71182e-05	0.00731849	0.931611	0.0446965	0.600016
LGALS4	turquoise	-0.164825	0.0516451	-0.356126	1.57161e-05	-0.119471	0.159735	0.174981	0.0386563	0.643779	9.55115e-18	0.116617	0.170017
LGALS7	turquoise	-0.522682	3.4902e-11	-0.253215	0.00253973	0.243132	0.00379707	0.208326	0.0135109	0.436745	6.86344e-08	0.140081	0.0987899
LGALS8	turquoise	0.138922	0.10164	-0.573551	1.29453e-13	-0.656055	1.39377e-18	-0.0412559	0.628403	0.672518	9.12733e-20	0.177888	0.0354889
LGALS9	turquoise	-0.0132303	0.876706	-0.0661476	0.437452	0.0679697	0.424904	0.430067	1.13863e-07	0.55467	1.15489e-12	-0.128558	0.130084
LGALS12	blue	0.101199	0.234156	0.529023	1.82649e-11	0.557102	8.77984e-13	0.0346535	0.684396	-0.49686	4.26587e-10	-0.138529	0.10262
LGALS13	blue	-0.604849	2.48844e-15	0.0161225	0.850041	0.566178	3.09365e-13	0.171809	0.0423807	-0.0139644	0.869923	0.128997	0.128766
LGALS14	turquoise	0.193905	0.0216998	-0.373102	5.62354e-06	-0.423005	1.92191e-07	-0.00930806	0.913084	0.513278	8.89898e-11	0.0625604	0.462761
LGALS16	blue	-0.407855	5.68045e-07	-0.037522	0.659835	0.367041	8.171e-06	0.00662292	0.938097	-0.103554	0.223393	0.137261	0.105835
RBP1	turquoise	-0.520502	4.34688e-11	-0.326197	8.38417e-05	0.140843	0.0969499	0.521812	3.81058e-11	0.737916	2.48355e-25	0.0491433	0.564205
FAM48A	pink	-0.0401844	0.637358	0.162258	0.0554469	0.306073	0.000235349	0.702004	4.35074e-22	0.550894	1.76013e-12	-0.00736066	0.931218
RBP2	black	0.316066	0.000142255	0.673881	7.22649e-20	0.43776	6.34919e-08	0.177336	0.036073	-0.424384	1.7368e-07	-0.220219	0.00893638
POU2F2	turquoise	-0.5464	2.88633e-12	-0.217158	0.00995933	0.253159	0.00254553	0.211378	0.0121751	0.349327	2.33388e-05	0.140722	0.0972411
ESRRA	blue	0.0200626	0.813992	0.31846	0.000125765	0.427592	1.36975e-07	0.423559	1.84546e-07	0.0994518	0.242371	0.107905	0.204438

## Sheet: Brain 6
Module membership (kME) values for each gene corresponding to their respective module in Brain 6
Gene Symbol	Module	PCgreen.cor	PCgreen.pval	PCblack.cor	PCblack.pval	PCturquoise.cor	PCturquoise.pval	PCbrown.cor	PCbrown.pval	PCblue.cor	PCblue.pval	PCpink.cor	PCpink.pval	PCgrey.cor	PCgrey.pval
AR	turquoise	0.485533	2.00143e-10	0.530477	1.75636e-12	0.72207	6.15916e-26	-0.091856	0.258785	-0.455926	3.17545e-09	-0.12339	0.128625	-0.171959	0.0335511
ARID3A	green	0.899302	4.16115e-56	0.553711	1.13954e-13	0.472282	7.12534e-10	0.135614	0.094638	-0.314779	7.40475e-05	0.383116	1.01957e-06	-0.0901477	0.267785
ATF1	brown	0.00858592	0.916112	0.412469	1.17137e-07	-0.276939	0.00052927	0.844662	7.9828e-43	0.635011	1.19609e-18	0.616451	2.19906e-17	-0.337508	1.98677e-05
ATF2	black	0.271784	0.000677768	0.395478	4.2037e-07	0.0918228	0.258958	0.305117	0.000125568	0.0586339	0.471566	0.436103	1.75342e-08	-0.149473	0.0651691
ATF3	turquoise	-0.0313954	0.700052	0.23156	0.00397676	0.437871	1.5122e-08	-0.128524	0.113354	0.334734	2.34592e-05	0.368642	2.74996e-06	-0.00317343	0.968945
BACH1	black	0.405463	2.00107e-07	0.788832	9.80424e-34	0.618445	1.62329e-17	0.385921	8.3651e-07	0.0441878	0.587574	0.284265	0.000369326	-0.292178	0.000247627
BATF	turquoise	0.473137	6.57534e-10	0.391377	5.66283e-07	0.535874	9.47845e-13	-0.0891663	0.27305	-0.204966	0.0110364	0.0663347	0.415254	-0.0404595	0.619502
BCL11A	turquoise	-0.0464388	0.568669	-0.30401	0.000133243	0.272408	0.000657963	-0.734589	3.22459e-27	-0.273516	0.000624067	-0.145748	0.0722351	0.404372	2.1726e-07
BCL3	turquoise	0.454939	3.46638e-09	0.508413	1.95806e-11	0.776394	4.42625e-32	-0.152696	0.0595217	-0.241828	0.00259921	-0.121851	0.133497	-0.162924	0.0441998
BCLAF1	black	0.780136	1.44431e-32	0.752617	3.39514e-29	0.473892	6.12453e-10	0.323745	4.46194e-05	-0.049976	0.539557	0.424853	4.40946e-08	-0.220033	0.00627775
BDP1	blue	-0.369969	2.51582e-06	-0.0844046	0.299588	-0.520588	5.28834e-12	0.385401	8.67915e-07	0.78337	5.38902e-33	0.524832	3.30939e-12	0.0812115	0.318308
BRCA1	turquoise	0.438102	1.48317e-08	0.619192	1.44807e-17	0.894398	1.24661e-54	-0.137721	0.0895745	-0.143031	0.0777722	0.190763	0.0181771	-0.153615	0.0579869
BRF2	blue	-0.282634	0.000400468	-0.220311	0.00621041	0.0136678	0.866833	-0.270603	0.000716795	0.24422	0.00234807	-0.23459	0.00351422	-0.140946	0.0822461
CBX3	turquoise	0.358554	5.34062e-06	0.610275	5.55553e-17	0.534821	1.06997e-12	0.187873	0.0200422	0.123711	0.127626	0.455734	3.23006e-09	0.0118589	0.884325
CCNT2	black	0.428406	3.30719e-08	0.531791	1.51295e-12	0.263215	0.00101171	0.273569	0.000622483	-0.0622765	0.444424	0.654034	4.89268e-20	-0.00526947	0.948456
CEBPA	green	0.486807	1.76644e-10	0.29568	0.000206695	0.360249	4.78442e-06	0.00162689	0.984076	-0.268826	0.000779425	-0.103298	0.203855	-0.283242	0.000388589
CEBPB	turquoise	0.200763	0.0128348	-0.0748569	0.357768	0.569738	1.52092e-14	-0.733936	3.77676e-27	-0.371815	2.2215e-06	-0.264155	0.000968806	0.18023	0.0257923
CEBPD	black	0.388045	7.19238e-07	0.55226	1.3602e-13	0.34964	9.42414e-06	0.180098	0.0259029	0.265461	0.000912002	0.431175	2.63714e-08	-0.262148	0.00106245
CHD1	brown	0.211988	0.00852327	0.651509	7.57753e-20	-0.0939019	0.248283	0.917777	1.91362e-62	0.559401	5.64383e-14	0.650858	8.47653e-20	-0.29297	0.000237755
CHD2	black	0.439939	1.27047e-08	0.880475	8.34743e-51	0.388376	7.02441e-07	0.64827	1.31999e-19	0.349873	9.28755e-06	0.587438	1.44405e-15	-0.242583	0.0025174
CREB1	blue	-0.62182	9.66266e-18	-0.172055	0.0334503	-0.502625	3.58375e-11	0.357582	5.6866e-06	0.891611	7.99614e-54	0.366888	3.09143e-06	-0.0826315	0.309891
CREBBP	pink	-0.0623126	0.44416	0.222247	0.00576037	-0.086541	0.287477	0.30117	0.000154988	0.631387	2.14483e-18	0.872612	7.53601e-49	0.192664	0.0170336
CTBP2	brown	0.100355	0.217104	0.431614	2.54351e-08	-0.242445	0.00253216	0.827924	9.27274e-40	0.464287	1.4939e-09	0.304849	0.000127387	-0.243064	0.00246658
CTCF	blue	-0.455278	3.3637e-09	-0.073513	0.366488	-0.520626	5.26608e-12	0.417847	7.70021e-08	0.826411	1.68963e-39	0.558693	6.16405e-14	-0.0304385	0.708775
CTCFL	green	0.43776	1.5264e-08	0.188664	0.0195162	0.280012	0.00045568	-0.0802582	0.32404	-0.180718	0.0253867	-0.00549835	0.946221	-0.120563	0.137682
DEC	turquoise	0.156906	0.0527559	0.145293	0.0731393	0.176676	0.0289137	-0.0619106	0.447111	-0.242094	0.00257009	-0.0409446	0.615306	0.0148598	0.85534
E2F1	turquoise	0.193634	0.0164747	0.094016	0.247706	0.63137	2.15054e-18	-0.599649	2.61263e-16	-0.247037	0.00208062	-0.00194997	0.980915	0.230176	0.00420569
E2F4	blue	-0.427167	3.65741e-08	-0.148382	0.0671792	-0.376065	1.66317e-06	0.201379	0.012556	0.805327	4.13724e-36	0.311054	9.09636e-05	0.0162245	0.842221
E2F6	black	0.370377	2.4477e-06	0.736685	1.93636e-27	0.607483	8.3911e-17	0.304758	0.000128012	0.326535	3.79872e-05	0.415965	8.92511e-08	-0.218318	0.0067063
EBF1	brown	-0.0431191	0.596648	0.360615	4.67174e-06	-0.315802	6.99466e-05	0.874834	2.17639e-49	0.460903	2.03196e-09	0.442183	1.05027e-08	-0.195351	0.0155247
EGR1	blue	-0.467527	1.10923e-09	-0.624972	5.91824e-18	-0.324032	4.38903e-05	-0.467273	1.13557e-09	0.140326	0.083618	-0.16418	0.0425675	0.447676	6.55253e-09
ELF1	turquoise	0.18305	0.0235248	0.424312	4.60535e-08	0.578164	5.04676e-15	-0.0690517	0.396365	0.162502	0.0447592	0.460983	2.01738e-09	0.00886667	0.913379
ELK1	blue	-0.581414	3.2701e-15	-0.671525	2.09998e-21	-0.710423	8.31729e-25	-0.0809329	0.319976	0.305574	0.000122518	-0.216311	0.00724113	0.209476	0.00935702
ELK4	pink	0.226272	0.00491664	0.514116	1.0674e-11	0.0839195	0.302384	0.536663	8.65333e-13	0.41016	1.39933e-07	0.89982	2.87465e-56	-0.041694	0.608847
EP300	pink	0.103797	0.201665	0.393832	4.74001e-07	0.0841184	0.301236	0.339874	1.72193e-05	0.493897	8.72834e-11	0.906368	2.24847e-58	0.0329938	0.68557
EPAS1	turquoise	0.42299	5.12036e-08	0.49164	1.09441e-10	0.724035	3.91842e-26	-0.0774279	0.34145	-0.0632091	0.43762	0.331618	2.82222e-05	0.108516	0.18181
ESR1	green	0.632269	1.86187e-18	0.572677	1.03883e-14	0.282452	0.000404105	0.381032	1.17965e-06	0.0566281	0.486889	0.415751	9.07576e-08	-0.129845	0.109664
ETS1	turquoise	0.601931	1.88279e-16	0.478947	3.78764e-10	0.708243	1.33476e-24	-0.131905	0.104098	-0.321699	5.01585e-05	0.31843	6.03624e-05	0.137289	0.0905954
EZH2	blue	-0.238785	0.00295384	0.234633	0.00350798	-0.413035	1.12111e-07	0.745275	2.27124e-28	0.870822	2.01405e-48	0.656534	3.15961e-20	-0.120028	0.139452
FOS	blue	-0.458957	2.42167e-09	-0.189097	0.019233	-0.267601	0.000825512	0.144897	0.0739346	0.463592	1.59173e-09	0.0150418	0.853588	-0.114357	0.159268
FOSL1	green	0.384155	9.47731e-07	0.194164	0.016176	-0.0355155	0.662955	0.230434	0.00416209	0.171175	0.0343789	0.230226	0.00419718	-0.00349305	0.965819
FOSL2	grey	-0.0896602	0.270391	-0.341679	1.5428e-05	-0.000178031	0.998257	-0.50074	4.35236e-11	-0.185335	0.0218151	0.0277233	0.733728	0.73341	4.28821e-27
FOXA1	turquoise	0.112311	0.166911	0.248872	0.00192161	0.276419	0.000542756	0.0511162	0.530333	-0.0359423	0.659157	-0.232704	0.00379611	-0.241655	0.00261823
FOXA2	turquoise	0.673434	1.47019e-21	0.562672	3.74577e-14	0.859989	5.74788e-46	-0.277355	0.000518703	-0.52914	2.04298e-12	0.150046	0.0641345	0.0293015	0.719187
FOXA3	green	0.694405	2.43505e-23	0.576051	6.67488e-15	0.523407	3.87638e-12	0.153595	0.0580199	-0.244465	0.00232362	0.0331801	0.683889	-0.21687	0.0070884
FOXM1	turquoise	0.182407	0.0240257	-0.0591053	0.468003	0.193163	0.0167444	-0.35132	8.47869e-06	-0.291987	0.000250061	-0.185187	0.0219221	-0.0242731	0.765838
FOXP2	turquoise	0.197215	0.0145473	0.129359	0.11101	0.55725	7.37239e-14	-0.425952	4.03538e-08	-0.192765	0.0169747	-0.0150294	0.853708	-0.081334	0.317575
GABPA	pink	0.108391	0.182316	0.456882	2.91618e-09	0.0561698	0.490428	0.482338	2.73201e-10	0.513256	1.17055e-11	0.820248	1.83724e-38	-0.0775408	0.340744
GATA1	green	0.747757	1.20342e-28	0.424734	4.45189e-08	0.429805	2.95044e-08	0.0326266	0.688887	-0.377873	1.46861e-06	-0.122775	0.130557	-0.187245	0.020469
GATA2	turquoise	0.557344	7.28713e-14	0.442945	9.84198e-09	0.658195	2.35773e-20	-0.119103	0.142547	-0.460691	2.07128e-09	-0.111925	0.168382	-0.112691	0.165471
GATA3	black	0.481321	3.01443e-10	0.592998	6.68918e-16	0.469538	9.20616e-10	0.210553	0.00899113	-0.271803	0.000677162	0.0256591	0.752888	-0.361331	4.45864e-06
GTF2B	black	0.432557	2.35335e-08	0.700286	7.23327e-24	0.4232	5.03488e-08	0.378321	1.42392e-06	-0.060569	0.457036	0.214952	0.00762416	-0.155039	0.0556737
GTF2F1	blue	-0.182966	0.0235896	0.167847	0.038092	-0.340415	1.66627e-05	0.510503	1.56971e-11	0.719365	1.14063e-25	0.583665	2.41423e-15	0.0686565	0.39908
GTF3C2	blue	-0.0431082	0.596742	0.440139	1.2492e-08	-0.0431825	0.596108	0.538234	7.21254e-13	0.847082	2.68493e-43	0.712164	5.68258e-25	-0.19276	0.016978
HDAC1	turquoise	0.624581	6.29128e-18	0.693835	2.73448e-23	0.893761	1.91526e-54	-0.0562585	0.489742	-0.295252	0.000211338	0.0578737	0.477343	-0.205587	0.0107905
HDAC2	black	0.48718	1.70273e-10	0.798366	4.42378e-35	0.41029	1.3854e-07	0.480994	3.11113e-10	0.243775	0.002393	0.348235	1.02909e-05	-0.308754	0.000103149
HDAC8	pink	0.322769	4.7186e-05	0.644002	2.7153e-19	0.141197	0.0816979	0.612748	3.84291e-17	0.431305	2.60907e-08	0.790089	6.57753e-34	-0.229251	0.00436528
HIF1A	brown	0.0583237	0.473918	0.372369	2.13968e-06	-0.166218	0.0400296	0.758862	6.39169e-30	0.433997	2.08908e-08	0.2538	0.00154771	-0.283499	0.000383674
HMGN3	pink	0.129992	0.10926	0.506795	2.3212e-11	-0.034989	0.667652	0.651515	7.57011e-20	0.521538	4.76409e-12	0.677757	6.4906e-22	-0.159034	0.049585
HNF4A	blue	-0.426193	3.95762e-08	-0.227722	0.00464092	-0.227561	0.00467084	-0.029952	0.713224	0.347656	1.06693e-05	0.190148	0.0185608	0.115549	0.154936
HNF4G	grey	-0.127023	0.117665	-0.107992	0.183941	-0.0975931	0.23009	-0.00525202	0.948627	-0.0447043	0.583211	-0.059775	0.462968	0.73341	4.28821e-27
HSF1	black	0.336744	2.0801e-05	0.738853	1.1364e-27	0.510212	1.61889e-11	0.375939	1.6776e-06	0.384728	9.10167e-07	0.398327	3.40991e-07	-0.317723	6.28131e-05
IKZF1	turquoise	0.185999	0.0213387	0.201482	0.0125099	0.511213	1.45574e-11	-0.255803	0.00141571	-0.220555	0.00615218	0.0748603	0.357746	-0.0747291	0.358591
IRF1	pink	0.0796773	0.327566	0.304142	0.000132308	-0.0588905	0.469625	0.414344	1.01283e-07	0.407747	1.68274e-07	0.62673	4.4922e-18	0.00780116	0.923755
IRF3	blue	-0.0588182	0.470172	0.496281	6.86145e-11	0.150265	0.0637426	0.507185	2.22797e-11	0.660014	1.7073e-20	0.474726	5.66055e-10	-0.386885	7.81177e-07
IRF4	green	0.551245	1.53887e-13	0.255636	0.00142628	0.343583	1.37286e-05	-0.0676185	0.406264	-0.231424	0.00399881	0.0771426	0.343237	0.151952	0.0607875
ITGB3BP	blue	-0.261498	0.00109454	0.193723	0.0164246	-0.0860253	0.290371	0.428614	3.25164e-08	0.704349	3.07346e-24	0.59255	7.12068e-16	-0.0273252	0.73741
JUN	blue	-0.0498866	0.540283	0.117397	0.148396	-0.272129	0.000666749	0.423347	4.97618e-08	0.5609	4.67991e-14	0.540817	5.33555e-13	-0.0281587	0.729707
JUNB	blue	-0.29641	0.000198997	-0.336983	2.05049e-05	-0.0118061	0.884837	-0.326998	3.69826e-05	0.248866	0.00192213	-0.102278	0.208381	0.24717	0.00206871
JUND	black	0.288346	0.00030096	0.6762	8.72603e-22	0.350807	8.75723e-06	0.509649	1.71846e-11	0.360559	4.68889e-06	0.456477	3.0235e-09	-0.119325	0.1418
KDM5B	blue	-0.270024	0.000736702	-0.141602	0.080818	-0.394987	4.35726e-07	0.212691	0.00830198	0.642319	3.59742e-19	0.131361	0.105544	0.00880872	0.913943
LIN54	pink	0.145867	0.0720014	0.210823	0.00890129	0.254655	0.00149003	-0.0954287	0.24064	0.180768	0.0253452	0.683233	2.25785e-22	0.173633	0.0318382
LIN9	blue	-0.268415	0.000794621	0.146706	0.0703621	-0.419195	6.92372e-08	0.621093	1.08108e-17	0.882668	2.24594e-51	0.56854	1.7747e-14	-0.198192	0.014057
MAFF	turquoise	0.367539	2.9603e-06	0.266936	0.000851557	0.645826	1.99782e-19	-0.272206	0.000664326	-0.523924	3.66037e-12	-0.195129	0.0156449	0.179512	0.0263981
MAFK	turquoise	0.490654	1.20745e-10	0.477965	4.16107e-10	0.889469	3.2259e-53	-0.328109	3.46669e-05	-0.332794	2.63268e-05	-0.0252045	0.757127	-0.0226445	0.781138
MAX	brown	0.176292	0.0292698	0.672174	1.86089e-21	-0.00222888	0.978186	0.860999	3.46231e-46	0.62707	4.25793e-18	0.591078	8.74036e-16	-0.349225	9.67243e-06
MAZ	green	0.470668	8.28682e-10	0.334515	2.37674e-05	0.300237	0.000162825	0.00348579	0.96589	-0.180281	0.0257499	0.348942	9.84561e-06	0.28249	0.000403336
MBD4	blue	-0.40869	1.56592e-07	-0.0134308	0.869121	-0.161481	0.0461365	0.16074	0.0471598	0.700908	6.35101e-24	0.160042	0.0481402	-0.126904	0.118012
MEF2A	pink	0.141591	0.0808414	-0.114403	0.159097	0.194146	0.0161861	-0.480694	3.20231e-10	0.038487	0.636692	0.303169	0.000139366	0.241987	0.00258175
MEF2C	blue	-0.382539	1.06166e-06	-0.509491	1.74734e-11	0.0240961	0.767496	-0.635823	1.04837e-18	0.0867187	0.286485	-0.0581005	0.475615	0.381655	1.12938e-06
MTA3	turquoise	0.37406	1.9074e-06	0.110949	0.172149	0.46287	1.70005e-09	-0.402728	2.45812e-07	-0.418163	7.5114e-08	0.0864839	0.287797	0.329253	3.24277e-05
MXI1	pink	0.117109	0.149404	0.485989	1.914e-10	0.310213	9.52531e-05	0.320696	5.31031e-05	0.475613	5.20467e-10	0.715647	2.62976e-25	-0.267904	0.000813873
MYBL2	green	0.901161	1.09437e-56	0.661465	1.31764e-20	0.58892	1.1779e-15	0.13124	0.105871	-0.388332	7.04648e-07	0.150472	0.0633734	-0.149013	0.0660099
MYC	turquoise	-0.148756	0.066485	0.0934393	0.250631	0.222826	0.00563161	0.0317717	0.696633	0.150255	0.0637608	-0.0521383	0.522132	-0.033621	0.679918
NANOG	blue	-0.233791	0.0036312	0.204203	0.0113454	-0.204846	0.0110847	0.497198	6.25188e-11	0.756192	1.31318e-29	0.561835	4.16165e-14	-0.0773055	0.342216
NFATC1	turquoise	0.475058	5.48571e-10	0.748028	1.12234e-28	0.671988	1.92661e-21	0.307976	0.000107604	-0.0420888	0.605457	0.182116	0.0242556	-0.344841	1.2705e-05
NFE2	turquoise	0.339613	1.74942e-05	0.348434	1.01639e-05	0.572401	1.0769e-14	-0.111296	0.170805	-0.341854	1.52634e-05	-0.212579	0.00833688	-0.211787	0.00858749
NFIC	pink	0.134369	0.0977332	0.471667	7.54838e-10	0.187659	0.0201872	0.322438	4.80873e-05	0.449719	5.48645e-09	0.783098	5.85781e-33	0.0435645	0.592859
NFYA	blue	-0.366809	3.10766e-06	0.0833041	0.305956	-0.350403	8.98319e-06	0.448529	6.0852e-09	0.84525	6.13652e-43	0.577562	5.46626e-15	0.0293767	0.718497
NFYB	black	0.634349	1.33157e-18	0.772138	1.54123e-31	0.669621	2.98945e-21	0.201985	0.0122869	-0.0657123	0.419653	0.564727	2.8883e-14	-0.0738396	0.364357
NR2C2	pink	0.302198	0.000146767	0.363431	3.88551e-06	0.060801	0.455311	0.314002	7.73142e-05	0.122493	0.131448	0.765492	1.02589e-30	0.198348	0.0139801
NR2F2	turquoise	0.557227	7.39364e-14	0.439658	1.30097e-08	0.587791	1.37576e-15	0.0050236	0.950858	-0.269965	0.000738758	-0.143569	0.0766491	-0.328335	3.42132e-05
NR3C1	blue	0.0351805	0.665942	0.398088	3.47046e-07	-0.0478539	0.556934	0.52318	3.97488e-12	0.659873	1.75058e-20	0.639934	5.34361e-19	-0.180912	0.025227
NRF1	blue	-0.372794	2.07886e-06	-0.0274253	0.736484	-0.374371	1.86749e-06	0.399531	3.11936e-07	0.575638	7.04813e-15	0.496158	6.94784e-11	-0.146714	0.0703464
PAX5	pink	0.369343	2.62379e-06	0.553099	1.22796e-13	0.0799794	0.325729	0.531596	1.54696e-12	0.450291	5.21934e-09	0.654562	4.46223e-20	-0.329878	3.12624e-05
PBX3	black	0.536929	8.39103e-13	0.725623	2.71158e-26	0.54077	5.36545e-13	0.374035	1.91073e-06	-0.233998	0.0036006	0.0612895	0.45169	-0.339893	1.71998e-05
PHF8	blue	-0.056373	0.488857	0.516532	8.22653e-12	0.120918	0.136519	0.576416	6.36121e-15	0.731399	6.94598e-27	0.460343	2.1375e-09	-0.301193	0.000154799
PML	turquoise	0.606238	1.00728e-16	0.652	6.96221e-20	0.904866	7.05903e-58	-0.106866	0.18858	-0.250144	0.00181792	0.0378534	0.642255	-0.0845785	0.29859
POLR3A	green	0.478132	4.09512e-10	0.343676	1.36503e-05	0.3527	7.77001e-06	-0.11437	0.159221	-0.209953	0.00919336	0.356221	6.20688e-06	0.144304	0.0751368
POU2F1	blue	-0.43617	1.74364e-08	-0.0431159	0.596676	-0.545972	2.90129e-13	0.561051	4.59222e-14	0.878297	2.99659e-50	0.448664	6.01448e-09	-0.0933212	0.251234
POU5F1	blue	-0.0736907	0.365328	0.348176	1.03289e-05	-0.0740033	0.363292	0.455802	3.21063e-09	0.667881	4.11845e-21	0.608847	6.86383e-17	0.0691472	0.39571
PPARGC1A	blue	-0.189968	0.0186746	0.045896	0.573201	-0.0263371	0.746577	0.128871	0.112377	0.496626	6.62579e-11	0.298141	0.000181805	-0.118663	0.144042
PRDM1	pink	-0.260002	0.00117169	-0.140838	0.0824836	-0.351119	8.58699e-06	0.166284	0.0399491	0.331866	2.78111e-05	0.46217	1.8117e-09	0.33434	2.40166e-05
RAD21	black	0.153652	0.0579258	0.531318	1.59649e-12	0.29885	0.000175166	0.428717	3.22459e-08	0.486698	1.78548e-10	0.266211	0.000880804	-0.371627	2.24994e-06
RARA	turquoise	0.228039	0.00458252	0.257492	0.00131244	0.400918	2.81384e-07	-0.132399	0.102798	-0.141095	0.0819194	-0.312405	8.44507e-05	0.0260584	0.749169
RARG	brown	0.261652	0.00108687	0.303931	0.000133811	-0.270625	0.000716064	0.727893	1.59436e-26	0.424841	4.41361e-08	0.254759	0.00148317	-0.292934	0.000238197
RBBP5	turquoise	0.595533	4.68695e-16	0.242184	0.0025603	0.516696	8.08209e-12	-0.358277	5.43696e-06	-0.497984	5.77115e-11	0.109938	0.176117	0.190761	0.0181783
RBL2	pink	0.00208114	0.979631	0.52927	2.01317e-12	0.0226253	0.781319	0.657002	2.9102e-20	0.734296	3.46212e-27	0.835114	4.92835e-41	-0.112379	0.166655
RCOR1	blue	-0.248095	0.0019875	0.199486	0.0134298	-0.205534	0.0108114	0.419691	6.65763e-08	0.84253	2.05234e-42	0.543981	3.67557e-13	-0.0583301	0.47387
RELA	blue	-0.00750519	0.926639	0.453429	3.96216e-09	0.0585329	0.472331	0.585296	1.93488e-15	0.740929	6.788e-28	0.567102	2.13425e-14	-0.239509	0.00286571
REST	turquoise	0.599629	2.61996e-16	0.685761	1.37607e-22	0.885362	4.31964e-52	-0.0373537	0.646658	-0.155985	0.0541779	0.31698	6.54847e-05	-0.158846	0.0498587
RFX5	blue	0.0948016	0.243759	0.461291	1.96201e-09	0.252913	0.00160966	0.364027	3.73616e-06	0.362138	4.22957e-06	0.331987	2.76135e-05	-0.232246	0.0038675
RUNX1	turquoise	0.310519	9.36734e-05	0.202096	0.0122386	0.474777	5.6332e-10	-0.220237	0.00622839	-0.291673	0.00025412	0.22691	0.00479353	0.0965105	0.235325
RUNX2	turquoise	0.526067	2.88394e-12	0.37067	2.3999e-06	0.843308	1.45623e-42	-0.416931	8.2752e-08	-0.560367	5.00251e-14	-0.049893	0.540231	0.0727035	0.371803
RUNX3	green	0.879462	1.51758e-50	0.462293	1.79154e-09	0.488952	1.42962e-10	0.0517472	0.525263	-0.38444	9.2883e-07	-0.0399512	0.623913	-0.215716	0.00740666
RXRA	turquoise	0.427341	3.60638e-08	0.346127	1.17333e-05	0.837546	1.76875e-41	-0.414547	9.96918e-08	-0.307041	0.000113193	-0.0346263	0.670896	0.126206	0.120064
SAP30	blue	-0.2269	0.00479538	0.177187	0.0284464	0.105029	0.196335	0.166633	0.0395284	0.72499	3.14072e-26	0.494308	8.37526e-11	-0.122141	0.132568
SETDB1	blue	-0.311296	8.97633e-05	0.221468	0.00593799	-0.329016	3.28807e-05	0.62719	4.17769e-18	0.939481	3.90486e-72	0.625352	5.57666e-18	-0.130918	0.106737
SIN3A	black	0.258593	0.00124893	0.64857	1.25421e-19	0.333415	2.53744e-05	0.500978	4.24713e-11	0.258473	0.0012557	0.0771816	0.342992	-0.304381	0.000130624
SIRT6	blue	-0.519674	5.84508e-12	-0.293671	0.000229332	-0.397258	3.68934e-07	0.0429871	0.597774	0.375078	1.77942e-06	-0.117489	0.148079	0.0151149	0.852885
SIX5	green	0.900373	1.93421e-56	0.529766	1.90356e-12	0.578683	4.71036e-15	0.0427347	0.599928	-0.381504	1.14138e-06	0.0151263	0.852776	-0.231694	0.00395514
SMAD2	turquoise	0.521447	4.81198e-12	0.635959	1.02537e-18	0.840575	4.81863e-42	-0.0614138	0.450772	-0.150959	0.0625137	0.250313	0.00180455	-0.148878	0.0662598
SMAD3	turquoise	0.164438	0.0422395	-0.0764404	0.347661	0.463973	1.53733e-09	-0.591291	8.48483e-16	-0.195312	0.0155454	-0.00895401	0.912529	0.289524	0.000283531
SMARCA4	black	0.52749	2.45943e-12	0.579135	4.43565e-15	0.498284	5.59727e-11	0.0988848	0.223951	-0.0379652	0.641272	0.386991	7.75307e-07	0.10566	0.193648
SMARCB1	blue	-0.625465	5.47877e-18	-0.236257	0.00328092	-0.597345	3.62736e-16	0.384415	9.30469e-07	0.792218	3.32411e-34	0.143368	0.0770667	-0.168587	0.0372382
SMARCC1	turquoise	0.584986	2.01808e-15	0.853014	1.71367e-44	0.790056	6.64646e-34	0.229831	0.00426461	-0.0397406	0.625744	0.397156	3.71721e-07	-0.173481	0.0319903
SMARCC2	green	0.751552	4.49053e-29	0.287031	0.000321595	0.532039	1.47092e-12	-0.254253	0.00151694	-0.427009	3.70481e-08	0.171519	0.0340134	-0.0255474	0.753928
SMC3	blue	-0.239304	0.00289039	0.275066	0.000579361	-0.273395	0.00062768	0.640662	4.73757e-19	0.868429	7.33244e-48	0.441702	1.09412e-08	-0.4181	7.54839e-08
SOX2	turquoise	0.406649	1.82916e-07	0.582365	2.87725e-15	0.707009	1.74095e-24	0.0899057	0.269076	0.0187195	0.818349	0.228844	0.00443707	-0.283796	0.000378054
SOX4	blue	-0.204414	0.0112592	0.131204	0.105968	-0.264019	0.000974939	0.54609	2.86079e-13	0.611374	4.71836e-17	0.0999459	0.218995	-0.252981	0.00160485
SP1	black	0.609095	6.6167e-17	0.845838	4.71313e-43	0.373023	2.04682e-06	0.647068	1.61921e-19	0.0406676	0.617701	0.56571	2.54922e-14	-0.245814	0.0021931
SP2	blue	0.0785284	0.334611	0.526695	2.68843e-12	0.206128	0.0105801	0.419786	6.60745e-08	0.718498	1.3878e-25	0.565806	2.51816e-14	-0.245498	0.00222311
SP4	brown	0.153858	0.057587	0.543532	3.87622e-13	-0.124972	0.12376	0.809037	1.12533e-36	0.435624	1.82493e-08	0.590658	9.26463e-16	-0.376429	1.62208e-06
SPI1	green	0.871419	1.45371e-48	0.499448	4.96947e-11	0.51244	1.27722e-11	0.0447308	0.582987	-0.278576	0.000488793	0.0331035	0.68458	-0.200409	0.0129974
SREBF1	turquoise	0.66518	6.74378e-21	0.734079	3.64847e-27	0.877962	3.64016e-50	0.0335414	0.680634	-0.178256	0.0274881	0.200559	0.012928	-0.224924	0.00518598
SRF	blue	-0.457156	2.84566e-09	-0.28381	0.00037778	-0.296653	0.000196501	-0.0902544	0.267216	0.661467	1.31715e-20	0.266445	0.000871239	0.234352	0.00354864
STAT1	green	0.789592	7.70361e-34	0.626442	4.70013e-18	0.730845	7.92764e-27	-0.0157518	0.846761	-0.575525	7.15422e-15	0.0487679	0.549416	0.00752388	0.926457
STAT2	blue	-0.20961	0.00931091	0.330402	3.03147e-05	-0.15143	0.06169	0.555109	9.60086e-14	0.834327	6.84138e-41	0.575886	6.82199e-15	-0.220549	0.00615348
STAT3	black	0.337232	2.02003e-05	0.782978	6.07843e-33	0.424242	4.63129e-08	0.578688	4.70723e-15	0.227049	0.00476706	0.502465	3.64329e-11	-0.220742	0.00610765
STAT5A	black	0.355719	6.40984e-06	0.742955	4.08646e-28	0.420606	6.1919e-08	0.58552	1.87678e-15	0.0734699	0.36677	0.154558	0.0564455	-0.430005	2.90259e-08
SUZ12	blue	-0.166377	0.0398361	0.27066	0.000714891	-0.390807	5.90023e-07	0.758337	7.36892e-30	0.810012	7.95406e-37	0.471987	7.32535e-10	-0.29038	0.00027145
TAF1	black	0.656125	3.39504e-20	0.911163	5.10869e-60	0.667432	4.47125e-21	0.342766	1.4435e-05	0.0577512	0.478277	0.519313	6.08009e-12	-0.255739	0.00141978
TAF7	blue	-0.142366	0.0791774	0.206866	0.010299	-0.0911227	0.262622	0.339074	1.80757e-05	0.79666	7.79642e-35	0.380136	1.25552e-06	-0.32792	3.50519e-05
TAL1	green	0.858779	1.04921e-45	0.612509	3.98297e-17	0.638612	6.64435e-19	0.081669	0.31558	-0.338461	1.8758e-05	0.10574	0.193308	-0.170714	0.0348745
TBL1XR1	pink	0.497266	6.20849e-11	0.536684	8.63197e-13	0.343532	1.3772e-05	0.219363	0.00644213	0.32522	4.09889e-05	0.712216	5.61862e-25	-0.11866	0.144051
TBP	blue	-0.444846	8.36436e-09	0.0927406	0.254207	-0.241441	0.00264201	0.375517	1.72678e-06	0.860595	4.24276e-46	0.389366	6.5441e-07	-0.137788	0.0894177
TCF12	black	0.719649	1.06962e-25	0.862037	2.04866e-46	0.637171	8.41387e-19	0.358796	5.25757e-06	-0.176407	0.0291633	0.391002	5.81794e-07	-0.246244	0.00215293
TCF3	blue	-0.0698163	0.391144	0.41625	8.72824e-08	0.0732589	0.368151	0.478573	3.92596e-10	0.767348	6.08063e-31	0.547977	2.28261e-13	-0.105448	0.194548
TCF4	blue	-0.398534	3.35805e-07	-0.241997	0.00258065	-0.492308	1.02374e-10	0.177805	0.0278895	0.606752	9.34205e-17	0.366465	3.17946e-06	0.313054	8.1479e-05
TEAD4	blue	-0.142253	0.0794185	-0.0556205	0.494686	-0.203614	0.0115889	0.148859	0.0662933	0.332801	2.63156e-05	0.185155	0.0219453	-0.132945	0.101373
TFAP2A	brown	-0.156021	0.0541215	0.193262	0.0166875	-0.385515	8.6091e-07	0.73179	6.32581e-27	0.248245	0.00197466	0.263048	0.00101947	-0.114052	0.160389
TFAP2C	blue	-0.120141	0.139075	-0.415034	9.59863e-08	-0.0975252	0.230416	-0.41461	9.9207e-08	0.0614045	0.45084	0.0280318	0.730877	0.277991	0.00050291
THAP1	blue	-0.441844	1.081e-08	0.053528	0.511087	-0.455039	3.4358e-09	0.598877	2.91708e-16	0.898712	6.32099e-56	0.360464	4.71784e-06	-0.225804	0.00500866
TP53	green	0.525689	3.00814e-12	0.469651	9.11056e-10	0.447131	6.86902e-09	0.0898137	0.269569	-0.0602456	0.459447	0.375938	1.67764e-06	-0.00191604	0.981247
TP63	blue	-0.412631	1.15672e-07	-0.23686	0.00320003	-0.203709	0.0115493	-0.0544982	0.503448	0.232095	0.00389138	-0.0718546	0.377428	0.137082	0.0910871
TRIM28	blue	-0.220771	0.00610083	0.195922	0.0152193	-0.345147	1.2467e-05	0.602026	1.85712e-16	0.820919	1.42311e-38	0.306519	0.000116432	-0.360354	4.7519e-06
UBTF	blue	-0.0961325	0.237173	0.155497	0.0549445	-0.385668	8.5164e-07	0.495222	7.63766e-11	0.602705	1.68373e-16	0.575737	6.95738e-15	-0.0712552	0.381431
USF1	blue	-0.225101	0.0051498	0.0733806	0.367354	-0.189945	0.0186892	0.266875	0.000853973	0.481446	2.97825e-10	0.482177	2.77486e-10	0.13347	0.10002
USF2	black	0.485579	1.9926e-10	0.7513	4.79748e-29	0.464376	1.48181e-09	0.401025	2.79161e-07	0.096337	0.236172	0.686068	1.2954e-22	0.051486	0.527358
WRNIP1	blue	-0.374922	1.79845e-06	-0.116243	0.152457	-0.4258	4.08543e-08	0.293283	0.000233964	0.690243	5.64813e-23	-0.0131252	0.872073	-0.250587	0.00178309
YY1	blue	-0.100048	0.218522	0.0825379	0.310441	-0.16346	0.0434964	0.168335	0.0375271	0.740372	7.79871e-28	0.537052	8.27253e-13	0.0847949	0.297351
ZBTB33	blue	-0.129803	0.109779	0.167385	0.0386337	-0.0127703	0.875504	0.277314	0.000519744	0.409436	1.47917e-07	-0.0101237	0.901157	-0.220407	0.00618749
ZBTB7A	black	0.410803	1.33189e-07	0.426108	3.98485e-08	0.381266	1.16054e-06	-0.0467782	0.565844	0.0992329	0.222316	0.452987	4.11937e-09	0.141312	0.0814474
ZEB1	turquoise	0.587681	1.39679e-15	0.669285	3.18039e-21	0.712155	5.69378e-25	0.124568	0.124988	-0.410338	1.3803e-07	0.130119	0.108911	-0.150549	0.063237
ZKSCAN1	turquoise	0.53075	1.70288e-12	0.812307	3.48669e-37	0.774848	6.98583e-32	0.137412	0.0903036	0.0637225	0.4339	0.568276	1.83613e-14	-0.133708	0.0994093
ZNF143	blue	-0.399184	3.20037e-07	0.0775402	0.340747	-0.459171	2.3755e-09	0.628377	3.46359e-18	0.878346	2.91304e-50	0.533659	1.22245e-12	-0.180505	0.0255632
ZNF217	turquoise	0.620936	1.10756e-17	0.568143	1.86756e-14	0.941603	2.85844e-73	-0.23295	0.00375818	-0.48267	2.64547e-10	-0.0202262	0.804012	-0.106866	0.18858
ZNF263	green	0.637026	8.6155e-19	0.368258	2.82149e-06	0.137802	0.0893848	0.31413	7.67653e-05	0.130917	0.106739	0.33136	2.86542e-05	-0.131096	0.106257
ZZZ3	turquoise	0.529854	1.88472e-12	0.630432	2.49825e-18	0.839535	7.55322e-42	-0.102972	0.205293	-0.137233	0.0907279	0.133998	0.0986707	-0.231319	0.00401585
LGALS1	turquoise	0.441471	1.11585e-08	0.541394	4.98666e-13	0.747634	1.24202e-28	-0.0754112	0.354209	-0.260489	0.00114608	0.0625797	0.442206	-0.0788216	0.332804
LGALS2	turquoise	0.211709	0.00861238	0.023693	0.771278	0.475406	5.30776e-10	-0.426203	3.95433e-08	-0.362665	4.08607e-06	-0.242131	0.00256613	0.069715	0.391833
LGALS3	blue	-0.141855	0.0802705	0.0242138	0.766394	-0.251269	0.00173053	0.387852	7.292e-07	0.61207	4.25272e-17	0.344864	1.26871e-05	-0.184653	0.0223136
LGALS4	green	0.905666	3.84652e-58	0.519789	5.77184e-12	0.515045	9.65923e-12	0.0651398	0.423724	-0.320797	5.27993e-05	0.0880795	0.278962	-0.170849	0.0347287
LGALS7	brown	-0.051795	0.52488	0.288815	0.000293896	-0.0819798	0.313735	0.5495	1.90033e-13	0.309705	9.79386e-05	0.0192674	0.813129	-0.22941	0.00433746
LGALS8	turquoise	0.499862	4.76297e-11	0.15055	0.0632361	0.681729	3.02481e-22	-0.588794	1.19859e-15	-0.631842	1.99411e-18	-0.281872	0.000415843	0.202386	0.0121119
LGALS9	green	0.755706	1.49567e-29	0.581113	3.40484e-15	0.706265	2.04241e-24	0.0032323	0.968369	-0.267313	0.000836702	0.157675	0.0515912	-0.203738	0.0115375
LGALS12	blue	0.0392953	0.629624	0.174744	0.0307422	-0.34694	1.11557e-05	0.583436	2.49005e-15	0.524734	3.34567e-12	0.403975	2.23851e-07	-0.349744	9.36266e-06
LGALS13	brown	0.0144019	0.859752	0.382022	1.10082e-06	-0.18364	0.0230726	0.793322	2.32584e-34	0.367329	3.00195e-06	0.201283	0.012599	-0.399117	3.21648e-07
LGALS14	green	0.910996	5.85124e-60	0.44585	7.67251e-09	0.510086	1.64065e-11	-0.0338845	0.677549	-0.417912	7.66122e-08	0.12453	0.125106	-0.149074	0.0658987
LGALS16	brown	-0.13895	0.0867232	0.200897	0.0127736	-0.256735	0.00135786	0.645311	2.17936e-19	0.381979	1.10414e-06	0.237517	0.00311406	-0.106891	0.188478
RBP1	black	0.302724	0.000142714	0.634941	1.20977e-18	0.442627	1.01128e-08	0.373674	1.95826e-06	0.196801	0.0147595	0.228074	0.00457604	-0.449372	5.65506e-09
FAM48A	green	0.874383	2.80569e-49	0.650214	9.46757e-20	0.518179	6.88023e-12	0.207933	0.00990454	-0.151618	0.0613644	0.518226	6.84526e-12	-0.0744908	0.36013
RBP2	blue	-0.149699	0.0647601	-0.0252746	0.756473	-0.27381	0.000615335	0.233045	0.00374361	0.662136	1.16835e-20	0.383425	9.97651e-07	-0.0712507	0.381461
POU2F2	brown	0.178903	0.0269221	0.487656	1.62482e-10	0.0924072	0.255926	0.600106	2.44721e-16	0.119325	0.141799	0.309873	9.70395e-05	-0.198519	0.0138958
ESRRA	pink	0.139243	0.0860542	0.32427	4.32943e-05	0.0576706	0.478892	0.293159	0.000235464	0.401351	2.72455e-07	0.608665	7.05056e-17	0.071253	0.381445
