# Supplementary material for: mRNA Transcriptomics of Galectins Unveils Heterogeneous Organization in Mouse and Human Brain
Source: Front Mol Neurosci. 2016 Dec 16;9:139. doi: 10.3389/fnmol.2016.00139 (PMC5159438; doi:10.3389/fnmol.2016.00139)
Supplement: Supplementary file 3 [file Data_Sheet_3.ZIP › Supplementary Tables/S13 Table.xlsx]

## Sheet: Brain 1
Intramodular connectivity for Brain 1
(No. of worksheets included- 6)
Gene	kTotal	kWithin	kOut	kDiff
HDAC1	9.11309	8.7815	0.33159	8.44991
PML	8.62123	8.24231	0.378918	7.8634
REST	7.5914	7.41732	0.17408	7.24324
SREBF1	7.50133	7.24158	0.259746	6.98184
ZKSCAN1	6.64112	6.10171	0.539411	5.5623
BRCA1	6.43851	5.88314	0.555369	5.32777
TCF12	6.93481	5.82297	1.11184	4.71113
EPAS1	5.78662	5.57967	0.206949	5.37272
ZNF217	5.69693	5.56473	0.132194	5.43254
NFYB	5.86735	5.17875	0.688603	4.49015
FOXA2	5.06631	4.85186	0.214454	4.63741
RXRA	4.83403	4.71509	0.118937	4.59616
HDAC2	5.38356	4.61743	0.766134	3.8513
STAT1	5.01772	4.52416	0.493567	4.03059
SETDB1	6.17409	4.47321	1.70088	2.77234
SOX2	4.38631	4.28987	0.0964337	4.19344
BCL3	4.3679	4.19258	0.175322	4.01726
CBX3	4.50308	4.05681	0.446274	3.61054
TAF1	4.93651	4.02695	0.909566	3.11738
EZH2	5.97669	3.97947	1.99722	1.98226
PBX3	4.55553	3.95806	0.59747	3.36059
USF2	4.70585	3.90286	0.802995	3.09986
LGALS1	4.03876	3.86335	0.175414	3.68793
ZEB1	3.95024	3.85043	0.0998085	3.75063
LIN9	5.16667	3.83812	1.32855	2.50956
SMAD2	3.85592	3.68521	0.170716	3.51449
NFATC1	4.28027	3.65527	0.625	3.03027
ZZZ3	4.10066	3.63089	0.469764	3.16113
MAFK	3.62737	3.54172	0.0856537	3.45606
STAT3	4.9936	3.53998	1.45362	2.08636
ATF1	5.47604	3.51333	1.96271	1.55062
BACH1	4.76206	3.48346	1.2786	2.20486
THAP1	5.15166	3.45731	1.69435	1.76296
MAX	6.69951	3.44247	3.25704	0.18543
TAL1	4.08618	3.40235	0.683833	2.71851
ELF1	3.9724	3.35806	0.614333	2.74373
AR	3.44064	3.2902	0.150441	3.13976
SP4	4.13027	3.12053	1.00975	2.11078
SMARCC1	3.91921	3.10835	0.81086	2.29749
PAX5	4.58749	3.05898	1.52851	1.53046
SMC3	4.38752	3.01188	1.37564	1.63624
ZNF143	4.11461	2.99517	1.11945	1.87572
LGALS9	4.30851	2.88173	1.42678	1.45495
CREB1	3.29536	2.85191	0.443447	2.40846
EP300	3.85971	2.83376	1.02595	1.80781
ETS1	3.00991	2.81135	0.198555	2.6128
SUZ12	5.67545	2.78873	2.88673	-0.0980022
ELK4	4.78709	2.76813	2.01896	0.749178
RUNX2	2.77903	2.73928	0.0397571	2.69952
NRF1	3.37675	2.73367	0.643073	2.0906
RBP1	3.04671	2.71926	0.327453	2.39181
POU2F1	3.43495	2.7115	0.723455	1.98804
PHF8	4.79549	2.58308	2.2124	0.370679
TRIM28	3.16414	2.55012	0.614021	1.93609
CHD1	5.44367	2.27415	3.16952	-0.895367
GATA2	2.59003	2.20366	0.386371	1.81729
GTF3C2	4.75994	2.19901	2.56093	-0.361917
ATF3	2.39478	2.19015	0.204629	1.98552
ITGB3BP	3.59424	2.16189	1.43236	0.72953
ARID3A	3.29548	2.12113	1.17435	0.946787
CREBBP	3.85151	2.11164	1.73987	0.371763
SRF	2.76479	2.08418	0.680611	1.40357
NR2F2	2.16103	2.04035	0.12068	1.91967
HMGN3	3.18204	2.0157	1.16633	0.849369
GABPA	4.35136	2.01498	2.33638	-0.321407
LGALS8	2.16105	2.01173	0.149317	1.86242
SP2	3.52914	1.99392	1.53522	0.458701
FOS	2.08338	1.99335	0.0900246	1.90333
IRF1	3.05758	1.95484	1.10274	0.852109
TCF3	4.28119	1.90079	2.3804	-0.479616
JUND	2.59382	1.87459	0.719235	1.15535
RUNX1	2.08297	1.86736	0.215606	1.65175
EGR1	2.02727	1.8465	0.180766	1.66574
E2F1	2.01494	1.83827	0.176669	1.6616
SP1	4.40544	1.75268	2.65276	-0.90008
LGALS12	2.57693	1.71375	0.863173	0.850579
EBF1	3.58035	1.67886	1.9015	-0.222636
E2F4	2.10819	1.67576	0.432428	1.24333
HSF1	2.93507	1.66881	1.26626	0.402552
CTBP2	3.75295	1.632	2.12095	-0.488944
FOSL2	1.80359	1.60918	0.194406	1.41478
CHD2	3.26892	1.57849	1.69043	-0.111943
SOX4	2.04378	1.55092	0.492861	1.05806
YY1	2.85784	1.53777	1.32007	0.217698
RBP2	2.09459	1.51718	0.577409	0.939776
TFAP2A	2.30054	1.46732	0.83322	0.634096
GATA3	1.68662	1.44079	0.245828	1.19496
USF1	2.06717	1.43049	0.636681	0.793809
SPI1	2.60906	1.4079	1.20117	0.206729
RCOR1	3.15145	1.40173	1.74972	-0.347993
HDAC8	2.38471	1.3789	1.00581	0.373082
CEBPB	1.6749	1.37867	0.296227	1.08244
CEBPA	1.90411	1.37481	0.529305	0.845505
MEF2A	1.77221	1.36635	0.405865	0.960482
GATA1	2.33761	1.35651	0.981105	0.375401
TBP	1.90152	1.3233	0.578222	0.745076
RBL2	2.80823	1.32307	1.48515	-0.162082
UBTF	2.56837	1.32015	1.24822	0.0719231
IKZF1	1.41055	1.27099	0.139561	1.13143
NR3C1	2.57349	1.26674	1.30675	-0.0400104
LGALS4	3.03231	1.2533	1.77902	-0.525724
STAT5A	2.41178	1.23908	1.1727	0.066379
MYBL2	4.56013	1.22271	3.33741	-2.1147
NR2C2	2.55724	1.21948	1.33776	-0.118277
SIX5	2.71178	1.15123	1.56055	-0.409317
KDM5B	1.70361	1.13691	0.566701	0.570207
FOXA3	1.79357	1.13574	0.65783	0.477907
TCF4	2.39137	1.09564	1.29573	-0.200087
TAF7	2.13387	1.08651	1.04736	0.0391524
MEF2C	1.47385	1.08331	0.390536	0.692775
LGALS13	2.54427	1.08019	1.46409	-0.383901
NANOG	2.30857	1.01354	1.29503	-0.281489
IRF3	2.24808	0.987757	1.26033	-0.272569
HIF1A	1.87967	0.987535	0.892135	0.0954002
POU5F1	3.08663	0.973743	2.11288	-1.13914
NFE2	1.10746	0.959266	0.148193	0.811073
SIN3A	2.19553	0.957821	1.23771	-0.279885
IRF4	1.37353	0.956547	0.416981	0.539566
ZBTB7A	1.55779	0.926932	0.630856	0.296076
SMAD3	1.60767	0.923276	0.684392	0.238883
NFYA	3.10462	0.910004	2.19462	-1.28461
BATF	0.984073	0.899167	0.0849059	0.814261
BCL11A	1.2431	0.890803	0.352298	0.538505
RARG	2.04305	0.875559	1.16749	-0.291934
CCNT2	1.37356	0.873935	0.499625	0.37431
ESR1	2.41982	0.870893	1.54892	-0.67803
LGALS3	1.21678	0.81615	0.400626	0.415524
E2F6	2.13753	0.805656	1.33187	-0.526219
LGALS2	0.906862	0.803948	0.102914	0.701034
STAT2	1.72049	0.799145	0.921341	-0.122196
POU2F2	1.06776	0.791	0.27676	0.51424
SAP30	1.72401	0.789433	0.934575	-0.145142
BDP1	2.31183	0.788693	1.52314	-0.734446
ZBTB33	0.933012	0.735648	0.197364	0.538283
NFIC	2.80579	0.718342	2.08745	-1.36911
MAFF	0.756887	0.710951	0.0459363	0.665015
CTCF	1.3199	0.703049	0.616847	0.0862015
RAD21	2.50054	0.700363	1.80018	-1.09982
MAZ	1.71617	0.698533	1.01763	-0.319099
BCLAF1	1.68039	0.690114	0.990275	-0.300161
GTF2B	0.975418	0.630582	0.344836	0.285747
FOXP2	0.666336	0.60929	0.0570462	0.552243
TEAD4	1.09842	0.596318	0.502103	0.0942149
FAM48A	1.74959	0.590797	1.15879	-0.567994
LGALS7	1.59295	0.588531	1.00442	-0.415887
MTA3	0.863635	0.57176	0.291875	0.279885
FOSL1	0.957298	0.540912	0.416386	0.124526
ZNF263	1.00164	0.528706	0.472931	0.0557751
POLR3A	0.650996	0.522695	0.128301	0.394395
MXI1	1.10457	0.515508	0.589064	-0.0735559
ELK1	0.74523	0.482845	0.262384	0.220461
RELA	0.996499	0.480773	0.515726	-0.0349531
RFX5	0.890671	0.460992	0.429678	0.0313143
GTF2F1	1.76246	0.445118	1.31734	-0.87222
SMARCA4	0.688048	0.434004	0.254044	0.17996
LIN54	1.19771	0.420188	0.777527	-0.357339
TBL1XR1	1.62623	0.394111	1.23212	-0.838009
RBBP5	0.89417	0.388143	0.506027	-0.117884
ESRRA	0.937826	0.379786	0.55804	-0.178254
JUNB	0.445817	0.371859	0.0739575	0.297902
TFAP2C	0.593257	0.362625	0.230632	0.131993
RUNX3	0.770936	0.362207	0.408728	-0.0465209
LGALS14	1.05802	0.358971	0.699045	-0.340074
CEBPD	0.945132	0.355207	0.589925	-0.234718
SMARCB1	0.888585	0.344147	0.544438	-0.200292
ATF2	0.834936	0.343636	0.4913	-0.147664
MBD4	1.12517	0.279865	0.845308	-0.565443
RARA	0.715334	0.260466	0.454868	-0.194402
WRNIP1	0.581214	0.251736	0.329478	-0.077742
DEC	0.526043	0.250502	0.275541	-0.0250396
CTCFL	0.403039	0.248713	0.154325	0.0943877
LGALS16	1.06014	0.247961	0.812182	-0.564221
PRDM1	0.296738	0.24133	0.0554081	0.185922
FOXM1	0.514675	0.214952	0.299723	-0.0847713
SMARCC2	0.553269	0.178972	0.374297	-0.195324
BRF2	0.292307	0.175671	0.116636	0.0590359
JUN	0.916335	0.162847	0.753489	-0.590642
HNF4A	0.267024	0.149203	0.117821	0.0313823
TP63	0.254593	0.125503	0.12909	-0.00358697
FOXA1	0.353623	0.120863	0.232759	-0.111896
SIRT6	0.307537	0.0866619	0.220875	-0.134213
PPARGC1A	0.331442	0.0776634	0.253778	-0.176115
MYC	0.145067	0.0620403	0.083027	-0.0209866
TP53	0.267012	0.0590749	0.207937	-0.148862
HNF4G	0.0870447	0.0417902	0.0452545	-0.00346423

## Sheet: Brain 2
Intramodular connectivity for Brain 2
Gene	kTotal	kWithin	kOut	kDiff
TRIM28	8.62116	7.8151	0.806058	7.00904
EZH2	8.88996	7.59442	1.29554	6.29888
GTF3C2	8.47313	7.38602	1.08711	6.29891
SETDB1	8.40694	7.26988	1.13706	6.13282
CREBBP	7.66442	7.01781	0.646613	6.3712
GTF2F1	6.8003	6.5969	0.203403	6.3935
SRF	6.39673	6.19766	0.199067	5.99859
LIN9	7.21579	6.10225	1.11354	4.98871
TCF3	7.20954	5.86584	1.34369	4.52215
REST	6.61889	5.68352	0.935364	4.74816
SMARCB1	6.3622	5.62599	0.736211	4.88978
CTCF	6.27098	5.49687	0.774113	4.72276
NFYA	6.08658	5.46897	0.617609	4.85136
WRNIP1	6.07655	5.13284	0.943701	4.18914
HDAC1	5.61445	4.92339	0.691059	4.23233
UBTF	4.89033	4.76929	0.121042	4.64825
SMAD2	5.02958	4.69404	0.335536	4.35851
NR2C2	4.92499	4.68918	0.235807	4.45338
ZNF217	5.14889	4.58901	0.559886	4.02912
BRCA1	5.27639	4.52809	0.748292	3.7798
YY1	4.61962	4.33759	0.282026	4.05557
ATF3	4.72497	4.33528	0.389691	3.94559
ZBTB7A	4.1021	3.96065	0.141451	3.8192
JUNB	4.24863	3.91751	0.331116	3.58639
TCF4	4.03533	3.87889	0.156437	3.72246
NFIC	4.40473	3.82109	0.583639	3.23745
LGALS14	4.31737	3.80405	0.513314	3.29074
SIX5	3.95998	3.53854	0.42144	3.1171
RUNX2	4.51878	3.53825	0.98053	2.55772
IRF3	4.4808	3.52377	0.95703	2.56674
SIRT6	3.54001	3.4499	0.0901098	3.35979
EPAS1	3.84581	3.43972	0.406093	3.03362
FOXA2	4.79565	3.40895	1.38671	2.02224
ELK1	3.36916	3.27948	0.0896824	3.1898
CEBPA	4.26512	3.2544	1.01072	2.24368
SREBF1	3.57511	3.24005	0.335058	2.90499
ARID3A	4.15518	3.2368	0.918378	2.31842
MYBL2	3.64061	3.22414	0.416463	2.80768
IRF1	3.62066	3.21674	0.403922	2.81281
TAL1	3.81369	3.13272	0.680972	2.45175
RCOR1	3.9902	3.1291	0.861096	2.26801
POU5F1	3.32518	3.11325	0.211929	2.90132
LGALS1	3.61876	2.9663	0.652459	2.31385
CREB1	3.6355	2.93741	0.698093	2.23931
ZNF263	3.13821	2.86778	0.270436	2.59734
SAP30	3.26679	2.85994	0.406844	2.4531
STAT1	3.95663	2.80416	1.15247	1.65169
LGALS4	3.08817	2.7852	0.30297	2.48223
ESR1	3.03697	2.71518	0.321787	2.3934
CHD1	3.80167	2.69139	1.11028	1.58111
PHF8	4.15742	2.68728	1.47014	1.21713
SMC3	6.19915	2.65388	3.54527	-0.891385
MAFF	3.00875	2.57058	0.43817	2.13241
AR	3.67168	2.52723	1.14445	1.38279
MAX	5.94186	2.49703	3.44483	-0.947793
POU2F1	3.29521	2.46563	0.829584	1.63605
ZZZ3	2.73067	2.46455	0.266112	2.19844
PML	2.61438	2.43554	0.178842	2.2567
KDM5B	2.72535	2.37867	0.346679	2.03199
USF1	2.53756	2.37114	0.166422	2.20472
PBX3	3.4206	2.33041	1.09019	1.24023
RXRA	2.35002	2.30891	0.0411073	2.2678
CHD2	3.31071	2.28272	1.02799	1.25473
LGALS3	2.72931	2.24948	0.479831	1.76965
LGALS9	2.58169	2.2325	0.349182	1.88332
CBX3	2.60891	2.20616	0.402753	1.80341
CEBPB	2.1594	2.12916	0.0302413	2.09892
SOX4	2.72826	2.03239	0.695869	1.33652
MAFK	2.06708	2.02914	0.0379362	1.99121
SP2	2.66654	2.02525	0.641283	1.38397
SPI1	2.27813	1.98127	0.29686	1.68441
JUND	2.10094	1.95489	0.146055	1.80883
SMARCC1	2.88585	1.94807	0.937772	1.0103
RAD21	2.4609	1.92313	0.537772	1.38536
EP300	2.50831	1.9012	0.607114	1.29408
GATA1	2.10637	1.89631	0.210061	1.68625
CTBP2	3.21556	1.89567	1.31989	0.575771
CEBPD	2.06281	1.80142	0.261386	1.54004
USF2	2.22179	1.7719	0.449885	1.32202
FOXA3	2.04075	1.75255	0.288204	1.46435
TCF12	4.363	1.74975	2.61325	-0.863496
THAP1	4.3389	1.71421	2.6247	-0.910492
NFYB	1.98541	1.71074	0.274675	1.43606
NR3C1	2.48032	1.68566	0.794655	0.891007
NANOG	2.08623	1.67966	0.406571	1.27309
LGALS8	1.94914	1.66522	0.283915	1.38131
SP1	2.64234	1.63126	1.01108	0.620184
FAM48A	2.36589	1.63123	0.734661	0.89657
BDP1	2.06282	1.63122	0.431594	1.19963
MTA3	1.78946	1.63013	0.159329	1.4708
E2F6	2.11144	1.60753	0.503912	1.10362
ZKSCAN1	2.15021	1.59058	0.559631	1.03094
RARG	2.33551	1.58749	0.748018	0.839477
ATF1	2.44045	1.56841	0.872034	0.696377
SOX2	1.7786	1.55295	0.225651	1.3273
RBL2	2.56872	1.46625	1.10247	0.363779
FOS	2.19875	1.44716	0.751592	0.695563
TAF7	1.75547	1.43796	0.317517	1.12044
SUZ12	2.20053	1.43362	0.766915	0.666705
SMARCC2	1.62135	1.3937	0.22765	1.16605
PAX5	2.04258	1.38356	0.659016	0.724546
NRF1	1.7647	1.3353	0.429403	0.905893
E2F1	1.43932	1.32855	0.110777	1.21777
SMAD3	1.43672	1.32491	0.111803	1.21311
SP4	2.2071	1.30031	0.906789	0.393525
TEAD4	1.34806	1.24513	0.102926	1.14221
BCL3	1.35686	1.22653	0.130325	1.09621
EBF1	1.87209	1.20207	0.670027	0.532039
HNF4A	1.22978	1.18508	0.0446929	1.14039
ETS1	1.24839	1.14311	0.105277	1.03784
ZNF143	1.72364	1.12701	0.59663	0.530378
BACH1	2.91195	1.10917	1.80278	-0.693616
MEF2C	1.32413	1.08299	0.241136	0.841853
TBL1XR1	1.42895	1.05206	0.376894	0.675166
STAT2	2.5108	1.05151	1.45929	-0.40778
RELA	2.08284	1.04516	1.03769	0.00747006
BCL11A	1.16276	1.04338	0.11938	0.924004
MEF2A	1.28946	1.04264	0.246819	0.795817
NFATC1	2.78994	1.03344	1.7565	-0.723068
SIN3A	1.79426	0.998534	0.795722	0.202812
ELK4	1.89469	0.98762	0.907071	0.080549
FOSL1	1.01	0.959428	0.0505694	0.908859
TAF1	2.23264	0.908569	1.32407	-0.415504
ZEB1	0.973078	0.833576	0.139502	0.694075
MBD4	1.18277	0.832616	0.350153	0.482463
ITGB3BP	1.06986	0.830528	0.239335	0.591192
HMGN3	1.83062	0.824956	1.00566	-0.180704
STAT3	1.41837	0.824607	0.593767	0.23084
ELF1	1.30926	0.810974	0.498285	0.312689
FOSL2	0.855437	0.802146	0.0532903	0.748856
HDAC2	1.44402	0.776318	0.667698	0.10862
RUNX3	1.37651	0.762017	0.614489	0.147528
HDAC8	1.9452	0.747734	1.19746	-0.44973
NR2F2	1.06214	0.745403	0.316735	0.428668
IKZF1	0.847776	0.733693	0.114083	0.619611
RUNX1	0.934828	0.730253	0.204575	0.525679
EGR1	0.779149	0.723889	0.0552604	0.668629
TBP	1.26146	0.715935	0.545521	0.170414
HSF1	1.4781	0.709016	0.769089	-0.0600735
PRDM1	0.803058	0.699075	0.103983	0.595091
LGALS13	1.32095	0.690934	0.630014	0.0609203
GATA3	0.873902	0.678648	0.195255	0.483393
ZBTB33	1.12533	0.637068	0.488258	0.14881
STAT5A	1.37293	0.635496	0.737434	-0.101939
RBP1	1.12859	0.623442	0.50515	0.118292
RFX5	0.778746	0.566244	0.212502	0.353743
TFAP2A	0.875713	0.524843	0.35087	0.173973
HIF1A	1.5627	0.520295	1.04241	-0.522112
BATF	0.793341	0.518684	0.274658	0.244026
GABPA	1.42601	0.508533	0.917477	-0.408944
E2F4	0.796341	0.487334	0.309007	0.178327
RBBP5	0.577019	0.469835	0.107184	0.36265
LGALS2	0.513638	0.467366	0.0462723	0.421094
RARA	0.683637	0.447331	0.236305	0.211026
SMARCA4	0.633902	0.443056	0.190846	0.25221
BRF2	0.575288	0.42085	0.154438	0.266412
GATA2	0.807723	0.419982	0.387741	0.0322405
MYC	0.496803	0.375114	0.121688	0.253426
RBP2	0.454033	0.368994	0.085039	0.283956
FOXP2	0.368355	0.350109	0.0182462	0.331863
POLR3A	0.460179	0.330297	0.129881	0.200416
ESRRA	0.513724	0.325204	0.18852	0.136684
CCNT2	0.548723	0.315209	0.233513	0.081696
MXI1	1.28253	0.310058	0.972477	-0.662419
NFE2	0.529907	0.306534	0.223373	0.0831609
LGALS7	0.412797	0.28844	0.124357	0.164084
TP63	0.31857	0.267162	0.0514079	0.215754
JUN	0.762196	0.267106	0.49509	-0.227983
LGALS12	0.560152	0.260111	0.300041	-0.0399291
PPARGC1A	0.492841	0.241161	0.25168	-0.0105192
TFAP2C	0.515552	0.232908	0.282644	-0.0497359
GTF2B	0.644448	0.227648	0.416801	-0.189153
DEC	0.377979	0.226855	0.151124	0.0757303
HNF4G	0.248908	0.204182	0.044726	0.159456
CTCFL	0.335532	0.20221	0.133322	0.0688878
LIN54	0.521328	0.201903	0.319425	-0.117522
POU2F2	0.33056	0.185441	0.145119	0.0403228
MAZ	0.245003	0.177546	0.0674565	0.11009
IRF4	0.238265	0.162441	0.0758245	0.0866161
BCLAF1	0.384119	0.107311	0.276808	-0.169497
LGALS16	0.244506	0.0989275	0.145578	-0.0466506
FOXM1	0.126401	0.0173889	0.109012	-0.0916234
TP53	0.15747	0.0154664	0.142003	-0.126537
FOXA1	0.127058	0.00362343	0.123434	-0.119811
ATF2	0.279848	0.00133444	0.278514	-0.27718

## Sheet: Brain 3
Intramodular connectivity for Brain 3
Gene	kTotal	kWithin	kOut	kDiff
GTF3C2	7.28228	4.51973	2.76255	1.75718
CREB1	5.20468	4.51892	0.685756	3.83316
THAP1	5.28702	4.34964	0.937384	3.41225
REST	5.39272	4.28687	1.10585	3.18102
ZNF143	5.30727	4.17687	1.1304	3.04646
SETDB1	6.93415	4.13155	2.8026	1.32895
PML	7.97939	4.04937	3.93002	0.119347
TRIM28	4.64098	3.88764	0.753345	3.13429
EZH2	5.32077	3.7031	1.61766	2.08544
LIN9	4.73049	3.63714	1.09334	2.5438
SREBF1	5.61563	3.53188	2.08375	1.44813
CHD2	5.76549	3.5251	2.24039	1.28471
SMC3	3.91374	3.47724	0.436497	3.04075
HDAC1	5.0901	3.43786	1.65224	1.78561
SMAD2	4.34391	3.40772	0.936188	2.47153
STAT2	4.61587	3.34502	1.27085	2.07417
ZNF217	4.69206	3.32389	1.36818	1.95571
CTCF	4.18675	3.26014	0.926611	2.33353
WRNIP1	4.03922	3.21774	0.821477	2.39627
SAP30	3.94913	3.1828	0.766334	2.41646
RXRA	4.17263	3.13292	1.03971	2.09321
MAFK	4.32446	3.09373	1.23073	1.863
USF2	5.40315	3.05233	2.35082	0.701513
TAF7	3.7185	2.9965	0.722003	2.2745
EPAS1	3.95281	2.81087	1.14195	1.66892
TBP	3.71294	2.73577	0.977166	1.75861
RCOR1	4.30142	2.6967	1.60471	1.09199
SMARCC1	5.36579	2.64258	2.72322	-0.0806417
NFATC1	4.93804	2.63556	2.30248	0.333073
TCF12	5.82873	2.61914	3.20959	-0.590453
BCL3	4.25142	2.57725	1.67417	0.903081
TAF1	5.64493	2.49245	3.15248	-0.660023
HSF1	4.81742	2.43647	2.38096	0.0555082
CBX3	4.35204	2.40669	1.94534	0.461347
SP1	4.56825	2.39279	2.17546	0.217333
NR2C2	3.40457	2.31872	1.08585	1.23287
MAFF	5.19783	2.31243	2.88541	-0.572979
CREBBP	4.62125	2.25025	2.371	-0.120749
ZKSCAN1	5.89604	2.24979	3.64625	-1.39646
HMGN3	4.31813	2.17936	2.13878	0.0405831
POU5F1	3.96877	2.17551	1.79326	0.382247
HDAC2	4.16199	2.09308	2.06891	0.0241741
KDM5B	2.91885	2.00233	0.916523	1.0858
RBL2	5.30101	1.97752	3.32349	-1.34597
STAT1	4.09982	1.97548	2.12434	-0.148865
JUND	3.85234	1.94902	1.90331	0.045706
TCF3	4.83161	1.94678	2.88483	-0.93805
EP300	3.33732	1.94363	1.3937	0.549933
SUZ12	4.45512	1.91719	2.53793	-0.620745
CHD1	4.2383	1.90979	2.32851	-0.418726
ZZZ3	2.8987	1.89443	1.00427	0.890161
ARID3A	3.54716	1.88051	1.66665	0.213858
FOXA2	4.5372	1.85105	2.68616	-0.835113
ATF1	2.35376	1.77747	0.576286	1.20118
TAL1	4.18161	1.768	2.41361	-0.645617
NFYA	3.4339	1.76733	1.66657	0.100758
NFYB	3.94348	1.7532	2.19027	-0.437072
CEBPB	2.57645	1.75287	0.823579	0.929287
FAM48A	3.05636	1.7405	1.31586	0.424638
SMARCB1	2.37181	1.72646	0.645345	1.08112
PHF8	4.53978	1.68437	2.8554	-1.17103
YY1	4.21311	1.67752	2.53559	-0.858066
MAX	3.83562	1.6265	2.20912	-0.582626
BCLAF1	3.18055	1.57332	1.60723	-0.0339074
BRCA1	2.33582	1.57068	0.765142	0.805542
MXI1	1.96329	1.53284	0.430448	1.10239
FOS	2.23518	1.53181	0.703362	0.828452
PRDM1	3.18383	1.52998	1.65384	-0.123863
LGALS1	2.26335	1.51977	0.743586	0.776183
SOX2	1.80411	1.49077	0.313341	1.17743
ELK4	2.53055	1.47374	1.05681	0.416931
CCNT2	2.15399	1.46293	0.691058	0.771871
MBD4	2.27284	1.43466	0.838173	0.59649
JUNB	4.56474	1.4126	3.15215	-1.73955
RUNX2	3.50701	1.40645	2.10056	-0.694104
ZEB1	2.08432	1.39698	0.687345	0.709631
ATF3	1.92351	1.39119	0.532323	0.858867
GTF2F1	3.31107	1.37528	1.9358	-0.560519
TBL1XR1	4.62557	1.34828	3.27729	-1.929
CTBP2	2.24587	1.28687	0.958997	0.327874
BRF2	1.57458	1.26376	0.310811	0.952954
LGALS4	2.85699	1.25217	1.60481	-0.352645
POU2F1	2.70141	1.24113	1.46027	-0.219141
RAD21	1.87723	1.20737	0.66986	0.537512
ZBTB7A	2.36176	1.20515	1.15661	0.0485449
ITGB3BP	2.58036	1.16059	1.41978	-0.259189
IRF3	2.66783	1.12391	1.54392	-0.420008
GABPA	3.03548	1.10748	1.92801	-0.820531
SP2	1.75089	1.09508	0.655813	0.439263
FOSL2	2.28893	1.08773	1.2012	-0.113465
SRF	2.19133	1.0472	1.14412	-0.0969227
MEF2A	1.82118	1.02569	0.795492	0.230193
E2F4	3.40183	1.01978	2.38204	-1.36226
LGALS3	1.34871	1.01316	0.335553	0.677604
HDAC8	2.73379	0.977458	1.75634	-0.77888
SMARCA4	2.55254	0.972694	1.57985	-0.607151
RBP1	1.71369	0.959208	0.754477	0.204731
LGALS8	1.73032	0.940287	0.790031	0.150256
ZBTB33	1.09334	0.937132	0.156209	0.780923
NFIC	3.26806	0.920792	2.34726	-1.42647
UBTF	2.31531	0.916793	1.39852	-0.481726
NR3C1	3.77878	0.913317	2.86546	-1.95215
ESR1	2.03199	0.912934	1.11906	-0.206125
AR	2.78726	0.891565	1.89569	-1.00413
JUN	2.76874	0.868501	1.90024	-1.03174
TCF4	1.72236	0.832071	0.890289	-0.0582179
RUNX1	1.60264	0.830699	0.771945	0.0587538
BDP1	1.65326	0.80966	0.843596	-0.0339365
PPARGC1A	1.1481	0.796773	0.351326	0.445447
MYBL2	2.51346	0.787264	1.72619	-0.938927
EBF1	1.19088	0.773102	0.417782	0.35532
NR2F2	1.16601	0.770651	0.395356	0.375295
STAT3	1.88199	0.763042	1.11895	-0.355909
BACH1	2.18038	0.732197	1.44818	-0.715985
ETS1	2.11226	0.710559	1.4017	-0.691141
PBX3	1.79672	0.70463	1.09209	-0.387458
SP4	1.85311	0.697482	1.15563	-0.458144
SIN3A	2.138	0.652214	1.48578	-0.833571
TEAD4	0.979494	0.648221	0.331273	0.316948
ESRRA	1.94889	0.644322	1.30457	-0.660245
RELA	1.22188	0.643385	0.578494	0.0648913
RARA	1.6376	0.640366	0.997238	-0.356872
E2F6	3.06739	0.608819	2.45857	-1.84975
POU2F2	1.24426	0.599919	0.644343	-0.0444237
BATF	1.34604	0.584014	0.762029	-0.178015
LGALS12	0.796429	0.577157	0.219272	0.357885
USF1	1.30677	0.572515	0.734258	-0.161743
LGALS7	1.00418	0.571088	0.433094	0.137994
MTA3	1.70921	0.561629	1.14758	-0.585951
GATA2	1.38974	0.561003	0.828738	-0.267736
ELF1	1.64295	0.557546	1.0854	-0.527858
SMAD3	0.944012	0.538015	0.405997	0.132019
LGALS13	0.889153	0.529988	0.359164	0.170824
NANOG	1.44461	0.526859	0.917754	-0.390895
ATF2	0.701392	0.509532	0.191861	0.317671
HIF1A	1.03255	0.506801	0.525746	-0.0189452
STAT5A	1.49962	0.488508	1.01111	-0.522603
FOXP2	0.681987	0.488062	0.193925	0.294137
MAZ	1.21511	0.4812	0.733908	-0.252708
POLR3A	1.53732	0.478166	1.05916	-0.580991
LGALS9	1.22784	0.454818	0.773027	-0.318209
RBBP5	1.01887	0.44512	0.57375	-0.12863
RARG	0.992966	0.434348	0.558618	-0.124271
IKZF1	1.07163	0.412603	0.659022	-0.24642
CEBPD	1.92149	0.402762	1.51873	-1.11597
GTF2B	1.02987	0.388574	0.641297	-0.252723
NRF1	0.674651	0.360019	0.314632	0.0453865
SIX5	0.722343	0.357552	0.364792	-0.00724011
GATA3	1.40194	0.357057	1.04489	-0.68783
RFX5	0.936508	0.349055	0.587454	-0.238399
E2F1	0.722021	0.347347	0.374674	-0.0273279
NFE2	0.757794	0.338835	0.418959	-0.0801245
LGALS14	0.542548	0.326534	0.216014	0.110519
PAX5	1.06877	0.30911	0.759664	-0.450554
SMARCC2	0.680936	0.305368	0.375568	-0.0702005
LIN54	1.28899	0.28968	0.999314	-0.709634
CEBPA	0.846329	0.281821	0.564508	-0.282687
ELK1	0.984854	0.280014	0.70484	-0.424826
TFAP2A	0.480271	0.277298	0.202972	0.0743262
LGALS2	0.42615	0.272541	0.153609	0.118933
TP63	0.65899	0.269238	0.389752	-0.120513
TFAP2C	0.487762	0.26788	0.219882	0.047998
LGALS16	0.440563	0.245609	0.194955	0.0506539
MEF2C	0.587013	0.244369	0.342644	-0.0982744
BCL11A	0.523558	0.243346	0.280212	-0.0368661
FOXA3	0.612744	0.242897	0.369847	-0.12695
HNF4A	0.828894	0.223428	0.605466	-0.382038
SIRT6	0.405524	0.22213	0.183394	0.0387359
RUNX3	0.66456	0.22109	0.44347	-0.22238
FOSL1	0.445711	0.219857	0.225854	-0.00599731
RBP2	1.04554	0.213647	0.831897	-0.61825
SOX4	0.36852	0.193557	0.174963	0.0185937
IRF1	0.612554	0.17629	0.436264	-0.259974
HNF4G	0.347216	0.16501	0.182206	-0.0171965
IRF4	0.336807	0.164499	0.172309	-0.00781043
FOXM1	0.476352	0.147409	0.328943	-0.181534
GATA1	0.554677	0.142561	0.412116	-0.269556
MYC	0.246839	0.128558	0.11828	0.010278
SPI1	0.609472	0.127092	0.482381	-0.355289
EGR1	0.476833	0.123522	0.353311	-0.229789
FOXA1	0.17476	0.0754257	0.0993341	-0.0239084
TP53	0.273155	0.0678709	0.205284	-0.137413
CTCFL	0.166555	0.0263586	0.140196	-0.113837
ZNF263	0.197142	0	0.197142	-0.197142
DEC	0.0916197	0	0.0916197	-0.0916197

## Sheet: Brain 4
Intramodular connectivity for Brain 4
Gene	kTotal	kWithin	kOut	kDiff
SETDB1	10.6001	9.43873	1.16134	8.27738
TRIM28	9.07021	8.66521	0.405008	8.2602
SP2	8.89878	8.03508	0.863705	7.17137
GTF3C2	9.04829	7.66586	1.38243	6.28344
EZH2	8.12749	7.57439	0.553097	7.0213
NFYA	7.185	6.72194	0.463055	6.25889
E2F4	6.70248	6.39171	0.310776	6.08093
TCF3	7.97645	6.38858	1.58787	4.80071
TBP	6.6694	6.23942	0.429978	5.80944
SMC3	6.47465	6.01176	0.462895	5.54886
RELA	7.09544	5.96263	1.13281	4.82982
CTCF	6.07097	5.91264	0.158335	5.7543
ARID3A	6.63733	5.89186	0.745473	5.14639
FAM48A	7.20034	5.65893	1.54142	4.11751
RCOR1	6.1412	5.51649	0.624709	4.89179
LIN9	5.73155	5.37963	0.351923	5.0277
YY1	5.46136	5.17776	0.2836	4.89416
PHF8	8.15896	5.15473	3.00423	2.15051
NFIC	7.71237	5.06075	2.65162	2.40912
TCF12	7.1066	5.02054	2.08606	2.93448
STAT1	5.59758	5.00748	0.590103	4.41737
SP1	7.14401	4.98159	2.16242	2.81916
THAP1	4.90418	4.67094	0.233232	4.43771
SMARCB1	4.7602	4.61219	0.14801	4.46418
ZNF143	5.35351	4.61142	0.742083	3.86934
SAP30	5.77071	4.54429	1.22642	3.31787
TAF7	5.20993	4.52055	0.689382	3.83117
MYBL2	5.20823	4.49544	0.712797	3.78264
IRF3	7.15508	4.46656	2.68852	1.77804
PML	6.54479	4.37033	2.17445	2.19588
CREB1	4.44702	4.36595	0.0810615	4.28489
POU2F1	5.63545	4.30011	1.33535	2.96476
MAX	6.72393	4.18276	2.54117	1.64159
SRF	4.24619	4.01365	0.232537	3.78111
WRNIP1	4.01165	3.94461	0.0670434	3.87757
GTF2F1	4.98281	3.87597	1.10684	2.76913
REST	6.09819	3.74797	2.35021	1.39776
STAT2	5.58884	3.67366	1.91518	1.75848
ESR1	4.41801	3.65443	0.763575	2.89085
BCLAF1	5.26498	3.55119	1.71379	1.8374
SREBF1	6.41101	3.51263	2.89838	0.614249
TAL1	4.25191	3.4915	0.76041	2.73109
HDAC1	5.30103	3.4345	1.86652	1.56798
UBTF	3.79095	3.39702	0.393936	3.00308
BRCA1	5.33134	3.35616	1.97518	1.38098
CHD2	7.60919	3.12295	4.48624	-1.36328
FOXA2	4.37588	3.06547	1.31041	1.75506
NANOG	4.08402	3.0494	1.03462	2.01478
TAF1	7.94367	3.02579	4.91787	-1.89208
SIX5	3.2372	2.99486	0.242343	2.75251
NFYB	4.80227	2.84043	1.96184	0.878593
CEBPA	4.34496	2.81263	1.53232	1.28031
ELK4	5.0262	2.78721	2.23899	0.548218
ZKSCAN1	5.49718	2.69029	2.80688	-0.116587
SMARCC2	3.88379	2.63312	1.25067	1.38245
LGALS4	2.89864	2.62551	0.273131	2.35238
LGALS14	2.8927	2.58403	0.308667	2.27537
PRDM1	3.38381	2.41797	0.965839	1.45213
SPI1	2.79288	2.39616	0.396718	1.99945
RXRA	3.30431	2.377	0.927317	1.44968
HSF1	6.89164	2.34739	4.54424	-2.19685
MAFF	4.31569	2.33541	1.98027	0.355136
PBX3	3.804	2.30744	1.49656	0.810879
MAFK	2.95913	2.27972	0.679415	1.6003
ESRRA	3.71097	2.24232	1.46864	0.773678
ZBTB7A	3.32095	2.17683	1.14412	1.03271
KDM5B	2.16652	2.12565	0.0408668	2.08479
ATF3	3.37718	2.10076	1.27642	0.824344
POU5F1	4.76196	2.09791	2.66406	-0.566148
FOXA3	3.21342	2.07369	1.13972	0.933968
TCF4	2.21492	2.06076	0.154164	1.9066
ZNF217	3.91728	2.03221	1.88506	0.147153
RBL2	5.48252	1.99931	3.48321	-1.4839
HDAC8	4.76672	1.9833	2.78342	-0.800115
RBBP5	2.18359	1.96113	0.222456	1.73868
NR2C2	3.68947	1.95259	1.73689	0.215701
LGALS1	3.34824	1.92842	1.41983	0.508588
NFATC1	5.3511	1.92664	3.42446	-1.49781
RFX5	3.38546	1.92143	1.46403	0.457401
STAT5A	3.94104	1.91215	2.02888	-0.11673
CCNT2	2.6816	1.90502	0.776584	1.12844
E2F6	5.89775	1.90263	3.99512	-2.09248
GATA1	2.14717	1.87665	0.270521	1.60613
SMARCC1	6.83689	1.86105	4.97585	-3.1148
EPAS1	2.69061	1.79105	0.899563	0.891488
HMGN3	3.94602	1.7897	2.15632	-0.366622
SIN3A	3.59492	1.7716	1.82331	-0.0517099
BCL3	2.71497	1.75048	0.964489	0.785992
AR	2.61229	1.74761	0.864678	0.882933
ZEB1	2.3939	1.64118	0.752724	0.888456
RARG	2.65924	1.63776	1.02148	0.616278
CREBBP	4.47239	1.63239	2.84	-1.20761
GTF2B	2.10669	1.6172	0.489485	1.12772
GATA3	2.18564	1.61569	0.569951	1.04574
TBL1XR1	3.75557	1.60196	2.15361	-0.551643
USF2	4.21981	1.59501	2.62479	-1.02978
CEBPD	3.96524	1.57595	2.3893	-0.813347
JUN	4.39814	1.57484	2.8233	-1.24846
JUND	4.19761	1.56859	2.62902	-1.06043
LGALS9	4.31687	1.5541	2.76277	-1.20868
BRF2	1.57469	1.51069	0.0639945	1.4467
CTBP2	3.06596	1.49708	1.56888	-0.0717927
ELF1	3.22208	1.47863	1.74345	-0.264813
ZNF263	2.08903	1.43646	0.652572	0.783887
RUNX1	2.30321	1.4205	0.88271	0.537793
JUNB	2.70485	1.37058	1.33428	0.0363023
CHD1	5.94376	1.37054	4.57323	-3.20269
RUNX3	1.58933	1.3705	0.218821	1.15168
SMAD2	1.99615	1.33808	0.658069	0.680011
ATF1	2.55131	1.32185	1.22946	0.0923863
ETS1	2.57956	1.29328	1.28628	0.0069924
NRF1	1.5121	1.28941	0.22269	1.06672
EP300	3.27607	1.18814	2.08793	-0.899785
SP4	2.65811	1.1621	1.49602	-0.333923
SUZ12	3.69611	1.11204	2.58407	-1.47203
HDAC2	3.66054	1.10714	2.5534	-1.44626
LGALS7	1.4974	1.10622	0.391185	0.715031
GATA2	2.22549	1.0872	1.13829	-0.0510855
LIN54	1.39322	1.05027	0.342949	0.707319
RBP1	2.78965	1.0437	1.74595	-0.702252
SIRT6	1.05268	1.02539	0.0272864	0.998106
LGALS3	1.09922	1.02518	0.074038	0.95114
BACH1	3.4075	1.00059	2.4069	-1.40631
RUNX2	1.58426	0.993913	0.590352	0.403561
CBX3	2.39341	0.933799	1.45961	-0.525807
NR3C1	2.62019	0.904241	1.71595	-0.811709
MXI1	3.16157	0.901889	2.25968	-1.35779
ELK1	0.911132	0.896173	0.0149584	0.881215
SOX2	1.42634	0.872415	0.553927	0.318489
PPARGC1A	1.02453	0.860935	0.163593	0.697342
TP53	1.26249	0.825526	0.436961	0.388565
MBD4	0.863874	0.810144	0.0537296	0.756415
EBF1	2.84131	0.791928	2.04938	-1.25746
BDP1	1.62759	0.756985	0.87061	-0.113625
GABPA	3.20339	0.73385	2.46954	-1.73569
PAX5	2.45583	0.71499	1.74085	-1.02586
POU2F2	0.883488	0.708148	0.17534	0.532808
STAT3	3.73614	0.702993	3.03314	-2.33015
FOSL2	1.15529	0.695539	0.459755	0.235784
CEBPB	1.01592	0.677393	0.338525	0.338868
ITGB3BP	2.31856	0.664076	1.65448	-0.990404
TEAD4	0.693168	0.624638	0.0685304	0.556108
SMAD3	0.8527	0.613732	0.238968	0.374764
LGALS8	1.3929	0.575469	0.817432	-0.241963
MEF2C	0.64191	0.572273	0.0696375	0.502635
TFAP2C	0.645707	0.543837	0.10187	0.441967
MEF2A	0.639904	0.540463	0.0994407	0.441023
IRF1	1.56607	0.536794	1.02927	-0.49248
E2F1	0.989774	0.512889	0.476885	0.0360036
HIF1A	1.45492	0.494195	0.960722	-0.466527
FOSL1	0.518501	0.486958	0.0315437	0.455414
FOS	1.08293	0.468331	0.614594	-0.146263
ATF2	0.666198	0.463348	0.20285	0.260498
TFAP2A	0.744568	0.425958	0.31861	0.107348
RARA	1.61482	0.395576	1.21925	-0.823669
RAD21	1.27011	0.377616	0.892491	-0.514875
LGALS12	0.901973	0.34727	0.554702	-0.207432
SOX4	0.654669	0.336348	0.318321	0.0180267
ZBTB33	0.650638	0.321904	0.328734	-0.00683006
MYC	0.600952	0.3212	0.279752	0.0414486
NR2F2	0.444276	0.310389	0.133888	0.176501
BCL11A	0.495169	0.296075	0.199094	0.096981
NFE2	0.731665	0.293855	0.437811	-0.143956
MTA3	0.429813	0.273928	0.155885	0.118042
POLR3A	1.1006	0.24793	0.852666	-0.604736
MAZ	0.690206	0.239363	0.450843	-0.21148
FOXM1	0.692832	0.230229	0.462603	-0.232374
IKZF1	0.297005	0.215822	0.0811829	0.134639
RBP2	0.468205	0.179318	0.288886	-0.109568
FOXP2	0.283928	0.178792	0.105136	0.0736569
LGALS13	0.512278	0.171093	0.341184	-0.170091
BATF	0.3469	0.151072	0.195829	-0.044757
USF1	0.244381	0.149675	0.0947059	0.0549694
EGR1	0.290057	0.131982	0.158075	-0.026094
LGALS2	0.210971	0.12987	0.0811017	0.0487681
SMARCA4	0.401047	0.129464	0.271582	-0.142118
FOXA1	0.192412	0.125535	0.0668768	0.0586581
HNF4A	0.274257	0.107149	0.167108	-0.0599586
ZZZ3	0.191109	0.0967478	0.094361	0.00238678
HNF4G	0.140631	0.0958295	0.0448018	0.0510277
IRF4	0.137547	0.0733849	0.0641616	0.00922328
LGALS16	0.230004	0.0686261	0.161378	-0.0927518
CTCFL	0.0854288	0.0538296	0.0315992	0.0222304
TP63	0.0689917	0.0253586	0.0436331	-0.0182746
DEC	0.063049	0.0145576	0.0484913	-0.0339337

## Sheet: Brain 5
Intramodular connectivity for Brain 5
Gene	kTotal	kWithin	kOut	kDiff
SETDB1	10.9307	8.50097	2.42971	6.07125
CHD1	9.41666	8.18341	1.23325	6.95017
EZH2	8.40544	7.2778	1.12764	6.15016
RBL2	8.9307	7.24162	1.68909	5.55253
ZNF143	8.18676	6.59498	1.59178	5.0032
REST	7.28007	6.53566	0.744416	5.79124
PML	6.84295	6.5307	0.312247	6.21845
HDAC1	6.66236	6.36702	0.295349	6.07167
BRCA1	6.68006	6.22721	0.452858	5.77435
LIN9	7.46357	6.19406	1.26951	4.92455
SMC3	6.75412	6.08604	0.668082	5.41795
SREBF1	6.55183	6.0187	0.533124	5.48558
TRIM28	7.4725	5.98114	1.49137	4.48977
MAX	7.46334	5.91804	1.5453	4.37273
SMAD2	6.07243	5.83285	0.239581	5.59327
ZNF217	5.93303	5.7991	0.133929	5.66517
CREB1	7.84828	5.58018	2.26811	3.31207
SUZ12	5.96945	5.4811	0.488353	4.99274
POU2F1	7.38374	5.4244	1.95934	3.46507
STAT1	5.24614	5.14608	0.100065	5.04601
HMGN3	5.89646	4.913	0.983459	3.92954
GTF3C2	6.49152	4.70692	1.7846	2.92232
LGALS1	4.75114	4.6406	0.11054	4.53006
TCF12	5.52319	4.62632	0.896864	3.72946
RUNX2	4.63572	4.57542	0.0603016	4.51512
PHF8	6.33933	4.51433	1.82499	2.68934
TCF3	6.12898	4.44427	1.68471	2.75956
STAT2	5.35377	4.07119	1.28258	2.78862
FOXA2	4.19913	4.05145	0.147684	3.90376
BACH1	4.27618	3.79689	0.479288	3.3176
SMARCC1	5.48149	3.7691	1.71239	2.05671
THAP1	4.21087	3.70907	0.501808	3.20726
POU5F1	5.18846	3.69871	1.48975	2.20896
RCOR1	4.36359	3.69824	0.66535	3.03289
AR	3.73801	3.69287	0.0451413	3.64773
ATF1	4.43294	3.67757	0.755369	2.9222
TBP	4.47538	3.66039	0.814999	2.84539
EPAS1	4.30492	3.63878	0.666143	2.97264
ZZZ3	3.81524	3.61818	0.197061	3.42112
SP4	4.77263	3.59597	1.17666	2.41931
RBP1	4.01564	3.58297	0.43267	3.1503
NFYA	5.24656	3.50207	1.74449	1.75758
SOX2	3.80668	3.45671	0.349973	3.10673
CBX3	3.83704	3.45238	0.384661	3.06772
SMARCB1	4.60425	3.33899	1.26526	2.07373
NFYB	4.27445	3.31538	0.959077	2.3563
PBX3	3.43274	3.31099	0.12175	3.18924
NFATC1	3.74541	3.29615	0.449261	2.84689
HDAC2	3.65915	3.23279	0.426367	2.80642
CREBBP	6.46975	3.23257	3.23718	-0.00461557
IRF3	4.81064	3.16065	1.64999	1.51066
RARG	3.45372	3.15461	0.299109	2.8555
HDAC8	3.99507	3.09207	0.902997	2.18908
ELK4	5.12485	3.08272	2.04212	1.0406
GTF2B	3.10653	2.99174	0.114786	2.87695
RAD21	3.79473	2.89375	0.900979	1.99277
EBF1	3.39112	2.8764	0.514727	2.36167
GABPA	3.97958	2.83554	1.14404	1.6915
LGALS8	2.87827	2.81546	0.0628151	2.75264
TAL1	2.85338	2.72187	0.131509	2.59036
MAFK	2.92923	2.66574	0.263484	2.40226
UBTF	4.33368	2.65235	1.68133	0.971021
SP2	3.48685	2.63897	0.847874	1.7911
GTF2F1	4.42009	2.46465	1.95544	0.509212
RELA	3.40423	2.43803	0.9662	1.47183
RXRA	2.71217	2.40039	0.311781	2.0886
MYBL2	2.47484	2.38653	0.088309	2.29822
CTBP2	2.94145	2.36881	0.572644	1.79616
BCL3	2.44074	2.35715	0.0835882	2.27356
IRF1	2.87768	2.25427	0.623419	1.63085
NANOG	2.82466	2.23183	0.592829	1.639
ZEB1	2.39938	2.18566	0.213719	1.97194
BDP1	5.02371	2.15727	2.86644	-0.709167
TCF4	3.4968	2.15043	1.34637	0.804055
RUNX1	2.2318	2.09119	0.140607	1.95058
TFAP2A	2.22294	2.02401	0.198923	1.82509
ETS1	2.42007	2.01771	0.402358	1.61535
EP300	5.31494	2.00606	3.30888	-1.30281
SRF	3.11205	1.99558	1.11647	0.879107
NR2C2	4.61251	1.97863	2.63388	-0.655246
SP1	3.70933	1.95575	1.75358	0.202171
E2F4	3.54855	1.90379	1.64476	0.259026
PAX5	2.70285	1.89843	0.804417	1.09401
E2F6	3.84334	1.87045	1.97289	-0.102433
STAT5A	2.43266	1.84684	0.585814	1.26103
E2F1	2.13013	1.81717	0.312967	1.5042
LGALS4	1.876	1.78917	0.0868395	1.70233
TAF1	4.47806	1.72281	2.75525	-1.03244
WRNIP1	2.27128	1.70571	0.565564	1.14015
NR2F2	1.7079	1.67639	0.0315022	1.64489
SOX4	2.01955	1.65961	0.359933	1.29968
YY1	2.60847	1.64206	0.966412	0.675651
SIN3A	2.4086	1.60212	0.806472	0.795652
SIX5	1.66463	1.54307	0.121564	1.4215
ZKSCAN1	4.34053	1.49726	2.84327	-1.34601
CEBPB	1.75658	1.48255	0.274035	1.20851
NR3C1	3.83125	1.47874	2.35251	-0.873775
ARID3A	1.89462	1.47032	0.424305	1.04602
GATA3	1.44629	1.38804	0.0582541	1.32978
GATA2	1.40979	1.35406	0.0557338	1.29833
LGALS14	1.55238	1.34377	0.208612	1.13516
ZBTB7A	2.38682	1.31077	1.07605	0.234717
NFIC	3.10829	1.30303	1.80525	-0.502222
TBL1XR1	2.17541	1.27904	0.896374	0.382663
MXI1	3.15301	1.25107	1.90195	-0.65088
LGALS12	1.84912	1.2332	0.615925	0.617274
CTCF	2.89032	1.2079	1.68243	-0.47453
LGALS13	1.44481	1.20692	0.237884	0.969038
SAP30	2.83517	1.1795	1.65567	-0.476174
STAT3	2.25167	1.17131	1.08036	0.0909459
FOXA3	1.21028	1.12347	0.0868093	1.03666
HSF1	3.63718	1.10646	2.53072	-1.42426
BATF	1.22608	1.1038	0.122284	0.981512
JUN	2.33883	1.09459	1.24424	-0.149655
RBBP5	1.13732	1.09012	0.0471968	1.04293
LGALS3	1.31149	1.0892	0.222284	0.86692
CHD2	4.57674	1.08731	3.48943	-2.40213
NFE2	1.00324	0.967171	0.0360653	0.931105
EGR1	1.50248	0.936087	0.566389	0.369698
SPI1	1.1098	0.902795	0.207006	0.695789
LGALS9	1.15143	0.889755	0.261679	0.628076
LGALS7	1.13611	0.876988	0.259123	0.617865
MEF2C	1.3917	0.853491	0.538213	0.315277
ESRRA	1.52178	0.841995	0.67978	0.162215
NRF1	2.23648	0.796049	1.44044	-0.644387
USF2	3.905	0.784281	3.12072	-2.33644
RFX5	1.46437	0.781836	0.682535	0.0993006
FOSL1	1.64883	0.761751	0.887077	-0.125326
RBP2	1.4279	0.743021	0.684877	0.0581443
IKZF1	0.815499	0.738956	0.0765432	0.662412
POU2F2	1.08075	0.728811	0.351936	0.376875
MTA3	1.16656	0.715444	0.451118	0.264326
CEBPD	1.85981	0.7023	1.15751	-0.455213
SMAD3	1.25613	0.695905	0.560222	0.135682
JUND	2.49978	0.662667	1.83711	-1.17445
SMARCA4	1.12423	0.657331	0.466902	0.190429
ELF1	2.07641	0.652118	1.42429	-0.772175
FOSL2	1.06052	0.633818	0.426706	0.207112
ESR1	0.885344	0.6338	0.251544	0.382256
ZBTB33	0.752388	0.605382	0.147006	0.458377
BCLAF1	1.9467	0.602655	1.34404	-0.741389
MAFF	0.648341	0.569757	0.0785834	0.491174
RARA	0.659205	0.567415	0.0917905	0.475624
FAM48A	2.09046	0.562774	1.52769	-0.964917
BRF2	0.612847	0.534883	0.0779642	0.456919
ITGB3BP	1.93937	0.530011	1.40936	-0.879352
BCL11A	1.1249	0.522825	0.602072	-0.0792474
PPARGC1A	0.940694	0.522316	0.418378	0.103939
HNF4A	0.97375	0.508437	0.465313	0.0431237
MYC	0.652952	0.507028	0.145923	0.361105
LGALS2	0.527411	0.492482	0.034929	0.457553
FOS	1.0127	0.490788	0.521912	-0.0311232
TEAD4	0.666465	0.452188	0.214277	0.237911
GATA1	0.491329	0.445563	0.0457663	0.399797
HIF1A	0.858451	0.444191	0.41426	0.0299314
POLR3A	0.996577	0.440054	0.556523	-0.116469
ATF3	1.53181	0.433186	1.09862	-0.665438
CEBPA	0.986691	0.423309	0.563383	-0.140074
SIRT6	0.985186	0.410238	0.574949	-0.164711
LGALS16	0.457395	0.396222	0.061173	0.335049
KDM5B	0.839238	0.39403	0.445208	-0.0511778
FOXP2	0.444928	0.389758	0.05517	0.334588
SMARCC2	1.11178	0.389139	0.722643	-0.333504
CCNT2	0.731366	0.385091	0.346274	0.0388173
MAZ	0.625788	0.384752	0.241036	0.143716
TAF7	1.63756	0.377126	1.26043	-0.883304
PRDM1	0.620321	0.373761	0.24656	0.127201
JUNB	0.644782	0.321545	0.323237	-0.00169174
ATF2	0.481106	0.313999	0.167107	0.146893
MEF2A	0.763485	0.270647	0.492838	-0.222191
ZNF263	0.614878	0.236832	0.378046	-0.141214
ELK1	0.783672	0.235999	0.547673	-0.311674
LIN54	0.536756	0.193985	0.342772	-0.148787
TFAP2C	0.484711	0.178856	0.305855	-0.126999
FOXA1	0.201543	0.163799	0.0377438	0.126055
IRF4	0.17798	0.155278	0.0227016	0.132577
MBD4	0.559464	0.137706	0.421758	-0.284051
USF1	0.361295	0.133288	0.228007	-0.0947188
FOXM1	0.259764	0.101505	0.158259	-0.0567546
TP53	0.244237	0.0764832	0.167753	-0.0912702
RUNX3	0.272955	0.0562161	0.216739	-0.160523
TP63	0.0999466	0.0463267	0.0536199	-0.0072932
HNF4G	0.0720209	0.00236294	0.069658	-0.067295
DEC	0.065963	0.00236268	0.0636003	-0.0612376
CTCFL	0.0575719	0.000798757	0.0567731	-0.0559743

## Sheet: Brain 6
Intramodular connectivity for Brain 6
Gene	kTotal	kWithin	kOut	kDiff
SETDB1	9.74498	8.30282	1.44216	6.86066
THAP1	7.40755	6.76862	0.638932	6.12969
LIN9	7.31621	6.31397	1.00224	5.31173
ZNF143	7.18138	6.24642	0.934964	5.31145
CREB1	6.46412	6.2077	0.256422	5.95128
EZH2	8.02277	6.06929	1.95348	4.11581
POU2F1	6.56297	5.97407	0.588896	5.38517
SMC3	6.99607	5.87345	1.12262	4.75083
ZNF217	7.23532	5.76546	1.46985	4.29561
GTF3C2	7.13134	5.39572	1.73562	3.6601
SREBF1	7.78408	5.36097	2.42311	2.93786
HDAC1	7.35921	5.35632	2.00289	3.35344
TBP	5.69283	5.30462	0.388214	4.9164
PML	6.88954	5.23389	1.65565	3.57824
REST	7.10723	5.12039	1.98684	3.13356
STAT2	6.12909	4.98608	1.14302	3.84306
SUZ12	6.52159	4.92227	1.59932	3.32296
NFYA	5.50747	4.85146	0.656004	4.19546
RCOR1	5.33364	4.73908	0.594558	4.14452
BRCA1	5.85584	4.72964	1.1262	3.60344
TRIM28	5.20055	4.4663	0.734254	3.73205
CTCF	5.01513	4.46272	0.552415	3.9103
MAFK	5.08886	4.39246	0.696405	3.69605
TCF3	5.23888	3.91469	1.32419	2.5905
ZZZ3	5.21493	3.90405	1.31088	2.59317
SMARCB1	4.00315	3.86747	0.135682	3.73179
BDP1	4.28808	3.86103	0.427052	3.43398
PHF8	5.79831	3.8366	1.9617	1.8749
TAF7	4.29332	3.81919	0.474124	3.34507
FOXA2	5.80329	3.81592	1.98737	1.82855
E2F4	3.84287	3.69122	0.151648	3.53957
SMARCC1	6.95716	3.6667	3.29045	0.376252
SIX5	5.02413	3.48053	1.54359	1.93694
LGALS4	4.6378	3.43698	1.20082	2.23615
RXRA	3.84866	3.43337	0.415294	3.01807
RELA	5.00366	3.38773	1.61593	1.7718
RUNX2	4.01581	3.3041	0.711707	2.59239
SMAD2	4.6053	3.29959	1.3057	1.99389
LGALS14	4.38937	3.26975	1.11962	2.15012
ZKSCAN1	6.35998	3.22794	3.13203	0.0959068
ARID3A	4.77265	3.15231	1.62034	1.53196
RUNX3	4.00702	3.04459	0.962431	2.08216
SP2	4.50011	3.03743	1.46267	1.57476
MYBL2	5.31718	3.01545	2.30174	0.71371
YY1	3.46117	3.00045	0.460723	2.53973
NANOG	3.80412	2.95412	0.850003	2.10411
SAP30	3.47208	2.67899	0.793093	1.8859
FAM48A	5.07598	2.65114	2.42484	0.226306
TAF1	6.37093	2.62754	3.74339	-1.11585
BCL3	3.32612	2.5976	0.728515	1.86909
SPI1	3.59533	2.5565	1.03883	1.51767
TCF12	6.27922	2.52296	3.75625	-1.23329
SRF	2.62436	2.48595	0.138414	2.34754
GTF2F1	3.24293	2.47765	0.765279	1.71238
TAL1	4.62344	2.46102	2.16242	0.298602
IRF3	3.80983	2.42264	1.3872	1.03544
MBD4	2.52584	2.41465	0.111199	2.30345
WRNIP1	2.484	2.3723	0.111702	2.2606
LGALS1	3.13127	2.31626	0.815002	1.50126
NFATC1	4.53113	2.25931	2.27182	-0.0125172
POU5F1	3.33628	2.18602	1.15026	1.03576
CHD2	5.0383	2.18063	2.85767	-0.677035
SP1	4.82221	2.14167	2.68054	-0.538866
ITGB3BP	2.87011	2.10369	0.766417	1.33728
AR	2.9897	2.10314	0.886558	1.21659
ZEB1	3.89826	2.08108	1.81718	0.263907
CHD1	5.83517	1.99371	3.84146	-1.84775
NR3C1	3.15288	1.98363	1.16925	0.814386
SOX2	2.88477	1.97777	0.907002	1.07077
EPAS1	2.66985	1.92605	0.743798	1.18226
EP300	3.43914	1.88219	1.55694	0.325246
LGALS8	2.37127	1.87617	0.4951	1.38107
ELK4	3.85324	1.82427	2.02897	-0.204697
KDM5B	1.91387	1.81555	0.0983161	1.71724
ETS1	3.00525	1.70644	1.29881	0.407635
TCF4	1.87453	1.69079	0.183744	1.50705
STAT1	5.12861	1.62956	3.49905	-1.86948
NFYB	4.95089	1.62398	3.32691	-1.70293
RBL2	6.70176	1.55335	5.14841	-3.59506
CREBBP	3.8498	1.54135	2.30845	-0.767093
RBP2	1.70536	1.51413	0.19123	1.3229
BACH1	3.88382	1.50434	2.37948	-0.875137
USF2	3.7162	1.50022	2.21597	-0.715751
GATA1	2.16726	1.47927	0.687995	0.791272
STAT5A	2.99311	1.44646	1.54665	-0.10019
HSF1	3.78879	1.42715	2.36164	-0.934495
EBF1	2.8595	1.41015	1.44935	-0.0392003
MAX	5.45288	1.40802	4.04485	-2.63683
STAT3	3.23371	1.40425	1.82947	-0.42522
UBTF	2.10773	1.39842	0.709304	0.689121
SOX4	1.81326	1.35346	0.4598	0.89366
E2F1	1.5783	1.35038	0.227919	1.12246
HDAC2	2.79149	1.34505	1.44645	-0.101402
BCLAF1	4.09538	1.34017	2.75521	-1.41504
ATF1	4.32163	1.33046	2.99117	-1.66071
GABPA	3.18187	1.32528	1.85659	-0.531313
E2F6	4.23943	1.30011	2.93931	-1.6392
LGALS9	3.7771	1.29045	2.48666	-1.19621
SMARCC2	2.17534	1.27222	0.903117	0.369101
CEBPB	1.44221	1.26745	0.17476	1.09269
LGALS3	1.49426	1.26108	0.233187	1.02789
PBX3	3.10192	1.25412	1.8478	-0.593679
SP4	3.19134	1.25021	1.94113	-0.69092
GATA2	2.15915	1.2158	0.943351	0.272451
MAFF	1.46512	1.19341	0.271705	0.92171
NRF1	1.53245	1.11994	0.412512	0.70743
ELF1	1.79564	1.09036	0.705274	0.38509
CTBP2	2.56074	1.06181	1.49892	-0.437109
HDAC8	3.45967	1.04062	2.41905	-1.37844
NFIC	2.6808	1.03548	1.64532	-0.609847
JUN	1.52065	1.02351	0.497134	0.526381
FOXA3	2.3196	0.961936	1.35766	-0.395727
LGALS12	1.60132	0.953533	0.647788	0.305745
RBBP5	1.9786	0.9385	1.0401	-0.1016
NR2F2	1.74582	0.932175	0.813642	0.118532
NR2C2	2.05784	0.922877	1.13496	-0.212084
SIN3A	2.18849	0.919234	1.26925	-0.35002
CBX3	2.12337	0.88767	1.2357	-0.348033
NFE2	1.22846	0.884936	0.343523	0.541414
JUND	2.44255	0.875124	1.56743	-0.692302
GTF2B	1.74368	0.863576	0.880102	-0.016526
LGALS13	1.61869	0.845841	0.772845	0.0729958
HMGN3	3.27651	0.8132	2.46331	-1.65011
SMAD3	1.05051	0.80081	0.249704	0.551106
MTA3	1.20778	0.767267	0.440512	0.326755
MXI1	2.65639	0.766615	1.88977	-1.12316
HIF1A	1.8634	0.743115	1.12028	-0.377169
RBP1	2.06306	0.740189	1.32287	-0.582684
CCNT2	2.24542	0.714633	1.53079	-0.816153
ZNF263	1.16047	0.707776	0.452699	0.255077
TFAP2A	1.05611	0.689672	0.36644	0.323232
EGR1	0.893997	0.685155	0.208842	0.476313
LIN54	1.37266	0.683036	0.689623	-0.00658648
FOXP2	0.793723	0.66844	0.125283	0.543156
RARG	1.7178	0.654492	1.0633	-0.408811
PPARGC1A	0.848524	0.641905	0.206619	0.435286
USF1	0.9577	0.63966	0.31804	0.32162
ESR1	1.75707	0.639207	1.11786	-0.478656
ELK1	0.648676	0.63387	0.0148056	0.619065
TBL1XR1	2.1798	0.626029	1.55377	-0.92774
FOS	0.672933	0.613921	0.0590121	0.554909
BATF	1.07915	0.591813	0.487342	0.104471
RAD21	2.35506	0.57866	1.7764	-1.19774
GATA3	1.68563	0.550463	1.13517	-0.584706
BCL11A	0.939058	0.532152	0.406907	0.125245
IKZF1	0.654492	0.523367	0.131125	0.392242
LGALS2	0.601292	0.523031	0.0782609	0.44477
ATF3	1.29852	0.52075	0.77777	-0.25702
SMARCA4	1.65817	0.497879	1.16029	-0.662408
ZBTB33	0.69323	0.486485	0.206745	0.279741
RFX5	1.38626	0.485115	0.901142	-0.416027
PAX5	2.1823	0.481457	1.70084	-1.21939
ESRRA	1.56965	0.480679	1.08897	-0.60829
RUNX1	0.70566	0.466414	0.239247	0.227167
LGALS16	0.958662	0.453946	0.504716	-0.05077
RARA	0.692446	0.435088	0.257358	0.17773
MEF2C	0.877847	0.434097	0.44375	-0.00965298
JUNB	0.535462	0.43313	0.102332	0.330797
CEBPD	1.24795	0.419796	0.828152	-0.408356
IRF1	1.10374	0.376941	0.726796	-0.349856
BRF2	0.402118	0.338805	0.0633126	0.275492
IRF4	0.607553	0.337276	0.270277	0.0669981
SIRT6	0.349981	0.336965	0.0130155	0.32395
MAZ	1.07194	0.332781	0.739158	-0.406377
POLR3A	1.39205	0.319466	1.07258	-0.753116
TP53	1.10057	0.302643	0.797929	-0.495285
ZBTB7A	1.33485	0.295548	1.03931	-0.743758
POU2F2	0.835429	0.290363	0.545066	-0.254703
ATF2	0.814057	0.288365	0.525692	-0.237327
HNF4A	0.323514	0.268978	0.0545365	0.214441
TEAD4	0.341935	0.260026	0.0819091	0.178117
CEBPA	0.546146	0.229084	0.317063	-0.0879791
LGALS7	0.813705	0.192609	0.621096	-0.428487
PRDM1	0.556792	0.187847	0.368945	-0.181097
CTCFL	0.323302	0.160962	0.162341	-0.00137908
FOXA1	0.304431	0.131467	0.172964	-0.0414976
FOSL1	0.362704	0.125942	0.236761	-0.110819
TFAP2C	0.23414	0.118827	0.115313	0.00351352
TP63	0.132216	0.112667	0.0195489	0.0931186
MYC	0.326602	0.111739	0.214863	-0.103123
MEF2A	0.665491	0.107973	0.557518	-0.449545
FOXM1	0.146717	0.0854899	0.0612266	0.0242633
DEC	0.119845	0.0505419	0.0693029	-0.018761
FOSL2	0.480032	0	0.480032	-0.480032
HNF4G	0.036547	0	0.036547	-0.036547
