# Supplementary material for: mRNA Transcriptomics of Galectins Unveils Heterogeneous Organization in Mouse and Human Brain
Source: Front Mol Neurosci. 2016 Dec 16;9:139. doi: 10.3389/fnmol.2016.00139 (PMC5159438; doi:10.3389/fnmol.2016.00139)
Supplement: Supplementary file 3 [file Data_Sheet_3.ZIP › Supplementary Tables/S14 Table.xlsx]

## Sheet: Brain 1
List of genes belonging to different modules in human donor brains
(No. of worksheets included- 7)
List of genes belonging to each module in brain 1
turquoise	blue	brown	green	yellow
AR	ATF1	CHD1	CTCFL	ATF2
ARID3A	BRF2	CTBP2	DEC	BCL11A
ATF3	CCNT2	E2F6	ESR1	BDP1
BACH1	CREB1	EBF1	FOXA1	CEBPD
BATF	CREBBP	GABPA	FOXA3	EGR1
BCL3	CTCF	GTF3C2	FOXM1	ELK1
BCLAF1	E2F4	HIF1A	GATA1	FOSL2
BRCA1	ELK4	IRF3	MYBL2	GTF2F1
CBX3	EP300	JUN	RUNX3	LIN54
CEBPA	EZH2	MAX	SIRT6	MAZ
CEBPB	FOSL1	NANOG	SIX5	MBD4
CHD2	HDAC8	NFIC	SPI1	MEF2A
E2F1	HNF4G	NFYA	LGALS4	MEF2C
ELF1	IRF1	PHF8	LGALS7	MTA3
EPAS1	ITGB3BP	PPARGC1A	LGALS14	POLR3A
ETS1	KDM5B	RAD21	LGALS16	PRDM1
FOS	LIN9	RARG		RARA
FOXA2	MXI1	RBL2		RBBP5
FOXP2	NR2C2	RCOR1		SMARCC2
GATA2	NR3C1	RELA		SRF
GATA3	NRF1	SIN3A		TCF4
GTF2B	PAX5	SP1		TP63
HDAC1	POU2F1	SP2		YY1
HDAC2	POU5F1	STAT2		ZBTB7A
HMGN3	RFX5	SUZ12
HNF4A	SETDB1	TBL1XR1
HSF1	SMARCB1	TCF3
IKZF1	SMC3	TP53
IRF4	SOX4	LGALS13
JUNB	SP4	ESRRA
JUND	TAF7
MAFF	TBP
MAFK	TEAD4
MYC	TFAP2A
NFATC1	TFAP2C
NFE2	THAP1
NFYB	TRIM28
NR2F2	UBTF
PBX3	WRNIP1
PML	ZNF143
REST	ZNF263
RUNX1	LGALS3
RUNX2	LGALS12
RXRA	RBP2
SAP30	POU2F2
SMAD2
SMAD3
SMARCA4
SMARCC1
SOX2
SREBF1
STAT1
STAT3
STAT5A
TAF1
TAL1
TCF12
USF1
USF2
ZBTB33
ZEB1
ZKSCAN1
ZNF217
ZZZ3
LGALS1
LGALS2
LGALS8
LGALS9
RBP1
FAM48A

## Sheet: Brain 2
List of genes belonging to each module in brain 2
turquoise	blue	brown	green
AR	BDP1	ATF1	ARID3A
ATF3	BRF2	BCLAF1	BACH1
BATF	CEBPD	CHD1	CCNT2
BCL11A	CREB1	CHD2	CEBPA
BCL3	CREBBP	CTBP2	ELK4
BRCA1	CTCF	EBF1	ESR1
CBX3	CTCFL	GABPA	FOXA3
CEBPB	DEC	HDAC2	GATA1
E2F1	ELK1	HMGN3	GATA2
E2F4	EP300	HSF1	GATA3
E2F6	EZH2	JUN	GTF2B
EGR1	FOSL1	MAX	HDAC8
ELF1	GTF2F1	MXI1	HIF1A
EPAS1	GTF3C2	PAX5	IRF4
ETS1	HNF4A	PHF8	MYBL2
FOS	HNF4G	RARA	NFATC1
FOSL2	IRF1	RARG	NFE2
FOXA2	IRF3	RBL2	PBX3
FOXP2	KDM5B	RELA	RUNX3
HDAC1	LIN54	SIN3A	SIX5
IKZF1	LIN9	SMC3	SMARCC2
ITGB3BP	MAZ	STAT2	SP1
JUNB	MBD4	STAT3	SPI1
JUND	NANOG	SUZ12	STAT5A
MAFF	NFIC	TAF1	TAL1
MAFK	NFYA	TFAP2A	TCF12
MEF2A	NR2C2	THAP1	TFAP2C
MEF2C	NR3C1	ZNF143	ZBTB33
MTA3	NRF1	LGALS12	ZNF263
MYC	POLR3A	LGALS13	LGALS4
NFYB	POU2F1	LGALS16	LGALS7
NR2F2	POU5F1		LGALS14
PML	RCOR1		FAM48A
PPARGC1A	SETDB1		POU2F2
PRDM1	SIRT6
RAD21	SMARCA4
RBBP5	SMARCB1
REST	SOX4
RFX5	SP2
RUNX1	SP4
RUNX2	SRF
RXRA	TBL1XR1
SAP30	TBP
SMAD2	TCF3
SMAD3	TCF4
SMARCC1	TEAD4
SOX2	TP63
SREBF1	TRIM28
STAT1	UBTF
TAF7	USF1
ZEB1	USF2
ZKSCAN1	WRNIP1
ZNF217	YY1
ZZZ3	ZBTB7A
LGALS1	LGALS3
LGALS2	RBP2
LGALS8
LGALS9
RBP1
ESRRA

## Sheet: Brain 3
List of genes belonging to each module in brain 3
turquoise	brown	blue	black	green	yellow
ATF3	BACH1	ATF1	BCLAF1	AR	BCL11A
BATF	CHD1	ATF2	CCNT2	ARID3A	BDP1
BCL3	E2F6	BRF2	CHD2	CTCFL	CEBPD
BRCA1	EBF1	CREB1	CREBBP	EGR1	E2F1
CBX3	GABPA	CTCF	CTBP2	ETS1	E2F4
CEBPA	HIF1A	EP300	ELK4	FOSL2	ELK1
CEBPB	IRF1	EZH2	ESR1	FOXA2	GTF2F1
ELF1	JUN	FOSL1	GATA1	GATA3	HNF4A
EPAS1	MAX	FOXA3	HDAC2	HNF4G	LIN54
FOS	NANOG	FOXM1	HDAC8	IKZF1	MAZ
FOXA1	NR3C1	GTF2B	HMGN3	IRF4	MEF2A
FOXP2	PAX5	GTF3C2	JUND	JUNB	MEF2C
GATA2	PHF8	IRF3	NFYB	MAFF	NFIC
HDAC1	POU2F1	KDM5B	NR2C2	MYBL2	SRF
HSF1	RARG	LIN9	POU5F1	PRDM1	TBL1XR1
ITGB3BP	RBL2	MBD4	RARA	RUNX2	TCF4
MAFK	SIN3A	MXI1	SMARCA4	SIX5	TFAP2C
MTA3	SOX4	NFYA	SP1	SMARCC2	TP53
MYC	SP4	NRF1	SPI1	STAT1	UBTF
NFATC1	STAT3	PPARGC1A	TAF1	TAL1	YY1
NFE2	STAT5A	RAD21	TCF12	LGALS4	ZBTB7A
NR2F2	SUZ12	RCOR1	TP63	LGALS14	RBP2
PBX3	TFAP2A	RELA	USF1
PML	LGALS13	SAP30	USF2
POLR3A	LGALS16	SETDB1	ZKSCAN1
RBBP5		SIRT6	FAM48A
REST		SMARCB1	POU2F2
RFX5		SMC3	ESRRA
RUNX1		SP2
RUNX3		STAT2
RXRA		TAF7
SMAD2		TBP
SMAD3		TCF3
SMARCC1		TEAD4
SOX2		THAP1
SREBF1		TRIM28
ZEB1		WRNIP1
ZNF217		ZBTB33
ZZZ3		ZNF143
LGALS1		LGALS3
LGALS2		LGALS12
LGALS7
LGALS8
LGALS9
RBP1

## Sheet: Brain 4
List of genes belonging to each module in brain 4
turquoise	blue	black	green	pink
ATF3	BCL11A	ATF1	AR	CHD2
BATF	BDP1	CHD1	ARID3A	CREBBP
BCL3	BRF2	EBF1	ATF2	EP300
BRCA1	CREB1	GABPA	BACH1	HDAC2
CBX3	CTCF	HIF1A	BCLAF1	HMGN3
CEBPB	E2F4	ITGB3BP	CCNT2	IRF1
CEBPD	EGR1	SP4	CEBPA	JUN
E2F1	ELK1	SUZ12	CTBP2	JUND
E2F6	EZH2	TFAP2A	CTCFL	MAZ
ELF1	FOSL1	LGALS12	ELK4	MXI1
EPAS1	GTF2F1	LGALS13	ESR1	NR3C1
ETS1	GTF3C2	LGALS16	FOSL2	PAX5
FOS	HNF4A		FOXA1	POLR3A
FOXM1	IRF3		FOXA2	POU5F1
FOXP2	KDM5B		FOXA3	RARA
GATA2	LIN9		GATA1	RBL2
HDAC1	MAX		GATA3	SMARCA4
HSF1	MBD4		GTF2B	SMARCC1
JUNB	MEF2A		HDAC8	STAT3
MAFK	MEF2C		IKZF1	TAF1
NFATC1	MYC		LIN54	TBL1XR1
NFE2	NANOG		MAFF	USF2
PML	NFIC		MTA3
REST	NFYA		MYBL2
RXRA	NRF1		NFYB
SMAD2	PHF8		NR2C2
SOX2	POU2F1		NR2F2
SREBF1	PPARGC1A		PBX3
ZKSCAN1	RAD21		PRDM1
ZNF217	RARG		RBBP5
ZZZ3	RCOR1		RUNX1
LGALS1	RELA		RUNX2
LGALS2	RFX5		RUNX3
LGALS8	SAP30		SIX5
RBP1	SETDB1		SMARCC2
	SIN3A		SP1
	SIRT6		SPI1
	SMAD3		STAT1
	SMARCB1		STAT5A
	SMC3		TAL1
	SOX4		TCF12
	SP2		TP53
	SRF		ZEB1
	STAT2		ZNF263
	TAF7		LGALS4
	TBP		LGALS7
	TCF3		LGALS9
	TCF4		LGALS14
	TEAD4		FAM48A
	TFAP2C		POU2F2
	THAP1
	TRIM28
	UBTF
	USF1
	WRNIP1
	YY1
	ZBTB33
	ZBTB7A
	ZNF143
	LGALS3
	RBP2
	ESRRA

## Sheet: Brain 5
List of genes belonging to each module in brain 5
turquoise	blue	black	pink	yellow
AR	ATF1	BDP1	ATF3	BCL11A
ARID3A	CCNT2	CREBBP	BCLAF1	CEBPA
ATF2	CHD1	CTCF	CEBPD	EGR1
BACH1	CREB1	E2F4	CHD2	ELK1
BATF	CTBP2	EP300	ELF1	FOSL2
BCL3	EBF1	FOSL1	HSF1	FOXM1
BRCA1	ELK4	GTF2F1	ITGB3BP	JUNB
BRF2	ESR1	HNF4A	JUND	MEF2A
CBX3	EZH2	JUN	MXI1	MEF2C
CEBPB	FOS	KDM5B	SAP30	POLR3A
E2F1	GABPA	LIN54	TAF1	RUNX3
E2F6	GTF3C2	MAZ	TAF7	SMARCC2
EPAS1	HDAC8	NFIC	USF2	TFAP2C
ETS1	HMGN3	NR2C2	ZKSCAN1
FOXA1	IRF1	NR3C1	FAM48A
FOXA2	IRF3	NRF1
FOXA3	LIN9	PRDM1
FOXP2	MAX	SRF
GATA1	MBD4	TBL1XR1
GATA2	NANOG	TCF4
GATA3	NFYA	UBTF
GTF2B	PAX5	YY1
HDAC1	PHF8	ZBTB7A
HDAC2	POU2F1	RBP2
HIF1A	POU5F1
IKZF1	PPARGC1A
IRF4	RARG
MAFF	RBL2
MAFK	RCOR1
MTA3	RELA
MYBL2	SETDB1
MYC	SIRT6
NFATC1	SMARCB1
NFE2	SMC3
NFYB	SOX4
NR2F2	SP2
PBX3	SP4
PML	STAT2
RAD21	STAT3
RARA	SUZ12
RBBP5	TBP
REST	TCF3
RFX5	TEAD4
RUNX1	TFAP2A
RUNX2	THAP1
RXRA	TP53
SIN3A	TP63
SIX5	TRIM28
SMAD2	WRNIP1
SMAD3	ZNF143
SMARCA4	ZNF263
SMARCC1	LGALS3
SOX2	LGALS12
SP1	LGALS13
SPI1	LGALS16
SREBF1	ESRRA
STAT1
STAT5A
TAL1
TCF12
USF1
ZBTB33
ZEB1
ZNF217
ZZZ3
LGALS1
LGALS2
LGALS4
LGALS7
LGALS8
LGALS9
LGALS14
RBP1
POU2F2

## Sheet: Brain 6
List of genes belonging to each module in brain 6
turquoise	brown	blue	pink	green	black
AR	ATF1	BDP1	CREBBP	ARID3A	ATF2
ATF3	CHD1	BRF2	ELK4	CEBPA	BACH1
BATF	CTBP2	CREB1	EP300	CTCFL	BCLAF1
BCL11A	EBF1	CTCF	GABPA	ESR1	CCNT2
BCL3	HIF1A	E2F4	HDAC8	FOSL1	CEBPD
BRCA1	MAX	EGR1	HMGN3	FOXA3	CHD2
CBX3	RARG	ELK1	IRF1	GATA1	E2F6
CEBPB	SP4	EZH2	LIN54	IRF4	GATA3
DEC	TFAP2A	FOS	MEF2A	MAZ	GTF2B
E2F1	LGALS7	GTF2F1	MXI1	MYBL2	HDAC2
ELF1	LGALS13	GTF3C2	NFIC	POLR3A	HSF1
EPAS1	LGALS16	HNF4A	NR2C2	RUNX3	JUND
ETS1	POU2F2	IRF3	PAX5	SIX5	NFYB
FOXA1		ITGB3BP	PRDM1	SMARCC2	PBX3
FOXA2		JUN	RBL2	SPI1	RAD21
FOXM1		JUNB	TBL1XR1	STAT1	SIN3A
FOXP2		KDM5B	ESRRA	TAL1	SMARCA4
GATA2		LIN9		TP53	SP1
HDAC1		MBD4		ZNF263	STAT3
IKZF1		MEF2C		LGALS4	STAT5A
MAFF		NANOG		LGALS9	TAF1
MAFK		NFYA		LGALS14	TCF12
MTA3		NR3C1		FAM48A	USF2
MYC		NRF1			ZBTB7A
NFATC1		PHF8			RBP1
NFE2		POU2F1
NR2F2		POU5F1
PML		PPARGC1A
RARA		RCOR1
RBBP5		RELA
REST		RFX5
RUNX1		SAP30
RUNX2		SETDB1
RXRA		SIRT6
SMAD2		SMARCB1
SMAD3		SMC3
SMARCC1		SOX4
SOX2		SP2
SREBF1		SRF
ZEB1		STAT2
ZKSCAN1		SUZ12
ZNF217		TAF7
ZZZ3		TBP
LGALS1		TCF3
LGALS2		TCF4
LGALS8		TEAD4
		TFAP2C
		THAP1
		TP63
		TRIM28
		UBTF
		USF1
		WRNIP1
		YY1
		ZBTB33
		ZNF143
		LGALS3
		LGALS12
		RBP2

## Sheet: GALECTIN IN EACH MODULE
	List of galectins belonging to each module in donor brains
Brain	Module
	turquoise	blue	brown	green	yellow	black	pink
B1	1,2,8,9	3,12	13	4,7,14,16	NIL	NIL	NIL
B2	1,2,8,9	3	12,13,16	4,7,14	NIL	NIL	NIL
B3	1,2,7,8,9	3,12	13,16	4,14	NIL	NIL	NIL
B4	1,2,8	3	NIL	4,7,9,14	NIL	NIL	NIL
B5	1,2,4,7,8,9,14	3,12,13,16	NIL	NIL	NIL	NIL	NIL
B6	1,2,8	3,12	7,13,16	4,9,14	NIL	NIL	NIL
