# Supplementary material for: mRNA Transcriptomics of Galectins Unveils Heterogeneous Organization in Mouse and Human Brain
Source: Front Mol Neurosci. 2016 Dec 16;9:139. doi: 10.3389/fnmol.2016.00139 (PMC5159438; doi:10.3389/fnmol.2016.00139)
Supplement: Supplementary file 3 [file Data_Sheet_3.ZIP › Supplementary Tables/S15 Table.xlsx]

## Sheet: brain 2
Module preservation statistic between donor brain 1 (B1) vs. other donor brains
						(No. of worksheets included- 5)
Module preservation statistic between brain 1 vs 2
	moduleSize	Zsummary.pres	Zdensity.pres	Zconnectivity.pres	Z.propVarExplained.pres	Z.meanSignAwareKME.pres	Z.meanSignAwareCorDat.pres	Z.meanAdj.pres	Z.meanMAR.pres	Z.cor.kIM	Z.cor.kME	Z.cor.kMEall	Z.cor.cor	Z.cor.MAR
blue	45	4.70253	6.49963	2.90542	3.95789	5.71091	11.27	7.28836	1.20997	2.49338	2.90542	18.4599	7.94663	2.47307
brown	30	4.85472	4.91239	4.79706	2.246	5.03797	11.5101	4.7868	1.64436	3.83339	4.79706	19.8545	10.5965	2.48124
gold	92	5.02683	1.98346	8.07021	-0.98369	4.91073	21.9231	-0.94381	0.131765	6.10508	8.07021	10.1091	34.9281	5.59241
green	16	3.56705	3.57629	3.55781	2.87144	3.07193	4.08066	8.20458	3.33833	3.13597	3.55781	15.3686	5.89774	3.30701
turquoise	70	6.89661	7.98813	5.80508	4.8495	7.99962	14.6643	7.97664	0.127234	5.80508	4.86872	14.2101	16.5724	5.45992
yellow	24	2.3946	2.16575	2.62345	0.187704	2.99109	2.82679	1.50471	1.46055	2.55363	2.62345	12.2072	7.40135	3.73594

## Sheet: brain 3
Module preservation statistic between brain 1 v 3
	moduleSize	Zsummary.pres	Zdensity.pres	Zconnectivity.pres	Z.propVarExplained.pres	Z.meanSignAwareKME.pres	Z.meanSignAwareCorDat.pres	Z.meanAdj.pres	Z.meanMAR.pres	Z.cor.kIM	Z.cor.kME	Z.cor.kMEall	Z.cor.cor	Z.cor.MAR
blue	45	4.4131	5.10722	3.71899	5.13493	1.72968	5.0795	5.67611	2.1263	3.51182	3.71899	15.28	7.71396	3.33144
brown	30	5.61505	6.40832	4.82177	6.02902	3.633	10.1984	6.78763	1.43173	4.22641	4.82177	23.0907	11.091	3.93065
gold	92	3.91791	0.622593	7.21323	-0.10276	1.34795	10.2589	-0.762911	-0.347526	6.87045	7.21323	14.3068	25.6175	5.50502
green	16	1.1573	-0.3997	2.71431	-0.615366	0.524259	-0.184033	-1.07822	-1.59321	1.92305	2.71431	10.936	4.0855	1.66639
turquoise	70	9.38549	10.8146	7.95639	11.0004	2.56765	11.2183	10.6288	3.08205	6.60606	7.95639	15.6306	16.8618	6.70426
yellow	24	1.90683	1.54915	2.2645	2.40135	1.07197	1.8323	1.266	-0.266531	1.72795	2.2645	12.8919	4.24582	1.77201

## Sheet: brain 4
Module preservation statistic between brain 1 vs 4
	moduleSize	Zsummary.pres	Zdensity.pres	Zconnectivity.pres	Z.propVarExplained.pres	Z.meanSignAwareKME.pres	Z.meanSignAwareCorDat.pres	Z.meanAdj.pres	Z.meanMAR.pres	Z.cor.kIM	Z.cor.kME	Z.cor.kMEall	Z.cor.cor	Z.cor.MAR
blue	45	4.15848	4.68312	3.63383	4.22673	1.69953	5.13952	5.3786	2.34261	3.49793	3.63383	16.9278	7.38072	4.01967
brown	30	6.32111	9.90891	2.7333	10.4985	3.10625	9.31937	12.7359	3.51956	2.51208	2.7333	21.9175	7.54439	2.04586
gold	92	4.04708	1.02535	7.0688	0.34701	1.70369	10.6507	-1.14903	-1.41156	4.21758	7.0688	12.9844	23.0962	1.87995
green	16	2.42795	1.77839	3.07751	2.65284	1.08821	1.26918	2.28761	-0.276608	2.65652	3.07751	10.448	4.6128	2.99925
turquoise	70	6.99574	5.87432	8.11716	7.14642	2.40376	7.04707	4.70157	0.447844	6.98456	8.11716	13.493	13.178	5.07714
yellow	24	1.76831	-0.352761	3.88937	-0.409645	-0.0167594	-0.295876	-0.652555	-1.02703	2.06241	3.88937	9.60658	4.25053	2.02003

## Sheet: brain 5
Module preservation statistic between brain 1 vs 5
	moduleSize	Zsummary.pres	Zdensity.pres	Zconnectivity.pres	Z.propVarExplained.pres	Z.meanSignAwareKME.pres	Z.meanSignAwareCorDat.pres	Z.meanAdj.pres	Z.meanMAR.pres	Z.cor.kIM	Z.cor.kME	Z.cor.kMEall	Z.cor.cor	Z.cor.MAR
blue	45	7.67284	8.09863	7.24704	7.46838	3.56965	10.2709	8.72889	2.46895	4.71557	7.24704	23.9116	10.6545	5.1598
brown	30	5.69999	6.24347	5.15651	5.35319	4.05562	11.9879	7.13375	1.96203	4.40086	5.15651	21.419	12.8098	2.64444
gold	92	6.84906	2.21438	11.4837	-1.65658	5.74565	17.5524	-1.3169	-1.39805	8.55133	11.4837	17.2374	34.3185	7.18313
green	16	2.0613	0.576112	3.54648	0.307149	1.33124	0.845074	0.100522	-1.01072	2.82398	3.54648	13.2598	5.01319	3.19363
turquoise	70	8.50292	8.46338	8.54245	8.43272	3.93667	11.619	8.49405	1.41879	8.54245	6.8827	14.976	17.1484	6.7894
yellow	24	3.66519	1.65391	5.67647	1.14478	2.16303	3.32609	1.05215	-0.338639	3.65562	5.67647	20.0709	8.76202	3.59594

## Sheet: brain 6
Module preservation statistic between brain 1 vs 6
	moduleSize	Zsummary.pres	Zdensity.pres	Zconnectivity.pres	Z.propVarExplained.pres	Z.meanSignAwareKME.pres	Z.meanSignAwareCorDat.pres	Z.meanAdj.pres	Z.meanMAR.pres	Z.cor.kIM	Z.cor.kME	Z.cor.kMEall	Z.cor.cor	Z.cor.MAR
blue	45	6.84124	6.73148	6.95101	5.92409	2.55858	8.01272	7.53886	2.32935	4.53494	6.95101	21.8134	10.4888	4.28188
brown	30	6.36456	7.57069	5.15844	6.49687	3.5576	11.8197	8.64451	1.74412	3.49214	5.15844	24.5153	12.0161	2.86839
gold	92	6.63006	1.34361	11.9165	-1.28223	3.75136	14.7313	-1.06413	-1.38396	7.88913	11.9165	16.5593	32.9463	6.00279
green	16	2.59075	2.51784	2.66367	3.60365	1.42376	1.43203	6.37395	2.8037	2.23148	2.66367	12.5506	4.55246	2.04706
turquoise	70	8.87965	8.9934	8.76591	8.72738	3.29372	9.59245	9.25942	1.89573	7.94317	8.76591	13.9755	18.8929	6.59215
yellow	24	3.32396	0.476975	6.17094	-1.05226	1.59177	1.27327	-0.319322	-0.77812	3.05622	6.17094	12.0669	7.54125	2.81457
