# Supplementary material for: mRNA Transcriptomics of Galectins Unveils Heterogeneous Organization in Mouse and Human Brain
Source: Front Mol Neurosci. 2016 Dec 16;9:139. doi: 10.3389/fnmol.2016.00139 (PMC5159438; doi:10.3389/fnmol.2016.00139)
Supplement: Supplementary file 3 [file Data_Sheet_3.ZIP › Supplementary Tables/S16 Table.xlsx]

## Sheet: Brain1 turquoise
Human GO analysis: Gene enrichment analysis for generated modules
(No. of worksheets included- 6)
BRAIN 1 TURQUOISE MODULE
Category	ID	Name	Source	p-value	q-value Bonferroni	q-value FDR B&H	q-value FDR B&Y	Hit Count in Query List	Hit Count in Genome	Hit in Query List
GO: Biological Process	GO:0045893	positive regulation of transcription, DNA-templated		5.245e-44	1.459e-40	1.459e-40	1.242e-39	50	1221	MYC,SOX2,JUNB,JUND,ZEB1,CEBPA,TCF12,CEBPB,ARID3A,BRCA1,NFATC1,NFE2,BCLAF1,FOS,BACH1,GATA2,SREBF1,ETS1,GATA3,NFYB,SMARCA4,SMARCC1,E2F1,ELF1,IRF4,IKZF1,ATF3,TAF1,BCL3,REST,RUNX2,RUNX1,USF1,USF2,HSF1,FOXA2,HNF4A,TAL1,HMGN3,AR,RXRA,EPAS1,NR2F2,STAT1,STAT3,SMAD2,SMAD3,STAT5A,HDAC1,HDAC2
GO: Biological Process	GO:1902680	positive regulation of RNA biosynthetic process		2.706e-43	7.527e-40	3.764e-40	3.202e-39	50	1262	MYC,SOX2,JUNB,JUND,ZEB1,CEBPA,TCF12,CEBPB,ARID3A,BRCA1,NFATC1,NFE2,BCLAF1,FOS,BACH1,GATA2,SREBF1,ETS1,GATA3,NFYB,SMARCA4,SMARCC1,E2F1,ELF1,IRF4,IKZF1,ATF3,TAF1,BCL3,REST,RUNX2,RUNX1,USF1,USF2,HSF1,FOXA2,HNF4A,TAL1,HMGN3,AR,RXRA,EPAS1,NR2F2,STAT1,STAT3,SMAD2,SMAD3,STAT5A,HDAC1,HDAC2
GO: Biological Process	GO:0051254	positive regulation of RNA metabolic process		6.378e-43	1.774e-39	5.914e-40	5.032e-39	50	1284	MYC,SOX2,JUNB,JUND,ZEB1,CEBPA,TCF12,CEBPB,ARID3A,BRCA1,NFATC1,NFE2,BCLAF1,FOS,BACH1,GATA2,SREBF1,ETS1,GATA3,NFYB,SMARCA4,SMARCC1,E2F1,ELF1,IRF4,IKZF1,ATF3,TAF1,BCL3,REST,RUNX2,RUNX1,USF1,USF2,HSF1,FOXA2,HNF4A,TAL1,HMGN3,AR,RXRA,EPAS1,NR2F2,STAT1,STAT3,SMAD2,SMAD3,STAT5A,HDAC1,HDAC2
GO: Biological Process	GO:0010628	positive regulation of gene expression		3.93e-42	1.093e-38	2.733e-39	2.325e-38	50	1332	MYC,SOX2,JUNB,JUND,ZEB1,CEBPA,TCF12,CEBPB,ARID3A,BRCA1,NFATC1,NFE2,BCLAF1,FOS,BACH1,GATA2,SREBF1,ETS1,GATA3,NFYB,SMARCA4,SMARCC1,E2F1,ELF1,IRF4,IKZF1,ATF3,TAF1,BCL3,REST,RUNX2,RUNX1,USF1,USF2,HSF1,FOXA2,HNF4A,TAL1,HMGN3,AR,RXRA,EPAS1,NR2F2,STAT1,STAT3,SMAD2,SMAD3,STAT5A,HDAC1,HDAC2
GO: Biological Process	GO:0045944	positive regulation of transcription from RNA polymerase II promoter		6.674e-42	1.857e-38	3.714e-39	3.16e-38	45	922	MYC,SOX2,JUNB,JUND,ZEB1,CEBPA,TCF12,CEBPB,ARID3A,BRCA1,NFATC1,FOS,BACH1,GATA2,SREBF1,ETS1,GATA3,SMARCA4,SMARCC1,E2F1,ELF1,IRF4,IKZF1,ATF3,TAF1,BCL3,RUNX2,RUNX1,USF1,USF2,HSF1,FOXA2,HNF4A,TAL1,HMGN3,AR,RXRA,EPAS1,STAT1,STAT3,SMAD2,SMAD3,STAT5A,HDAC1,HDAC2
GO: Biological Process	GO:0010557	positive regulation of macromolecule biosynthetic process		1.612e-40	4.485e-37	7.474e-38	6.36e-37	50	1436	MYC,SOX2,JUNB,JUND,ZEB1,CEBPA,TCF12,CEBPB,ARID3A,BRCA1,NFATC1,NFE2,BCLAF1,FOS,BACH1,GATA2,SREBF1,ETS1,GATA3,NFYB,SMARCA4,SMARCC1,E2F1,ELF1,IRF4,IKZF1,ATF3,TAF1,BCL3,REST,RUNX2,RUNX1,USF1,USF2,HSF1,FOXA2,HNF4A,TAL1,HMGN3,AR,RXRA,EPAS1,NR2F2,STAT1,STAT3,SMAD2,SMAD3,STAT5A,HDAC1,HDAC2
GO: Biological Process	GO:0045935	positive regulation of nucleobase-containing compound metabolic process		2.43e-40	6.759e-37	9.656e-38	8.216e-37	50	1448	MYC,SOX2,JUNB,JUND,ZEB1,CEBPA,TCF12,CEBPB,ARID3A,BRCA1,NFATC1,NFE2,BCLAF1,FOS,BACH1,GATA2,SREBF1,ETS1,GATA3,NFYB,SMARCA4,SMARCC1,E2F1,ELF1,IRF4,IKZF1,ATF3,TAF1,BCL3,REST,RUNX2,RUNX1,USF1,USF2,HSF1,FOXA2,HNF4A,TAL1,HMGN3,AR,RXRA,EPAS1,NR2F2,STAT1,STAT3,SMAD2,SMAD3,STAT5A,HDAC1,HDAC2
GO: Biological Process	GO:0051173	positive regulation of nitrogen compound metabolic process		8.144e-40	2.266e-36	2.832e-37	2.41e-36	50	1484	MYC,SOX2,JUNB,JUND,ZEB1,CEBPA,TCF12,CEBPB,ARID3A,BRCA1,NFATC1,NFE2,BCLAF1,FOS,BACH1,GATA2,SREBF1,ETS1,GATA3,NFYB,SMARCA4,SMARCC1,E2F1,ELF1,IRF4,IKZF1,ATF3,TAF1,BCL3,REST,RUNX2,RUNX1,USF1,USF2,HSF1,FOXA2,HNF4A,TAL1,HMGN3,AR,RXRA,EPAS1,NR2F2,STAT1,STAT3,SMAD2,SMAD3,STAT5A,HDAC1,HDAC2
GO: Biological Process	GO:0031328	positive regulation of cellular biosynthetic process		6.289e-39	1.75e-35	1.944e-36	1.654e-35	50	1547	MYC,SOX2,JUNB,JUND,ZEB1,CEBPA,TCF12,CEBPB,ARID3A,BRCA1,NFATC1,NFE2,BCLAF1,FOS,BACH1,GATA2,SREBF1,ETS1,GATA3,NFYB,SMARCA4,SMARCC1,E2F1,ELF1,IRF4,IKZF1,ATF3,TAF1,BCL3,REST,RUNX2,RUNX1,USF1,USF2,HSF1,FOXA2,HNF4A,TAL1,HMGN3,AR,RXRA,EPAS1,NR2F2,STAT1,STAT3,SMAD2,SMAD3,STAT5A,HDAC1,HDAC2
GO: Biological Process	GO:0006366	transcription from RNA polymerase II promoter		1.345e-38	3.743e-35	3.743e-36	3.184e-35	52	1797	MYC,SOX2,JUNB,GTF2B,JUND,ZEB1,CEBPA,TCF12,CEBPB,ARID3A,BRCA1,NFATC1,NFE2,FOS,BACH1,GATA2,SREBF1,ETS1,GATA3,SMARCA4,SMARCC1,E2F1,ELF1,IRF4,IKZF1,CHD2,ATF3,MAFF,TAF1,BCL3,REST,RUNX2,RUNX1,USF1,USF2,HSF1,FOXA2,HNF4A,TAL1,HMGN3,AR,RXRA,EPAS1,NR2F2,SAP30,STAT1,STAT3,SMAD2,SMAD3,STAT5A,HDAC1,HDAC2
GO: Biological Process	GO:0009891	positive regulation of biosynthetic process		1.665e-38	4.633e-35	4.212e-36	3.584e-35	50	1578	MYC,SOX2,JUNB,JUND,ZEB1,CEBPA,TCF12,CEBPB,ARID3A,BRCA1,NFATC1,NFE2,BCLAF1,FOS,BACH1,GATA2,SREBF1,ETS1,GATA3,NFYB,SMARCA4,SMARCC1,E2F1,ELF1,IRF4,IKZF1,ATF3,TAF1,BCL3,REST,RUNX2,RUNX1,USF1,USF2,HSF1,FOXA2,HNF4A,TAL1,HMGN3,AR,RXRA,EPAS1,NR2F2,STAT1,STAT3,SMAD2,SMAD3,STAT5A,HDAC1,HDAC2
GO: Biological Process	GO:0006357	regulation of transcription from RNA polymerase II promoter		7.918e-38	2.203e-34	1.836e-35	1.562e-34	50	1629	MYC,SOX2,JUNB,JUND,ZEB1,CEBPA,TCF12,CEBPB,ARID3A,BRCA1,NFATC1,NFE2,FOS,BACH1,GATA2,SREBF1,ETS1,GATA3,SMARCA4,SMARCC1,E2F1,ELF1,IRF4,IKZF1,CHD2,ATF3,TAF1,BCL3,REST,RUNX2,RUNX1,USF1,USF2,HSF1,FOXA2,HNF4A,TAL1,HMGN3,AR,RXRA,EPAS1,NR2F2,SAP30,STAT1,STAT3,SMAD2,SMAD3,STAT5A,HDAC1,HDAC2
GO: Biological Process	GO:0045892	negative regulation of transcription, DNA-templated		1.489e-26	4.142e-23	3.186e-24	2.711e-23	35	985	MYC,SOX2,ZEB1,ZBTB33,CEBPA,CEBPB,BRCA1,FOXP2,BCLAF1,BACH1,GATA2,SREBF1,GATA3,SMARCA4,CBX3,E2F1,IKZF1,ATF3,ZNF217,BCL3,REST,RUNX2,HSF1,FOXA2,TAL1,RXRA,NR2F2,SAP30,STAT1,STAT3,SMAD2,SMAD3,HDAC1,HDAC2,PML
GO: Biological Process	GO:1902679	negative regulation of RNA biosynthetic process		2.934e-26	8.161e-23	5.83e-24	4.96e-23	35	1005	MYC,SOX2,ZEB1,ZBTB33,CEBPA,CEBPB,BRCA1,FOXP2,BCLAF1,BACH1,GATA2,SREBF1,GATA3,SMARCA4,CBX3,E2F1,IKZF1,ATF3,ZNF217,BCL3,REST,RUNX2,HSF1,FOXA2,TAL1,RXRA,NR2F2,SAP30,STAT1,STAT3,SMAD2,SMAD3,HDAC1,HDAC2,PML
GO: Biological Process	GO:0051253	negative regulation of RNA metabolic process		8.992e-26	2.502e-22	1.668e-23	1.419e-22	35	1039	MYC,SOX2,ZEB1,ZBTB33,CEBPA,CEBPB,BRCA1,FOXP2,BCLAF1,BACH1,GATA2,SREBF1,GATA3,SMARCA4,CBX3,E2F1,IKZF1,ATF3,ZNF217,BCL3,REST,RUNX2,HSF1,FOXA2,TAL1,RXRA,NR2F2,SAP30,STAT1,STAT3,SMAD2,SMAD3,HDAC1,HDAC2,PML
GO: Biological Process	GO:0010558	negative regulation of macromolecule biosynthetic process		2.265e-25	6.3e-22	3.938e-23	3.35e-22	36	1161	MYC,SOX2,ZEB1,ZBTB33,CEBPA,CEBPB,BRCA1,FOXP2,BCLAF1,BACH1,GATA2,SREBF1,GATA3,SMARCA4,CBX3,E2F1,IKZF1,ATF3,ZNF217,BCL3,REST,RUNX2,HSF1,FOXA2,TAL1,AR,RXRA,NR2F2,SAP30,STAT1,STAT3,SMAD2,SMAD3,HDAC1,HDAC2,PML
GO: Biological Process	GO:2000113	negative regulation of cellular macromolecule biosynthetic process		7.767e-25	2.161e-21	1.271e-22	1.081e-21	35	1108	MYC,SOX2,ZEB1,ZBTB33,CEBPA,CEBPB,BRCA1,FOXP2,BCLAF1,BACH1,GATA2,SREBF1,GATA3,SMARCA4,CBX3,E2F1,IKZF1,ATF3,ZNF217,BCL3,REST,RUNX2,HSF1,FOXA2,TAL1,RXRA,NR2F2,SAP30,STAT1,STAT3,SMAD2,SMAD3,HDAC1,HDAC2,PML
GO: Biological Process	GO:0010629	negative regulation of gene expression		1.218e-24	3.387e-21	1.882e-22	1.601e-21	35	1123	MYC,SOX2,ZEB1,ZBTB33,CEBPA,CEBPB,BRCA1,FOXP2,BCLAF1,BACH1,GATA2,SREBF1,GATA3,SMARCA4,CBX3,E2F1,IKZF1,ATF3,ZNF217,BCL3,REST,RUNX2,HSF1,FOXA2,TAL1,RXRA,NR2F2,SAP30,STAT1,STAT3,SMAD2,SMAD3,HDAC1,HDAC2,PML
GO: Biological Process	GO:0009890	negative regulation of biosynthetic process		1.786e-24	4.968e-21	2.615e-22	2.225e-21	36	1233	MYC,SOX2,ZEB1,ZBTB33,CEBPA,CEBPB,BRCA1,FOXP2,BCLAF1,BACH1,GATA2,SREBF1,GATA3,SMARCA4,CBX3,E2F1,IKZF1,ATF3,ZNF217,BCL3,REST,RUNX2,HSF1,FOXA2,TAL1,AR,RXRA,NR2F2,SAP30,STAT1,STAT3,SMAD2,SMAD3,HDAC1,HDAC2,PML
GO: Biological Process	GO:0045934	negative regulation of nucleobase-containing compound metabolic process		2.327e-24	6.473e-21	3.236e-22	2.754e-21	35	1145	MYC,SOX2,ZEB1,ZBTB33,CEBPA,CEBPB,BRCA1,FOXP2,BCLAF1,BACH1,GATA2,SREBF1,GATA3,SMARCA4,CBX3,E2F1,IKZF1,ATF3,ZNF217,BCL3,REST,RUNX2,HSF1,FOXA2,TAL1,RXRA,NR2F2,SAP30,STAT1,STAT3,SMAD2,SMAD3,HDAC1,HDAC2,PML
GO: Biological Process	GO:0051172	negative regulation of nitrogen compound metabolic process		4.514e-24	1.256e-20	5.98e-22	5.088e-21	35	1168	MYC,SOX2,ZEB1,ZBTB33,CEBPA,CEBPB,BRCA1,FOXP2,BCLAF1,BACH1,GATA2,SREBF1,GATA3,SMARCA4,CBX3,E2F1,IKZF1,ATF3,ZNF217,BCL3,REST,RUNX2,HSF1,FOXA2,TAL1,RXRA,NR2F2,SAP30,STAT1,STAT3,SMAD2,SMAD3,HDAC1,HDAC2,PML
GO: Biological Process	GO:0031327	negative regulation of cellular biosynthetic process		1.543e-23	4.293e-20	1.951e-21	1.66e-20	35	1212	MYC,SOX2,ZEB1,ZBTB33,CEBPA,CEBPB,BRCA1,FOXP2,BCLAF1,BACH1,GATA2,SREBF1,GATA3,SMARCA4,CBX3,E2F1,IKZF1,ATF3,ZNF217,BCL3,REST,RUNX2,HSF1,FOXA2,TAL1,RXRA,NR2F2,SAP30,STAT1,STAT3,SMAD2,SMAD3,HDAC1,HDAC2,PML
GO: Biological Process	GO:0010605	negative regulation of macromolecule metabolic process		1.207e-20	3.357e-17	1.459e-18	1.242e-17	37	1721	MYC,SOX2,ZEB1,ZBTB33,CEBPA,CEBPB,BRCA1,FOXP2,BCLAF1,BACH1,GATA2,SREBF1,GATA3,SMARCA4,CBX3,E2F1,IKZF1,ATF3,ZNF217,BCL3,REST,RUNX2,HSF1,FOXA2,HNF4A,TAL1,AR,RXRA,NR2F2,SAP30,STAT1,STAT3,SMAD2,SMAD3,HDAC1,HDAC2,PML
GO: Biological Process	GO:0031324	negative regulation of cellular metabolic process		1.403e-19	3.904e-16	1.627e-17	1.384e-16	36	1723	MYC,SOX2,ZEB1,ZBTB33,CEBPA,CEBPB,BRCA1,FOXP2,BCLAF1,BACH1,GATA2,SREBF1,GATA3,SMARCA4,CBX3,E2F1,IKZF1,ATF3,ZNF217,BCL3,REST,RUNX2,HSF1,FOXA2,HNF4A,TAL1,RXRA,NR2F2,SAP30,STAT1,STAT3,SMAD2,SMAD3,HDAC1,HDAC2,PML
GO: Biological Process	GO:0009892	negative regulation of metabolic process		2.441e-19	6.79e-16	2.716e-17	2.311e-16	37	1880	MYC,SOX2,ZEB1,ZBTB33,CEBPA,CEBPB,BRCA1,FOXP2,BCLAF1,BACH1,GATA2,SREBF1,GATA3,SMARCA4,CBX3,E2F1,IKZF1,ATF3,ZNF217,BCL3,REST,RUNX2,HSF1,FOXA2,HNF4A,TAL1,AR,RXRA,NR2F2,SAP30,STAT1,STAT3,SMAD2,SMAD3,HDAC1,HDAC2,PML
GO: Biological Process	GO:0000122	negative regulation of transcription from RNA polymerase II promoter		4.624e-19	1.286e-15	4.947e-17	4.209e-16	25	664	MYC,SOX2,ZEB1,CEBPA,BACH1,GATA2,SREBF1,GATA3,SMARCA4,E2F1,IKZF1,ATF3,REST,HSF1,FOXA2,TAL1,RXRA,NR2F2,SAP30,STAT1,STAT3,SMAD2,SMAD3,HDAC1,HDAC2
GO: Biological Process	GO:0045595	regulation of cell differentiation		3.298e-18	9.175e-15	3.398e-16	2.891e-15	32	1405	MYC,SOX2,JUNB,JUND,ZEB1,CEBPA,TCF12,CEBPB,FOS,RBP1,GATA2,ETS1,GATA3,SMARCA4,IRF4,IKZF1,MAFF,REST,RUNX2,RUNX1,FOXA2,TAL1,AR,STAT1,LGALS1,STAT3,SMAD2,SMAD3,STAT5A,HDAC1,HDAC2,PML
GO: Biological Process	GO:0050793	regulation of developmental process		4.295e-18	1.195e-14	4.268e-16	3.631e-15	36	1912	MYC,SOX2,JUNB,JUND,ZEB1,CEBPA,TCF12,CEBPB,FOXP2,NFE2,FOS,RBP1,GATA2,ETS1,GATA3,SMARCA4,IRF4,IKZF1,MAFF,REST,RUNX2,RUNX1,FOXA2,HNF4A,TAL1,AR,RXRA,STAT1,LGALS1,STAT3,SMAD2,SMAD3,STAT5A,HDAC1,HDAC2,PML
GO: Biological Process	GO:0002520	immune system development		8.304e-18	2.31e-14	7.966e-16	6.778e-15	26	836	MYC,JUNB,ZEB1,CEBPA,NFATC1,BATF,FOS,RBP1,GATA2,ETS1,GATA3,SMARCA4,IRF4,IKZF1,CHD2,BCL3,REST,RUNX2,RUNX1,TAL1,EPAS1,LGALS1,SMAD3,STAT5A,PML,LGALS8
GO: Biological Process	GO:0030097	hemopoiesis		1.04e-17	2.893e-14	9.643e-16	8.204e-15	25	757	MYC,JUNB,ZEB1,CEBPA,NFATC1,BATF,FOS,RBP1,GATA2,ETS1,GATA3,SMARCA4,IRF4,IKZF1,CHD2,BCL3,REST,RUNX2,RUNX1,TAL1,EPAS1,LGALS1,STAT5A,PML,LGALS8
GO: Biological Process	GO:0009790	embryo development		3.071e-17	8.545e-14	2.756e-15	2.345e-14	28	1075	MYC,SOX2,JUNB,ZEB1,CEBPA,SUPT20H,CEBPB,BRCA1,FOXP2,NFE2,GATA2,GATA3,SMARCA4,MAFF,RUNX2,RUNX1,HSF1,FOXA2,HNF4A,TAL1,AR,RXRA,EPAS1,NR2F2,SMAD2,SMAD3,HDAC1,HDAC2
GO: Biological Process	GO:0048534	hematopoietic or lymphoid organ development		3.295e-17	9.167e-14	2.865e-15	2.437e-14	25	795	MYC,JUNB,ZEB1,CEBPA,NFATC1,BATF,FOS,RBP1,GATA2,ETS1,GATA3,SMARCA4,IRF4,IKZF1,CHD2,BCL3,REST,RUNX2,RUNX1,TAL1,EPAS1,LGALS1,STAT5A,PML,LGALS8
GO: Biological Process	GO:0006325	chromatin organization		1.186e-16	3.3e-13	9.974e-15	8.486e-14	23	668	MYC,SOX2,ZZZ3,SUPT20H,BRCA1,NFE2,GATA2,SREBF1,GATA3,SMARCA4,CBX3,SMARCC1,IRF4,IKZF1,CHD2,TAF1,REST,FOXA2,TAL1,HMGN3,HDAC1,HDAC2,PML
GO: Biological Process	GO:2000026	regulation of multicellular organismal development		1.219e-16	3.391e-13	9.974e-15	8.486e-14	31	1469	MYC,SOX2,ZEB1,TCF12,FOXP2,NFE2,FOS,RBP1,GATA2,ETS1,GATA3,IRF4,IKZF1,MAFF,REST,RUNX2,RUNX1,FOXA2,HNF4A,TAL1,AR,RXRA,STAT1,LGALS1,STAT3,SMAD2,SMAD3,STAT5A,HDAC1,HDAC2,PML
GO: Biological Process	GO:0030099	myeloid cell differentiation		3.72e-16	1.035e-12	2.957e-14	2.515e-13	18	346	MYC,JUNB,CEBPA,NFATC1,BATF,FOS,RBP1,GATA2,ETS1,GATA3,SMARCA4,IRF4,IKZF1,RUNX1,TAL1,EPAS1,STAT5A,PML
GO: Biological Process	GO:0002521	leukocyte differentiation		3.825e-15	1.064e-11	2.956e-13	2.515e-12	19	463	MYC,JUNB,ZEB1,CEBPA,NFATC1,BATF,FOS,RBP1,GATA2,GATA3,IRF4,IKZF1,BCL3,RUNX2,RUNX1,TAL1,LGALS1,STAT5A,LGALS8
GO: Biological Process	GO:0009719	response to endogenous stimulus		4.56e-15	1.268e-11	3.428e-13	2.917e-12	29	1424	MYC,JUNB,JUND,ZEB1,CEBPA,CEBPB,BRCA1,FOS,SREBF1,ETS1,GATA3,SMARCC1,E2F1,REST,RUNX2,RUNX1,USF1,HNF4A,AR,RXRA,NR2F2,STAT1,STAT3,SMAD2,SMAD3,STAT5A,HDAC1,HDAC2,PML
GO: Biological Process	GO:0071495	cellular response to endogenous stimulus		7.071e-15	1.967e-11	5.176e-13	4.404e-12	25	1002	MYC,JUNB,ZEB1,CEBPB,BRCA1,FOS,SREBF1,GATA3,SMARCC1,E2F1,REST,RUNX2,RUNX1,USF1,HNF4A,AR,RXRA,NR2F2,STAT1,STAT3,SMAD2,SMAD3,STAT5A,HDAC1,PML
GO: Biological Process	GO:0033993	response to lipid		7.303e-15	2.032e-11	5.209e-13	4.432e-12	22	719	SOX2,JUNB,JUND,CEBPA,CEBPB,BRCA1,FOS,RBP1,SREBF1,ETS1,GATA3,E2F1,REST,RUNX1,HSF1,HNF4A,AR,RXRA,NR2F2,STAT1,STAT3,SMAD2
GO: Biological Process	GO:0071310	cellular response to organic substance		8.01e-15	2.228e-11	5.571e-13	4.74e-12	32	1840	MYC,JUNB,ZEB1,CEBPA,CEBPB,BRCA1,FOS,SREBF1,GATA3,SMARCC1,E2F1,IRF4,ATF3,REST,RUNX2,RUNX1,USF1,FOXA2,HNF4A,HMGN3,AR,RXRA,NR2F2,STAT1,LGALS1,STAT3,SMAD2,SMAD3,STAT5A,HDAC1,HDAC2,PML
GO: Biological Process	GO:0051094	positive regulation of developmental process		8.722e-15	2.426e-11	5.918e-13	5.035e-12	24	911	MYC,SOX2,JUNB,JUND,ZEB1,CEBPA,TCF12,CEBPB,FOS,GATA2,ETS1,GATA3,IKZF1,RUNX2,RUNX1,FOXA2,TAL1,AR,SMAD2,SMAD3,STAT5A,HDAC1,HDAC2,PML
GO: Biological Process	GO:0002573	myeloid leukocyte differentiation		9.916e-15	2.759e-11	6.568e-13	5.589e-12	14	192	MYC,JUNB,CEBPA,NFATC1,BATF,FOS,RBP1,GATA2,GATA3,IRF4,IKZF1,RUNX1,TAL1,STAT5A
GO: Biological Process	GO:0045597	positive regulation of cell differentiation		2.217e-14	6.169e-11	1.435e-12	1.221e-11	21	671	SOX2,JUNB,JUND,ZEB1,CEBPA,TCF12,CEBPB,FOS,GATA2,ETS1,GATA3,IKZF1,RUNX2,RUNX1,FOXA2,TAL1,SMAD2,SMAD3,STAT5A,HDAC1,HDAC2
GO: Biological Process	GO:0048568	embryonic organ development		2.511e-14	6.984e-11	1.587e-12	1.351e-11	18	441	MYC,SOX2,JUNB,ZEB1,CEBPA,CEBPB,NFE2,GATA2,GATA3,SMARCA4,RUNX2,RUNX1,HSF1,TAL1,EPAS1,NR2F2,SMAD2,SMAD3
GO: Biological Process	GO:0051276	chromosome organization		3.684e-14	1.025e-10	2.278e-12	1.938e-11	23	873	MYC,SOX2,ZZZ3,SUPT20H,BRCA1,NFE2,GATA2,SREBF1,GATA3,SMARCA4,CBX3,SMARCC1,IRF4,IKZF1,CHD2,TAF1,REST,FOXA2,TAL1,HMGN3,HDAC1,HDAC2,PML
GO: Biological Process	GO:0042127	regulation of cell proliferation		5.145e-14	1.431e-10	3.112e-12	2.647e-11	28	1439	MYC,SOX2,ZEB1,CEBPA,BRCA1,FOXP2,GATA2,ETS1,GATA3,E2F1,ATF3,REST,RUNX2,RUNX1,HSF1,HNF4A,TAL1,AR,RXRA,NR2F2,STAT1,STAT3,SMAD2,SMAD3,STAT5A,HDAC1,HDAC2,PML
GO: Biological Process	GO:0001701	in utero embryonic development		7.035e-14	1.957e-10	4.164e-12	3.543e-11	17	398	JUNB,CEBPA,CEBPB,NFE2,GATA2,GATA3,SMARCA4,MAFF,RUNX1,HSF1,FOXA2,AR,RXRA,EPAS1,NR2F2,SMAD2,SMAD3
GO: Biological Process	GO:0008285	negative regulation of cell proliferation		9.085e-14	2.528e-10	5.266e-12	4.48e-11	20	634	MYC,SOX2,ZEB1,CEBPA,GATA2,ETS1,GATA3,REST,HSF1,HNF4A,AR,RXRA,NR2F2,STAT1,STAT3,SMAD2,SMAD3,HDAC1,HDAC2,PML
GO: Biological Process	GO:0043009	chordate embryonic development		1.667e-13	4.637e-10	9.463e-12	8.052e-11	20	655	JUNB,ZEB1,CEBPA,CEBPB,BRCA1,NFE2,GATA2,GATA3,SMARCA4,MAFF,RUNX2,RUNX1,HSF1,FOXA2,AR,RXRA,EPAS1,NR2F2,SMAD2,SMAD3
GO: Biological Process	GO:0009792	embryo development ending in birth or egg hatching		2.148e-13	5.975e-10	1.195e-11	1.017e-10	20	664	JUNB,ZEB1,CEBPA,CEBPB,BRCA1,NFE2,GATA2,GATA3,SMARCA4,MAFF,RUNX2,RUNX1,HSF1,FOXA2,AR,RXRA,EPAS1,NR2F2,SMAD2,SMAD3
GO: Biological Process	GO:0009888	tissue development		2.368e-13	6.588e-10	1.292e-11	1.099e-10	30	1794	MYC,SOX2,JUNB,ZEB1,CEBPB,FOXP2,NFATC1,NFE2,FOS,GATA3,SMARCA4,IKZF1,ATF3,MAFF,REST,RUNX2,RUNX1,FOXA2,TAL1,AR,RXRA,NR2F2,SAP30,STAT1,SMAD2,SMAD3,STAT5A,HDAC1,HDAC2,PML
GO: Biological Process	GO:1901700	response to oxygen-containing compound		3.949e-13	1.099e-09	2.113e-11	1.797e-10	26	1314	SOX2,JUNB,JUND,ZEB1,CEBPB,BRCA1,FOS,SREBF1,ETS1,GATA3,SMARCC1,E2F1,RUNX1,USF1,HSF1,FOXA2,HNF4A,HMGN3,RXRA,NR2F2,STAT1,LGALS1,STAT3,SMAD2,STAT5A,HDAC2
GO: Biological Process	GO:0045165	cell fate commitment		6.851e-13	1.906e-09	3.596e-11	3.06e-10	14	261	SOX2,BATF,GATA2,GATA3,SMARCA4,IRF4,RUNX2,FOXA2,TAL1,AR,EPAS1,NR2F2,SMAD2,PML
GO: Biological Process	GO:0016568	chromatin modification		7.875e-13	2.191e-09	4.057e-11	3.452e-10	18	540	MYC,BRCA1,GATA2,SREBF1,GATA3,SMARCA4,CBX3,SMARCC1,IRF4,IKZF1,CHD2,TAF1,REST,FOXA2,HMGN3,HDAC1,HDAC2,PML
GO: Biological Process	GO:0008283	cell proliferation		8.856e-13	2.464e-09	4.479e-11	3.811e-10	30	1887	MYC,SOX2,JUNB,ZEB1,CEBPA,CEBPB,BRCA1,FOXP2,GATA2,ETS1,GATA3,E2F1,ATF3,REST,RUNX2,RUNX1,HSF1,HNF4A,TAL1,AR,RXRA,NR2F2,STAT1,STAT3,SMAD2,SMAD3,STAT5A,HDAC1,HDAC2,PML
GO: Biological Process	GO:0061061	muscle structure development		1.367e-12	3.802e-09	6.789e-11	5.777e-10	18	558	MYC,ZEB1,TCF12,FOXP2,FOS,SMARCA4,CHD2,ATF3,MAFF,REST,RXRA,EPAS1,NR2F2,SAP30,LGALS1,SMAD3,HDAC1,HDAC2
GO: Biological Process	GO:0048863	stem cell differentiation		1.27e-11	3.533e-08	6.199e-10	5.274e-09	14	324	SOX2,NFATC1,BATF,GATA2,SMARCA4,CHD2,REST,RUNX2,FOXA2,TAL1,STAT1,STAT3,SMAD2,SMAD3
GO: Biological Process	GO:0014070	response to organic cyclic compound		2.427e-11	6.751e-08	1.164e-09	9.904e-09	19	759	JUNB,JUND,CEBPA,BRCA1,FOS,SREBF1,ETS1,GATA3,REST,HNF4A,AR,RXRA,NR2F2,STAT1,LGALS1,STAT3,SMAD2,SMAD3,HDAC2
GO: Biological Process	GO:0048732	gland development		3.671e-11	1.021e-07	1.731e-09	1.473e-08	15	424	SOX2,CEBPA,CEBPB,GATA2,ETS1,GATA3,SMARCA4,IKZF1,RUNX1,USF2,AR,RXRA,SMAD3,STAT5A,PML
GO: Biological Process	GO:0006352	DNA-templated transcription, initiation		6.587e-11	1.833e-07	3.054e-09	2.599e-08	12	236	MYC,JUNB,GTF2B,BCLAF1,TAF1,RUNX2,HNF4A,AR,RXRA,SMAD2,SMAD3,HDAC1
GO: Biological Process	GO:0009628	response to abiotic stimulus		7.252e-11	2.018e-07	3.308e-09	2.814e-08	21	1025	MYC,SOX2,JUNB,JUND,BRCA1,FOXP2,FOS,BACH1,RBP1,ETS1,GATA3,E2F1,BCL3,REST,USF1,HSF1,EPAS1,STAT1,SMAD3,HDAC2,PML
GO: Biological Process	GO:0009887	organ morphogenesis		8.091e-11	2.251e-07	3.63e-09	3.089e-08	20	920	MYC,SOX2,ZEB1,FOXP2,GATA2,GATA3,SMARCA4,SMARCC1,RUNX2,RUNX1,FOXA2,AR,RXRA,STAT1,STAT3,SMAD2,SMAD3,STAT5A,HDAC1,HDAC2
GO: Biological Process	GO:0051093	negative regulation of developmental process		8.447e-11	2.35e-07	3.73e-09	3.174e-08	18	716	MYC,SOX2,ZEB1,NFE2,GATA2,GATA3,SMARCA4,REST,RUNX1,FOXA2,TAL1,STAT1,STAT3,SMAD3,STAT5A,HDAC1,HDAC2,PML
GO: Biological Process	GO:0006367	transcription initiation from RNA polymerase II promoter		1.908e-10	5.307e-07	8.293e-09	7.056e-08	11	200	MYC,JUNB,GTF2B,TAF1,RUNX2,HNF4A,AR,RXRA,SMAD2,SMAD3,HDAC1
GO: Biological Process	GO:0048598	embryonic morphogenesis		2.739e-10	7.619e-07	1.172e-08	9.973e-08	16	577	MYC,SOX2,ZEB1,SUPT20H,GATA2,GATA3,SMARCA4,RUNX2,FOXA2,HNF4A,TAL1,AR,SMAD2,SMAD3,HDAC1,HDAC2
GO: Biological Process	GO:1901698	response to nitrogen compound		1.024e-09	2.849e-06	4.317e-08	3.673e-07	18	836	MYC,JUNB,JUND,ZEB1,CEBPA,CEBPB,BRCA1,FOS,SREBF1,SMARCC1,USF1,HNF4A,STAT1,STAT3,SMAD2,SMAD3,STAT5A,HDAC2
GO: Biological Process	GO:1902105	regulation of leukocyte differentiation		1.06e-09	2.949e-06	4.401e-08	3.744e-07	11	235	MYC,ZEB1,FOS,RBP1,GATA2,GATA3,IRF4,IKZF1,RUNX1,TAL1,STAT5A
GO: Biological Process	GO:0048608	reproductive structure development		1.238e-09	3.445e-06	5.066e-08	4.31e-07	14	459	SOX2,JUNB,CEBPA,CEBPB,NFE2,GATA2,GATA3,RUNX1,HSF1,AR,RXRA,EPAS1,NR2F2,STAT5A
GO: Biological Process	GO:0048545	response to steroid hormone		1.348e-09	3.751e-06	5.437e-08	4.626e-07	13	381	JUNB,CEBPA,BRCA1,FOS,SREBF1,ETS1,GATA3,REST,HNF4A,AR,RXRA,NR2F2,STAT3
GO: Biological Process	GO:0061458	reproductive system development		1.385e-09	3.853e-06	5.504e-08	4.683e-07	14	463	SOX2,JUNB,CEBPA,CEBPB,NFE2,GATA2,GATA3,RUNX1,HSF1,AR,RXRA,EPAS1,NR2F2,STAT5A
GO: Biological Process	GO:0009725	response to hormone		1.963e-09	5.461e-06	7.691e-08	6.544e-07	18	871	JUNB,JUND,CEBPA,BRCA1,FOS,SREBF1,ETS1,GATA3,SMARCC1,REST,USF1,HNF4A,AR,RXRA,NR2F2,STAT1,STAT3,STAT5A
GO: Biological Process	GO:0022603	regulation of anatomical structure morphogenesis		2.08e-09	5.785e-06	8.035e-08	6.836e-07	17	766	MYC,FOXP2,NFE2,GATA2,ETS1,GATA3,RUNX2,RUNX1,FOXA2,HNF4A,AR,RXRA,STAT1,SMAD2,SMAD3,HDAC2,PML
GO: Biological Process	GO:0045596	negative regulation of cell differentiation		2.152e-09	5.986e-06	8.142e-08	6.928e-07	15	569	MYC,SOX2,ZEB1,GATA2,GATA3,SMARCA4,REST,RUNX1,FOXA2,TAL1,STAT1,STAT3,SMAD3,STAT5A,HDAC1
GO: Biological Process	GO:0060429	epithelium development		2.166e-09	6.025e-06	8.142e-08	6.928e-07	20	1110	MYC,SOX2,ZEB1,CEBPB,FOXP2,GATA3,SMARCA4,MAFF,RUNX1,FOXA2,AR,RXRA,NR2F2,STAT1,SMAD2,SMAD3,STAT5A,HDAC1,HDAC2,PML
GO: Biological Process	GO:0001892	embryonic placenta development		2.334e-09	6.493e-06	8.658e-08	7.366e-07	8	95	JUNB,CEBPA,CEBPB,NFE2,GATA2,HSF1,EPAS1,NR2F2
GO: Biological Process	GO:0048646	anatomical structure formation involved in morphogenesis		2.939e-09	8.176e-06	1.076e-07	9.153e-07	19	1009	SOX2,JUNB,NFE2,GATA2,ETS1,GATA3,SMARCA4,RUNX1,FOXA2,TAL1,AR,RXRA,EPAS1,STAT1,SMAD2,SMAD3,HDAC1,HDAC2,PML
GO: Biological Process	GO:0048468	cell development		3.243e-09	9.022e-06	1.172e-07	9.97e-07	26	1970	SOX2,JUND,ZEB1,CEBPA,TCF12,BRCA1,NFATC1,GATA2,GATA3,SMARCA4,REST,RUNX2,RUNX1,FOXA2,PBX3,TAL1,AR,EPAS1,STAT1,LGALS1,STAT3,SMAD2,SMAD3,HDAC1,HDAC2,PML
GO: Biological Process	GO:0030855	epithelial cell differentiation		3.437e-09	9.563e-06	1.226e-07	1.043e-06	15	589	SOX2,ZEB1,CEBPB,GATA3,SMARCA4,MAFF,FOXA2,AR,RXRA,NR2F2,STAT1,SMAD3,STAT5A,HDAC1,HDAC2
GO: Biological Process	GO:0022414	reproductive process		3.529e-09	9.819e-06	1.233e-07	1.049e-06	21	1269	SOX2,JUNB,CEBPA,CEBPB,NFE2,FOS,GATA2,ETS1,GATA3,E2F1,MAFF,RUNX1,USF2,HSF1,HNF4A,AR,RXRA,EPAS1,NR2F2,STAT3,STAT5A
GO: Biological Process	GO:0072359	circulatory system development		3.589e-09	9.984e-06	1.233e-07	1.049e-06	18	905	JUNB,NFATC1,NFE2,GATA2,ETS1,GATA3,SMARCA4,REST,RUNX1,TAL1,RXRA,EPAS1,NR2F2,STAT1,SMAD2,SMAD3,HDAC2,PML
GO: Biological Process	GO:0072358	cardiovascular system development		3.589e-09	9.984e-06	1.233e-07	1.049e-06	18	905	JUNB,NFATC1,NFE2,GATA2,ETS1,GATA3,SMARCA4,REST,RUNX1,TAL1,RXRA,EPAS1,NR2F2,STAT1,SMAD2,SMAD3,HDAC2,PML
GO: Biological Process	GO:0001890	placenta development		5.664e-09	1.576e-05	1.922e-07	1.635e-06	9	154	JUNB,CEBPA,CEBPB,NFE2,GATA2,HSF1,RXRA,EPAS1,NR2F2
GO: Biological Process	GO:0007423	sensory organ development		6.91e-09	1.922e-05	2.316e-07	1.971e-06	14	525	MYC,SOX2,ZEB1,CEBPA,FOXP2,GATA2,GATA3,SMARCA4,IKZF1,RXRA,STAT3,SMAD3,HDAC1,HDAC2
GO: Biological Process	GO:0035295	tube development		7.166e-09	1.994e-05	2.373e-07	2.019e-06	15	622	MYC,SOX2,ZEB1,CEBPA,FOXP2,GATA2,SREBF1,GATA3,FOXA2,AR,EPAS1,STAT1,SMAD2,SMAD3,PML
GO: Biological Process	GO:0002761	regulation of myeloid leukocyte differentiation		7.528e-09	2.094e-05	2.464e-07	2.096e-06	8	110	MYC,FOS,RBP1,GATA2,IKZF1,RUNX1,TAL1,STAT5A
GO: Biological Process	GO:0060284	regulation of cell development		7.911e-09	2.201e-05	2.559e-07	2.177e-06	16	729	SOX2,ZEB1,TCF12,GATA2,GATA3,REST,FOXA2,TAL1,STAT1,LGALS1,STAT3,SMAD2,SMAD3,HDAC1,HDAC2,PML
GO: Biological Process	GO:0007517	muscle organ development		1.032e-08	2.871e-05	3.3e-07	2.808e-06	12	368	MYC,TCF12,FOXP2,FOS,CHD2,ATF3,MAFF,RXRA,NR2F2,SAP30,SMAD3,HDAC2
GO: Biological Process	GO:0051726	regulation of cell cycle		1.171e-08	3.258e-05	3.703e-07	3.15e-06	17	860	MYC,SOX2,JUNB,BRCA1,ETS1,GATA3,SMARCA4,E2F1,HSF1,HNF4A,TAL1,NR2F2,SMAD3,STAT5A,HDAC1,HDAC2,PML
GO: Biological Process	GO:0003006	developmental process involved in reproduction		1.681e-08	4.677e-05	5.255e-07	4.471e-06	15	663	SOX2,JUNB,CEBPA,CEBPB,NFE2,GATA2,GATA3,RUNX1,HSF1,HNF4A,AR,RXRA,EPAS1,NR2F2,STAT5A
GO: Biological Process	GO:0045639	positive regulation of myeloid cell differentiation		1.733e-08	4.823e-05	5.287e-07	4.498e-06	7	79	FOS,GATA2,ETS1,IKZF1,RUNX1,TAL1,STAT5A
GO: Biological Process	GO:0010243	response to organonitrogen compound		1.74e-08	4.841e-05	5.287e-07	4.498e-06	16	771	MYC,JUNB,JUND,ZEB1,CEBPA,CEBPB,BRCA1,FOS,SREBF1,SMARCC1,USF1,HNF4A,STAT1,STAT3,STAT5A,HDAC2
GO: Biological Process	GO:0009611	response to wounding		1.748e-08	4.864e-05	5.287e-07	4.498e-06	20	1255	MYC,SOX2,CEBPA,CEBPB,MAFK,NFE2,FOS,GATA2,ETS1,GATA3,MAFF,USF1,FOXA2,HNF4A,LGALS1,STAT3,SMAD3,STAT5A,HDAC1,HDAC2
GO: Biological Process	GO:0048729	tissue morphogenesis		2.038e-08	5.669e-05	6.095e-07	5.186e-06	14	572	MYC,SOX2,GATA3,SMARCA4,RUNX1,FOXA2,TAL1,AR,RXRA,STAT1,SMAD2,SMAD3,STAT5A,PML
GO: Biological Process	GO:0045637	regulation of myeloid cell differentiation		2.435e-08	6.775e-05	7.162e-07	6.093e-06	9	182	MYC,FOS,RBP1,GATA2,ETS1,IKZF1,RUNX1,TAL1,STAT5A
GO: Biological Process	GO:0070848	response to growth factor		2.446e-08	6.804e-05	7.162e-07	6.093e-06	15	682	MYC,SOX2,JUNB,ZEB1,FOS,GATA3,E2F1,RUNX2,RUNX1,STAT3,SMAD2,SMAD3,HDAC1,HDAC2,PML
GO: Biological Process	GO:0007167	enzyme linked receptor protein signaling pathway		2.595e-08	7.22e-05	7.52e-07	6.399e-06	18	1028	MYC,JUNB,ZEB1,FOS,SREBF1,GATA3,SMARCC1,RUNX2,HNF4A,AR,STAT1,STAT3,SMAD2,SMAD3,STAT5A,HDAC1,HDAC2,PML
GO: Biological Process	GO:1901701	cellular response to oxygen-containing compound		4.775e-08	0.0001328	1.37e-06	1.165e-05	16	829	ZEB1,CEBPB,BRCA1,FOS,SREBF1,ETS1,SMARCC1,E2F1,USF1,FOXA2,HNF4A,HMGN3,STAT1,LGALS1,STAT3,STAT5A
GO: Biological Process	GO:0001654	eye development		4.892e-08	0.0001361	1.389e-06	1.182e-05	11	340	SOX2,ZEB1,FOXP2,GATA3,SMARCA4,IKZF1,RXRA,STAT3,SMAD3,HDAC1,HDAC2
GO: Biological Process	GO:0000430	regulation of transcription from RNA polymerase II promoter by glucose		4.998e-08	0.0001391	1.391e-06	1.183e-05	3	3	USF1,USF2,FOXA2
GO: Biological Process	GO:0000432	positive regulation of transcription from RNA polymerase II promoter by glucose		4.998e-08	0.0001391	1.391e-06	1.183e-05	3	3	USF1,USF2,FOXA2
GO: Biological Process	GO:0002682	regulation of immune system process		5.685e-08	0.0001582	1.566e-06	1.332e-05	19	1212	MYC,ZEB1,NFATC1,FOS,RBP1,GATA2,ETS1,GATA3,ELF1,IRF4,IKZF1,RUNX1,TAL1,STAT1,LGALS1,SMAD3,STAT5A,PML,LGALS8
GO: Biological Process	GO:0007417	central nervous system development		7.794e-08	0.0002168	2.126e-06	1.809e-05	16	859	SOX2,ZEB1,FOXP2,GATA2,ETS1,SMARCA4,E2F1,IKZF1,RUNX1,FOXA2,PBX3,TAL1,NR2F2,STAT3,HDAC1,HDAC2
GO: Biological Process	GO:0032870	cellular response to hormone stimulus		7.939e-08	0.0002209	2.144e-06	1.825e-05	13	537	JUNB,FOS,SREBF1,SMARCC1,REST,USF1,HNF4A,AR,RXRA,NR2F2,STAT1,STAT3,STAT5A
GO: Biological Process	GO:0045786	negative regulation of cell cycle		1.004e-07	0.0002793	2.686e-06	2.285e-05	11	365	MYC,SOX2,BRCA1,ETS1,GATA3,HNF4A,NR2F2,SMAD3,HDAC1,HDAC2,PML
GO: Biological Process	GO:0016570	histone modification		1.032e-07	0.0002872	2.735e-06	2.327e-05	11	366	BRCA1,GATA2,SREBF1,GATA3,SMARCA4,IRF4,TAF1,REST,HDAC1,HDAC2,PML
GO: Biological Process	GO:0030851	granulocyte differentiation		1.165e-07	0.0003242	3.059e-06	2.603e-05	5	32	RBP1,GATA2,IKZF1,RUNX1,TAL1
GO: Biological Process	GO:0016569	covalent chromatin modification		1.216e-07	0.0003383	3.161e-06	2.69e-05	11	372	BRCA1,GATA2,SREBF1,GATA3,SMARCA4,IRF4,TAF1,REST,HDAC1,HDAC2,PML
GO: Biological Process	GO:0071363	cellular response to growth factor stimulus		1.318e-07	0.0003667	3.395e-06	2.889e-05	14	665	MYC,JUNB,ZEB1,FOS,GATA3,E2F1,RUNX2,RUNX1,STAT3,SMAD2,SMAD3,HDAC1,HDAC2,PML
GO: Biological Process	GO:0043010	camera-type eye development		1.409e-07	0.0003919	3.596e-06	3.059e-05	10	296	SOX2,ZEB1,FOXP2,GATA3,SMARCA4,IKZF1,RXRA,SMAD3,HDAC1,HDAC2
GO: Biological Process	GO:0030218	erythrocyte differentiation		1.436e-07	0.0003995	3.632e-06	3.09e-05	7	107	GATA2,ETS1,GATA3,SMARCA4,TAL1,EPAS1,STAT5A
GO: Biological Process	GO:0030900	forebrain development		1.506e-07	0.000419	3.775e-06	3.211e-05	11	380	SOX2,ZEB1,FOXP2,GATA2,ETS1,SMARCA4,E2F1,IKZF1,NR2F2,HDAC1,HDAC2
GO: Biological Process	GO:0071560	cellular response to transforming growth factor beta stimulus		1.563e-07	0.0004348	3.882e-06	3.303e-05	9	226	MYC,JUNB,ZEB1,FOS,RUNX1,SMAD2,SMAD3,HDAC1,PML
GO: Biological Process	GO:0071559	response to transforming growth factor beta		1.623e-07	0.0004514	3.995e-06	3.399e-05	9	227	MYC,JUNB,ZEB1,FOS,RUNX1,SMAD2,SMAD3,HDAC1,PML
GO: Biological Process	GO:0030098	lymphocyte differentiation		1.86e-07	0.0005174	4.539e-06	3.862e-05	10	305	ZEB1,BATF,GATA3,IRF4,IKZF1,BCL3,RUNX2,LGALS1,STAT5A,LGALS8
GO: Biological Process	GO:0000436	carbon catabolite activation of transcription from RNA polymerase II promoter		1.987e-07	0.0005527	4.724e-06	4.019e-05	3	4	USF1,USF2,FOXA2
GO: Biological Process	GO:0046016	positive regulation of transcription by glucose		1.987e-07	0.0005527	4.724e-06	4.019e-05	3	4	USF1,USF2,FOXA2
GO: Biological Process	GO:0000429	carbon catabolite regulation of transcription from RNA polymerase II promoter		1.987e-07	0.0005527	4.724e-06	4.019e-05	3	4	USF1,USF2,FOXA2
GO: Biological Process	GO:0044706	multi-multicellular organism process		2.177e-07	0.0006056	5.132e-06	4.366e-05	9	235	JUNB,FOS,ETS1,MAFF,HSF1,AR,RXRA,NR2F2,STAT5A
GO: Biological Process	GO:0007049	cell cycle		2.213e-07	0.0006156	5.173e-06	4.401e-05	21	1611	MYC,SOX2,JUNB,BRCA1,NFATC1,BACH1,ETS1,GATA3,SMARCA4,E2F1,IKZF1,TAF1,HSF1,HNF4A,TAL1,NR2F2,SMAD3,STAT5A,HDAC1,HDAC2,PML
GO: Biological Process	GO:0010941	regulation of cell death		2.266e-07	0.0006305	5.254e-06	4.47e-05	20	1466	MYC,SOX2,CEBPB,BRCA1,BCLAF1,ETS1,GATA3,E2F1,BCL3,REST,AR,RXRA,STAT1,LGALS1,STAT3,SMAD3,STAT5A,HDAC1,HDAC2,PML
GO: Biological Process	GO:0071407	cellular response to organic cyclic compound		2.294e-07	0.0006382	5.274e-06	4.487e-05	10	312	CEBPA,BRCA1,REST,HNF4A,AR,RXRA,NR2F2,LGALS1,SMAD2,SMAD3
GO: Biological Process	GO:0051817	modification of morphology or physiology of other organism involved in symbiotic interaction		2.356e-07	0.0006556	5.374e-06	4.572e-05	6	70	MYC,SMARCA4,REST,RXRA,SMAD3,HDAC1
GO: Biological Process	GO:0034101	erythrocyte homeostasis		2.501e-07	0.0006957	5.656e-06	4.813e-05	7	116	GATA2,ETS1,GATA3,SMARCA4,TAL1,EPAS1,STAT5A
GO: Biological Process	GO:0016032	viral process		3.13e-07	0.0008709	7.023e-06	5.976e-05	14	714	MYC,GTF2B,CEBPA,SMARCA4,TAF1,REST,USF1,USF2,RXRA,STAT1,STAT3,SMAD3,HDAC1,PML
GO: Biological Process	GO:0007178	transmembrane receptor protein serine/threonine kinase signaling pathway		3.535e-07	0.0009834	7.867e-06	6.693e-05	10	327	MYC,JUNB,ZEB1,FOS,RUNX2,HNF4A,SMAD2,SMAD3,HDAC1,PML
GO: Biological Process	GO:1901699	cellular response to nitrogen compound		3.691e-07	0.001027	8.149e-06	6.934e-05	12	511	ZEB1,CEBPB,BRCA1,SREBF1,SMARCC1,USF1,HNF4A,STAT1,STAT3,SMAD2,SMAD3,STAT5A
GO: Biological Process	GO:0044764	multi-organism cellular process		3.765e-07	0.001047	8.248e-06	7.017e-05	14	725	MYC,GTF2B,CEBPA,SMARCA4,TAF1,REST,USF1,USF2,RXRA,STAT1,STAT3,SMAD3,HDAC1,PML
GO: Biological Process	GO:0007565	female pregnancy		3.797e-07	0.001056	8.253e-06	7.022e-05	8	182	JUNB,FOS,ETS1,HSF1,AR,RXRA,NR2F2,STAT5A
GO: Biological Process	GO:0042981	regulation of apoptotic process		4.122e-07	0.001147	8.889e-06	7.563e-05	19	1376	MYC,SOX2,CEBPB,BRCA1,BCLAF1,ETS1,GATA3,E2F1,BCL3,REST,AR,RXRA,STAT1,LGALS1,SMAD3,STAT5A,HDAC1,HDAC2,PML
GO: Biological Process	GO:0043067	regulation of programmed cell death		4.921e-07	0.001369	1.044e-05	8.883e-05	19	1392	MYC,SOX2,CEBPB,BRCA1,BCLAF1,ETS1,GATA3,E2F1,BCL3,REST,AR,RXRA,STAT1,LGALS1,SMAD3,STAT5A,HDAC1,HDAC2,PML
GO: Biological Process	GO:0042110	T cell activation		4.926e-07	0.00137	1.044e-05	8.883e-05	11	428	ZEB1,BATF,GATA3,IRF4,IKZF1,BCL3,RUNX2,LGALS1,SMAD3,STAT5A,LGALS8
GO: Biological Process	GO:0045991	carbon catabolite activation of transcription		4.954e-07	0.001378	1.044e-05	8.883e-05	3	5	USF1,USF2,FOXA2
GO: Biological Process	GO:0006359	regulation of transcription from RNA polymerase III promoter		5.233e-07	0.001456	1.095e-05	9.312e-05	4	18	CEBPA,BRCA1,FOXA2,AR
GO: Biological Process	GO:0048864	stem cell development		5.438e-07	0.001513	1.129e-05	9.606e-05	9	262	SOX2,NFATC1,GATA2,SMARCA4,FOXA2,TAL1,STAT3,SMAD2,SMAD3
GO: Biological Process	GO:0009612	response to mechanical stimulus		5.481e-07	0.001525	1.13e-05	9.61e-05	8	191	MYC,SOX2,JUNB,JUND,FOXP2,FOS,ETS1,STAT1
GO: Biological Process	GO:0007179	transforming growth factor beta receptor signaling pathway		6.414e-07	0.001784	1.312e-05	0.0001116	8	195	MYC,JUNB,ZEB1,FOS,SMAD2,SMAD3,HDAC1,PML
GO: Biological Process	GO:0051128	regulation of cellular component organization		7.455e-07	0.002074	1.514e-05	0.0001288	21	1733	MYC,BRCA1,NFE2,BCLAF1,GATA2,SREBF1,ETS1,GATA3,SMARCA4,E2F1,TAF1,FOXA2,HNF4A,TAL1,AR,STAT1,LGALS1,SMAD2,SMAD3,HDAC2,PML
GO: Biological Process	GO:0035270	endocrine system development		7.755e-07	0.002158	1.563e-05	0.000133	7	137	SOX2,GATA2,ETS1,GATA3,FOXA2,HNF4A,SMAD3
GO: Biological Process	GO:0014706	striated muscle tissue development		7.88e-07	0.002192	1.577e-05	0.0001342	10	357	MYC,FOXP2,FOS,ATF3,MAFF,RXRA,NR2F2,SAP30,SMAD3,HDAC2
GO: Biological Process	GO:0002262	myeloid cell homeostasis		8.146e-07	0.002266	1.619e-05	0.0001377	7	138	GATA2,ETS1,GATA3,SMARCA4,TAL1,EPAS1,STAT5A
GO: Biological Process	GO:0035821	modification of morphology or physiology of other organism		8.636e-07	0.002402	1.704e-05	0.000145	6	87	MYC,SMARCA4,REST,RXRA,SMAD3,HDAC1
GO: Biological Process	GO:0046015	regulation of transcription by glucose		9.881e-07	0.002749	1.918e-05	0.0001632	3	6	USF1,USF2,FOXA2
GO: Biological Process	GO:0060374	mast cell differentiation		9.881e-07	0.002749	1.918e-05	0.0001632	3	6	GATA3,TAL1,STAT5A
GO: Biological Process	GO:0044419	interspecies interaction between organisms		1.005e-06	0.002795	1.918e-05	0.0001632	14	787	MYC,GTF2B,CEBPA,SMARCA4,TAF1,REST,USF1,USF2,RXRA,STAT1,STAT3,SMAD3,HDAC1,PML
GO: Biological Process	GO:0044403	symbiosis, encompassing mutualism through parasitism		1.005e-06	0.002795	1.918e-05	0.0001632	14	787	MYC,GTF2B,CEBPA,SMARCA4,TAF1,REST,USF1,USF2,RXRA,STAT1,STAT3,SMAD3,HDAC1,PML
GO: Biological Process	GO:0030217	T cell differentiation		1.007e-06	0.002801	1.918e-05	0.0001632	8	207	ZEB1,BATF,GATA3,IRF4,IKZF1,BCL3,RUNX2,STAT5A
GO: Biological Process	GO:0060216	definitive hemopoiesis		1.015e-06	0.002823	1.921e-05	0.0001634	4	21	GATA2,SMARCA4,RUNX1,TAL1
GO: Biological Process	GO:0033044	regulation of chromosome organization		1.085e-06	0.003019	2.029e-05	0.0001726	7	144	MYC,BRCA1,GATA2,SREBF1,GATA3,TAL1,PML
GO: Biological Process	GO:0001568	blood vessel development		1.087e-06	0.003023	2.029e-05	0.0001726	12	566	JUNB,NFE2,GATA2,ETS1,SMARCA4,RUNX1,TAL1,RXRA,EPAS1,NR2F2,STAT1,PML
GO: Biological Process	GO:0030522	intracellular receptor signaling pathway		1.129e-06	0.003139	2.093e-05	0.0001781	9	286	BRCA1,SMARCA4,HNF4A,AR,RXRA,NR2F2,STAT3,HDAC1,PML
GO: Biological Process	GO:0042060	wound healing		1.187e-06	0.003303	2.188e-05	0.0001861	13	681	MYC,MAFK,NFE2,GATA2,ETS1,GATA3,MAFF,USF1,FOXA2,HNF4A,SMAD3,HDAC1,HDAC2
GO: Biological Process	GO:0060537	muscle tissue development		1.201e-06	0.00334	2.191e-05	0.0001864	10	374	MYC,FOXP2,FOS,ATF3,MAFF,RXRA,NR2F2,SAP30,SMAD3,HDAC2
GO: Biological Process	GO:0060485	mesenchyme development		1.205e-06	0.003352	2.191e-05	0.0001864	8	212	MYC,NFATC1,REST,FOXA2,RXRA,STAT1,SMAD2,SMAD3
GO: Biological Process	GO:0023019	signal transduction involved in regulation of gene expression		1.237e-06	0.003441	2.234e-05	0.0001901	4	22	FOXA2,HNF4A,SMAD2,SMAD3
GO: Biological Process	GO:0009968	negative regulation of signal transduction		1.324e-06	0.003685	2.377e-05	0.0002023	15	930	MYC,SOX2,GATA2,GATA3,SMARCA4,ELF1,IRF4,RUNX2,HNF4A,AR,STAT1,SMAD2,SMAD3,HDAC1,HDAC2
GO: Biological Process	GO:0033554	cellular response to stress		1.367e-06	0.003803	2.438e-05	0.0002074	19	1489	MYC,CEBPB,BRCA1,BATF,BCLAF1,FOS,BACH1,SREBF1,ETS1,E2F1,CHD2,ATF3,TAF1,BCL3,HSF1,EPAS1,HDAC1,HDAC2,PML
GO: Biological Process	GO:0007369	gastrulation		1.63e-06	0.004534	2.888e-05	0.0002457	7	153	SOX2,SUPT20H,FOXA2,HNF4A,TAL1,SMAD2,SMAD3
GO: Biological Process	GO:0045990	carbon catabolite regulation of transcription		1.725e-06	0.004798	3.017e-05	0.0002567	3	7	USF1,USF2,FOXA2
GO: Biological Process	GO:0045945	positive regulation of transcription from RNA polymerase III promoter		1.725e-06	0.004798	3.017e-05	0.0002567	3	7	CEBPA,FOXA2,AR
GO: Biological Process	GO:0048562	embryonic organ morphogenesis		1.769e-06	0.004922	3.076e-05	0.0002617	9	302	MYC,SOX2,ZEB1,GATA2,GATA3,SMARCA4,RUNX2,SMAD2,SMAD3
GO: Biological Process	GO:0001944	vasculature development		1.83e-06	0.005091	3.162e-05	0.0002691	12	595	JUNB,NFE2,GATA2,ETS1,SMARCA4,RUNX1,TAL1,RXRA,EPAS1,NR2F2,STAT1,PML
GO: Biological Process	GO:0002244	hematopoietic progenitor cell differentiation		2.107e-06	0.005863	3.619e-05	0.0003079	7	159	BATF,GATA2,GATA3,CHD2,REST,RUNX1,TAL1
GO: Biological Process	GO:0048514	blood vessel morphogenesis		2.25e-06	0.00626	3.825e-05	0.0003254	11	500	JUNB,GATA2,ETS1,SMARCA4,RUNX1,TAL1,RXRA,EPAS1,NR2F2,STAT1,PML
GO: Biological Process	GO:0016575	histone deacetylation		2.255e-06	0.006272	3.825e-05	0.0003254	5	57	SREBF1,REST,HDAC1,HDAC2,PML
GO: Biological Process	GO:0023057	negative regulation of signaling		2.503e-06	0.006963	4.22e-05	0.000359	15	979	MYC,SOX2,GATA2,GATA3,SMARCA4,ELF1,IRF4,RUNX2,HNF4A,AR,STAT1,SMAD2,SMAD3,HDAC1,HDAC2
GO: Biological Process	GO:0010648	negative regulation of cell communication		2.567e-06	0.00714	4.276e-05	0.0003638	15	981	MYC,SOX2,GATA2,GATA3,SMARCA4,ELF1,IRF4,RUNX2,HNF4A,AR,STAT1,SMAD2,SMAD3,HDAC1,HDAC2
GO: Biological Process	GO:0050673	epithelial cell proliferation		2.567e-06	0.00714	4.276e-05	0.0003638	9	316	MYC,SOX2,CEBPB,FOXP2,GATA3,AR,NR2F2,STAT1,SMAD3
GO: Biological Process	GO:0048585	negative regulation of response to stimulus		2.696e-06	0.0075	4.464e-05	0.0003799	16	1120	MYC,SOX2,GATA2,GATA3,SMARCA4,ELF1,IRF4,RUNX2,FOXA2,HNF4A,AR,STAT1,SMAD2,SMAD3,HDAC1,HDAC2
GO: Biological Process	GO:2000027	regulation of organ morphogenesis		2.921e-06	0.008127	4.809e-05	0.0004092	7	167	MYC,FOXP2,GATA3,RUNX2,AR,RXRA,STAT1
GO: Biological Process	GO:0001655	urogenital system development		3.07e-06	0.008541	5.007e-05	0.000426	9	323	MYC,GATA2,GATA3,AR,RXRA,STAT1,SMAD2,SMAD3,STAT5A
GO: Biological Process	GO:1902275	regulation of chromatin organization		3.078e-06	0.008562	5.007e-05	0.000426	6	108	BRCA1,GATA2,SREBF1,GATA3,TAL1,PML
GO: Biological Process	GO:0044702	single organism reproductive process		3.238e-06	0.009008	5.237e-05	0.0004456	16	1136	SOX2,JUNB,CEBPA,CEBPB,NFE2,GATA2,GATA3,E2F1,RUNX1,USF2,HSF1,AR,RXRA,EPAS1,NR2F2,STAT5A
GO: Biological Process	GO:0042493	response to drug		3.464e-06	0.009637	5.57e-05	0.0004739	10	421	MYC,JUNB,FOS,SREBF1,GATA3,REST,STAT1,LGALS1,STAT3,HDAC2
GO: Biological Process	GO:0045667	regulation of osteoblast differentiation		3.803e-06	0.01058	6.08e-05	0.0005173	6	112	SOX2,JUND,CEBPA,CEBPB,RUNX2,SMAD3
GO: Biological Process	GO:0051960	regulation of nervous system development		3.882e-06	0.0108	6.171e-05	0.0005251	12	640	SOX2,ZEB1,TCF12,GATA2,GATA3,REST,FOXA2,RXRA,LGALS1,STAT3,HDAC1,HDAC2
GO: Biological Process	GO:0060395	SMAD protein signal transduction		3.938e-06	0.01095	6.224e-05	0.0005296	4	29	FOS,HNF4A,SMAD2,SMAD3
GO: Biological Process	GO:0030856	regulation of epithelial cell differentiation		4.215e-06	0.01173	6.624e-05	0.0005636	6	114	SOX2,ZEB1,GATA3,MAFF,STAT1,STAT5A
GO: Biological Process	GO:0007420	brain development		4.271e-06	0.01188	6.675e-05	0.000568	12	646	SOX2,ZEB1,FOXP2,GATA2,ETS1,SMARCA4,E2F1,IKZF1,FOXA2,NR2F2,HDAC1,HDAC2
GO: Biological Process	GO:0007519	skeletal muscle tissue development		4.796e-06	0.01334	7.454e-05	0.0006343	7	180	MYC,FOXP2,FOS,ATF3,MAFF,NR2F2,SAP30
GO: Biological Process	GO:0035914	skeletal muscle cell differentiation		5.053e-06	0.01406	7.809e-05	0.0006644	5	67	MYC,FOS,ATF3,MAFF,SAP30
GO: Biological Process	GO:0060396	growth hormone receptor signaling pathway		5.187e-06	0.01443	7.973e-05	0.0006784	4	31	HNF4A,STAT1,STAT3,STAT5A
GO: Biological Process	GO:0006476	protein deacetylation		5.438e-06	0.01513	8.312e-05	0.0007072	5	68	SREBF1,REST,HDAC1,HDAC2,PML
GO: Biological Process	GO:0030278	regulation of ossification		5.543e-06	0.01542	8.427e-05	0.000717	7	184	SOX2,JUND,CEBPA,CEBPB,NFE2,RUNX2,SMAD3
GO: Biological Process	GO:0051240	positive regulation of multicellular organismal process		5.74e-06	0.01597	8.678e-05	0.0007383	12	665	MYC,GATA3,IKZF1,BCL3,RUNX2,USF1,HSF1,AR,SMAD3,STAT5A,HDAC2,PML
GO: Biological Process	GO:0002313	mature B cell differentiation involved in immune response		5.865e-06	0.01632	8.82e-05	0.0007504	3	10	BCL3,LGALS1,LGALS8
GO: Biological Process	GO:0071378	cellular response to growth hormone stimulus		5.912e-06	0.01645	8.842e-05	0.0007523	4	32	HNF4A,STAT1,STAT3,STAT5A
GO: Biological Process	GO:0060538	skeletal muscle organ development		6.165e-06	0.01715	9.165e-05	0.0007798	7	187	MYC,FOXP2,FOS,ATF3,MAFF,NR2F2,SAP30
GO: Biological Process	GO:0050878	regulation of body fluid levels		6.193e-06	0.01723	9.165e-05	0.0007798	12	670	MAFK,NFE2,GATA2,GATA3,MAFF,USF1,USF2,FOXA2,HNF4A,STAT5A,HDAC1,HDAC2
GO: Biological Process	GO:0009314	response to radiation		6.237e-06	0.01735	9.18e-05	0.0007811	10	450	MYC,JUNB,JUND,BRCA1,FOS,RBP1,GATA3,BCL3,USF1,PML
GO: Biological Process	GO:0032844	regulation of homeostatic process		6.457e-06	0.01796	9.454e-05	0.0008044	9	354	MYC,GATA2,ETS1,FOXA2,HNF4A,TAL1,HMGN3,STAT5A,PML
GO: Biological Process	GO:0035601	protein deacylation		6.733e-06	0.01873	9.807e-05	0.0008345	5	71	SREBF1,REST,HDAC1,HDAC2,PML
GO: Biological Process	GO:0006338	chromatin remodeling		6.854e-06	0.01907	9.931e-05	0.000845	6	124	MYC,SMARCA4,CBX3,SMARCC1,HDAC1,HDAC2
GO: Biological Process	GO:0050678	regulation of epithelial cell proliferation		7.042e-06	0.01959	0.0001015	0.0008637	8	269	MYC,SOX2,FOXP2,GATA3,AR,NR2F2,STAT1,SMAD3
GO: Biological Process	GO:0002009	morphogenesis of an epithelium		7.561e-06	0.02104	0.0001084	0.0009226	10	460	MYC,SOX2,GATA3,FOXA2,AR,RXRA,STAT1,SMAD3,STAT5A,PML
GO: Biological Process	GO:0097193	intrinsic apoptotic signaling pathway		8.057e-06	0.02241	0.0001149	0.000978	8	274	MYC,BRCA1,BCLAF1,E2F1,BCL3,HDAC1,HDAC2,PML
GO: Biological Process	GO:0050767	regulation of neurogenesis		8.12e-06	0.02259	0.0001153	0.0009806	11	572	SOX2,ZEB1,TCF12,GATA2,GATA3,REST,FOXA2,LGALS1,STAT3,HDAC1,HDAC2
GO: Biological Process	GO:0040007	growth		8.331e-06	0.02318	0.0001176	0.001001	14	944	FOXP2,GATA3,SMARCA4,IKZF1,HSF1,HNF4A,AR,RXRA,STAT3,SMAD2,SMAD3,STAT5A,HDAC2,PML
GO: Biological Process	GO:0061180	mammary gland epithelium development		8.824e-06	0.02455	0.000124	0.001055	5	75	CEBPB,GATA3,AR,STAT5A,PML
GO: Biological Process	GO:0030324	lung development		9.261e-06	0.02576	0.0001295	0.001102	7	199	SOX2,CEBPA,FOXP2,SREBF1,FOXA2,EPAS1,SMAD2
GO: Biological Process	GO:0071417	cellular response to organonitrogen compound		9.467e-06	0.02634	0.0001317	0.00112	10	472	ZEB1,CEBPB,BRCA1,SREBF1,SMARCC1,USF1,HNF4A,STAT1,STAT3,STAT5A
GO: Biological Process	GO:0045646	regulation of erythrocyte differentiation		9.575e-06	0.02664	0.0001325	0.001128	4	36	GATA2,ETS1,TAL1,STAT5A
GO: Biological Process	GO:0002285	lymphocyte activation involved in immune response		9.817e-06	0.02731	0.0001352	0.00115	6	132	BATF,GATA3,IRF4,BCL3,LGALS1,LGALS8
GO: Biological Process	GO:0030323	respiratory tube development		1.054e-05	0.02933	0.0001445	0.001229	7	203	SOX2,CEBPA,FOXP2,SREBF1,FOXA2,EPAS1,SMAD2
GO: Biological Process	GO:0046649	lymphocyte activation		1.069e-05	0.02975	0.0001458	0.001241	11	589	ZEB1,BATF,GATA3,IRF4,IKZF1,BCL3,RUNX2,LGALS1,SMAD3,STAT5A,LGALS8
GO: Biological Process	GO:0097305	response to alcohol		1.158e-05	0.03221	0.0001571	0.001337	8	288	JUNB,BRCA1,FOS,ETS1,GATA3,NR2F2,STAT3,SMAD2
GO: Biological Process	GO:0001649	osteoblast differentiation		1.197e-05	0.0333	0.0001617	0.001375	7	207	SOX2,JUNB,JUND,CEBPA,CEBPB,RUNX2,SMAD3
GO: Biological Process	GO:0006955	immune response		1.269e-05	0.0353	0.0001705	0.001451	17	1416	ZEB1,TCF12,CEBPB,NFATC1,BATF,FOS,ETS1,GATA3,ELF1,IRF4,BCL3,STAT1,LGALS1,SMAD3,STAT5A,PML,LGALS8
GO: Biological Process	GO:0072089	stem cell proliferation		1.319e-05	0.0367	0.0001764	0.001501	6	139	MYC,SOX2,ZEB1,FOXP2,RUNX1,STAT1
GO: Biological Process	GO:0060416	response to growth hormone		1.326e-05	0.03688	0.0001765	0.001502	4	39	HNF4A,STAT1,STAT3,STAT5A
GO: Biological Process	GO:0046632	alpha-beta T cell differentiation		1.367e-05	0.03803	0.0001801	0.001532	5	82	BATF,GATA3,IRF4,IKZF1,BCL3
GO: Biological Process	GO:0019086	late viral transcription		1.379e-05	0.03836	0.0001801	0.001532	2	2	USF1,USF2
GO: Biological Process	GO:0000117	regulation of transcription involved in G2/M transition of mitotic cell cycle		1.379e-05	0.03836	0.0001801	0.001532	2	2	BACH1,TAF1
GO: Biological Process	GO:0045082	positive regulation of interleukin-10 biosynthetic process		1.379e-05	0.03836	0.0001801	0.001532	2	2	IRF4,BCL3
GO: Biological Process	GO:0060218	hematopoietic stem cell differentiation		1.387e-05	0.03858	0.0001803	0.001534	3	13	BATF,CHD2,TAL1
GO: Biological Process	GO:0042093	T-helper cell differentiation		1.469e-05	0.04087	0.0001892	0.00161	4	40	BATF,GATA3,IRF4,BCL3
GO: Biological Process	GO:0002294	CD4-positive, alpha-beta T cell differentiation involved in immune response		1.469e-05	0.04087	0.0001892	0.00161	4	40	BATF,GATA3,IRF4,BCL3
GO: Biological Process	GO:0018394	peptidyl-lysine acetylation		1.551e-05	0.04314	0.0001988	0.001691	6	143	BRCA1,NFE2,GATA2,SMARCA4,IRF4,TAF1
GO: Biological Process	GO:0022008	neurogenesis		1.595e-05	0.04436	0.0002035	0.001731	17	1441	SOX2,ZEB1,TCF12,CEBPB,GATA2,GATA3,SMARCA4,REST,RUNX1,FOXA2,PBX3,TAL1,NR2F2,LGALS1,STAT3,HDAC1,HDAC2
GO: Biological Process	GO:0030879	mammary gland development		1.613e-05	0.04488	0.0002049	0.001744	6	144	CEBPB,GATA3,USF2,AR,STAT5A,PML
GO: Biological Process	GO:0009991	response to extracellular stimulus		1.713e-05	0.04767	0.0002167	0.001843	9	400	ZEB1,CEBPA,FOS,RBP1,SREBF1,USF1,USF2,FOXA2,STAT1
GO: Biological Process	GO:0060742	epithelial cell differentiation involved in prostate gland development		1.76e-05	0.04897	0.0002196	0.001868	3	14	AR,RXRA,STAT5A
GO: Biological Process	GO:0045064	T-helper 2 cell differentiation		1.76e-05	0.04897	0.0002196	0.001868	3	14	BATF,GATA3,BCL3
GO: Biological Process	GO:0002335	mature B cell differentiation		1.76e-05	0.04897	0.0002196	0.001868	3	14	BCL3,LGALS1,LGALS8
GO: Biological Process	GO:0010464	regulation of mesenchymal cell proliferation		1.789e-05	0.04977	0.0002212	0.001882	4	42	MYC,ZEB1,FOXP2,STAT1
GO: Biological Process	GO:0002293	alpha-beta T cell differentiation involved in immune response		1.789e-05	0.04977	0.0002212	0.001882	4	42	BATF,GATA3,IRF4,BCL3
GO: Biological Process	GO:0046879	hormone secretion		1.924e-05	0.05352	0.0002368	0.002015	8	309	SREBF1,GATA3,REST,RUNX1,FOXA2,HNF4A,HMGN3,SMAD2
GO: Biological Process	GO:0002287	alpha-beta T cell activation involved in immune response		1.967e-05	0.05472	0.0002405	0.002046	4	43	BATF,GATA3,IRF4,BCL3
GO: Biological Process	GO:0034097	response to cytokine		1.971e-05	0.05483	0.0002405	0.002046	11	629	JUNB,CEBPA,FOS,ETS1,GATA3,IRF4,FOXA2,STAT1,STAT3,STAT5A,PML
GO: Biological Process	GO:0072091	regulation of stem cell proliferation		2.038e-05	0.0567	0.0002476	0.002107	5	89	MYC,SOX2,ZEB1,FOXP2,STAT1
GO: Biological Process	GO:0060541	respiratory system development		2.111e-05	0.05874	0.0002543	0.002164	7	226	SOX2,CEBPA,FOXP2,SREBF1,FOXA2,EPAS1,SMAD2
GO: Biological Process	GO:0009749	response to glucose		2.112e-05	0.05875	0.0002543	0.002164	6	151	SREBF1,FOXA2,HNF4A,HMGN3,LGALS1,SMAD2
GO: Biological Process	GO:0002292	T cell differentiation involved in immune response		2.158e-05	0.06003	0.0002587	0.002201	4	44	BATF,GATA3,IRF4,BCL3
GO: Biological Process	GO:0021781	glial cell fate commitment		2.194e-05	0.06105	0.0002587	0.002201	3	15	SOX2,SMARCA4,TAL1
GO: Biological Process	GO:0071696	ectodermal placode development		2.194e-05	0.06105	0.0002587	0.002201	3	15	SOX2,HDAC1,HDAC2
GO: Biological Process	GO:0060788	ectodermal placode formation		2.194e-05	0.06105	0.0002587	0.002201	3	15	SOX2,HDAC1,HDAC2
GO: Biological Process	GO:0071697	ectodermal placode morphogenesis		2.194e-05	0.06105	0.0002587	0.002201	3	15	SOX2,HDAC1,HDAC2
GO: Biological Process	GO:0006915	apoptotic process		2.27e-05	0.06315	0.0002664	0.002267	19	1806	MYC,SOX2,CEBPB,BRCA1,BCLAF1,ETS1,GATA3,E2F1,BCL3,REST,AR,RXRA,STAT1,LGALS1,SMAD3,STAT5A,HDAC1,HDAC2,PML
GO: Biological Process	GO:0009914	hormone transport		2.311e-05	0.06428	0.0002701	0.002298	8	317	SREBF1,GATA3,REST,RUNX1,FOXA2,HNF4A,HMGN3,SMAD2
GO: Biological Process	GO:0001704	formation of primary germ layer		2.394e-05	0.0666	0.0002787	0.002371	5	92	SOX2,FOXA2,TAL1,SMAD2,SMAD3
GO: Biological Process	GO:2000736	regulation of stem cell differentiation		2.523e-05	0.07018	0.0002919	0.002483	5	93	REST,FOXA2,TAL1,SMAD2,SMAD3
GO: Biological Process	GO:0007596	blood coagulation		2.53e-05	0.07038	0.0002919	0.002483	10	529	MAFK,NFE2,GATA2,GATA3,MAFF,USF1,FOXA2,HNF4A,HDAC1,HDAC2
GO: Biological Process	GO:0009746	response to hexose		2.539e-05	0.07063	0.0002919	0.002483	6	156	SREBF1,FOXA2,HNF4A,HMGN3,LGALS1,SMAD2
GO: Biological Process	GO:0048872	homeostasis of number of cells		2.568e-05	0.07144	0.000294	0.002502	7	233	GATA2,ETS1,GATA3,SMARCA4,TAL1,EPAS1,STAT5A
GO: Biological Process	GO:0050817	coagulation		2.655e-05	0.07386	0.0003027	0.002576	10	532	MAFK,NFE2,GATA2,GATA3,MAFF,USF1,FOXA2,HNF4A,HDAC1,HDAC2
GO: Biological Process	GO:0051098	regulation of binding		2.713e-05	0.07546	0.000308	0.002621	7	235	MYC,GATA3,SMARCA4,IRF4,BCL3,SMAD2,SMAD3
GO: Biological Process	GO:0048469	cell maturation		2.728e-05	0.07589	0.0003085	0.002625	6	158	CEBPA,GATA2,GATA3,RUNX2,TAL1,EPAS1
GO: Biological Process	GO:0007599	hemostasis		2.741e-05	0.07626	0.0003087	0.002627	10	534	MAFK,NFE2,GATA2,GATA3,MAFF,USF1,FOXA2,HNF4A,HDAC1,HDAC2
GO: Biological Process	GO:0012501	programmed cell death		2.773e-05	0.07716	0.0003111	0.002647	19	1832	MYC,SOX2,CEBPB,BRCA1,BCLAF1,ETS1,GATA3,E2F1,BCL3,REST,AR,RXRA,STAT1,LGALS1,SMAD3,STAT5A,HDAC1,HDAC2,PML
GO: Biological Process	GO:0009416	response to light stimulus		2.822e-05	0.07851	0.0003146	0.002676	8	326	MYC,JUNB,JUND,FOS,RBP1,BCL3,USF1,PML
GO: Biological Process	GO:0006473	protein acetylation		2.827e-05	0.07864	0.0003146	0.002676	6	159	BRCA1,NFE2,GATA2,SMARCA4,IRF4,TAF1
GO: Biological Process	GO:0048762	mesenchymal cell differentiation		2.928e-05	0.08146	0.0003246	0.002761	6	160	NFATC1,REST,FOXA2,STAT1,SMAD2,SMAD3
GO: Biological Process	GO:0034284	response to monosaccharide		3.14e-05	0.08736	0.0003458	0.002942	6	162	SREBF1,FOXA2,HNF4A,HMGN3,LGALS1,SMAD2
GO: Biological Process	GO:0042692	muscle cell differentiation		3.145e-05	0.08749	0.0003458	0.002942	8	331	ZEB1,SMARCA4,REST,RXRA,EPAS1,LGALS1,HDAC1,HDAC2
GO: Biological Process	GO:0048699	generation of neurons		3.161e-05	0.08794	0.0003462	0.002946	16	1362	SOX2,ZEB1,TCF12,CEBPB,GATA2,GATA3,REST,RUNX1,FOXA2,PBX3,TAL1,NR2F2,LGALS1,STAT3,HDAC1,HDAC2
GO: Biological Process	GO:0031056	regulation of histone modification		3.249e-05	0.09039	0.0003531	0.003004	5	98	BRCA1,GATA2,SREBF1,GATA3,PML
GO: Biological Process	GO:0040029	regulation of gene expression, epigenetic		3.251e-05	0.09043	0.0003531	0.003004	6	163	BRCA1,FOS,SMARCA4,SMAD2,SMAD3,HDAC2
GO: Biological Process	GO:0070933	histone H4 deacetylation		3.262e-05	0.09075	0.0003531	0.003004	3	17	REST,HDAC1,HDAC2
GO: Biological Process	GO:0071396	cellular response to lipid		3.353e-05	0.09328	0.0003616	0.003076	8	334	SREBF1,E2F1,REST,HNF4A,AR,RXRA,NR2F2,STAT1
GO: Biological Process	GO:0043434	response to peptide hormone		3.433e-05	0.0955	0.0003687	0.003137	9	437	JUNB,JUND,SREBF1,SMARCC1,USF1,HNF4A,STAT1,STAT3,STAT5A
GO: Biological Process	GO:0010463	mesenchymal cell proliferation		3.599e-05	0.1001	0.0003851	0.003277	4	50	MYC,ZEB1,FOXP2,STAT1
GO: Biological Process	GO:0009755	hormone-mediated signaling pathway		3.757e-05	0.1045	0.0004005	0.003407	5	101	HNF4A,AR,RXRA,NR2F2,STAT5A
GO: Biological Process	GO:0002763	positive regulation of myeloid leukocyte differentiation		3.895e-05	0.1083	0.0004098	0.003487	4	51	FOS,IKZF1,RUNX1,STAT5A
GO: Biological Process	GO:0030852	regulation of granulocyte differentiation		3.904e-05	0.1086	0.0004098	0.003487	3	18	RBP1,IKZF1,RUNX1
GO: Biological Process	GO:0032986	protein-DNA complex disassembly		3.904e-05	0.1086	0.0004098	0.003487	3	18	NFE2,SMARCA4,SMARCC1
GO: Biological Process	GO:0006337	nucleosome disassembly		3.904e-05	0.1086	0.0004098	0.003487	3	18	NFE2,SMARCA4,SMARCC1
GO: Biological Process	GO:0042035	regulation of cytokine biosynthetic process		3.939e-05	0.1096	0.000412	0.003506	5	102	CEBPB,GATA3,IRF4,BCL3,STAT5A
GO: Biological Process	GO:0002317	plasma cell differentiation		4.111e-05	0.1144	0.000422	0.003591	2	3	LGALS1,LGALS8
GO: Biological Process	GO:0060375	regulation of mast cell differentiation		4.111e-05	0.1144	0.000422	0.003591	2	3	TAL1,STAT5A
GO: Biological Process	GO:0042091	interleukin-10 biosynthetic process		4.111e-05	0.1144	0.000422	0.003591	2	3	IRF4,BCL3
GO: Biological Process	GO:0045074	regulation of interleukin-10 biosynthetic process		4.111e-05	0.1144	0.000422	0.003591	2	3	IRF4,BCL3
GO: Biological Process	GO:0034242	negative regulation of syncytium formation by plasma membrane fusion		4.111e-05	0.1144	0.000422	0.003591	2	3	NFE2,STAT1
GO: Biological Process	GO:0007584	response to nutrient		4.252e-05	0.1183	0.0004349	0.0037	6	171	CEBPA,RBP1,USF1,USF2,FOXA2,STAT1
GO: Biological Process	GO:0008284	positive regulation of cell proliferation		4.386e-05	0.122	0.000446	0.003795	12	816	MYC,SOX2,FOXP2,ETS1,E2F1,ATF3,RUNX2,AR,STAT1,STAT5A,HDAC1,HDAC2
GO: Biological Process	GO:0007219	Notch signaling pathway		4.393e-05	0.1222	0.000446	0.003795	6	172	MYC,SOX2,GATA2,E2F1,STAT3,HDAC1
GO: Biological Process	GO:0006383	transcription from RNA polymerase III promoter		4.538e-05	0.1262	0.0004574	0.003892	4	53	CEBPA,BRCA1,FOXA2,AR
GO: Biological Process	GO:0043044	ATP-dependent chromatin remodeling		4.538e-05	0.1262	0.0004574	0.003892	4	53	SMARCA4,SMARCC1,HDAC1,HDAC2
GO: Biological Process	GO:0002076	osteoblast development		4.623e-05	0.1286	0.0004627	0.003937	3	19	JUND,RUNX2,SMAD3
GO: Biological Process	GO:0031498	chromatin disassembly		4.623e-05	0.1286	0.0004627	0.003937	3	19	NFE2,SMARCA4,SMARCC1
GO: Biological Process	GO:1901652	response to peptide		4.777e-05	0.1329	0.0004764	0.004053	9	456	JUNB,JUND,SREBF1,SMARCC1,USF1,HNF4A,STAT1,STAT3,STAT5A
GO: Biological Process	GO:0043367	CD4-positive, alpha-beta T cell differentiation		4.887e-05	0.136	0.0004848	0.004125	4	54	BATF,GATA3,IRF4,BCL3
GO: Biological Process	GO:0045321	leukocyte activation		4.909e-05	0.1366	0.0004848	0.004125	11	695	ZEB1,BATF,GATA3,IRF4,IKZF1,BCL3,RUNX2,LGALS1,SMAD3,STAT5A,LGALS8
GO: Biological Process	GO:0030182	neuron differentiation		4.914e-05	0.1367	0.0004848	0.004125	15	1257	SOX2,ZEB1,TCF12,CEBPB,GATA2,GATA3,REST,RUNX1,FOXA2,PBX3,TAL1,LGALS1,STAT3,HDAC1,HDAC2
GO: Biological Process	GO:0048584	positive regulation of response to stimulus		5.357e-05	0.149	0.0005267	0.004481	17	1584	MYC,SOX2,BRCA1,BCLAF1,FOS,GATA3,ELF1,IRF4,FOXA2,AR,LGALS1,STAT3,SMAD2,SMAD3,STAT5A,PML,LGALS9
GO: Biological Process	GO:0043921	modulation by host of viral transcription		5.425e-05	0.1509	0.0005277	0.00449	3	20	SMARCA4,REST,HDAC1
GO: Biological Process	GO:0072111	cell proliferation involved in kidney development		5.425e-05	0.1509	0.0005277	0.00449	3	20	MYC,GATA3,STAT1
GO: Biological Process	GO:0052472	modulation by host of symbiont transcription		5.425e-05	0.1509	0.0005277	0.00449	3	20	SMARCA4,REST,HDAC1
GO: Biological Process	GO:0001666	response to hypoxia		5.547e-05	0.1543	0.0005377	0.004575	7	263	BACH1,ETS1,E2F1,USF1,EPAS1,SMAD3,PML
GO: Biological Process	GO:0002312	B cell activation involved in immune response		5.644e-05	0.157	0.0005427	0.004617	4	56	BATF,BCL3,LGALS1,LGALS8
GO: Biological Process	GO:0045664	regulation of neuron differentiation		5.648e-05	0.1571	0.0005427	0.004617	9	466	SOX2,ZEB1,TCF12,GATA2,GATA3,REST,FOXA2,LGALS1,HDAC2
GO: Biological Process	GO:0046631	alpha-beta T cell activation		5.657e-05	0.1574	0.0005427	0.004617	5	110	BATF,GATA3,IRF4,IKZF1,BCL3
GO: Biological Process	GO:0010001	glial cell differentiation		5.837e-05	0.1624	0.0005568	0.004738	6	181	SOX2,SMARCA4,TAL1,STAT3,HDAC1,HDAC2
GO: Biological Process	GO:0042592	homeostatic process		5.844e-05	0.1626	0.0005568	0.004738	16	1433	MYC,GATA2,ETS1,GATA3,SMARCA4,USF1,USF2,FOXA2,HNF4A,TAL1,HMGN3,EPAS1,LGALS1,STAT3,STAT5A,PML
GO: Biological Process	GO:0045580	regulation of T cell differentiation		5.907e-05	0.1643	0.0005608	0.004772	5	111	ZEB1,GATA3,IRF4,IKZF1,STAT5A
GO: Biological Process	GO:0060135	maternal process involved in female pregnancy		6.053e-05	0.1684	0.0005728	0.004874	4	57	JUNB,AR,RXRA,NR2F2
GO: Biological Process	GO:0036293	response to decreased oxygen levels		6.101e-05	0.1697	0.0005753	0.004895	7	267	BACH1,ETS1,E2F1,USF1,EPAS1,SMAD3,PML
GO: Biological Process	GO:0035239	tube morphogenesis		6.27e-05	0.1744	0.0005893	0.005014	8	365	MYC,SOX2,ZEB1,GATA3,FOXA2,AR,SMAD3,PML
GO: Biological Process	GO:0052312	modulation of transcription in other organism involved in symbiotic interaction		6.312e-05	0.1756	0.0005893	0.005014	3	21	SMARCA4,REST,HDAC1
GO: Biological Process	GO:0045648	positive regulation of erythrocyte differentiation		6.312e-05	0.1756	0.0005893	0.005014	3	21	GATA2,ETS1,TAL1
GO: Biological Process	GO:0009743	response to carbohydrate		6.394e-05	0.1779	0.000595	0.005062	6	184	SREBF1,FOXA2,HNF4A,HMGN3,LGALS1,SMAD2
GO: Biological Process	GO:0050680	negative regulation of epithelial cell proliferation		6.432e-05	0.1789	0.0005964	0.005075	5	113	SOX2,GATA3,AR,NR2F2,STAT1
GO: Biological Process	GO:0050863	regulation of T cell activation		6.545e-05	0.1821	0.0006029	0.00513	7	270	ZEB1,GATA3,IRF4,IKZF1,LGALS1,STAT5A,LGALS8
GO: Biological Process	GO:0048511	rhythmic process		6.545e-05	0.1821	0.0006029	0.00513	7	270	JUND,CBX3,RUNX1,STAT5A,HDAC1,HDAC2,PML
GO: Biological Process	GO:0030183	B cell differentiation		6.708e-05	0.1866	0.0006118	0.005206	5	114	IKZF1,BCL3,LGALS1,STAT5A,LGALS8
GO: Biological Process	GO:0008630	intrinsic apoptotic signaling pathway in response to DNA damage		6.708e-05	0.1866	0.0006118	0.005206	5	114	MYC,BRCA1,E2F1,BCL3,PML
GO: Biological Process	GO:0042089	cytokine biosynthetic process		6.708e-05	0.1866	0.0006118	0.005206	5	114	CEBPB,GATA3,IRF4,BCL3,STAT5A
GO: Biological Process	GO:2001233	regulation of apoptotic signaling pathway		6.767e-05	0.1883	0.0006152	0.005234	8	369	MYC,BCLAF1,E2F1,AR,SMAD3,HDAC1,HDAC2,PML
GO: Biological Process	GO:0035710	CD4-positive, alpha-beta T cell activation		6.935e-05	0.1929	0.0006285	0.005347	4	59	BATF,GATA3,IRF4,BCL3
GO: Biological Process	GO:0031667	response to nutrient levels		7.027e-05	0.1955	0.0006347	0.005401	8	371	ZEB1,CEBPA,RBP1,SREBF1,USF1,USF2,FOXA2,STAT1
GO: Biological Process	GO:0002263	cell activation involved in immune response		7.203e-05	0.2004	0.0006438	0.005477	6	188	BATF,GATA3,IRF4,BCL3,LGALS1,LGALS8
GO: Biological Process	GO:0002366	leukocyte activation involved in immune response		7.203e-05	0.2004	0.0006438	0.005477	6	188	BATF,GATA3,IRF4,BCL3,LGALS1,LGALS8
GO: Biological Process	GO:0043207	response to external biotic stimulus		7.268e-05	0.2022	0.0006438	0.005477	11	726	JUND,CEBPB,BATF,FOS,GATA3,IRF4,BCL3,HSF1,STAT1,SMAD3,PML
GO: Biological Process	GO:0051707	response to other organism		7.268e-05	0.2022	0.0006438	0.005477	11	726	JUND,CEBPB,BATF,FOS,GATA3,IRF4,BCL3,HSF1,STAT1,SMAD3,PML
GO: Biological Process	GO:0007169	transmembrane receptor protein tyrosine kinase signaling pathway		7.268e-05	0.2022	0.0006438	0.005477	11	726	SREBF1,GATA3,SMARCC1,RUNX2,HNF4A,AR,STAT1,STAT3,STAT5A,HDAC1,HDAC2
GO: Biological Process	GO:0043586	tongue development		7.289e-05	0.2028	0.0006438	0.005477	3	22	SOX2,HDAC1,HDAC2
GO: Biological Process	GO:0042832	defense response to protozoan		7.289e-05	0.2028	0.0006438	0.005477	3	22	BATF,IRF4,BCL3
GO: Biological Process	GO:0043401	steroid hormone mediated signaling pathway		7.41e-05	0.2061	0.0006524	0.005551	4	60	HNF4A,AR,RXRA,NR2F2
GO: Biological Process	GO:0001503	ossification		7.573e-05	0.2107	0.0006646	0.005655	8	375	SOX2,JUNB,JUND,CEBPA,CEBPB,NFE2,RUNX2,SMAD3
GO: Biological Process	GO:0042107	cytokine metabolic process		7.903e-05	0.2199	0.0006914	0.005882	5	118	CEBPB,GATA3,IRF4,BCL3,STAT5A
GO: Biological Process	GO:0043543	protein acylation		8.092e-05	0.2251	0.0007057	0.006005	6	192	BRCA1,NFE2,GATA2,SMARCA4,IRF4,TAF1
GO: Biological Process	GO:0061198	fungiform papilla formation		8.202e-05	0.2282	0.0007109	0.006048	2	4	HDAC1,HDAC2
GO: Biological Process	GO:0061197	fungiform papilla morphogenesis		8.202e-05	0.2282	0.0007109	0.006048	2	4	HDAC1,HDAC2
GO: Biological Process	GO:0060397	JAK-STAT cascade involved in growth hormone signaling pathway		8.36e-05	0.2326	0.0007223	0.006145	3	23	STAT1,STAT3,STAT5A
GO: Biological Process	GO:0070482	response to oxygen levels		8.406e-05	0.2339	0.000724	0.00616	7	281	BACH1,ETS1,E2F1,USF1,EPAS1,SMAD3,PML
GO: Biological Process	GO:0010817	regulation of hormone levels		8.832e-05	0.2457	0.0007573	0.006443	9	494	RBP1,SREBF1,GATA3,REST,RUNX1,FOXA2,HNF4A,HMGN3,SMAD2
GO: Biological Process	GO:0097190	apoptotic signaling pathway		8.847e-05	0.2461	0.0007573	0.006443	10	614	MYC,BRCA1,BCLAF1,E2F1,BCL3,AR,SMAD3,HDAC1,HDAC2,PML
GO: Biological Process	GO:0043280	positive regulation of cysteine-type endopeptidase activity involved in apoptotic process		8.902e-05	0.2476	0.0007597	0.006463	5	121	MYC,REST,STAT1,SMAD3,PML
GO: Biological Process	GO:0045669	positive regulation of osteoblast differentiation		8.976e-05	0.2497	0.0007636	0.006497	4	63	JUND,CEBPA,CEBPB,RUNX2
GO: Biological Process	GO:0051130	positive regulation of cellular component organization		9.483e-05	0.2638	0.0008024	0.006827	11	748	BRCA1,BCLAF1,GATA2,SREBF1,E2F1,TAF1,TAL1,AR,SMAD2,SMAD3,PML
GO: Biological Process	GO:0060039	pericardium development		9.529e-05	0.2651	0.0008024	0.006827	3	24	RXRA,SMAD2,SMAD3
GO: Biological Process	GO:0030521	androgen receptor signaling pathway		9.547e-05	0.2656	0.0008024	0.006827	4	64	BRCA1,SMARCA4,AR,HDAC1
GO: Biological Process	GO:2001252	positive regulation of chromosome organization		9.547e-05	0.2656	0.0008024	0.006827	4	64	BRCA1,SREBF1,TAL1,PML
GO: Biological Process	GO:0042593	glucose homeostasis		0.0001013	0.2819	0.000845	0.00719	6	200	USF1,FOXA2,HNF4A,HMGN3,LGALS1,STAT3
GO: Biological Process	GO:0033500	carbohydrate homeostasis		0.0001013	0.2819	0.000845	0.00719	6	200	USF1,FOXA2,HNF4A,HMGN3,LGALS1,STAT3
GO: Biological Process	GO:0007492	endoderm development		0.0001014	0.2822	0.000845	0.00719	4	65	SOX2,SMAD2,SMAD3,HDAC1
GO: Biological Process	GO:0071383	cellular response to steroid hormone stimulus		0.0001038	0.2888	0.0008622	0.007336	5	125	REST,HNF4A,AR,RXRA,NR2F2
GO: Biological Process	GO:0040008	regulation of growth		0.0001051	0.2925	0.0008706	0.007407	10	627	SMARCA4,IKZF1,HSF1,HNF4A,AR,STAT3,SMAD3,STAT5A,HDAC2,PML
GO: Biological Process	GO:0001101	response to acid chemical		0.0001068	0.2971	0.0008816	0.007501	7	292	SOX2,ZEB1,CEBPB,SREBF1,E2F1,RUNX1,RXRA
GO: Biological Process	GO:0042471	ear morphogenesis		0.0001078	0.2999	0.0008862	0.00754	5	126	MYC,SOX2,ZEB1,GATA2,GATA3
GO: Biological Process	GO:0001562	response to protozoan		0.000108	0.3004	0.0008862	0.00754	3	25	BATF,IRF4,BCL3
GO: Biological Process	GO:0009607	response to biotic stimulus		0.0001092	0.3038	0.0008934	0.007601	11	760	JUND,CEBPB,BATF,FOS,GATA3,IRF4,BCL3,HSF1,STAT1,SMAD3,PML
GO: Biological Process	GO:0018205	peptidyl-lysine modification		0.0001099	0.3059	0.000897	0.007632	6	203	BRCA1,NFE2,GATA2,SMARCA4,IRF4,TAF1
GO: Biological Process	GO:0019827	stem cell maintenance		0.0001119	0.3113	0.0009102	0.007744	5	127	SOX2,GATA2,SMARCA4,TAL1,STAT3
GO: Biological Process	GO:2000648	positive regulation of stem cell proliferation		0.0001142	0.3177	0.0009263	0.007881	4	67	MYC,SOX2,FOXP2,STAT1
GO: Biological Process	GO:0043281	regulation of cysteine-type endopeptidase activity involved in apoptotic process		0.0001191	0.3315	0.0009636	0.008198	6	206	MYC,SOX2,REST,STAT1,SMAD3,PML
GO: Biological Process	GO:2001056	positive regulation of cysteine-type endopeptidase activity		0.0001204	0.3351	0.0009712	0.008264	5	129	MYC,REST,STAT1,SMAD3,PML
GO: Biological Process	GO:0031670	cellular response to nutrient		0.0001218	0.3387	0.0009789	0.008329	3	26	USF1,USF2,FOXA2
GO: Biological Process	GO:0002088	lens development in camera-type eye		0.0001281	0.3564	0.001027	0.008738	4	69	SOX2,GATA3,SMARCA4,SMAD3
GO: Biological Process	GO:1902107	positive regulation of leukocyte differentiation		0.0001295	0.3602	0.001035	0.008807	5	131	FOS,GATA3,IKZF1,RUNX1,STAT5A
GO: Biological Process	GO:0007346	regulation of mitotic cell cycle		0.0001312	0.3651	0.001046	0.008901	8	406	MYC,SMARCA4,E2F1,HNF4A,TAL1,SMAD3,STAT5A,PML
GO: Biological Process	GO:0030578	PML body organization		0.0001364	0.3794	0.001081	0.009197	2	5	ETS1,PML
GO: Biological Process	GO:0061196	fungiform papilla development		0.0001364	0.3794	0.001081	0.009197	2	5	HDAC1,HDAC2
GO: Biological Process	GO:0001525	angiogenesis		0.0001427	0.3971	0.001124	0.009562	8	411	GATA2,ETS1,RUNX1,TAL1,RXRA,EPAS1,STAT1,PML
GO: Biological Process	GO:0030073	insulin secretion		0.000143	0.3978	0.001124	0.009562	6	213	SREBF1,REST,FOXA2,HNF4A,HMGN3,SMAD2
GO: Biological Process	GO:0061138	morphogenesis of a branching epithelium		0.000143	0.3978	0.001124	0.009562	6	213	MYC,SOX2,FOXA2,AR,RXRA,PML
GO: Biological Process	GO:0042113	B cell activation		0.0001467	0.4081	0.00115	0.009781	6	214	BATF,IKZF1,BCL3,LGALS1,STAT5A,LGALS8
GO: Biological Process	GO:0000278	mitotic cell cycle		0.0001479	0.4115	0.001156	0.009834	12	927	MYC,NFATC1,BACH1,SMARCA4,E2F1,TAF1,HNF4A,TAL1,SMAD3,STAT5A,HDAC1,PML
GO: Biological Process	GO:0016573	histone acetylation		0.0001491	0.4149	0.001162	0.009887	5	135	BRCA1,GATA2,SMARCA4,IRF4,TAF1
GO: Biological Process	GO:0043583	ear development		0.0001505	0.4186	0.001169	0.009949	6	215	MYC,SOX2,ZEB1,CEBPA,GATA2,GATA3
GO: Biological Process	GO:0023061	signal release		0.0001525	0.4244	0.001179	0.01003	8	415	SREBF1,GATA3,REST,RUNX1,FOXA2,HNF4A,HMGN3,SMAD2
GO: Biological Process	GO:0035162	embryonic hemopoiesis		0.0001526	0.4245	0.001179	0.01003	3	28	GATA3,RUNX1,TAL1
GO: Biological Process	GO:0060070	canonical Wnt signaling pathway		0.0001582	0.4402	0.00122	0.01038	6	217	MYC,SOX2,GATA3,SMAD3,HDAC1,HDAC2
GO: Biological Process	GO:2000116	regulation of cysteine-type endopeptidase activity		0.0001623	0.4514	0.001243	0.01058	6	218	MYC,SOX2,REST,STAT1,SMAD3,PML
GO: Biological Process	GO:0042063	gliogenesis		0.0001623	0.4514	0.001243	0.01058	6	218	SOX2,SMARCA4,TAL1,STAT3,HDAC1,HDAC2
GO: Biological Process	GO:0010950	positive regulation of endopeptidase activity		0.0001653	0.4598	0.001253	0.01066	5	138	MYC,REST,STAT1,SMAD3,PML
GO: Biological Process	GO:0018393	internal peptidyl-lysine acetylation		0.0001653	0.4598	0.001253	0.01066	5	138	BRCA1,GATA2,SMARCA4,IRF4,TAF1
GO: Biological Process	GO:0045619	regulation of lymphocyte differentiation		0.0001653	0.4598	0.001253	0.01066	5	138	ZEB1,GATA3,IRF4,IKZF1,STAT5A
GO: Biological Process	GO:0051384	response to glucocorticoid		0.0001653	0.4598	0.001253	0.01066	5	138	JUNB,CEBPA,FOS,REST,RXRA
GO: Biological Process	GO:0019048	modulation by virus of host morphology or physiology		0.0001697	0.4722	0.001283	0.01092	3	29	MYC,RXRA,SMAD3
GO: Biological Process	GO:0002286	T cell activation involved in immune response		0.0001864	0.5186	0.001405	0.01196	4	76	BATF,GATA3,IRF4,BCL3
GO: Biological Process	GO:0001893	maternal placenta development		0.0001881	0.5233	0.001414	0.01203	3	30	JUNB,RXRA,NR2F2
GO: Biological Process	GO:0006475	internal protein amino acid acetylation		0.0001952	0.543	0.001463	0.01245	5	143	BRCA1,GATA2,SMARCA4,IRF4,TAF1
GO: Biological Process	GO:0001763	morphogenesis of a branching structure		0.0001973	0.5488	0.001475	0.01255	6	226	MYC,SOX2,FOXA2,AR,RXRA,PML
GO: Biological Process	GO:0071375	cellular response to peptide hormone stimulus		0.0002028	0.5641	0.00151	0.01285	7	324	SREBF1,SMARCC1,USF1,HNF4A,STAT1,STAT3,STAT5A
GO: Biological Process	GO:0031053	primary miRNA processing		0.0002041	0.5677	0.00151	0.01285	2	6	SMAD2,SMAD3
GO: Biological Process	GO:0060789	hair follicle placode formation		0.0002041	0.5677	0.00151	0.01285	2	6	HDAC1,HDAC2
GO: Biological Process	GO:0007182	common-partner SMAD protein phosphorylation		0.0002041	0.5677	0.00151	0.01285	2	6	SMAD2,PML
GO: Biological Process	GO:0051851	modification by host of symbiont morphology or physiology		0.0002077	0.5778	0.001533	0.01304	3	31	SMARCA4,REST,HDAC1
GO: Biological Process	GO:0072073	kidney epithelium development		0.000215	0.5981	0.001582	0.01346	5	146	MYC,GATA3,STAT1,SMAD2,SMAD3
GO: Biological Process	GO:0042092	type 2 immune response		0.0002286	0.6359	0.00166	0.01413	3	32	BATF,GATA3,BCL3
GO: Biological Process	GO:0060740	prostate gland epithelium morphogenesis		0.0002286	0.6359	0.00166	0.01413	3	32	AR,RXRA,STAT5A
GO: Biological Process	GO:0060674	placenta blood vessel development		0.0002286	0.6359	0.00166	0.01413	3	32	JUNB,NFE2,NR2F2
GO: Biological Process	GO:0042304	regulation of fatty acid biosynthetic process		0.0002286	0.6359	0.00166	0.01413	3	32	BRCA1,SREBF1,HNF4A
GO: Biological Process	GO:0090311	regulation of protein deacetylation		0.0002286	0.6359	0.00166	0.01413	3	32	SREBF1,HDAC2,PML
GO: Biological Process	GO:0060341	regulation of cellular localization		0.0002297	0.639	0.001664	0.01416	12	972	SREBF1,GATA3,E2F1,BCL3,REST,RUNX1,FOXA2,HNF4A,HMGN3,AR,SMAD3,PML
GO: Biological Process	GO:0031960	response to corticosteroid		0.0002363	0.6573	0.001707	0.01453	5	149	JUNB,CEBPA,FOS,REST,RXRA
GO: Biological Process	GO:1901653	cellular response to peptide		0.0002485	0.6914	0.001791	0.01524	7	335	SREBF1,SMARCC1,USF1,HNF4A,STAT1,STAT3,STAT5A
GO: Biological Process	GO:0051101	regulation of DNA binding		0.0002499	0.6952	0.001793	0.01525	4	82	GATA3,SMARCA4,IRF4,BCL3
GO: Biological Process	GO:0032570	response to progesterone		0.0002508	0.6976	0.001793	0.01525	3	33	JUNB,FOS,SREBF1
GO: Biological Process	GO:0051702	interaction with symbiont		0.0002508	0.6976	0.001793	0.01525	3	33	SMARCA4,REST,HDAC1
GO: Biological Process	GO:0010952	positive regulation of peptidase activity		0.0002513	0.6992	0.001793	0.01525	5	151	MYC,REST,STAT1,SMAD3,PML
GO: Biological Process	GO:0045638	negative regulation of myeloid cell differentiation		0.0002618	0.7283	0.001863	0.01585	4	83	MYC,GATA2,RUNX1,STAT5A
GO: Biological Process	GO:0060512	prostate gland morphogenesis		0.0002743	0.7631	0.001947	0.01656	3	34	AR,RXRA,STAT5A
GO: Biological Process	GO:0072540	T-helper 17 cell lineage commitment		0.000285	0.7929	0.002018	0.01717	2	7	BATF,IRF4
GO: Biological Process	GO:0043388	positive regulation of DNA binding		0.0002992	0.8324	0.002113	0.01798	3	35	GATA3,SMARCA4,IRF4
GO: Biological Process	GO:0080134	regulation of response to stress		0.0003119	0.8678	0.002197	0.01869	12	1005	MYC,BRCA1,BCLAF1,FOS,GATA3,IRF4,USF1,FOXA2,STAT1,SMAD3,STAT5A,PML
GO: Biological Process	GO:0019218	regulation of steroid metabolic process		0.0003136	0.8724	0.002203	0.01874	4	87	SREBF1,REST,FOXA2,STAT5A
GO: Biological Process	GO:0021700	developmental maturation		0.000318	0.8848	0.002226	0.01894	6	247	CEBPA,GATA2,GATA3,RUNX2,TAL1,EPAS1
GO: Biological Process	GO:0060562	epithelial tube morphogenesis		0.0003185	0.8861	0.002226	0.01894	7	349	MYC,SOX2,GATA3,FOXA2,AR,SMAD3,PML
GO: Biological Process	GO:0002053	positive regulation of mesenchymal cell proliferation		0.0003255	0.9056	0.002258	0.01922	3	36	MYC,FOXP2,STAT1
GO: Biological Process	GO:0040018	positive regulation of multicellular organism growth		0.0003255	0.9056	0.002258	0.01922	3	36	IKZF1,HSF1,STAT5A
GO: Biological Process	GO:0071277	cellular response to calcium ion		0.0003255	0.9056	0.002258	0.01922	3	36	JUNB,JUND,FOS
GO: Biological Process	GO:0001816	cytokine production		0.000333	0.9263	0.002304	0.01961	9	590	CEBPB,BATF,GATA3,ELF1,IRF4,BCL3,HSF1,SMAD3,STAT5A
GO: Biological Process	GO:0019083	viral transcription		0.000338	0.9402	0.002333	0.01985	5	161	SMARCA4,REST,USF1,USF2,HDAC1
GO: Biological Process	GO:0016055	Wnt signaling pathway		0.0003412	0.9491	0.002349	0.01999	7	353	MYC,SOX2,ZBTB33,GATA3,SMAD3,HDAC1,HDAC2
GO: Biological Process	GO:0030072	peptide hormone secretion		0.0003465	0.964	0.00238	0.02025	6	251	SREBF1,REST,FOXA2,HNF4A,HMGN3,SMAD2
GO: Biological Process	GO:0051249	regulation of lymphocyte activation		0.0003651	1	0.002496	0.02123	7	357	ZEB1,GATA3,IRF4,IKZF1,LGALS1,STAT5A,LGALS8
GO: Biological Process	GO:0051090	regulation of sequence-specific DNA binding transcription factor activity		0.0003651	1	0.002496	0.02123	7	357	FOS,SMARCA4,FOXA2,HNF4A,HMGN3,AR,HDAC2
GO: Biological Process	GO:0006919	activation of cysteine-type endopeptidase activity involved in apoptotic process		0.0003723	1	0.002539	0.0216	4	91	MYC,STAT1,SMAD3,PML
GO: Biological Process	GO:0030575	nuclear body organization		0.0003791	1	0.00256	0.02178	2	8	ETS1,PML
GO: Biological Process	GO:0060136	embryonic process involved in female pregnancy		0.0003791	1	0.00256	0.02178	2	8	JUNB,HSF1
GO: Biological Process	GO:0043587	tongue morphogenesis		0.0003791	1	0.00256	0.02178	2	8	HDAC1,HDAC2
GO: Biological Process	GO:2000144	positive regulation of DNA-templated transcription, initiation		0.0003791	1	0.00256	0.02178	2	8	BCLAF1,TAF1
GO: Biological Process	GO:0045930	negative regulation of mitotic cell cycle		0.0003826	1	0.002577	0.02193	3	38	HNF4A,SMAD3,PML
GO: Biological Process	GO:0007507	heart development		0.0003851	1	0.002588	0.02202	8	476	NFATC1,GATA3,SMARCA4,REST,RXRA,SMAD2,SMAD3,HDAC2
GO: Biological Process	GO:0045666	positive regulation of neuron differentiation		0.0003882	1	0.002601	0.02213	4	92	SOX2,ZEB1,TCF12,FOXA2
GO: Biological Process	GO:0072331	signal transduction by p53 class mediator		0.0003889	1	0.002601	0.02213	5	166	BRCA1,BATF,E2F1,BCL3,PML
GO: Biological Process	GO:0046883	regulation of hormone secretion		0.0004011	1	0.002676	0.02277	6	258	SREBF1,REST,RUNX1,FOXA2,HNF4A,HMGN3
GO: Biological Process	GO:0045058	T cell selection		0.0004134	1	0.002744	0.02335	3	39	BATF,GATA3,IRF4
GO: Biological Process	GO:0044003	modification by symbiont of host morphology or physiology		0.0004134	1	0.002744	0.02335	3	39	MYC,RXRA,SMAD3
GO: Biological Process	GO:0002790	peptide secretion		0.0004179	1	0.002768	0.02355	6	260	SREBF1,REST,FOXA2,HNF4A,HMGN3,SMAD2
GO: Biological Process	GO:0045598	regulation of fat cell differentiation		0.0004386	1	0.002898	0.02466	4	95	CEBPA,CEBPB,GATA2,GATA3
GO: Biological Process	GO:0019080	viral gene expression		0.0004455	1	0.002924	0.02488	5	171	SMARCA4,REST,USF1,USF2,HDAC1
GO: Biological Process	GO:0002762	negative regulation of myeloid leukocyte differentiation		0.0004457	1	0.002924	0.02488	3	40	MYC,GATA2,RUNX1
GO: Biological Process	GO:2000756	regulation of peptidyl-lysine acetylation		0.0004457	1	0.002924	0.02488	3	40	BRCA1,NFE2,GATA2
GO: Biological Process	GO:0033043	regulation of organelle organization		0.0004534	1	0.002966	0.02524	10	752	MYC,BRCA1,GATA2,SREBF1,GATA3,E2F1,TAL1,SMAD3,HDAC2,PML
GO: Biological Process	GO:0040014	regulation of multicellular organism growth		0.0004564	1	0.002966	0.02524	4	96	IKZF1,HSF1,STAT3,STAT5A
GO: Biological Process	GO:0097202	activation of cysteine-type endopeptidase activity		0.0004564	1	0.002966	0.02524	4	96	MYC,STAT1,SMAD3,PML
GO: Biological Process	GO:0001837	epithelial to mesenchymal transition		0.0004564	1	0.002966	0.02524	4	96	NFATC1,FOXA2,SMAD2,SMAD3
GO: Biological Process	GO:0060173	limb development		0.0004698	1	0.003025	0.02574	5	173	SMARCA4,RUNX2,NR2F2,HDAC1,HDAC2
GO: Biological Process	GO:0043627	response to estrogen		0.0004698	1	0.003025	0.02574	5	173	BRCA1,ETS1,GATA3,NR2F2,STAT3
GO: Biological Process	GO:0048736	appendage development		0.0004698	1	0.003025	0.02574	5	173	SMARCA4,RUNX2,NR2F2,HDAC1,HDAC2
GO: Biological Process	GO:0034599	cellular response to oxidative stress		0.0004698	1	0.003025	0.02574	5	173	FOS,ETS1,EPAS1,HDAC1,PML
GO: Biological Process	GO:0019216	regulation of lipid metabolic process		0.0004809	1	0.00309	0.02629	6	267	BRCA1,SREBF1,REST,FOXA2,HNF4A,STAT5A
GO: Biological Process	GO:0035264	multicellular organism growth		0.0004823	1	0.003092	0.0263	5	174	IKZF1,HSF1,AR,STAT3,STAT5A
GO: Biological Process	GO:1901522	positive regulation of transcription from RNA polymerase II promoter involved in cellular response to chemical stimulus		0.0004862	1	0.00311	0.02646	2	9	RUNX2,RXRA
GO: Biological Process	GO:0048704	embryonic skeletal system morphogenesis		0.0004935	1	0.003141	0.02673	4	98	ZEB1,RUNX2,SMAD2,SMAD3
GO: Biological Process	GO:0051591	response to cAMP		0.0004935	1	0.003141	0.02673	4	98	JUNB,FOS,SREBF1,STAT1
GO: Biological Process	GO:0051129	negative regulation of cellular component organization		0.0004991	1	0.00317	0.02697	8	495	BRCA1,NFE2,FOXA2,AR,STAT1,LGALS1,HDAC2,PML
GO: Biological Process	GO:0002252	immune effector process		0.0005239	1	0.00332	0.02825	9	628	BATF,GATA3,IRF4,BCL3,STAT1,LGALS1,STAT5A,PML,LGALS8
GO: Biological Process	GO:0071248	cellular response to metal ion		0.0005327	1	0.003368	0.02866	4	100	JUNB,JUND,CEBPA,FOS
GO: Biological Process	GO:0001775	cell activation		0.0005446	1	0.003436	0.02923	11	916	ZEB1,BATF,GATA3,IRF4,IKZF1,BCL3,RUNX2,LGALS1,SMAD3,STAT5A,LGALS8
GO: Biological Process	GO:1901983	regulation of protein acetylation		0.0005522	1	0.003476	0.02957	3	43	BRCA1,NFE2,GATA2
GO: Biological Process	GO:0048754	branching morphogenesis of an epithelial tube		0.0005771	1	0.003616	0.03076	5	181	MYC,SOX2,FOXA2,AR,PML
GO: Biological Process	GO:0044033	multi-organism metabolic process		0.0005771	1	0.003616	0.03076	5	181	SMARCA4,REST,USF1,USF2,HDAC1
GO: Biological Process	GO:0022409	positive regulation of cell-cell adhesion		0.0005911	1	0.003687	0.03137	3	44	SOX2,FOXA2,LGALS1
GO: Biological Process	GO:0048701	embryonic cranial skeleton morphogenesis		0.0005911	1	0.003687	0.03137	3	44	RUNX2,SMAD2,SMAD3
GO: Biological Process	GO:0002295	T-helper cell lineage commitment		0.0006063	1	0.003725	0.03169	2	10	BATF,IRF4
GO: Biological Process	GO:0072539	T-helper 17 cell differentiation		0.0006063	1	0.003725	0.03169	2	10	BATF,IRF4
GO: Biological Process	GO:0030854	positive regulation of granulocyte differentiation		0.0006063	1	0.003725	0.03169	2	10	IKZF1,RUNX1
GO: Biological Process	GO:0031065	positive regulation of histone deacetylation		0.0006063	1	0.003725	0.03169	2	10	SREBF1,PML
GO: Biological Process	GO:0043373	CD4-positive, alpha-beta T cell lineage commitment		0.0006063	1	0.003725	0.03169	2	10	BATF,IRF4
GO: Biological Process	GO:0090287	regulation of cellular response to growth factor stimulus		0.0006065	1	0.003725	0.03169	5	183	ZEB1,GATA3,RUNX2,SMAD2,SMAD3
GO: Biological Process	GO:0050796	regulation of insulin secretion		0.0006065	1	0.003725	0.03169	5	183	SREBF1,REST,FOXA2,HNF4A,HMGN3
GO: Biological Process	GO:0015833	peptide transport		0.0006176	1	0.003777	0.03213	6	280	SREBF1,REST,FOXA2,HNF4A,HMGN3,SMAD2
GO: Biological Process	GO:0045995	regulation of embryonic development		0.0006177	1	0.003777	0.03213	4	104	GATA3,FOXA2,HNF4A,AR
GO: Biological Process	GO:0021983	pituitary gland development		0.0006316	1	0.003853	0.03279	3	45	SOX2,GATA2,ETS1
GO: Biological Process	GO:0001657	ureteric bud development		0.0006404	1	0.00389	0.03309	4	105	MYC,GATA3,SMAD2,SMAD3
GO: Biological Process	GO:0042472	inner ear morphogenesis		0.0006404	1	0.00389	0.03309	4	105	SOX2,ZEB1,GATA2,GATA3
GO: Biological Process	GO:0044703	multi-organism reproductive process		0.000652	1	0.003952	0.03362	11	936	JUNB,FOS,ETS1,E2F1,MAFF,HSF1,AR,RXRA,NR2F2,STAT3,STAT5A
GO: Biological Process	GO:0072163	mesonephric epithelium development		0.0006636	1	0.004005	0.03407	4	106	MYC,GATA3,SMAD2,SMAD3
GO: Biological Process	GO:0072164	mesonephric tubule development		0.0006636	1	0.004005	0.03407	4	106	MYC,GATA3,SMAD2,SMAD3
GO: Biological Process	GO:0043620	regulation of DNA-templated transcription in response to stress		0.0006739	1	0.004058	0.03453	3	46	BCLAF1,BACH1,EPAS1
GO: Biological Process	GO:0048839	inner ear development		0.0007018	1	0.004217	0.03588	5	189	SOX2,ZEB1,CEBPA,GATA2,GATA3
GO: Biological Process	GO:0001817	regulation of cytokine production		0.0007159	1	0.004277	0.03639	8	523	CEBPB,GATA3,ELF1,IRF4,BCL3,HSF1,SMAD3,STAT5A
GO: Biological Process	GO:0001709	cell fate determination		0.0007179	1	0.004277	0.03639	3	47	GATA2,GATA3,SMARCA4
GO: Biological Process	GO:0032922	circadian regulation of gene expression		0.0007179	1	0.004277	0.03639	3	47	HDAC1,HDAC2,PML
GO: Biological Process	GO:0010332	response to gamma radiation		0.0007179	1	0.004277	0.03639	3	47	MYC,GATA3,PML
GO: Biological Process	GO:0031668	cellular response to extracellular stimulus		0.0007359	1	0.004312	0.03668	5	191	FOS,SREBF1,USF1,USF2,FOXA2
GO: Biological Process	GO:0010565	regulation of cellular ketone metabolic process		0.0007359	1	0.004312	0.03668	5	191	BRCA1,SREBF1,GATA3,REST,HNF4A
GO: Biological Process	GO:0061029	eyelid development in camera-type eye		0.0007393	1	0.004312	0.03668	2	11	HDAC1,HDAC2
GO: Biological Process	GO:0048340	paraxial mesoderm morphogenesis		0.0007393	1	0.004312	0.03668	2	11	SMAD2,SMAD3
GO: Biological Process	GO:0007183	SMAD protein complex assembly		0.0007393	1	0.004312	0.03668	2	11	SMAD2,SMAD3
GO: Biological Process	GO:0048617	embryonic foregut morphogenesis		0.0007393	1	0.004312	0.03668	2	11	SMAD2,SMAD3
GO: Biological Process	GO:0010870	positive regulation of receptor biosynthetic process		0.0007393	1	0.004312	0.03668	2	11	HDAC1,HDAC2
GO: Biological Process	GO:0072203	cell proliferation involved in metanephros development		0.0007393	1	0.004312	0.03668	2	11	MYC,STAT1
GO: Biological Process	GO:0002363	alpha-beta T cell lineage commitment		0.0007393	1	0.004312	0.03668	2	11	BATF,IRF4
GO: Biological Process	GO:0060872	semicircular canal development		0.0007393	1	0.004312	0.03668	2	11	ZEB1,GATA2
GO: Biological Process	GO:0001823	mesonephros development		0.0007626	1	0.004417	0.03758	4	110	MYC,GATA3,SMAD2,SMAD3
GO: Biological Process	GO:0003382	epithelial cell morphogenesis		0.0007637	1	0.004417	0.03758	3	48	GATA3,AR,STAT1
GO: Biological Process	GO:0046637	regulation of alpha-beta T cell differentiation		0.0007637	1	0.004417	0.03758	3	48	GATA3,IRF4,IKZF1
GO: Biological Process	GO:0032663	regulation of interleukin-2 production		0.0007637	1	0.004417	0.03758	3	48	GATA3,IRF4,STAT5A
GO: Biological Process	GO:0042886	amide transport		0.0007688	1	0.004437	0.03776	6	292	SREBF1,REST,FOXA2,HNF4A,HMGN3,SMAD2
GO: Biological Process	GO:0002694	regulation of leukocyte activation		0.0007723	1	0.004448	0.03785	7	405	ZEB1,GATA3,IRF4,IKZF1,LGALS1,STAT5A,LGALS8
GO: Biological Process	GO:0071241	cellular response to inorganic substance		0.0007889	1	0.004533	0.03857	4	111	JUNB,JUND,CEBPA,FOS
GO: Biological Process	GO:0030162	regulation of proteolysis		0.0007902	1	0.004533	0.03857	8	531	MYC,SOX2,TAF1,REST,STAT1,SMAD3,HDAC2,PML
GO: Biological Process	GO:0050870	positive regulation of T cell activation		0.0008078	1	0.004622	0.03933	5	195	GATA3,IKZF1,LGALS1,STAT5A,LGALS8
GO: Biological Process	GO:0009967	positive regulation of signal transduction		0.0008092	1	0.004622	0.03933	12	1118	MYC,SOX2,BCLAF1,GATA3,FOXA2,AR,LGALS1,STAT3,SMAD2,SMAD3,PML,LGALS9
GO: Biological Process	GO:0006953	acute-phase response		0.0008114	1	0.004625	0.03936	3	49	CEBPA,CEBPB,STAT3
GO: Biological Process	GO:0007548	sex differentiation		0.0008397	1	0.004777	0.04065	6	297	SOX2,GATA3,RUNX1,HNF4A,AR,STAT5A
GO: Biological Process	GO:0030330	DNA damage response, signal transduction by p53 class mediator		0.0008435	1	0.004789	0.04074	4	113	BRCA1,BATF,BCL3,PML
GO: Biological Process	GO:0045765	regulation of angiogenesis		0.0008457	1	0.004792	0.04077	5	197	GATA2,ETS1,RUNX1,STAT1,PML
GO: Biological Process	GO:0032526	response to retinoic acid		0.0008717	1	0.004929	0.04194	4	114	SOX2,SREBF1,RUNX1,RXRA
GO: Biological Process	GO:0072538	T-helper 17 type immune response		0.000885	1	0.004934	0.04198	2	12	BATF,IRF4
GO: Biological Process	GO:0043922	negative regulation by host of viral transcription		0.000885	1	0.004934	0.04198	2	12	REST,HDAC1
GO: Biological Process	GO:0048541	Peyer's patch development		0.000885	1	0.004934	0.04198	2	12	IKZF1,STAT5A
GO: Biological Process	GO:0001553	luteinization		0.000885	1	0.004934	0.04198	2	12	RUNX1,STAT5A
GO: Biological Process	GO:0048537	mucosal-associated lymphoid tissue development		0.000885	1	0.004934	0.04198	2	12	IKZF1,STAT5A
GO: Biological Process	GO:0043369	CD4-positive or CD8-positive, alpha-beta T cell lineage commitment		0.000885	1	0.004934	0.04198	2	12	BATF,IRF4
GO: Biological Process	GO:0007440	foregut morphogenesis		0.000885	1	0.004934	0.04198	2	12	SMAD2,SMAD3
GO: Biological Process	GO:0016458	gene silencing		0.0009006	1	0.005011	0.04263	4	115	SMARCA4,SMAD2,SMAD3,HDAC2
GO: Biological Process	GO:0061041	regulation of wound healing		0.0009301	1	0.005165	0.04395	4	116	MYC,USF1,FOXA2,SMAD3
GO: Biological Process	GO:0008202	steroid metabolic process		0.0009473	1	0.00525	0.04467	6	304	CEBPA,SREBF1,REST,FOXA2,RXRA,STAT5A
GO: Biological Process	GO:0009411	response to UV		0.0009604	1	0.005312	0.04519	4	117	MYC,BCL3,USF1,PML
GO: Biological Process	GO:0031058	positive regulation of histone modification		0.0009655	1	0.005329	0.04534	3	52	BRCA1,SREBF1,PML
GO: Biological Process	GO:0030850	prostate gland development		0.001021	1	0.005623	0.04784	3	53	AR,RXRA,STAT5A
GO: Biological Process	GO:0001889	liver development		0.001023	1	0.005624	0.04785	4	119	CEBPA,SMARCA4,RUNX1,SMAD3
GO: Biological Process	GO:0043414	macromolecule methylation		0.001033	1	0.005667	0.04822	5	206	BRCA1,FOS,GATA3,SMARCA4,IRF4
GO: Biological Process	GO:0060056	mammary gland involution		0.001043	1	0.005669	0.04824	2	13	STAT5A,PML
GO: Biological Process	GO:0032656	regulation of interleukin-13 production		0.001043	1	0.005669	0.04824	2	13	GATA3,IRF4
GO: Biological Process	GO:1901722	regulation of cell proliferation involved in kidney development		0.001043	1	0.005669	0.04824	2	13	MYC,GATA3
GO: Biological Process	GO:0060766	negative regulation of androgen receptor signaling pathway		0.001043	1	0.005669	0.04824	2	13	SMARCA4,HDAC1
GO: Biological Process	GO:0060142	regulation of syncytium formation by plasma membrane fusion		0.001043	1	0.005669	0.04824	2	13	NFE2,STAT1
GO: Biological Process	GO:0031638	zymogen activation		0.001055	1	0.005723	0.04869	4	120	MYC,STAT1,SMAD3,PML
GO: Biological Process	GO:0043966	histone H3 acetylation		0.001078	1	0.005823	0.04954	3	54	BRCA1,SMARCA4,IRF4
GO: Biological Process	GO:0010717	regulation of epithelial to mesenchymal transition		0.001078	1	0.005823	0.04954	3	54	FOXA2,SMAD2,SMAD3
GO: Biological Process	GO:0022612	gland morphogenesis		0.001088	1	0.005856	0.04983	4	121	AR,RXRA,STAT5A,PML
GO: Biological Process	GO:0061008	hepaticobiliary system development		0.001088	1	0.005856	0.04983	4	121	CEBPA,SMARCA4,RUNX1,SMAD3
GO: Biological Process	GO:0090276	regulation of peptide hormone secretion		0.001101	1	0.005915	0.05033	5	209	SREBF1,REST,FOXA2,HNF4A,HMGN3
GO: Biological Process	GO:0019058	viral life cycle		0.001119	1	0.005999	0.05104	6	314	SMARCA4,REST,USF1,USF2,HDAC1,PML
GO: Biological Process	GO:0032623	interleukin-2 production		0.001137	1	0.006083	0.05176	3	55	GATA3,IRF4,STAT5A
GO: Biological Process	GO:0030518	intracellular steroid hormone receptor signaling pathway		0.001157	1	0.006176	0.05254	4	123	BRCA1,SMARCA4,AR,HDAC1
GO: Biological Process	GO:0050865	regulation of cell activation		0.001202	1	0.006398	0.05444	7	437	ZEB1,GATA3,IRF4,IKZF1,LGALS1,STAT5A,LGALS8
GO: Biological Process	GO:0032616	interleukin-13 production		0.001214	1	0.006398	0.05444	2	14	GATA3,IRF4
GO: Biological Process	GO:0042415	norepinephrine metabolic process		0.001214	1	0.006398	0.05444	2	14	GATA3,EPAS1
GO: Biological Process	GO:0072182	regulation of nephron tubule epithelial cell differentiation		0.001214	1	0.006398	0.05444	2	14	GATA3,STAT1
GO: Biological Process	GO:0090312	positive regulation of protein deacetylation		0.001214	1	0.006398	0.05444	2	14	SREBF1,PML
GO: Biological Process	GO:0048714	positive regulation of oligodendrocyte differentiation		0.001214	1	0.006398	0.05444	2	14	HDAC1,HDAC2
GO: Biological Process	GO:0045086	positive regulation of interleukin-2 biosynthetic process		0.001214	1	0.006398	0.05444	2	14	IRF4,STAT5A
GO: Biological Process	GO:1901342	regulation of vasculature development		0.001223	1	0.006434	0.05474	5	214	GATA2,ETS1,RUNX1,STAT1,PML
GO: Biological Process	GO:0006952	defense response		0.001237	1	0.006496	0.05527	14	1515	CEBPA,CEBPB,NFATC1,BATF,FOS,GATA3,IRF4,BCL3,HSF1,STAT1,STAT3,SMAD3,STAT5A,PML
GO: Biological Process	GO:0002791	regulation of peptide secretion		0.001249	1	0.006543	0.05567	5	215	SREBF1,REST,FOXA2,HNF4A,HMGN3
GO: Biological Process	GO:0046903	secretion		0.001255	1	0.006547	0.0557	11	1014	MYC,SREBF1,GATA3,REST,RUNX1,USF2,FOXA2,HNF4A,HMGN3,SMAD2,STAT5A
GO: Biological Process	GO:0006305	DNA alkylation		0.001261	1	0.006547	0.0557	3	57	BRCA1,FOS,SMARCA4
GO: Biological Process	GO:0090183	regulation of kidney development		0.001261	1	0.006547	0.0557	3	57	MYC,GATA3,STAT1
GO: Biological Process	GO:0006306	DNA methylation		0.001261	1	0.006547	0.0557	3	57	BRCA1,FOS,SMARCA4
GO: Biological Process	GO:0060425	lung morphogenesis		0.001261	1	0.006547	0.0557	3	57	SOX2,FOXP2,FOXA2
GO: Biological Process	GO:0042770	signal transduction in response to DNA damage		0.001264	1	0.006551	0.05573	4	126	BRCA1,BATF,BCL3,PML
GO: Biological Process	GO:0070613	regulation of protein processing		0.001289	1	0.006664	0.0567	8	573	MYC,SOX2,TAF1,REST,STAT1,SMAD3,HDAC2,PML
GO: Biological Process	GO:0010638	positive regulation of organelle organization		0.001293	1	0.00667	0.05675	6	323	BRCA1,SREBF1,E2F1,TAL1,SMAD3,PML
GO: Biological Process	GO:0006974	cellular response to DNA damage stimulus		0.001299	1	0.00667	0.05675	9	714	MYC,BRCA1,BATF,BCLAF1,E2F1,CHD2,TAF1,BCL3,PML
GO: Biological Process	GO:0090087	regulation of peptide transport		0.001301	1	0.00667	0.05675	5	217	SREBF1,REST,FOXA2,HNF4A,HMGN3
GO: Biological Process	GO:0009952	anterior/posterior pattern specification		0.001301	1	0.00667	0.05675	5	217	FOXA2,PBX3,NR2F2,SMAD2,SMAD3
GO: Biological Process	GO:0046890	regulation of lipid biosynthetic process		0.001302	1	0.00667	0.05675	4	127	BRCA1,SREBF1,REST,HNF4A
GO: Biological Process	GO:1902589	single-organism organelle organization		0.001316	1	0.006731	0.05727	16	1887	MYC,BRCA1,NFE2,GATA2,SREBF1,GATA3,SMARCA4,SMARCC1,E2F1,IRF4,TAF1,REST,SMAD3,HDAC1,HDAC2,PML
GO: Biological Process	GO:0008593	regulation of Notch signaling pathway		0.001327	1	0.00676	0.05751	3	58	SOX2,GATA2,STAT3
GO: Biological Process	GO:0060443	mammary gland morphogenesis		0.001327	1	0.00676	0.05751	3	58	AR,STAT5A,PML
GO: Biological Process	GO:0046683	response to organophosphorus		0.00134	1	0.006816	0.05799	4	128	JUNB,FOS,SREBF1,STAT1
GO: Biological Process	GO:0023056	positive regulation of signaling		0.001369	1	0.006952	0.05915	12	1188	MYC,SOX2,BCLAF1,GATA3,FOXA2,AR,LGALS1,STAT3,SMAD2,SMAD3,PML,LGALS9
GO: Biological Process	GO:2001020	regulation of response to DNA damage stimulus		0.001379	1	0.006964	0.05925	4	129	MYC,BRCA1,BCLAF1,PML
GO: Biological Process	GO:0007498	mesoderm development		0.001379	1	0.006964	0.05925	4	129	IKZF1,TAL1,SMAD2,SMAD3
GO: Biological Process	GO:0048706	embryonic skeletal system development		0.001379	1	0.006964	0.05925	4	129	ZEB1,RUNX2,SMAD2,SMAD3
GO: Biological Process	GO:0033143	regulation of intracellular steroid hormone receptor signaling pathway		0.001394	1	0.007019	0.05972	3	59	SMARCA4,AR,HDAC1
GO: Biological Process	GO:0051457	maintenance of protein location in nucleus		0.001398	1	0.007019	0.05972	2	15	BCL3,PML
GO: Biological Process	GO:0072075	metanephric mesenchyme development		0.001398	1	0.007019	0.05972	2	15	MYC,STAT1
GO: Biological Process	GO:0048705	skeletal system morphogenesis		0.001411	1	0.007071	0.06016	5	221	MYC,ZEB1,RUNX2,SMAD2,SMAD3
GO: Biological Process	GO:0010647	positive regulation of cell communication		0.00145	1	0.007256	0.06174	12	1196	MYC,SOX2,BCLAF1,GATA3,FOXA2,AR,LGALS1,STAT3,SMAD2,SMAD3,PML,LGALS9
GO: Biological Process	GO:0010212	response to ionizing radiation		0.00146	1	0.00729	0.06203	4	131	MYC,BRCA1,GATA3,PML
GO: Biological Process	GO:2001022	positive regulation of response to DNA damage stimulus		0.001464	1	0.007297	0.06208	3	60	MYC,BRCA1,BCLAF1
GO: Biological Process	GO:0030326	embryonic limb morphogenesis		0.001501	1	0.007457	0.06345	4	132	SMARCA4,RUNX2,HDAC1,HDAC2
GO: Biological Process	GO:0035113	embryonic appendage morphogenesis		0.001501	1	0.007457	0.06345	4	132	SMARCA4,RUNX2,HDAC1,HDAC2
GO: Biological Process	GO:0043331	response to dsRNA		0.001535	1	0.007613	0.06477	3	61	STAT1,SMAD2,SMAD3
GO: Biological Process	GO:0043542	endothelial cell migration		0.001543	1	0.007639	0.065	4	133	ETS1,GATA3,NR2F2,STAT1
GO: Biological Process	GO:0021543	pallium development		0.001586	1	0.007778	0.06618	4	134	SOX2,FOXP2,HDAC1,HDAC2
GO: Biological Process	GO:0043122	regulation of I-kappaB kinase/NF-kappaB signaling		0.001587	1	0.007778	0.06618	5	227	BCL3,STAT1,LGALS1,HDAC1,LGALS9
GO: Biological Process	GO:0032204	regulation of telomere maintenance		0.001594	1	0.007778	0.06618	2	16	MYC,PML
GO: Biological Process	GO:0002360	T cell lineage commitment		0.001594	1	0.007778	0.06618	2	16	BATF,IRF4
GO: Biological Process	GO:2000696	regulation of epithelial cell differentiation involved in kidney development		0.001594	1	0.007778	0.06618	2	16	GATA3,STAT1
GO: Biological Process	GO:0045723	positive regulation of fatty acid biosynthetic process		0.001594	1	0.007778	0.06618	2	16	SREBF1,HNF4A
GO: Biological Process	GO:0035196	production of miRNAs involved in gene silencing by miRNA		0.001594	1	0.007778	0.06618	2	16	SMAD2,SMAD3
GO: Biological Process	GO:0072160	nephron tubule epithelial cell differentiation		0.001594	1	0.007778	0.06618	2	16	GATA3,STAT1
GO: Biological Process	GO:0045445	myoblast differentiation		0.001609	1	0.007839	0.06669	3	62	REST,EPAS1,LGALS1
GO: Biological Process	GO:0006979	response to oxidative stress		0.001629	1	0.007924	0.06742	6	338	FOS,ETS1,EPAS1,STAT1,HDAC1,PML
GO: Biological Process	GO:0009880	embryonic pattern specification		0.001685	1	0.00818	0.0696	3	63	FOXA2,SMAD2,SMAD3
GO: Biological Process	GO:0048589	developmental growth		0.001729	1	0.008381	0.07131	6	342	GATA3,SMARCA4,AR,SMAD2,SMAD3,HDAC2
GO: Biological Process	GO:0010720	positive regulation of cell development		0.001746	1	0.008435	0.07177	5	232	SOX2,SMAD2,SMAD3,HDAC1,HDAC2
GO: Biological Process	GO:0007050	cell cycle arrest		0.001746	1	0.008435	0.07177	5	232	MYC,SOX2,BRCA1,SMAD3,PML
GO: Biological Process	GO:0045665	negative regulation of neuron differentiation		0.001763	1	0.0085	0.07232	3	64	SOX2,REST,FOXA2
GO: Biological Process	GO:0031050	dsRNA fragmentation		0.001802	1	0.008642	0.07353	2	17	SMAD2,SMAD3
GO: Biological Process	GO:0070918	production of small RNA involved in gene silencing by RNA		0.001802	1	0.008642	0.07353	2	17	SMAD2,SMAD3
GO: Biological Process	GO:0050910	detection of mechanical stimulus involved in sensory perception of sound		0.001802	1	0.008642	0.07353	2	17	MYC,SOX2
GO: Biological Process	GO:0042108	positive regulation of cytokine biosynthetic process		0.001843	1	0.008827	0.0751	3	65	IRF4,BCL3,STAT5A
GO: Biological Process	GO:0002526	acute inflammatory response		0.001862	1	0.008902	0.07574	4	140	CEBPA,CEBPB,GATA3,STAT3
GO: Biological Process	GO:0072332	intrinsic apoptotic signaling pathway by p53 class mediator		0.002011	1	0.009596	0.08165	3	67	E2F1,BCL3,PML
GO: Biological Process	GO:2000142	regulation of DNA-templated transcription, initiation		0.002022	1	0.009616	0.08182	2	18	BCLAF1,TAF1
GO: Biological Process	GO:0002320	lymphoid progenitor cell differentiation		0.002022	1	0.009616	0.08182	2	18	BATF,GATA3
GO: Biological Process	GO:0007389	pattern specification process		0.002029	1	0.009631	0.08194	7	479	ZEB1,FOXA2,PBX3,AR,NR2F2,SMAD2,SMAD3
GO: Biological Process	GO:0006006	glucose metabolic process		0.002062	1	0.009765	0.08308	5	241	MYC,ATF3,USF1,FOXA2,HNF4A
GO: Biological Process	GO:0071229	cellular response to acid chemical		0.002064	1	0.009765	0.08308	4	144	ZEB1,CEBPB,SREBF1,E2F1
GO: Biological Process	GO:0046634	regulation of alpha-beta T cell activation		0.002098	1	0.00991	0.08432	3	68	GATA3,IRF4,IKZF1
GO: Biological Process	GO:0007568	aging		0.002138	1	0.01008	0.08576	5	243	JUND,FOS,SREBF1,ZNF217,PML
GO: Biological Process	GO:0014031	mesenchymal cell development		0.00217	1	0.01016	0.08648	4	146	NFATC1,FOXA2,SMAD2,SMAD3
GO: Biological Process	GO:0030902	hindbrain development		0.00217	1	0.01016	0.08648	4	146	FOXP2,GATA2,SMARCA4,FOXA2
GO: Biological Process	GO:0007259	JAK-STAT cascade		0.00217	1	0.01016	0.08648	4	146	HNF4A,STAT1,STAT3,STAT5A
GO: Biological Process	GO:0014074	response to purine-containing compound		0.00217	1	0.01016	0.08648	4	146	JUNB,FOS,SREBF1,STAT1
GO: Biological Process	GO:0003002	regionalization		0.002176	1	0.01017	0.08657	6	358	FOXA2,PBX3,AR,NR2F2,SMAD2,SMAD3
GO: Biological Process	GO:0001707	mesoderm formation		0.002188	1	0.01021	0.08689	3	69	TAL1,SMAD2,SMAD3
GO: Biological Process	GO:0032332	positive regulation of chondrocyte differentiation		0.002255	1	0.01038	0.08836	2	19	RUNX2,SMAD3
GO: Biological Process	GO:0051569	regulation of histone H3-K4 methylation		0.002255	1	0.01038	0.08836	2	19	BRCA1,GATA3
GO: Biological Process	GO:0072074	kidney mesenchyme development		0.002255	1	0.01038	0.08836	2	19	MYC,STAT1
GO: Biological Process	GO:0038092	nodal signaling pathway		0.002255	1	0.01038	0.08836	2	19	SMAD2,SMAD3
GO: Biological Process	GO:0048339	paraxial mesoderm development		0.002255	1	0.01038	0.08836	2	19	SMAD2,SMAD3
GO: Biological Process	GO:0044744	protein targeting to nucleus		0.002255	1	0.01038	0.08836	5	246	BCL3,HNF4A,STAT3,SMAD3,PML
GO: Biological Process	GO:0006606	protein import into nucleus		0.002255	1	0.01038	0.08836	5	246	BCL3,HNF4A,STAT3,SMAD3,PML
GO: Biological Process	GO:1902593	single-organism nuclear import		0.002255	1	0.01038	0.08836	5	246	BCL3,HNF4A,STAT3,SMAD3,PML
GO: Biological Process	GO:0044087	regulation of cellular component biogenesis		0.002279	1	0.01047	0.08904	7	489	BCLAF1,TAF1,REST,HNF4A,TAL1,SMAD3,HDAC2
GO: Biological Process	GO:0044728	DNA methylation or demethylation		0.00228	1	0.01047	0.08904	3	70	BRCA1,FOS,SMARCA4
GO: Biological Process	GO:0048878	chemical homeostasis		0.002287	1	0.01048	0.08917	10	931	MYC,USF1,USF2,FOXA2,HNF4A,HMGN3,EPAS1,LGALS1,STAT3,PML
GO: Biological Process	GO:0007623	circadian rhythm		0.002336	1	0.01069	0.09096	4	149	JUND,HDAC1,HDAC2,PML
GO: Biological Process	GO:0000082	G1/S transition of mitotic cell cycle		0.002376	1	0.01085	0.09236	5	249	NFATC1,BACH1,SMARCA4,E2F1,PML
GO: Biological Process	GO:0051251	positive regulation of lymphocyte activation		0.002418	1	0.01097	0.09336	5	250	GATA3,IKZF1,LGALS1,STAT5A,LGALS8
GO: Biological Process	GO:0044843	cell cycle G1/S phase transition		0.002418	1	0.01097	0.09336	5	250	NFATC1,BACH1,SMARCA4,E2F1,PML
GO: Biological Process	GO:0032496	response to lipopolysaccharide		0.002418	1	0.01097	0.09336	5	250	JUND,CEBPB,FOS,HSF1,STAT1
GO: Biological Process	GO:0051170	nuclear import		0.002418	1	0.01097	0.09336	5	250	BCL3,HNF4A,STAT3,SMAD3,PML
GO: Biological Process	GO:0042180	cellular ketone metabolic process		0.00246	1	0.01115	0.09483	5	251	BRCA1,SREBF1,GATA3,REST,HNF4A
GO: Biological Process	GO:0048332	mesoderm morphogenesis		0.002471	1	0.01116	0.09493	3	72	TAL1,SMAD2,SMAD3
GO: Biological Process	GO:0045582	positive regulation of T cell differentiation		0.002471	1	0.01116	0.09493	3	72	GATA3,IKZF1,STAT5A
GO: Biological Process	GO:0010869	regulation of receptor biosynthetic process		0.002499	1	0.01121	0.09539	2	20	HDAC1,HDAC2
GO: Biological Process	GO:0045076	regulation of interleukin-2 biosynthetic process		0.002499	1	0.01121	0.09539	2	20	IRF4,STAT5A
GO: Biological Process	GO:0060231	mesenchymal to epithelial transition		0.002499	1	0.01121	0.09539	2	20	GATA3,STAT1
GO: Biological Process	GO:0060850	regulation of transcription involved in cell fate commitment		0.002499	1	0.01121	0.09539	2	20	CEBPB,NR2F2
GO: Biological Process	GO:0007249	I-kappaB kinase/NF-kappaB signaling		0.002503	1	0.01121	0.09539	5	252	BCL3,STAT1,LGALS1,HDAC1,LGALS9
GO: Biological Process	GO:0052548	regulation of endopeptidase activity		0.002599	1	0.01163	0.09892	6	371	MYC,SOX2,REST,STAT1,SMAD3,PML
GO: Biological Process	GO:0010675	regulation of cellular carbohydrate metabolic process		0.002633	1	0.01175	0.1	4	154	MYC,FOXA2,HNF4A,STAT3
GO: Biological Process	GO:0048609	multicellular organismal reproductive process		0.002636	1	0.01175	0.1	9	792	JUNB,E2F1,RUNX1,USF2,HSF1,AR,RXRA,NR2F2,STAT5A
GO: Biological Process	GO:0035108	limb morphogenesis		0.002695	1	0.01198	0.1019	4	155	SMARCA4,RUNX2,HDAC1,HDAC2
GO: Biological Process	GO:0035107	appendage morphogenesis		0.002695	1	0.01198	0.1019	4	155	SMARCA4,RUNX2,HDAC1,HDAC2
GO: Biological Process	GO:0070932	histone H3 deacetylation		0.002755	1	0.01208	0.1028	2	21	HDAC1,HDAC2
GO: Biological Process	GO:0071773	cellular response to BMP stimulus		0.002755	1	0.01208	0.1028	2	21	GATA3,RUNX2
GO: Biological Process	GO:0071772	response to BMP		0.002755	1	0.01208	0.1028	2	21	GATA3,RUNX2
GO: Biological Process	GO:2000758	positive regulation of peptidyl-lysine acetylation		0.002755	1	0.01208	0.1028	2	21	BRCA1,NFE2
GO: Biological Process	GO:0021516	dorsal spinal cord development		0.002755	1	0.01208	0.1028	2	21	PBX3,TAL1
GO: Biological Process	GO:0051412	response to corticosterone		0.002755	1	0.01208	0.1028	2	21	JUNB,FOS
GO: Biological Process	GO:0060716	labyrinthine layer blood vessel development		0.002755	1	0.01208	0.1028	2	21	JUNB,NFE2
GO: Biological Process	GO:0060828	regulation of canonical Wnt signaling pathway		0.002758	1	0.01208	0.1028	4	156	SOX2,SMAD3,HDAC1,HDAC2
GO: Biological Process	GO:0050792	regulation of viral process		0.002758	1	0.01208	0.1028	4	156	SMARCA4,REST,HDAC1,PML
GO: Biological Process	GO:0048663	neuron fate commitment		0.002775	1	0.0121	0.103	3	75	SOX2,GATA2,FOXA2
GO: Biological Process	GO:0060333	interferon-gamma-mediated signaling pathway		0.002775	1	0.0121	0.103	3	75	IRF4,STAT1,PML
GO: Biological Process	GO:1902106	negative regulation of leukocyte differentiation		0.002775	1	0.0121	0.103	3	75	MYC,GATA2,RUNX1
GO: Biological Process	GO:0071496	cellular response to external stimulus		0.002816	1	0.01226	0.1043	5	259	FOS,SREBF1,USF1,USF2,FOXA2
GO: Biological Process	GO:1903034	regulation of response to wounding		0.002889	1	0.01256	0.1068	6	379	MYC,GATA3,USF1,FOXA2,SMAD3,STAT5A
GO: Biological Process	GO:0046782	regulation of viral transcription		0.00299	1	0.01296	0.1102	3	77	SMARCA4,REST,HDAC1
GO: Biological Process	GO:0019217	regulation of fatty acid metabolic process		0.00299	1	0.01296	0.1102	3	77	BRCA1,SREBF1,HNF4A
GO: Biological Process	GO:0046661	male sex differentiation		0.003021	1	0.013	0.1106	4	160	SOX2,GATA3,AR,STAT5A
GO: Biological Process	GO:0043011	myeloid dendritic cell differentiation		0.003024	1	0.013	0.1106	2	22	BATF,IRF4
GO: Biological Process	GO:1901985	positive regulation of protein acetylation		0.003024	1	0.013	0.1106	2	22	BRCA1,NFE2
GO: Biological Process	GO:1903053	regulation of extracellular matrix organization		0.003024	1	0.013	0.1106	2	22	ETS1,SMAD3
GO: Biological Process	GO:0060765	regulation of androgen receptor signaling pathway		0.003024	1	0.013	0.1106	2	22	SMARCA4,HDAC1
GO: Biological Process	GO:0060548	negative regulation of cell death		0.003063	1	0.01315	0.1119	9	810	MYC,CEBPB,GATA3,BCL3,STAT3,SMAD3,STAT5A,HDAC1,HDAC2
GO: Biological Process	GO:0006109	regulation of carbohydrate metabolic process		0.00309	1	0.01324	0.1127	4	161	MYC,FOXA2,HNF4A,STAT3
GO: Biological Process	GO:0048525	negative regulation of viral process		0.003102	1	0.01327	0.1129	3	78	REST,HDAC1,PML
GO: Biological Process	GO:0032504	multicellular organism reproduction		0.00314	1	0.0134	0.114	9	813	JUNB,E2F1,RUNX1,USF2,HSF1,AR,RXRA,NR2F2,STAT5A
GO: Biological Process	GO:1901615	organic hydroxy compound metabolic process		0.00314	1	0.0134	0.114	7	518	CEBPA,RBP1,SREBF1,GATA3,REST,RXRA,EPAS1
GO: Biological Process	GO:0001822	kidney development		0.003208	1	0.01367	0.1163	5	267	MYC,GATA3,STAT1,SMAD2,SMAD3
GO: Biological Process	GO:0031669	cellular response to nutrient levels		0.003301	1	0.01399	0.119	4	164	SREBF1,USF1,USF2,FOXA2
GO: Biological Process	GO:0042094	interleukin-2 biosynthetic process		0.003304	1	0.01399	0.119	2	23	IRF4,STAT5A
GO: Biological Process	GO:0072215	regulation of metanephros development		0.003304	1	0.01399	0.119	2	23	MYC,STAT1
GO: Biological Process	GO:0070741	response to interleukin-6		0.003304	1	0.01399	0.119	2	23	FOXA2,STAT3
GO: Biological Process	GO:0002237	response to molecule of bacterial origin		0.003312	1	0.014	0.1192	5	269	JUND,CEBPB,FOS,HSF1,STAT1
GO: Biological Process	GO:0033077	T cell differentiation in thymus		0.003332	1	0.01407	0.1197	3	80	ZEB1,GATA3,STAT5A
GO: Biological Process	GO:0052547	regulation of peptidase activity		0.003368	1	0.0142	0.1208	6	391	MYC,SOX2,REST,STAT1,SMAD3,PML
GO: Biological Process	GO:0030308	negative regulation of cell growth		0.003374	1	0.0142	0.1208	4	165	SMARCA4,HNF4A,SMAD3,PML
GO: Biological Process	GO:0002696	positive regulation of leukocyte activation		0.003419	1	0.01437	0.1222	5	271	GATA3,IKZF1,LGALS1,STAT5A,LGALS8
GO: Biological Process	GO:0042475	odontogenesis of dentin-containing tooth		0.003451	1	0.01447	0.1231	3	81	RUNX2,HDAC1,HDAC2
GO: Biological Process	GO:0071345	cellular response to cytokine stimulus		0.003453	1	0.01447	0.1231	7	527	CEBPA,GATA3,IRF4,STAT1,STAT3,STAT5A,PML
GO: Biological Process	GO:0045137	development of primary sexual characteristics		0.003473	1	0.01452	0.1235	5	272	SOX2,GATA3,RUNX1,AR,STAT5A
GO: Biological Process	GO:0030539	male genitalia development		0.003595	1	0.01452	0.1235	2	24	SOX2,AR
GO: Biological Process	GO:0031063	regulation of histone deacetylation		0.003595	1	0.01452	0.1235	2	24	SREBF1,PML
GO: Biological Process	GO:0001779	natural killer cell differentiation		0.003595	1	0.01452	0.1235	2	24	IKZF1,STAT5A
GO: Biological Process	GO:0032897	negative regulation of viral transcription		0.003595	1	0.01452	0.1235	2	24	REST,HDAC1
GO: Biological Process	GO:0016485	protein processing		0.003662	1	0.01452	0.1235	8	678	MYC,SOX2,TAF1,REST,STAT1,SMAD3,HDAC2,PML
GO: Biological Process	GO:0051049	regulation of transport		0.003667	1	0.01452	0.1235	13	1517	MYC,GATA2,SREBF1,GATA3,E2F1,BCL3,REST,RUNX1,FOXA2,HNF4A,HMGN3,SMAD3,PML
GO: Biological Process	GO:0001708	cell fate specification		0.003697	1	0.01452	0.1235	3	83	SOX2,FOXA2,AR
GO: Biological Process	GO:0071333	cellular response to glucose stimulus		0.003697	1	0.01452	0.1235	3	83	FOXA2,HMGN3,LGALS1
GO: Biological Process	GO:0021761	limbic system development		0.003697	1	0.01452	0.1235	3	83	ETS1,HDAC1,HDAC2
GO: Biological Process	GO:0043556	regulation of translation in response to oxidative stress		0.003747	1	0.01452	0.1235	1	1	PML
GO: Biological Process	GO:2000798	negative regulation of amniotic stem cell differentiation		0.003747	1	0.01452	0.1235	1	1	REST
GO: Biological Process	GO:0021757	caudate nucleus development		0.003747	1	0.01452	0.1235	1	1	FOXP2
GO: Biological Process	GO:0045660	positive regulation of neutrophil differentiation		0.003747	1	0.01452	0.1235	1	1	IKZF1
GO: Biological Process	GO:0034117	erythrocyte aggregation		0.003747	1	0.01452	0.1235	1	1	LGALS1
GO: Biological Process	GO:0070510	regulation of histone H4-K20 methylation		0.003747	1	0.01452	0.1235	1	1	BRCA1
GO: Biological Process	GO:2000618	regulation of histone H4-K16 acetylation		0.003747	1	0.01452	0.1235	1	1	BRCA1
GO: Biological Process	GO:2000740	negative regulation of mesenchymal stem cell differentiation		0.003747	1	0.01452	0.1235	1	1	REST
GO: Biological Process	GO:0000433	negative regulation of transcription from RNA polymerase II promoter by glucose		0.003747	1	0.01452	0.1235	1	1	FOXA2
GO: Biological Process	GO:0060515	prostate field specification		0.003747	1	0.01452	0.1235	1	1	AR
GO: Biological Process	GO:2000620	positive regulation of histone H4-K16 acetylation		0.003747	1	0.01452	0.1235	1	1	BRCA1
GO: Biological Process	GO:0000437	carbon catabolite repression of transcription from RNA polymerase II promoter		0.003747	1	0.01452	0.1235	1	1	FOXA2
GO: Biological Process	GO:0034120	positive regulation of erythrocyte aggregation		0.003747	1	0.01452	0.1235	1	1	LGALS1
GO: Biological Process	GO:0097086	amniotic stem cell differentiation		0.003747	1	0.01452	0.1235	1	1	REST
GO: Biological Process	GO:0021758	putamen development		0.003747	1	0.01452	0.1235	1	1	FOXP2
GO: Biological Process	GO:2000797	regulation of amniotic stem cell differentiation		0.003747	1	0.01452	0.1235	1	1	REST
GO: Biological Process	GO:2000699	fibroblast growth factor receptor signaling pathway involved in ureteric bud formation		0.003747	1	0.01452	0.1235	1	1	GATA3
GO: Biological Process	GO:2000976	regulation of transcription from RNA polymerase II promoter involved in detection of glucose		0.003747	1	0.01452	0.1235	1	1	FOXA2
GO: Biological Process	GO:0007387	anterior compartment pattern formation		0.003747	1	0.01452	0.1235	1	1	PBX3
GO: Biological Process	GO:0007388	posterior compartment specification		0.003747	1	0.01452	0.1235	1	1	PBX3
GO: Biological Process	GO:2000971	negative regulation of detection of glucose		0.003747	1	0.01452	0.1235	1	1	FOXA2
GO: Biological Process	GO:0019102	male somatic sex determination		0.003747	1	0.01452	0.1235	1	1	AR
GO: Biological Process	GO:0046722	lactic acid secretion		0.003747	1	0.01452	0.1235	1	1	MYC
GO: Biological Process	GO:0045720	negative regulation of integrin biosynthetic process		0.003747	1	0.01452	0.1235	1	1	AR
GO: Biological Process	GO:0032938	negative regulation of translation in response to oxidative stress		0.003747	1	0.01452	0.1235	1	1	PML
GO: Biological Process	GO:0060217	hemangioblast cell differentiation		0.003747	1	0.01452	0.1235	1	1	TAL1
GO: Biological Process	GO:0060514	prostate induction		0.003747	1	0.01452	0.1235	1	1	AR
GO: Biological Process	GO:0009956	radial pattern formation		0.003747	1	0.01452	0.1235	1	1	NR2F2
GO: Biological Process	GO:0034240	negative regulation of macrophage fusion		0.003747	1	0.01452	0.1235	1	1	STAT1
GO: Biological Process	GO:0090095	regulation of metanephric cap mesenchymal cell proliferation		0.003747	1	0.01452	0.1235	1	1	MYC
GO: Biological Process	GO:2000734	negative regulation of glial cell-derived neurotrophic factor receptor signaling pathway involved in ureteric bud formation		0.003747	1	0.01452	0.1235	1	1	GATA3
GO: Biological Process	GO:2000606	regulation of cell proliferation involved in mesonephros development		0.003747	1	0.01452	0.1235	1	1	GATA3
GO: Biological Process	GO:0034118	regulation of erythrocyte aggregation		0.003747	1	0.01452	0.1235	1	1	LGALS1
GO: Biological Process	GO:2000702	regulation of fibroblast growth factor receptor signaling pathway involved in ureteric bud formation		0.003747	1	0.01452	0.1235	1	1	GATA3
GO: Biological Process	GO:2000733	regulation of glial cell-derived neurotrophic factor receptor signaling pathway involved in ureteric bud formation		0.003747	1	0.01452	0.1235	1	1	GATA3
GO: Biological Process	GO:2000970	regulation of detection of glucose		0.003747	1	0.01452	0.1235	1	1	FOXA2
GO: Biological Process	GO:2000706	negative regulation of dense core granule biogenesis		0.003747	1	0.01452	0.1235	1	1	REST
GO: Biological Process	GO:0060376	positive regulation of mast cell differentiation		0.003747	1	0.01452	0.1235	1	1	STAT5A
GO: Biological Process	GO:2000607	negative regulation of cell proliferation involved in mesonephros development		0.003747	1	0.01452	0.1235	1	1	GATA3
GO: Biological Process	GO:2000701	glial cell-derived neurotrophic factor receptor signaling pathway involved in ureteric bud formation		0.003747	1	0.01452	0.1235	1	1	GATA3
GO: Biological Process	GO:0060520	activation of prostate induction by androgen receptor signaling pathway		0.003747	1	0.01452	0.1235	1	1	AR
GO: Biological Process	GO:0070512	positive regulation of histone H4-K20 methylation		0.003747	1	0.01452	0.1235	1	1	BRCA1
GO: Biological Process	GO:2000703	negative regulation of fibroblast growth factor receptor signaling pathway involved in ureteric bud formation		0.003747	1	0.01452	0.1235	1	1	GATA3
GO: Biological Process	GO:0090096	positive regulation of metanephric cap mesenchymal cell proliferation		0.003747	1	0.01452	0.1235	1	1	MYC
GO: Biological Process	GO:0019318	hexose metabolic process		0.003753	1	0.01452	0.1235	5	277	MYC,ATF3,USF1,FOXA2,HNF4A
GO: Biological Process	GO:0045621	positive regulation of lymphocyte differentiation		0.003823	1	0.01477	0.1257	3	84	GATA3,IKZF1,STAT5A
GO: Biological Process	GO:0019221	cytokine-mediated signaling pathway		0.003857	1	0.01488	0.1266	6	402	CEBPA,IRF4,STAT1,STAT3,STAT5A,PML
GO: Biological Process	GO:0017038	protein import		0.003869	1	0.01491	0.1268	5	279	BCL3,HNF4A,STAT3,SMAD3,PML
GO: Biological Process	GO:0072595	maintenance of protein localization in organelle		0.003899	1	0.01498	0.1275	2	25	BCL3,PML
GO: Biological Process	GO:0032800	receptor biosynthetic process		0.003899	1	0.01498	0.1275	2	25	HDAC1,HDAC2
GO: Biological Process	GO:0071331	cellular response to hexose stimulus		0.003953	1	0.01517	0.1291	3	85	FOXA2,HMGN3,LGALS1
GO: Biological Process	GO:0007610	behavior		0.003965	1	0.01519	0.1293	8	687	FOXP2,FOS,RUNX1,FOXA2,PBX3,TAL1,STAT3,SMAD3
GO: Biological Process	GO:0050867	positive regulation of cell activation		0.003988	1	0.01526	0.1298	5	281	GATA3,IKZF1,LGALS1,STAT5A,LGALS8
GO: Biological Process	GO:0000003	reproduction		0.004018	1	0.01535	0.1306	10	1007	JUNB,E2F1,RUNX1,USF2,HSF1,AR,RXRA,NR2F2,STAT3,STAT5A
GO: Biological Process	GO:0072001	renal system development		0.004048	1	0.01543	0.1313	5	282	MYC,GATA3,STAT1,SMAD2,SMAD3
GO: Biological Process	GO:0000904	cell morphogenesis involved in differentiation		0.00405	1	0.01543	0.1313	9	845	BRCA1,NFATC1,GATA3,FOXA2,TAL1,AR,STAT1,SMAD2,SMAD3
GO: Biological Process	GO:0006304	DNA modification		0.004085	1	0.01552	0.1321	3	86	BRCA1,FOS,SMARCA4
GO: Biological Process	GO:0071326	cellular response to monosaccharide stimulus		0.004085	1	0.01552	0.1321	3	86	FOXA2,HMGN3,LGALS1
GO: Biological Process	GO:0045785	positive regulation of cell adhesion		0.004161	1	0.01579	0.1344	4	175	SOX2,FOXA2,LGALS1,SMAD3
GO: Biological Process	GO:0043368	positive T cell selection		0.004213	1	0.01584	0.1348	2	26	BATF,IRF4
GO: Biological Process	GO:0021533	cell differentiation in hindbrain		0.004213	1	0.01584	0.1348	2	26	GATA2,FOXA2
GO: Biological Process	GO:0045747	positive regulation of Notch signaling pathway		0.004213	1	0.01584	0.1348	2	26	SOX2,STAT3
GO: Biological Process	GO:0071398	cellular response to fatty acid		0.004213	1	0.01584	0.1348	2	26	SREBF1,E2F1
GO: Biological Process	GO:0051385	response to mineralocorticoid		0.004213	1	0.01584	0.1348	2	26	JUNB,FOS
GO: Biological Process	GO:0033687	osteoblast proliferation		0.004213	1	0.01584	0.1348	2	26	JUNB,SMAD3
GO: Biological Process	GO:0000083	regulation of transcription involved in G1/S transition of mitotic cell cycle		0.004213	1	0.01584	0.1348	2	26	BACH1,E2F1
GO: Biological Process	GO:0032787	monocarboxylic acid metabolic process		0.004275	1	0.01605	0.1366	7	548	MYC,BRCA1,RBP1,SREBF1,HNF4A,STAT3,STAT5A
GO: Biological Process	GO:0051604	protein maturation		0.004288	1	0.01608	0.1368	8	696	MYC,SOX2,TAF1,REST,STAT1,SMAD3,HDAC2,PML
GO: Biological Process	GO:0051241	negative regulation of multicellular organismal process		0.004449	1	0.01666	0.1417	6	414	NFE2,GATA3,USF1,HSF1,STAT1,HDAC2
GO: Biological Process	GO:0010035	response to inorganic substance		0.004501	1	0.01683	0.1432	6	415	JUNB,JUND,CEBPA,FOS,ETS1,STAT1
GO: Biological Process	GO:0032673	regulation of interleukin-4 production		0.004539	1	0.01688	0.1436	2	27	GATA3,IRF4
GO: Biological Process	GO:0071353	cellular response to interleukin-4		0.004539	1	0.01688	0.1436	2	27	GATA3,PML
GO: Biological Process	GO:0060444	branching involved in mammary gland duct morphogenesis		0.004539	1	0.01688	0.1436	2	27	AR,PML
GO: Biological Process	GO:0070306	lens fiber cell differentiation		0.004539	1	0.01688	0.1436	2	27	SMARCA4,SMAD3
GO: Biological Process	GO:0022402	cell cycle process		0.004599	1	0.01708	0.1453	11	1198	MYC,SOX2,BRCA1,NFATC1,BACH1,SMARCA4,E2F1,TAF1,HSF1,SMAD3,PML
GO: Biological Process	GO:0030316	osteoclast differentiation		0.00464	1	0.01719	0.1462	3	90	JUNB,NFATC1,FOS
GO: Biological Process	GO:0031016	pancreas development		0.00464	1	0.01719	0.1462	3	90	FOXA2,HNF4A,SMAD2
GO: Biological Process	GO:0043903	regulation of symbiosis, encompassing mutualism through parasitism		0.004688	1	0.01734	0.1476	4	181	SMARCA4,REST,HDAC1,PML
GO: Biological Process	GO:0006333	chromatin assembly or disassembly		0.00478	1	0.01756	0.1494	4	182	NFE2,SMARCA4,SMARCC1,TAL1
GO: Biological Process	GO:0009913	epidermal cell differentiation		0.00478	1	0.01756	0.1494	4	182	SMARCA4,MAFF,HDAC1,HDAC2
GO: Biological Process	GO:0045444	fat cell differentiation		0.00478	1	0.01756	0.1494	4	182	CEBPA,CEBPB,GATA2,GATA3
GO: Biological Process	GO:0010631	epithelial cell migration		0.00478	1	0.01756	0.1494	4	182	ETS1,GATA3,NR2F2,STAT1
GO: Biological Process	GO:0090132	epithelium migration		0.00478	1	0.01756	0.1494	4	182	ETS1,GATA3,NR2F2,STAT1
GO: Biological Process	GO:0021510	spinal cord development		0.004785	1	0.01756	0.1494	3	91	GATA2,PBX3,TAL1
GO: Biological Process	GO:0071359	cellular response to dsRNA		0.004877	1	0.01778	0.1513	2	28	SMAD2,SMAD3
GO: Biological Process	GO:0001937	negative regulation of endothelial cell proliferation		0.004877	1	0.01778	0.1513	2	28	NR2F2,STAT1
GO: Biological Process	GO:0006110	regulation of glycolytic process		0.004877	1	0.01778	0.1513	2	28	MYC,STAT3
GO: Biological Process	GO:0033598	mammary gland epithelial cell proliferation		0.004877	1	0.01778	0.1513	2	28	CEBPB,GATA3
GO: Biological Process	GO:0010718	positive regulation of epithelial to mesenchymal transition		0.004877	1	0.01778	0.1513	2	28	SMAD2,SMAD3
GO: Biological Process	GO:0031347	regulation of defense response		0.004901	1	0.01785	0.1518	7	562	FOS,GATA3,IRF4,STAT1,SMAD3,STAT5A,PML
GO: Biological Process	GO:0001942	hair follicle development		0.004933	1	0.01789	0.1522	3	92	RUNX1,HDAC1,HDAC2
GO: Biological Process	GO:0022404	molting cycle process		0.004933	1	0.01789	0.1522	3	92	RUNX1,HDAC1,HDAC2
GO: Biological Process	GO:0022405	hair cycle process		0.004933	1	0.01789	0.1522	3	92	RUNX1,HDAC1,HDAC2
GO: Biological Process	GO:2000241	regulation of reproductive process		0.005084	1	0.01837	0.1563	3	93	RUNX1,AR,RXRA
GO: Biological Process	GO:0010594	regulation of endothelial cell migration		0.005084	1	0.01837	0.1563	3	93	ETS1,GATA3,NR2F2
GO: Biological Process	GO:0090090	negative regulation of canonical Wnt signaling pathway		0.005084	1	0.01837	0.1563	3	93	SOX2,HDAC1,HDAC2
GO: Biological Process	GO:0034504	protein localization to nucleus		0.005106	1	0.01843	0.1568	5	298	BCL3,HNF4A,STAT3,SMAD3,PML
GO: Biological Process	GO:0016310	phosphorylation		0.005203	1	0.01875	0.1595	15	1963	MYC,SOX2,FOS,ATF3,TAF1,HSF1,FOXA2,HNF4A,AR,NR2F2,STAT3,SMAD2,SMAD3,STAT5A,PML
GO: Biological Process	GO:0040036	regulation of fibroblast growth factor receptor signaling pathway		0.005226	1	0.01878	0.1598	2	29	GATA3,RUNX2
GO: Biological Process	GO:0061418	regulation of transcription from RNA polymerase II promoter in response to hypoxia		0.005226	1	0.01878	0.1598	2	29	BACH1,EPAS1
GO: Biological Process	GO:0032259	methylation		0.005251	1	0.01885	0.1604	5	300	BRCA1,FOS,GATA3,SMARCA4,IRF4
GO: Biological Process	GO:0090130	tissue migration		0.005259	1	0.01885	0.1604	4	187	ETS1,GATA3,NR2F2,STAT1
GO: Biological Process	GO:0071322	cellular response to carbohydrate stimulus		0.005395	1	0.01931	0.1643	3	95	FOXA2,HMGN3,LGALS1
GO: Biological Process	GO:0001656	metanephros development		0.005554	1	0.01986	0.169	3	96	MYC,GATA3,STAT1
GO: Biological Process	GO:0002684	positive regulation of immune system process		0.005784	1	0.02066	0.1758	8	732	FOS,GATA3,ELF1,IRF4,IKZF1,LGALS1,STAT5A,LGALS8
GO: Biological Process	GO:0048713	regulation of oligodendrocyte differentiation		0.005956	1	0.02116	0.1801	2	31	HDAC1,HDAC2
GO: Biological Process	GO:0001773	myeloid dendritic cell activation		0.005956	1	0.02116	0.1801	2	31	BATF,IRF4
GO: Biological Process	GO:0010470	regulation of gastrulation		0.005956	1	0.02116	0.1801	2	31	FOXA2,HNF4A
GO: Biological Process	GO:0030857	negative regulation of epithelial cell differentiation		0.005956	1	0.02116	0.1801	2	31	ZEB1,STAT1
GO: Biological Process	GO:0043066	negative regulation of apoptotic process		0.005973	1	0.02119	0.1803	8	736	MYC,CEBPB,GATA3,BCL3,SMAD3,STAT5A,HDAC1,HDAC2
GO: Biological Process	GO:0032989	cellular component morphogenesis		0.006014	1	0.02131	0.1813	11	1242	BRCA1,NFATC1,GATA3,SMARCA4,FOXA2,TAL1,AR,STAT1,SMAD2,SMAD3,HDAC2
GO: Biological Process	GO:0022407	regulation of cell-cell adhesion		0.006049	1	0.02141	0.1822	3	99	SOX2,FOXA2,LGALS1
GO: Biological Process	GO:0051099	positive regulation of binding		0.006219	1	0.02198	0.1871	3	100	GATA3,SMARCA4,IRF4
GO: Biological Process	GO:0097285	cell-type specific apoptotic process		0.006289	1	0.0222	0.1889	6	445	MYC,CEBPB,GATA3,E2F1,STAT5A,HDAC1
GO: Biological Process	GO:0010771	negative regulation of cell morphogenesis involved in differentiation		0.006338	1	0.02221	0.1889	2	32	FOXA2,STAT1
GO: Biological Process	GO:0033144	negative regulation of intracellular steroid hormone receptor signaling pathway		0.006338	1	0.02221	0.1889	2	32	SMARCA4,HDAC1
GO: Biological Process	GO:0045687	positive regulation of glial cell differentiation		0.006338	1	0.02221	0.1889	2	32	HDAC1,HDAC2
GO: Biological Process	GO:0045923	positive regulation of fatty acid metabolic process		0.006338	1	0.02221	0.1889	2	32	SREBF1,HNF4A
GO: Biological Process	GO:0070670	response to interleukin-4		0.006338	1	0.02221	0.1889	2	32	GATA3,PML
GO: Biological Process	GO:0001706	endoderm formation		0.006338	1	0.02221	0.1889	2	32	SOX2,SMAD2
GO: Biological Process	GO:0032268	regulation of cellular protein metabolic process		0.006375	1	0.02231	0.1898	13	1620	BRCA1,NFE2,GATA2,SREBF1,GATA3,ATF3,TAF1,BCL3,HNF4A,NR2F2,SMAD3,HDAC2,PML
GO: Biological Process	GO:0032355	response to estradiol		0.006393	1	0.02234	0.1901	3	101	ETS1,NR2F2,STAT3
GO: Biological Process	GO:0008544	epidermis development		0.006517	1	0.02275	0.1935	5	316	SMARCA4,MAFF,RUNX1,HDAC1,HDAC2
GO: Biological Process	GO:0071346	cellular response to interferon-gamma		0.006569	1	0.0229	0.1948	3	102	IRF4,STAT1,PML
GO: Biological Process	GO:0005996	monosaccharide metabolic process		0.006602	1	0.02299	0.1956	5	317	MYC,ATF3,USF1,FOXA2,HNF4A
GO: Biological Process	GO:0043069	negative regulation of programmed cell death		0.006617	1	0.02301	0.1958	8	749	MYC,CEBPB,GATA3,BCL3,SMAD3,STAT5A,HDAC1,HDAC2
GO: Biological Process	GO:0009617	response to bacterium		0.0067	1	0.02326	0.1979	6	451	JUND,CEBPB,FOS,BCL3,HSF1,STAT1
GO: Biological Process	GO:0032633	interleukin-4 production		0.006731	1	0.02326	0.1979	2	33	GATA3,IRF4
GO: Biological Process	GO:0060441	epithelial tube branching involved in lung morphogenesis		0.006731	1	0.02326	0.1979	2	33	SOX2,FOXA2
GO: Biological Process	GO:0035195	gene silencing by miRNA		0.006731	1	0.02326	0.1979	2	33	SMAD2,SMAD3
GO: Biological Process	GO:0043370	regulation of CD4-positive, alpha-beta T cell differentiation		0.006731	1	0.02326	0.1979	2	33	GATA3,IRF4
GO: Biological Process	GO:0017015	regulation of transforming growth factor beta receptor signaling pathway		0.006748	1	0.02329	0.1982	3	103	ZEB1,SMAD2,SMAD3
GO: Biological Process	GO:0002064	epithelial cell development		0.006767	1	0.02333	0.1985	4	201	GATA3,SMARCA4,AR,STAT1
GO: Biological Process	GO:0006629	lipid metabolic process		0.00688	1	0.02369	0.2015	11	1265	CEBPA,BRCA1,RBP1,SREBF1,NFYB,REST,FOXA2,HNF4A,RXRA,NR2F2,STAT5A
GO: Biological Process	GO:0006954	inflammatory response		0.006888	1	0.02369	0.2015	7	599	CEBPA,CEBPB,FOS,GATA3,STAT3,SMAD3,STAT5A
GO: Biological Process	GO:0051592	response to calcium ion		0.00693	1	0.02374	0.202	3	104	JUNB,JUND,FOS
GO: Biological Process	GO:0055088	lipid homeostasis		0.00693	1	0.02374	0.202	3	104	USF1,USF2,HNF4A
GO: Biological Process	GO:0090288	negative regulation of cellular response to growth factor stimulus		0.00693	1	0.02374	0.202	3	104	GATA3,SMAD2,SMAD3
GO: Biological Process	GO:0071824	protein-DNA complex subunit organization		0.007004	1	0.02397	0.2039	4	203	NFE2,SMARCA4,SMARCC1,TAF1
GO: Biological Process	GO:0050974	detection of mechanical stimulus involved in sensory perception		0.007134	1	0.02431	0.2068	2	34	MYC,SOX2
GO: Biological Process	GO:0051247	positive regulation of protein metabolic process		0.007138	1	0.02431	0.2068	10	1094	BRCA1,NFE2,SREBF1,IRF4,ATF3,TAF1,BCL3,STAT5A,HDAC2,PML
GO: Biological Process	GO:0001678	cellular glucose homeostasis		0.007303	1	0.02431	0.2068	3	106	FOXA2,HMGN3,LGALS1
GO: Biological Process	GO:2000667	positive regulation of interleukin-13 secretion		0.007453	1	0.02431	0.2068	1	2	GATA3
GO: Biological Process	GO:0060995	cell-cell signaling involved in kidney development		0.007453	1	0.02431	0.2068	1	2	GATA3
GO: Biological Process	GO:0060849	regulation of transcription involved in lymphatic endothelial cell fate commitment		0.007453	1	0.02431	0.2068	1	2	NR2F2
GO: Biological Process	GO:0050973	detection of mechanical stimulus involved in equilibrioception		0.007453	1	0.02431	0.2068	1	2	SOX2
GO: Biological Process	GO:0061289	Wnt signaling pathway involved in kidney development		0.007453	1	0.02431	0.2068	1	2	GATA3
GO: Biological Process	GO:0090094	metanephric cap mesenchymal cell proliferation involved in metanephros development		0.007453	1	0.02431	0.2068	1	2	MYC
GO: Biological Process	GO:0007068	negative regulation of transcription during mitosis		0.007453	1	0.02431	0.2068	1	2	SMARCA4
GO: Biological Process	GO:0060838	lymphatic endothelial cell fate commitment		0.007453	1	0.02431	0.2068	1	2	NR2F2
GO: Biological Process	GO:0061290	canonical Wnt signaling pathway involved in metanephric kidney development		0.007453	1	0.02431	0.2068	1	2	GATA3
GO: Biological Process	GO:0045658	regulation of neutrophil differentiation		0.007453	1	0.02431	0.2068	1	2	IKZF1
GO: Biological Process	GO:0033274	response to vitamin B2		0.007453	1	0.02431	0.2068	1	2	CEBPA
GO: Biological Process	GO:0035887	aortic smooth muscle cell differentiation		0.007453	1	0.02431	0.2068	1	2	SMARCA4
GO: Biological Process	GO:0045799	positive regulation of chromatin assembly or disassembly		0.007453	1	0.02431	0.2068	1	2	TAL1
GO: Biological Process	GO:2000664	positive regulation of interleukin-5 secretion		0.007453	1	0.02431	0.2068	1	2	GATA3
GO: Biological Process	GO:0045368	positive regulation of interleukin-13 biosynthetic process		0.007453	1	0.02431	0.2068	1	2	IRF4
GO: Biological Process	GO:0044330	canonical Wnt signaling pathway involved in positive regulation of wound healing		0.007453	1	0.02431	0.2068	1	2	MYC
GO: Biological Process	GO:0030221	basophil differentiation		0.007453	1	0.02431	0.2068	1	2	TAL1
GO: Biological Process	GO:2000683	regulation of cellular response to X-ray		0.007453	1	0.02431	0.2068	1	2	GATA3
GO: Biological Process	GO:0045013	carbon catabolite repression of transcription		0.007453	1	0.02431	0.2068	1	2	FOXA2
GO: Biological Process	GO:0060599	lateral sprouting involved in mammary gland duct morphogenesis		0.007453	1	0.02431	0.2068	1	2	AR
GO: Biological Process	GO:2000872	positive regulation of progesterone secretion		0.007453	1	0.02431	0.2068	1	2	RUNX1
GO: Biological Process	GO:1900224	positive regulation of nodal signaling pathway involved in determination of lateral mesoderm left/right asymmetry		0.007453	1	0.02431	0.2068	1	2	SMAD2
GO: Biological Process	GO:0072204	cell-cell signaling involved in metanephros development		0.007453	1	0.02431	0.2068	1	2	GATA3
GO: Biological Process	GO:2000617	positive regulation of histone H3-K9 acetylation		0.007453	1	0.02431	0.2068	1	2	BRCA1
GO: Biological Process	GO:0072186	metanephric cap morphogenesis		0.007453	1	0.02431	0.2068	1	2	MYC
GO: Biological Process	GO:0045014	negative regulation of transcription by glucose		0.007453	1	0.02431	0.2068	1	2	FOXA2
GO: Biological Process	GO:0007070	negative regulation of transcription from RNA polymerase II promoter during mitosis		0.007453	1	0.02431	0.2068	1	2	SMARCA4
GO: Biological Process	GO:2000705	regulation of dense core granule biogenesis		0.007453	1	0.02431	0.2068	1	2	REST
GO: Biological Process	GO:0045366	regulation of interleukin-13 biosynthetic process		0.007453	1	0.02431	0.2068	1	2	IRF4
GO: Biological Process	GO:0072185	metanephric cap development		0.007453	1	0.02431	0.2068	1	2	MYC
GO: Biological Process	GO:0072308	negative regulation of metanephric nephron tubule epithelial cell differentiation		0.007453	1	0.02431	0.2068	1	2	STAT1
GO: Biological Process	GO:0018993	somatic sex determination		0.007453	1	0.02431	0.2068	1	2	AR
GO: Biological Process	GO:0002266	follicular dendritic cell activation		0.007453	1	0.02431	0.2068	1	2	BCL3
GO: Biological Process	GO:0032916	positive regulation of transforming growth factor beta3 production		0.007453	1	0.02431	0.2068	1	2	SMAD3
GO: Biological Process	GO:0035854	eosinophil fate commitment		0.007453	1	0.02431	0.2068	1	2	GATA2
GO: Biological Process	GO:0035898	parathyroid hormone secretion		0.007453	1	0.02431	0.2068	1	2	GATA3
GO: Biological Process	GO:0002268	follicular dendritic cell differentiation		0.007453	1	0.02431	0.2068	1	2	BCL3
GO: Biological Process	GO:0021537	telencephalon development		0.007493	1	0.02438	0.2075	4	207	SOX2,FOXP2,HDAC1,HDAC2
GO: Biological Process	GO:0071456	cellular response to hypoxia		0.007494	1	0.02438	0.2075	3	107	BACH1,E2F1,EPAS1
GO: Biological Process	GO:0007267	cell-cell signaling		0.007538	1	0.02445	0.208	11	1281	SOX2,NFE2,SREBF1,GATA3,REST,RUNX1,FOXA2,HNF4A,HMGN3,AR,SMAD2
GO: Biological Process	GO:0032350	regulation of hormone metabolic process		0.007549	1	0.02445	0.208	2	35	GATA3,REST
GO: Biological Process	GO:0034605	cellular response to heat		0.007549	1	0.02445	0.208	2	35	HSF1,HDAC2
GO: Biological Process	GO:0048730	epidermis morphogenesis		0.007549	1	0.02445	0.208	2	35	SMARCA4,RUNX1
GO: Biological Process	GO:0001501	skeletal system development		0.007583	1	0.02453	0.2087	6	463	MYC,ZEB1,RUNX2,RUNX1,SMAD2,SMAD3
GO: Biological Process	GO:0051046	regulation of secretion		0.007713	1	0.02492	0.212	7	612	SREBF1,GATA3,REST,RUNX1,FOXA2,HNF4A,HMGN3
GO: Biological Process	GO:0036294	cellular response to decreased oxygen levels		0.007884	1	0.02545	0.2165	3	109	BACH1,E2F1,EPAS1
GO: Biological Process	GO:0031399	regulation of protein modification process		0.00793	1	0.02547	0.2167	11	1290	BRCA1,NFE2,GATA2,SREBF1,GATA3,ATF3,HNF4A,NR2F2,SMAD3,HDAC2,PML
GO: Biological Process	GO:0050873	brown fat cell differentiation		0.007973	1	0.02547	0.2167	2	36	CEBPA,CEBPB
GO: Biological Process	GO:0016441	posttranscriptional gene silencing		0.007973	1	0.02547	0.2167	2	36	SMAD2,SMAD3
GO: Biological Process	GO:0035065	regulation of histone acetylation		0.007973	1	0.02547	0.2167	2	36	BRCA1,GATA2
GO: Biological Process	GO:0035850	epithelial cell differentiation involved in kidney development		0.007973	1	0.02547	0.2167	2	36	GATA3,STAT1
GO: Biological Process	GO:0030225	macrophage differentiation		0.007973	1	0.02547	0.2167	2	36	CEBPA,GATA2
GO: Biological Process	GO:0006342	chromatin silencing		0.007973	1	0.02547	0.2167	2	36	SMARCA4,HDAC2
GO: Biological Process	GO:0035194	posttranscriptional gene silencing by RNA		0.007973	1	0.02547	0.2167	2	36	SMAD2,SMAD3
GO: Biological Process	GO:0070201	regulation of establishment of protein localization		0.007974	1	0.02547	0.2167	6	468	GATA3,E2F1,BCL3,HNF4A,AR,SMAD3
GO: Biological Process	GO:0042303	molting cycle		0.008287	1	0.02638	0.2244	3	111	RUNX1,HDAC1,HDAC2
GO: Biological Process	GO:0009791	post-embryonic development		0.008287	1	0.02638	0.2244	3	111	FOXP2,GATA3,SMAD2
GO: Biological Process	GO:0042633	hair cycle		0.008287	1	0.02638	0.2244	3	111	RUNX1,HDAC1,HDAC2
GO: Biological Process	GO:0043470	regulation of carbohydrate catabolic process		0.008409	1	0.02664	0.2267	2	37	MYC,STAT3
GO: Biological Process	GO:0043471	regulation of cellular carbohydrate catabolic process		0.008409	1	0.02664	0.2267	2	37	MYC,STAT3
GO: Biological Process	GO:2000514	regulation of CD4-positive, alpha-beta T cell activation		0.008409	1	0.02664	0.2267	2	37	GATA3,IRF4
GO: Biological Process	GO:0051568	histone H3-K4 methylation		0.008409	1	0.02664	0.2267	2	37	BRCA1,GATA3
GO: Biological Process	GO:0045766	positive regulation of angiogenesis		0.008492	1	0.02688	0.2287	3	112	GATA2,ETS1,RUNX1
GO: Biological Process	GO:0043901	negative regulation of multi-organism process		0.008701	1	0.02751	0.234	3	113	REST,HDAC1,PML
GO: Biological Process	GO:0000768	syncytium formation by plasma membrane fusion		0.008855	1	0.0279	0.2374	2	38	NFE2,STAT1
GO: Biological Process	GO:2000243	positive regulation of reproductive process		0.008855	1	0.0279	0.2374	2	38	RUNX1,AR
GO: Biological Process	GO:0051055	negative regulation of lipid biosynthetic process		0.008855	1	0.0279	0.2374	2	38	BRCA1,REST
GO: Biological Process	GO:1901654	response to ketone		0.008913	1	0.02805	0.2386	3	114	JUNB,FOS,SREBF1
GO: Biological Process	GO:0035265	organ growth		0.009127	1	0.02869	0.2441	3	115	RXRA,SMAD2,HDAC2
GO: Biological Process	GO:0060603	mammary gland duct morphogenesis		0.009311	1	0.02911	0.2476	2	39	AR,PML
GO: Biological Process	GO:0000578	embryonic axis specification		0.009311	1	0.02911	0.2476	2	39	FOXA2,SMAD2
GO: Biological Process	GO:0046676	negative regulation of insulin secretion		0.009311	1	0.02911	0.2476	2	39	SREBF1,REST
GO: Biological Process	GO:0031060	regulation of histone methylation		0.009311	1	0.02911	0.2476	2	39	BRCA1,GATA3
GO: Biological Process	GO:0045668	negative regulation of osteoblast differentiation		0.009311	1	0.02911	0.2476	2	39	SOX2,SMAD3
GO: Biological Process	GO:0030155	regulation of cell adhesion		0.009333	1	0.02914	0.2479	5	345	SOX2,FOXA2,LGALS1,SMAD3,STAT5A
GO: Biological Process	GO:0042476	odontogenesis		0.009345	1	0.02915	0.248	3	116	RUNX2,HDAC1,HDAC2
GO: Biological Process	GO:0044772	mitotic cell cycle phase transition		0.009414	1	0.02933	0.2495	6	485	NFATC1,BACH1,SMARCA4,E2F1,TAF1,PML
GO: Biological Process	GO:0030111	regulation of Wnt signaling pathway		0.009528	1	0.02965	0.2523	4	222	SOX2,SMAD3,HDAC1,HDAC2
GO: Biological Process	GO:0003206	cardiac chamber morphogenesis		0.009565	1	0.0297	0.2527	3	117	GATA3,SMARCA4,RXRA
GO: Biological Process	GO:0071453	cellular response to oxygen levels		0.009565	1	0.0297	0.2527	3	117	BACH1,E2F1,EPAS1
GO: Biological Process	GO:0051091	positive regulation of sequence-specific DNA binding transcription factor activity		0.009676	1	0.02997	0.255	4	223	SMARCA4,HMGN3,AR,HDAC2
GO: Biological Process	GO:0002449	lymphocyte mediated immunity		0.009676	1	0.02997	0.255	4	223	BATF,GATA3,BCL3,STAT5A
GO: Biological Process	GO:0050776	regulation of immune response		0.009739	1	0.03012	0.2563	8	801	NFATC1,FOS,GATA3,ELF1,IRF4,STAT1,SMAD3,STAT5A
GO: Biological Process	GO:0043618	regulation of transcription from RNA polymerase II promoter in response to stress		0.009778	1	0.03012	0.2563	2	40	BACH1,EPAS1
GO: Biological Process	GO:0045599	negative regulation of fat cell differentiation		0.009778	1	0.03012	0.2563	2	40	GATA2,GATA3
GO: Biological Process	GO:0031128	developmental induction		0.009778	1	0.03012	0.2563	2	40	SOX2,AR
GO: Biological Process	GO:2000278	regulation of DNA biosynthetic process		0.009778	1	0.03012	0.2563	2	40	MYC,PML
GO: Biological Process	GO:1902532	negative regulation of intracellular signal transduction		0.009891	1	0.03043	0.2589	5	350	MYC,HNF4A,STAT1,HDAC1,HDAC2
GO: Biological Process	GO:1902531	regulation of intracellular signal transduction		0.0099	1	0.03043	0.2589	12	1518	MYC,SOX2,BCLAF1,GATA3,BCL3,HNF4A,AR,STAT1,LGALS1,HDAC1,HDAC2,LGALS9
GO: Biological Process	GO:0051701	interaction with host		0.01002	1	0.03076	0.2617	3	119	MYC,RXRA,SMAD3
GO: Biological Process	GO:0021536	diencephalon development		0.01025	1	0.03135	0.2667	3	120	SOX2,GATA2,ETS1
GO: Biological Process	GO:0006949	syncytium formation		0.01025	1	0.03135	0.2667	2	41	NFE2,STAT1
GO: Biological Process	GO:0045168	cell-cell signaling involved in cell fate commitment		0.01025	1	0.03135	0.2667	2	41	SOX2,AR
GO: Biological Process	GO:0032653	regulation of interleukin-10 production		0.01025	1	0.03135	0.2667	2	41	IRF4,BCL3
GO: Biological Process	GO:0044770	cell cycle phase transition		0.01034	1	0.03159	0.2688	6	495	NFATC1,BACH1,SMARCA4,E2F1,TAF1,PML
GO: Biological Process	GO:0003007	heart morphogenesis		0.01043	1	0.03183	0.2708	4	228	GATA3,SMARCA4,RXRA,SMAD3
GO: Biological Process	GO:0045926	negative regulation of growth		0.01059	1	0.0322	0.274	4	229	SMARCA4,HNF4A,SMAD3,PML
GO: Biological Process	GO:0007595	lactation		0.01074	1	0.0322	0.274	2	42	USF2,STAT5A
GO: Biological Process	GO:0097028	dendritic cell differentiation		0.01074	1	0.0322	0.274	2	42	BATF,IRF4
GO: Biological Process	GO:0032330	regulation of chondrocyte differentiation		0.01074	1	0.0322	0.274	2	42	RUNX2,SMAD3
GO: Biological Process	GO:0045814	negative regulation of gene expression, epigenetic		0.01074	1	0.0322	0.274	2	42	SMARCA4,HDAC2
GO: Biological Process	GO:0045600	positive regulation of fat cell differentiation		0.01074	1	0.0322	0.274	2	42	CEBPA,CEBPB
GO: Biological Process	GO:0060038	cardiac muscle cell proliferation		0.01074	1	0.0322	0.274	2	42	RXRA,HDAC2
GO: Biological Process	GO:0043588	skin development		0.01083	1	0.0322	0.274	5	358	SMARCA4,MAFF,RUNX1,HDAC1,HDAC2
GO: Biological Process	GO:0000902	cell morphogenesis		0.01088	1	0.0322	0.274	10	1165	BRCA1,NFATC1,GATA3,SMARCA4,FOXA2,TAL1,AR,STAT1,SMAD2,SMAD3
GO: Biological Process	GO:0034341	response to interferon-gamma		0.01095	1	0.0322	0.274	3	123	IRF4,STAT1,PML
GO: Biological Process	GO:0090240	positive regulation of histone H4 acetylation		0.01116	1	0.0322	0.274	1	3	BRCA1
GO: Biological Process	GO:0070668	positive regulation of mast cell proliferation		0.01116	1	0.0322	0.274	1	3	STAT5A
GO: Biological Process	GO:0044337	canonical Wnt signaling pathway involved in positive regulation of apoptotic process		0.01116	1	0.0322	0.274	1	3	MYC
GO: Biological Process	GO:0072136	metanephric mesenchymal cell proliferation involved in metanephros development		0.01116	1	0.0322	0.274	1	3	STAT1
GO: Biological Process	GO:0046606	negative regulation of centrosome cycle		0.01116	1	0.0322	0.274	1	3	BRCA1
GO: Biological Process	GO:0003340	negative regulation of mesenchymal to epithelial transition involved in metanephros morphogenesis		0.01116	1	0.0322	0.274	1	3	STAT1
GO: Biological Process	GO:0046544	development of secondary male sexual characteristics		0.01116	1	0.0322	0.274	1	3	STAT5A
GO: Biological Process	GO:2001171	positive regulation of ATP biosynthetic process		0.01116	1	0.0322	0.274	1	3	MYC
GO: Biological Process	GO:0060748	tertiary branching involved in mammary gland duct morphogenesis		0.01116	1	0.0322	0.274	1	3	AR
GO: Biological Process	GO:0006344	maintenance of chromatin silencing		0.01116	1	0.0322	0.274	1	3	HDAC2
GO: Biological Process	GO:1990086	lens fiber cell apoptotic process		0.01116	1	0.0322	0.274	1	3	E2F1
GO: Biological Process	GO:0010918	positive regulation of mitochondrial membrane potential		0.01116	1	0.0322	0.274	1	3	MYC
GO: Biological Process	GO:0044413	avoidance of host defenses		0.01116	1	0.0322	0.274	1	3	SMAD3
GO: Biological Process	GO:1900145	regulation of nodal signaling pathway involved in determination of left/right asymmetry		0.01116	1	0.0322	0.274	1	3	SMAD2
GO: Biological Process	GO:0032907	transforming growth factor beta3 production		0.01116	1	0.0322	0.274	1	3	SMAD3
GO: Biological Process	GO:2000615	regulation of histone H3-K9 acetylation		0.01116	1	0.0322	0.274	1	3	BRCA1
GO: Biological Process	GO:0044415	evasion or tolerance of host defenses		0.01116	1	0.0322	0.274	1	3	SMAD3
GO: Biological Process	GO:0002315	marginal zone B cell differentiation		0.01116	1	0.0322	0.274	1	3	BCL3
GO: Biological Process	GO:0071336	regulation of hair follicle cell proliferation		0.01116	1	0.0322	0.274	1	3	RUNX1
GO: Biological Process	GO:2000870	regulation of progesterone secretion		0.01116	1	0.0322	0.274	1	3	RUNX1
GO: Biological Process	GO:1901857	positive regulation of cellular respiration		0.01116	1	0.0322	0.274	1	3	MYC
GO: Biological Process	GO:0071930	negative regulation of transcription involved in G1/S transition of mitotic cell cycle		0.01116	1	0.0322	0.274	1	3	E2F1
GO: Biological Process	GO:2000611	positive regulation of thyroid hormone generation		0.01116	1	0.0322	0.274	1	3	GATA3
GO: Biological Process	GO:0002572	pro-T cell differentiation		0.01116	1	0.0322	0.274	1	3	GATA3
GO: Biological Process	GO:0072135	kidney mesenchymal cell proliferation		0.01116	1	0.0322	0.274	1	3	STAT1
GO: Biological Process	GO:0007352	zygotic specification of dorsal/ventral axis		0.01116	1	0.0322	0.274	1	3	SMAD2
GO: Biological Process	GO:0061110	dense core granule biogenesis		0.01116	1	0.0322	0.274	1	3	REST
GO: Biological Process	GO:1900175	regulation of nodal signaling pathway involved in determination of lateral mesoderm left/right asymmetry		0.01116	1	0.0322	0.274	1	3	SMAD2
GO: Biological Process	GO:0051832	avoidance of defenses of other organism involved in symbiotic interaction		0.01116	1	0.0322	0.274	1	3	SMAD3
GO: Biological Process	GO:2000697	negative regulation of epithelial cell differentiation involved in kidney development		0.01116	1	0.0322	0.274	1	3	STAT1
GO: Biological Process	GO:0019049	evasion or tolerance of host defenses by virus		0.01116	1	0.0322	0.274	1	3	SMAD3
GO: Biological Process	GO:0045726	positive regulation of integrin biosynthetic process		0.01116	1	0.0322	0.274	1	3	AR
GO: Biological Process	GO:0072183	negative regulation of nephron tubule epithelial cell differentiation		0.01116	1	0.0322	0.274	1	3	STAT1
GO: Biological Process	GO:0042231	interleukin-13 biosynthetic process		0.01116	1	0.0322	0.274	1	3	IRF4
GO: Biological Process	GO:0097296	activation of cysteine-type endopeptidase activity involved in apoptotic signaling pathway		0.01116	1	0.0322	0.274	1	3	SMAD3
GO: Biological Process	GO:0033026	negative regulation of mast cell apoptotic process		0.01116	1	0.0322	0.274	1	3	STAT5A
GO: Biological Process	GO:0046600	negative regulation of centriole replication		0.01116	1	0.0322	0.274	1	3	BRCA1
GO: Biological Process	GO:0032910	regulation of transforming growth factor beta3 production		0.01116	1	0.0322	0.274	1	3	SMAD3
GO: Biological Process	GO:0007403	glial cell fate determination		0.01116	1	0.0322	0.274	1	3	SMARCA4
GO: Biological Process	GO:0051834	evasion or tolerance of defenses of other organism involved in symbiotic interaction		0.01116	1	0.0322	0.274	1	3	SMAD3
GO: Biological Process	GO:0070345	negative regulation of fat cell proliferation		0.01116	1	0.0322	0.274	1	3	GATA2
GO: Biological Process	GO:0070666	regulation of mast cell proliferation		0.01116	1	0.0322	0.274	1	3	STAT5A
GO: Biological Process	GO:0072594	establishment of protein localization to organelle		0.01124	1	0.03227	0.2745	6	504	E2F1,BCL3,HNF4A,STAT3,SMAD3,PML
GO: Biological Process	GO:0000060	protein import into nucleus, translocation		0.01124	1	0.03227	0.2745	2	43	BCL3,HNF4A
GO: Biological Process	GO:0061178	regulation of insulin secretion involved in cellular response to glucose stimulus		0.01124	1	0.03227	0.2745	2	43	FOXA2,HMGN3
GO: Biological Process	GO:0032924	activin receptor signaling pathway		0.01124	1	0.03227	0.2745	2	43	SMAD2,SMAD3
GO: Biological Process	GO:0060428	lung epithelium development		0.01124	1	0.03227	0.2745	2	43	FOXP2,FOXA2
GO: Biological Process	GO:0008203	cholesterol metabolic process		0.01144	1	0.03281	0.2792	3	125	CEBPA,SREBF1,RXRA
GO: Biological Process	GO:0061448	connective tissue development		0.01156	1	0.03312	0.2818	4	235	ZEB1,RUNX2,FOXA2,SMAD3
GO: Biological Process	GO:0035051	cardiocyte differentiation		0.01169	1	0.03345	0.2846	3	126	REST,RXRA,HDAC2
GO: Biological Process	GO:0032613	interleukin-10 production		0.01175	1	0.03348	0.2849	2	44	IRF4,BCL3
GO: Biological Process	GO:0048538	thymus development		0.01175	1	0.03348	0.2849	2	44	GATA3,IKZF1
GO: Biological Process	GO:0090278	negative regulation of peptide hormone secretion		0.01175	1	0.03348	0.2849	2	44	SREBF1,REST
GO: Biological Process	GO:0045931	positive regulation of mitotic cell cycle		0.01175	1	0.03348	0.2849	2	44	TAL1,STAT5A
GO: Biological Process	GO:0051147	regulation of muscle cell differentiation		0.01194	1	0.034	0.2893	3	127	ZEB1,HDAC1,HDAC2
GO: Biological Process	GO:0002460	adaptive immune response based on somatic recombination of immune receptors built from immunoglobulin superfamily domains		0.01206	1	0.03432	0.292	4	238	BATF,GATA3,IRF4,BCL3
GO: Biological Process	GO:0010632	regulation of epithelial cell migration		0.01219	1	0.03456	0.2941	3	128	ETS1,GATA3,NR2F2
GO: Biological Process	GO:2001242	regulation of intrinsic apoptotic signaling pathway		0.01219	1	0.03456	0.2941	3	128	BCLAF1,HDAC1,HDAC2
GO: Biological Process	GO:0043124	negative regulation of I-kappaB kinase/NF-kappaB signaling		0.01226	1	0.03456	0.2941	2	45	STAT1,HDAC1
GO: Biological Process	GO:0071230	cellular response to amino acid stimulus		0.01226	1	0.03456	0.2941	2	45	ZEB1,CEBPB
GO: Biological Process	GO:0072080	nephron tubule development		0.01226	1	0.03456	0.2941	2	45	GATA3,STAT1
GO: Biological Process	GO:0060986	endocrine hormone secretion		0.01226	1	0.03456	0.2941	2	45	GATA3,RUNX1
GO: Biological Process	GO:0002792	negative regulation of peptide secretion		0.01226	1	0.03456	0.2941	2	45	SREBF1,REST
GO: Biological Process	GO:0042771	intrinsic apoptotic signaling pathway in response to DNA damage by p53 class mediator		0.01226	1	0.03456	0.2941	2	45	BCL3,PML
GO: Biological Process	GO:0043589	skin morphogenesis		0.01226	1	0.03456	0.2941	2	45	SMARCA4,RUNX1
GO: Biological Process	GO:0008406	gonad development		0.01258	1	0.03543	0.3015	4	241	GATA3,RUNX1,AR,STAT5A
GO: Biological Process	GO:0006479	protein methylation		0.01271	1	0.03565	0.3033	3	130	BRCA1,GATA3,IRF4
GO: Biological Process	GO:0031334	positive regulation of protein complex assembly		0.01271	1	0.03565	0.3033	3	130	BCLAF1,TAF1,TAL1
GO: Biological Process	GO:0008213	protein alkylation		0.01271	1	0.03565	0.3033	3	130	BRCA1,GATA3,IRF4
GO: Biological Process	GO:0030178	negative regulation of Wnt signaling pathway		0.01271	1	0.03565	0.3033	3	130	SOX2,HDAC1,HDAC2
GO: Biological Process	GO:0032869	cellular response to insulin stimulus		0.01276	1	0.03575	0.3042	4	242	SREBF1,SMARCC1,USF1,STAT1
GO: Biological Process	GO:1902930	regulation of alcohol biosynthetic process		0.01279	1	0.03576	0.3042	2	46	SREBF1,REST
GO: Biological Process	GO:0014015	positive regulation of gliogenesis		0.01279	1	0.03576	0.3042	2	46	HDAC1,HDAC2
GO: Biological Process	GO:0043433	negative regulation of sequence-specific DNA binding transcription factor activity		0.01298	1	0.03624	0.3084	3	131	FOXA2,HNF4A,HDAC2
GO: Biological Process	GO:0061005	cell differentiation involved in kidney development		0.01333	1	0.03718	0.3164	2	47	GATA3,STAT1
GO: Biological Process	GO:0009266	response to temperature stimulus		0.01351	1	0.03763	0.3202	3	133	FOS,HSF1,HDAC2
GO: Biological Process	GO:0045787	positive regulation of cell cycle		0.01351	1	0.03763	0.3202	3	133	MYC,TAL1,STAT5A
GO: Biological Process	GO:2000045	regulation of G1/S transition of mitotic cell cycle		0.01379	1	0.03828	0.3257	3	134	SMARCA4,E2F1,PML
GO: Biological Process	GO:2001235	positive regulation of apoptotic signaling pathway		0.01379	1	0.03828	0.3257	3	134	MYC,BCLAF1,PML
GO: Biological Process	GO:0060041	retina development in camera-type eye		0.01379	1	0.03828	0.3257	3	134	SOX2,SMARCA4,IKZF1
GO: Biological Process	GO:0061326	renal tubule development		0.01387	1	0.03829	0.3257	2	48	GATA3,STAT1
GO: Biological Process	GO:0060711	labyrinthine layer development		0.01387	1	0.03829	0.3257	2	48	JUNB,NFE2
GO: Biological Process	GO:0030219	megakaryocyte differentiation		0.01387	1	0.03829	0.3257	2	48	GATA2,TAL1
GO: Biological Process	GO:0035019	somatic stem cell maintenance		0.01387	1	0.03829	0.3257	2	48	SOX2,GATA2
GO: Biological Process	GO:0045778	positive regulation of ossification		0.01387	1	0.03829	0.3257	2	48	RUNX2,SMAD3
GO: Biological Process	GO:0035773	insulin secretion involved in cellular response to glucose stimulus		0.01387	1	0.03829	0.3257	2	48	FOXA2,HMGN3
GO: Biological Process	GO:1902806	regulation of cell cycle G1/S phase transition		0.01406	1	0.03877	0.3299	3	135	SMARCA4,E2F1,PML
GO: Biological Process	GO:0048384	retinoic acid receptor signaling pathway		0.01443	1	0.03887	0.3307	2	49	RXRA,PML
GO: Biological Process	GO:2001251	negative regulation of chromosome organization		0.01443	1	0.03887	0.3307	2	49	BRCA1,PML
GO: Biological Process	GO:0010977	negative regulation of neuron projection development		0.01443	1	0.03887	0.3307	2	49	LGALS1,HDAC2
GO: Biological Process	GO:0048806	genitalia development		0.01443	1	0.03887	0.3307	2	49	SOX2,AR
GO: Biological Process	GO:0000075	cell cycle checkpoint		0.01461	1	0.03887	0.3307	4	252	BRCA1,E2F1,HSF1,PML
GO: Biological Process	GO:0003205	cardiac chamber development		0.01462	1	0.03887	0.3307	3	137	GATA3,SMARCA4,RXRA
GO: Biological Process	GO:0002904	positive regulation of B cell apoptotic process		0.01485	1	0.03887	0.3307	1	4	MYC
GO: Biological Process	GO:0009732	detection of hexose stimulus		0.01485	1	0.03887	0.3307	1	4	FOXA2
GO: Biological Process	GO:0071335	hair follicle cell proliferation		0.01485	1	0.03887	0.3307	1	4	RUNX1
GO: Biological Process	GO:0033159	negative regulation of protein import into nucleus, translocation		0.01485	1	0.03887	0.3307	1	4	HNF4A
GO: Biological Process	GO:0034287	detection of monosaccharide stimulus		0.01485	1	0.03887	0.3307	1	4	FOXA2
GO: Biological Process	GO:0042524	negative regulation of tyrosine phosphorylation of Stat5 protein		0.01485	1	0.03887	0.3307	1	4	HNF4A
GO: Biological Process	GO:0001806	type IV hypersensitivity		0.01485	1	0.03887	0.3307	1	4	GATA3
GO: Biological Process	GO:0071698	olfactory placode development		0.01485	1	0.03887	0.3307	1	4	SOX2
GO: Biological Process	GO:0032348	negative regulation of aldosterone biosynthetic process		0.01485	1	0.03887	0.3307	1	4	REST
GO: Biological Process	GO:2000977	regulation of forebrain neuron differentiation		0.01485	1	0.03887	0.3307	1	4	GATA2
GO: Biological Process	GO:0072611	interleukin-13 secretion		0.01485	1	0.03887	0.3307	1	4	GATA3
GO: Biological Process	GO:0032534	regulation of microvillus assembly		0.01485	1	0.03887	0.3307	1	4	HNF4A
GO: Biological Process	GO:0045415	negative regulation of interleukin-8 biosynthetic process		0.01485	1	0.03887	0.3307	1	4	BCL3
GO: Biological Process	GO:0061209	cell proliferation involved in mesonephros development		0.01485	1	0.03887	0.3307	1	4	GATA3
GO: Biological Process	GO:0045113	regulation of integrin biosynthetic process		0.01485	1	0.03887	0.3307	1	4	AR
GO: Biological Process	GO:2000065	negative regulation of cortisol biosynthetic process		0.01485	1	0.03887	0.3307	1	4	REST
GO: Biological Process	GO:0072603	interleukin-5 secretion		0.01485	1	0.03887	0.3307	1	4	GATA3
GO: Biological Process	GO:0033024	mast cell apoptotic process		0.01485	1	0.03887	0.3307	1	4	STAT5A
GO: Biological Process	GO:0072133	metanephric mesenchyme morphogenesis		0.01485	1	0.03887	0.3307	1	4	MYC
GO: Biological Process	GO:0009730	detection of carbohydrate stimulus		0.01485	1	0.03887	0.3307	1	4	FOXA2
GO: Biological Process	GO:0033025	regulation of mast cell apoptotic process		0.01485	1	0.03887	0.3307	1	4	STAT5A
GO: Biological Process	GO:0035188	hatching		0.01485	1	0.03887	0.3307	1	4	SMARCA4
GO: Biological Process	GO:2000665	regulation of interleukin-13 secretion		0.01485	1	0.03887	0.3307	1	4	GATA3
GO: Biological Process	GO:1901313	positive regulation of gene expression involved in extracellular matrix organization		0.01485	1	0.03887	0.3307	1	4	SMAD3
GO: Biological Process	GO:0035799	ureter maturation		0.01485	1	0.03887	0.3307	1	4	GATA3
GO: Biological Process	GO:2001169	regulation of ATP biosynthetic process		0.01485	1	0.03887	0.3307	1	4	MYC
GO: Biological Process	GO:0030223	neutrophil differentiation		0.01485	1	0.03887	0.3307	1	4	IKZF1
GO: Biological Process	GO:0071699	olfactory placode morphogenesis		0.01485	1	0.03887	0.3307	1	4	SOX2
GO: Biological Process	GO:0006549	isoleucine metabolic process		0.01485	1	0.03887	0.3307	1	4	STAT5A
GO: Biological Process	GO:0051572	negative regulation of histone H3-K4 methylation		0.01485	1	0.03887	0.3307	1	4	BRCA1
GO: Biological Process	GO:0001705	ectoderm formation		0.01485	1	0.03887	0.3307	1	4	FOXA2
GO: Biological Process	GO:0072131	kidney mesenchyme morphogenesis		0.01485	1	0.03887	0.3307	1	4	MYC
GO: Biological Process	GO:0001835	blastocyst hatching		0.01485	1	0.03887	0.3307	1	4	SMARCA4
GO: Biological Process	GO:0030222	eosinophil differentiation		0.01485	1	0.03887	0.3307	1	4	GATA2
GO: Biological Process	GO:0046449	creatinine metabolic process		0.01485	1	0.03887	0.3307	1	4	STAT5A
GO: Biological Process	GO:0072107	positive regulation of ureteric bud formation		0.01485	1	0.03887	0.3307	1	4	GATA3
GO: Biological Process	GO:0072106	regulation of ureteric bud formation		0.01485	1	0.03887	0.3307	1	4	GATA3
GO: Biological Process	GO:0051594	detection of glucose		0.01485	1	0.03887	0.3307	1	4	FOXA2
GO: Biological Process	GO:0071684	organism emergence from protective structure		0.01485	1	0.03887	0.3307	1	4	SMARCA4
GO: Biological Process	GO:0034239	regulation of macrophage fusion		0.01485	1	0.03887	0.3307	1	4	STAT1
GO: Biological Process	GO:0032345	negative regulation of aldosterone metabolic process		0.01485	1	0.03887	0.3307	1	4	REST
GO: Biological Process	GO:0070662	mast cell proliferation		0.01485	1	0.03887	0.3307	1	4	STAT5A
GO: Biological Process	GO:0048799	organ maturation		0.01485	1	0.03887	0.3307	1	4	GATA3
GO: Biological Process	GO:0033023	mast cell homeostasis		0.01485	1	0.03887	0.3307	1	4	STAT5A
GO: Biological Process	GO:0030910	olfactory placode formation		0.01485	1	0.03887	0.3307	1	4	SOX2
GO: Biological Process	GO:0060018	astrocyte fate commitment		0.01485	1	0.03887	0.3307	1	4	TAL1
GO: Biological Process	GO:2000662	regulation of interleukin-5 secretion		0.01485	1	0.03887	0.3307	1	4	GATA3
GO: Biological Process	GO:0060528	secretory columnal luminar epithelial cell differentiation involved in prostate glandular acinus development		0.01485	1	0.03887	0.3307	1	4	RXRA
GO: Biological Process	GO:0016125	sterol metabolic process		0.01491	1	0.03898	0.3317	3	138	CEBPA,SREBF1,RXRA
GO: Biological Process	GO:0014855	striated muscle cell proliferation		0.01499	1	0.03909	0.3326	2	50	RXRA,HDAC2
GO: Biological Process	GO:0050982	detection of mechanical stimulus		0.01499	1	0.03909	0.3326	2	50	MYC,SOX2
GO: Biological Process	GO:0048146	positive regulation of fibroblast proliferation		0.01499	1	0.03909	0.3326	2	50	MYC,E2F1
GO: Biological Process	GO:0006066	alcohol metabolic process		0.01537	1	0.04003	0.3406	5	391	CEBPA,RBP1,SREBF1,REST,RXRA
GO: Biological Process	GO:0044093	positive regulation of molecular function		0.01573	1	0.04093	0.3482	12	1616	MYC,GATA3,SMARCA4,IRF4,ATF3,REST,HMGN3,AR,STAT1,SMAD3,HDAC2,PML
GO: Biological Process	GO:0001764	neuron migration		0.01579	1	0.04104	0.3492	3	141	GATA3,NR2F2,STAT3
GO: Biological Process	GO:0001667	ameboidal-type cell migration		0.016	1	0.04156	0.3536	4	259	ETS1,GATA3,NR2F2,STAT1
GO: Biological Process	GO:0006633	fatty acid biosynthetic process		0.01608	1	0.04174	0.3552	3	142	BRCA1,SREBF1,HNF4A
GO: Biological Process	GO:0010770	positive regulation of cell morphogenesis involved in differentiation		0.01615	1	0.0418	0.3556	2	52	SMAD2,SMAD3
GO: Biological Process	GO:0070542	response to fatty acid		0.01615	1	0.0418	0.3556	2	52	SREBF1,E2F1
GO: Biological Process	GO:0048286	lung alveolus development		0.01615	1	0.0418	0.3556	2	52	SOX2,FOXP2
GO: Biological Process	GO:0006584	catecholamine metabolic process		0.01675	1	0.04317	0.3673	2	53	GATA3,EPAS1
GO: Biological Process	GO:0009712	catechol-containing compound metabolic process		0.01675	1	0.04317	0.3673	2	53	GATA3,EPAS1
GO: Biological Process	GO:0043967	histone H4 acetylation		0.01675	1	0.04317	0.3673	2	53	BRCA1,IRF4
GO: Biological Process	GO:0035690	cellular response to drug		0.01675	1	0.04317	0.3673	2	53	MYC,REST
GO: Biological Process	GO:0098542	defense response to other organism		0.01696	1	0.04368	0.3717	5	401	BATF,IRF4,BCL3,STAT1,PML
GO: Biological Process	GO:0032880	regulation of protein localization		0.01734	1	0.0446	0.3795	6	555	GATA3,E2F1,BCL3,HNF4A,AR,SMAD3
GO: Biological Process	GO:0051145	smooth muscle cell differentiation		0.01735	1	0.0446	0.3795	2	54	ZEB1,SMARCA4
GO: Biological Process	GO:0006913	nucleocytoplasmic transport		0.01746	1	0.04484	0.3815	5	404	BCL3,HNF4A,STAT3,SMAD3,PML
GO: Biological Process	GO:0032940	secretion by cell		0.01758	1	0.04513	0.384	8	891	SREBF1,GATA3,REST,RUNX1,FOXA2,HNF4A,HMGN3,SMAD2
GO: Biological Process	GO:0010769	regulation of cell morphogenesis involved in differentiation		0.01791	1	0.04522	0.3848	4	268	FOXA2,STAT1,SMAD2,SMAD3
GO: Biological Process	GO:0010721	negative regulation of cell development		0.01794	1	0.04522	0.3848	3	148	REST,FOXA2,STAT1
GO: Biological Process	GO:0010676	positive regulation of cellular carbohydrate metabolic process		0.01796	1	0.04522	0.3848	2	55	MYC,HNF4A
GO: Biological Process	GO:0033002	muscle cell proliferation		0.01826	1	0.04522	0.3848	3	149	RXRA,STAT1,HDAC2
GO: Biological Process	GO:0032386	regulation of intracellular transport		0.01831	1	0.04522	0.3848	5	409	E2F1,BCL3,HNF4A,SMAD3,PML
GO: Biological Process	GO:0051169	nuclear transport		0.01831	1	0.04522	0.3848	5	409	BCL3,HNF4A,STAT3,SMAD3,PML
GO: Biological Process	GO:1901723	negative regulation of cell proliferation involved in kidney development		0.01853	1	0.04522	0.3848	1	5	GATA3
GO: Biological Process	GO:0031947	negative regulation of glucocorticoid biosynthetic process		0.01853	1	0.04522	0.3848	1	5	REST
GO: Biological Process	GO:2000064	regulation of cortisol biosynthetic process		0.01853	1	0.04522	0.3848	1	5	REST
GO: Biological Process	GO:1901311	regulation of gene expression involved in extracellular matrix organization		0.01853	1	0.04522	0.3848	1	5	SMAD3
GO: Biological Process	GO:0072162	metanephric mesenchymal cell differentiation		0.01853	1	0.04522	0.3848	1	5	STAT1
GO: Biological Process	GO:0045112	integrin biosynthetic process		0.01853	1	0.04522	0.3848	1	5	AR
GO: Biological Process	GO:0032736	positive regulation of interleukin-13 production		0.01853	1	0.04522	0.3848	1	5	GATA3
GO: Biological Process	GO:0019087	transformation of host cell by virus		0.01853	1	0.04522	0.3848	1	5	MYC
GO: Biological Process	GO:0031944	negative regulation of glucocorticoid metabolic process		0.01853	1	0.04522	0.3848	1	5	REST
GO: Biological Process	GO:0048808	male genitalia morphogenesis		0.01853	1	0.04522	0.3848	1	5	AR
GO: Biological Process	GO:0007386	compartment pattern specification		0.01853	1	0.04522	0.3848	1	5	PBX3
GO: Biological Process	GO:0038161	prolactin signaling pathway		0.01853	1	0.04522	0.3848	1	5	STAT5A
GO: Biological Process	GO:0001661	conditioned taste aversion		0.01853	1	0.04522	0.3848	1	5	FOS
GO: Biological Process	GO:1901148	gene expression involved in extracellular matrix organization		0.01853	1	0.04522	0.3848	1	5	SMAD3
GO: Biological Process	GO:0032754	positive regulation of interleukin-5 production		0.01853	1	0.04522	0.3848	1	5	GATA3
GO: Biological Process	GO:0045404	positive regulation of interleukin-4 biosynthetic process		0.01853	1	0.04522	0.3848	1	5	IRF4
GO: Biological Process	GO:0072179	nephric duct formation		0.01853	1	0.04522	0.3848	1	5	GATA3
GO: Biological Process	GO:0098597	observational learning		0.01853	1	0.04522	0.3848	1	5	FOXP2
GO: Biological Process	GO:0098598	learned vocalization behavior or vocal learning		0.01853	1	0.04522	0.3848	1	5	FOXP2
GO: Biological Process	GO:0006848	pyruvate transport		0.01853	1	0.04522	0.3848	1	5	MYC
GO: Biological Process	GO:0032530	regulation of microvillus organization		0.01853	1	0.04522	0.3848	1	5	HNF4A
GO: Biological Process	GO:0002051	osteoblast fate commitment		0.01853	1	0.04522	0.3848	1	5	RUNX2
GO: Biological Process	GO:0042701	progesterone secretion		0.01853	1	0.04522	0.3848	1	5	RUNX1
GO: Biological Process	GO:2001269	positive regulation of cysteine-type endopeptidase activity involved in apoptotic signaling pathway		0.01853	1	0.04522	0.3848	1	5	SMAD3
GO: Biological Process	GO:0042536	negative regulation of tumor necrosis factor biosynthetic process		0.01853	1	0.04522	0.3848	1	5	BCL3
GO: Biological Process	GO:0060057	apoptotic process involved in mammary gland involution		0.01853	1	0.04522	0.3848	1	5	PML
GO: Biological Process	GO:0000255	allantoin metabolic process		0.01853	1	0.04522	0.3848	1	5	STAT5A
GO: Biological Process	GO:0043970	histone H3-K9 acetylation		0.01853	1	0.04522	0.3848	1	5	BRCA1
GO: Biological Process	GO:0003176	aortic valve development		0.01853	1	0.04522	0.3848	1	5	GATA3
GO: Biological Process	GO:0045764	positive regulation of cellular amino acid metabolic process		0.01853	1	0.04522	0.3848	1	5	GATA3
GO: Biological Process	GO:0034238	macrophage fusion		0.01853	1	0.04522	0.3848	1	5	STAT1
GO: Biological Process	GO:0071680	response to indole-3-methanol		0.01853	1	0.04522	0.3848	1	5	BRCA1
GO: Biological Process	GO:0090185	negative regulation of kidney development		0.01853	1	0.04522	0.3848	1	5	STAT1
GO: Biological Process	GO:0071681	cellular response to indole-3-methanol		0.01853	1	0.04522	0.3848	1	5	BRCA1
GO: Biological Process	GO:1902339	positive regulation of apoptotic process involved in morphogenesis		0.01853	1	0.04522	0.3848	1	5	PML
GO: Biological Process	GO:0060058	positive regulation of apoptotic process involved in mammary gland involution		0.01853	1	0.04522	0.3848	1	5	PML
GO: Biological Process	GO:0098596	imitative learning		0.01853	1	0.04522	0.3848	1	5	FOXP2
GO: Biological Process	GO:0046021	regulation of transcription from RNA polymerase II promoter, mitotic		0.01853	1	0.04522	0.3848	1	5	SMARCA4
GO: Biological Process	GO:2000189	positive regulation of cholesterol homeostasis		0.01853	1	0.04522	0.3848	1	5	HNF4A
GO: Biological Process	GO:0048625	myoblast fate commitment		0.01853	1	0.04522	0.3848	1	5	EPAS1
GO: Biological Process	GO:0045979	positive regulation of nucleoside metabolic process		0.01853	1	0.04522	0.3848	1	5	MYC
GO: Biological Process	GO:0003180	aortic valve morphogenesis		0.01853	1	0.04522	0.3848	1	5	GATA3
GO: Biological Process	GO:0010424	DNA methylation on cytosine within a CG sequence		0.01853	1	0.04522	0.3848	1	5	SMARCA4
GO: Biological Process	GO:0060501	positive regulation of epithelial cell proliferation involved in lung morphogenesis		0.01853	1	0.04522	0.3848	1	5	FOXP2
GO: Biological Process	GO:0072338	cellular lactam metabolic process		0.01853	1	0.04522	0.3848	1	5	STAT5A
GO: Biological Process	GO:0072602	interleukin-4 secretion		0.01853	1	0.04522	0.3848	1	5	GATA3
GO: Biological Process	GO:2000609	regulation of thyroid hormone generation		0.01853	1	0.04522	0.3848	1	5	GATA3
GO: Biological Process	GO:0042297	vocal learning		0.01853	1	0.04522	0.3848	1	5	FOXP2
GO: Biological Process	GO:0061035	regulation of cartilage development		0.01858	1	0.04522	0.3848	2	56	RUNX2,SMAD3
GO: Biological Process	GO:0031018	endocrine pancreas development		0.01858	1	0.04522	0.3848	2	56	FOXA2,HNF4A
GO: Biological Process	GO:0021515	cell differentiation in spinal cord		0.01858	1	0.04522	0.3848	2	56	GATA2,TAL1
GO: Biological Process	GO:0010595	positive regulation of endothelial cell migration		0.01858	1	0.04522	0.3848	2	56	ETS1,GATA3
GO: Biological Process	GO:0048708	astrocyte differentiation		0.01858	1	0.04522	0.3848	2	56	TAL1,STAT3
GO: Biological Process	GO:0044708	single-organism behavior		0.01866	1	0.04537	0.386	5	411	FOXP2,FOS,RUNX1,FOXA2,PBX3
GO: Biological Process	GO:0071705	nitrogen compound transport		0.01876	1	0.04557	0.3877	7	729	MYC,SREBF1,REST,FOXA2,HNF4A,HMGN3,SMAD2
GO: Biological Process	GO:0046546	development of primary male sexual characteristics		0.01891	1	0.04587	0.3903	3	151	SOX2,GATA3,AR
GO: Biological Process	GO:0034976	response to endoplasmic reticulum stress		0.01891	1	0.04587	0.3903	3	151	CEBPB,ATF3,PML
GO: Biological Process	GO:0048546	digestive tract morphogenesis		0.01921	1	0.04651	0.3957	2	57	SMAD2,SMAD3
GO: Biological Process	GO:0060688	regulation of morphogenesis of a branching structure		0.01921	1	0.04651	0.3957	2	57	AR,RXRA
GO: Biological Process	GO:0000077	DNA damage checkpoint		0.01924	1	0.04655	0.3961	3	152	BRCA1,E2F1,PML
GO: Biological Process	GO:0002250	adaptive immune response		0.01972	1	0.04766	0.4055	4	276	BATF,GATA3,IRF4,BCL3
GO: Biological Process	GO:0042306	regulation of protein import into nucleus		0.02025	1	0.04887	0.4158	3	155	BCL3,HNF4A,SMAD3
GO: Biological Process	GO:0048592	eye morphogenesis		0.02025	1	0.04887	0.4158	3	155	SOX2,ZEB1,STAT3
GO: Biological Process	GO:0021766	hippocampus development		0.0205	1	0.04937	0.42	2	59	HDAC1,HDAC2
GO: Biological Process	GO:0006282	regulation of DNA repair		0.0205	1	0.04937	0.42	2	59	BRCA1,PML
GO: Biological Process	GO:0010038	response to metal ion		0.02066	1	0.04973	0.4231	4	280	JUNB,JUND,CEBPA,FOS
Pathway	137963	Regulation of nuclear SMAD2/3 signaling	BioSystems: Pathway Interaction Database	2.099e-16	1.152e-13	1.152e-13	7.934e-13	13	78	MYC,CEBPB,FOS,GATA3,ATF3,RUNX2,HNF4A,AR,SAP30,SMAD2,SMAD3,HDAC1,HDAC2
Pathway	198774	TGF-beta Receptor Signaling Pathway	BioSystems: WikiPathways	8.117e-14	4.456e-11	2.228e-11	1.534e-10	14	154	MYC,JUNB,JUND,ZEB1,FOS,ETS1,NFYB,ATF3,RUNX2,HNF4A,AR,SMAD2,SMAD3,HDAC1
Pathway	83105	Pathways in cancer	BioSystems: KEGG	1.236e-12	6.784e-10	2.261e-10	1.557e-09	17	327	MYC,CEBPA,FOS,ETS1,E2F1,RUNX1,AR,RXRA,EPAS1,STAT1,STAT3,SMAD2,SMAD3,STAT5A,HDAC1,HDAC2,PML
Pathway	198832	Adipogenesis	BioSystems: WikiPathways	6.475e-12	3.555e-09	8.887e-10	6.12e-09	12	133	CEBPA,CEBPB,GATA2,SREBF1,GATA3,E2F1,RXRA,EPAS1,STAT1,STAT3,SMAD3,STAT5A
Pathway	755440	Prostate Cancer	BioSystems: WikiPathways	1.558e-11	8.555e-09	1.711e-09	1.178e-08	11	109	MYC,BRCA1,FOS,SMARCA4,SMARCC1,E2F1,AR,STAT1,STAT3,SMAD2,SMAD3
Pathway	711360	Integrated Pancreatic Cancer Pathway	BioSystems: WikiPathways	5.492e-10	3.015e-07	4.684e-08	3.226e-07	12	194	MYC,JUNB,JUND,BRCA1,E2F1,HNF4A,AR,RXRA,STAT1,SMAD2,STAT5A,PML
Pathway	138014	Glucocorticoid receptor regulatory network	BioSystems: Pathway Interaction Database	5.973e-10	3.279e-07	4.684e-08	3.226e-07	9	82	NFATC1,FOS,GATA3,SMARCA4,SMARCC1,STAT1,STAT5A,HDAC1,HDAC2
Pathway	137987	Regulation of Telomerase	BioSystems: Pathway Interaction Database	2.58e-09	1.416e-06	1.771e-07	1.219e-06	8	66	MYC,FOS,E2F1,NR2F2,SAP30,SMAD3,HDAC1,HDAC2
Pathway	198782	EGFR1 Signaling Pathway	BioSystems: WikiPathways	2.973e-09	1.632e-06	1.814e-07	1.249e-06	11	177	MYC,JUND,CEBPA,CEBPB,FOS,STAT1,STAT3,SMAD2,SMAD3,STAT5A,HDAC1
Pathway	523016	Transcriptional misregulation in cancer	BioSystems: KEGG	3.348e-09	1.838e-06	1.838e-07	1.266e-06	11	179	MYC,ZEB1,CEBPA,CEBPB,RUNX2,RUNX1,PBX3,RXRA,HDAC1,HDAC2,PML
Pathway	137993	Calcineurin-regulated NFAT-dependent transcription in lymphocytes	BioSystems: Pathway Interaction Database	7.223e-09	3.965e-06	3.605e-07	2.482e-06	7	48	JUNB,NFATC1,FOS,GATA3,E2F1,IRF4,IKZF1
Pathway	219801	Integrated Breast Cancer Pathway	BioSystems: WikiPathways	1.098e-08	6.029e-06	5.025e-07	3.46e-06	10	154	MYC,BRCA1,BACH1,SMARCA4,E2F1,AR,STAT1,SMAD2,HDAC1,PML
Pathway	137916	Regulation of retinoblastoma protein	BioSystems: Pathway Interaction Database	2.198e-08	1.207e-05	9.281e-07	6.391e-06	7	56	CEBPA,CEBPB,SMARCA4,ELF1,TAF1,RUNX2,HDAC1
Pathway	137932	IL6-mediated signaling events	BioSystems: Pathway Interaction Database	1.213e-07	6.659e-05	4.439e-06	3.057e-05	6	43	MYC,JUNB,CEBPB,FOS,STAT1,STAT3
Pathway	137979	FOXA1 transcription factor network	BioSystems: Pathway Interaction Database	1.213e-07	6.659e-05	4.439e-06	3.057e-05	6	43	CEBPB,BRCA1,FOS,FOXA2,AR,NR2F2
Pathway	83116	Chronic myeloid leukemia	BioSystems: KEGG	1.435e-07	7.877e-05	4.923e-06	3.39e-05	7	73	MYC,E2F1,RUNX1,SMAD3,STAT5A,HDAC1,HDAC2
Pathway	PW:0000490	transforming growth factor-beta Smad dependent signaling	Pathway Ontology	2.745e-07	0.0001507	8.864e-06	6.104e-05	5	26	ATF3,RUNX2,RUNX1,SMAD2,SMAD3
Pathway	P00047	PDGF signaling pathway	PantherDB	4.628e-07	0.0002541	1.412e-05	9.72e-05	8	127	MYC,FOS,ETS1,ELF1,USF2,STAT1,STAT3,STAT5A
Pathway	198810	TGF Beta Signaling Pathway	BioSystems: WikiPathways	5.477e-07	0.0003007	1.583e-05	0.000109	6	55	FOS,RUNX2,STAT1,STAT3,SMAD2,SMAD3
Pathway	83117	Acute myeloid leukemia	BioSystems: KEGG	6.797e-07	0.0003732	1.814e-05	0.0001249	6	57	MYC,CEBPA,RUNX1,STAT3,STAT5A,PML
Pathway	645265	SMAD2/SMAD3:SMAD4 heterotrimer regulates transcription	BioSystems: REACTOME	6.941e-07	0.000381	1.814e-05	0.0001249	5	31	MYC,JUNB,SMAD2,SMAD3,HDAC1
Pathway	169353	Validated targets of C-MYC transcriptional repression	BioSystems: Pathway Interaction Database	1.127e-06	0.0006187	2.812e-05	0.0001936	6	62	MYC,CEBPA,BRCA1,NFYB,LGALS1,HDAC1
Pathway	711361	Oncostatin M Signaling Pathway	BioSystems: WikiPathways	1.24e-06	0.0006809	2.943e-05	0.0002026	6	63	JUNB,JUND,CEBPB,FOS,STAT1,STAT3
Pathway	672450	Integrated Cancer pathway	BioSystems: WikiPathways	1.304e-06	0.0007157	2.943e-05	0.0002026	5	35	BRCA1,E2F1,STAT1,SMAD2,SMAD3
Pathway	694606	Hepatitis B	BioSystems: KEGG	1.34e-06	0.0007356	2.943e-05	0.0002026	8	146	MYC,NFATC1,FOS,E2F1,STAT1,STAT3,SMAD3,STAT5A
Pathway	373901	HTLV-I infection	BioSystems: KEGG	1.649e-06	0.0009055	3.483e-05	0.0002398	10	263	MYC,NFATC1,FOS,ETS1,NFYB,E2F1,ATF3,SMAD2,SMAD3,STAT5A
Pathway	842771	Inflammatory bowel disease (IBD)	BioSystems: KEGG	2.132e-06	0.001171	4.336e-05	0.0002986	6	69	NFATC1,GATA3,STAT1,STAT3,SMAD2,SMAD3
Pathway	M14449	METS affect on Macrophage Differentiation	MSigDB C2: BioCarta	2.53e-06	0.001389	4.961e-05	0.0003416	4	18	FOS,ETS1,E2F1,HDAC2
Pathway	198885	IL-2 Signaling pathway	BioSystems: WikiPathways	3.316e-06	0.00182	6.277e-05	0.0004322	5	42	MYC,FOS,STAT1,STAT3,STAT5A
Pathway	645264	Transcriptional activity of SMAD2/SMAD3:SMAD4 heterotrimer	BioSystems: REACTOME	3.736e-06	0.002051	6.837e-05	0.0004708	5	43	MYC,JUNB,SMAD2,SMAD3,HDAC1
Pathway	169347	Notch-mediated HES/HEY network	BioSystems: Pathway Interaction Database	6.505e-06	0.003571	0.0001152	0.0007934	5	48	E2F1,RUNX2,AR,STAT3,HDAC1
Pathway	M7897	Inhibition of Cellular Proliferation by Gleevec	MSigDB C2: BioCarta	7.171e-06	0.003937	0.000123	0.0008472	4	23	MYC,FOS,STAT1,STAT5A
Pathway	138027	Regulation of Androgen receptor activity	BioSystems: Pathway Interaction Database	7.981e-06	0.004382	0.0001328	0.0009144	5	50	CEBPA,GATA2,SMARCC1,AR,HDAC1
Pathway	M11520	TPO Signaling Pathway	MSigDB C2: BioCarta	8.569e-06	0.004704	0.0001384	0.0009528	4	24	FOS,STAT1,STAT3,STAT5A
Pathway	198806	Androgen receptor signaling pathway	BioSystems: WikiPathways	8.882e-06	0.004876	0.0001393	0.0009594	6	88	BRCA1,RUNX2,AR,STAT3,SMAD3,HDAC1
Pathway	137976	IL2-mediated signaling events	BioSystems: Pathway Interaction Database	9.707e-06	0.005329	0.000148	0.001019	5	52	MYC,FOS,STAT1,STAT3,STAT5A
Pathway	187196	Factors involved in megakaryocyte development and platelet production	BioSystems: REACTOME	1.129e-05	0.0062	0.0001676	0.001154	7	139	MAFK,NFE2,GATA2,GATA3,MAFF,HDAC1,HDAC2
Pathway	137929	IL27-mediated signaling events	BioSystems: Pathway Interaction Database	1.196e-05	0.006564	0.0001727	0.001189	4	26	GATA3,STAT1,STAT3,STAT5A
Pathway	138006	ATF-2 transcription factor network	BioSystems: Pathway Interaction Database	1.283e-05	0.007043	0.0001806	0.001244	5	55	JUNB,JUND,BRCA1,FOS,ATF3
Pathway	198864	IL-6 Signaling Pathway	BioSystems: WikiPathways	1.751e-05	0.009616	0.0002404	0.001655	6	99	CEBPB,FOS,AR,STAT1,STAT3,HDAC1
Pathway	M1909	EGF Signaling Pathway	MSigDB C2: BioCarta	2.464e-05	0.01353	0.00033	0.002272	4	31	FOS,STAT1,STAT3,STAT5A
Pathway	672446	TSH signaling pathway	BioSystems: WikiPathways	2.706e-05	0.01486	0.0003517	0.002422	5	64	MYC,FOS,E2F1,STAT1,STAT3
Pathway	M2529	PDGF Signaling Pathway	MSigDB C2: BioCarta	2.805e-05	0.0154	0.0003517	0.002422	4	32	FOS,STAT1,STAT3,STAT5A
Pathway	198901	SIDS Susceptibility Pathways	BioSystems: WikiPathways	2.819e-05	0.01547	0.0003517	0.002422	7	160	SOX2,CEBPB,GATA2,GATA3,REST,AR,HDAC1
Pathway	138045	HIF-1-alpha transcription factor network	BioSystems: Pathway Interaction Database	2.919e-05	0.01602	0.0003561	0.002452	5	65	FOS,GATA2,ETS1,HNF4A,SMAD3
Pathway	698754	AGE/RAGE pathway	BioSystems: WikiPathways	3.145e-05	0.01726	0.0003673	0.00253	5	66	STAT1,STAT3,SMAD2,SMAD3,STAT5A
Pathway	83108	Pancreatic cancer	BioSystems: KEGG	3.145e-05	0.01726	0.0003673	0.00253	5	66	E2F1,STAT1,STAT3,SMAD2,SMAD3
Pathway	137997	Signaling events mediated by HDAC Class I	BioSystems: Pathway Interaction Database	3.384e-05	0.01858	0.000387	0.002665	5	67	GATA2,SAP30,STAT3,HDAC1,HDAC2
Pathway	169349	Validated transcriptional targets of AP1 family members Fra1 and Fra2	BioSystems: Pathway Interaction Database	3.587e-05	0.01969	0.0004019	0.002768	4	34	JUNB,JUND,NFATC1,USF2
Pathway	M14339	Oxidative Stress Induced Gene Expression Via Nrf2	MSigDB C2: BioCarta	4.545e-05	0.02495	0.0004182	0.00288	3	13	MAFK,FOS,MAFF
Pathway	906022	Loss of Function of TGFBR2 in Cancer	BioSystems: REACTOME	4.799e-05	0.02635	0.0004182	0.00288	5	72	MYC,JUNB,SMAD2,SMAD3,HDAC1
Pathway	906026	TGFBR1 LBD Mutants in Cancer	BioSystems: REACTOME	4.799e-05	0.02635	0.0004182	0.00288	5	72	MYC,JUNB,SMAD2,SMAD3,HDAC1
Pathway	906025	Loss of Function of TGFBR1 in Cancer	BioSystems: REACTOME	4.799e-05	0.02635	0.0004182	0.00288	5	72	MYC,JUNB,SMAD2,SMAD3,HDAC1
Pathway	106504	Signaling by TGF-beta Receptor Complex	BioSystems: REACTOME	4.799e-05	0.02635	0.0004182	0.00288	5	72	MYC,JUNB,SMAD2,SMAD3,HDAC1
Pathway	906018	SMAD4 MH2 Domain Mutants in Cancer	BioSystems: REACTOME	4.799e-05	0.02635	0.0004182	0.00288	5	72	MYC,JUNB,SMAD2,SMAD3,HDAC1
Pathway	906023	TGFBR2 MSI Frameshift Mutants in Cancer	BioSystems: REACTOME	4.799e-05	0.02635	0.0004182	0.00288	5	72	MYC,JUNB,SMAD2,SMAD3,HDAC1
Pathway	906027	TGFBR1 KD Mutants in Cancer	BioSystems: REACTOME	4.799e-05	0.02635	0.0004182	0.00288	5	72	MYC,JUNB,SMAD2,SMAD3,HDAC1
Pathway	906020	SMAD2/3 Phosphorylation Motif Mutants in Cancer	BioSystems: REACTOME	4.799e-05	0.02635	0.0004182	0.00288	5	72	MYC,JUNB,SMAD2,SMAD3,HDAC1
Pathway	906019	Loss of Function of SMAD2/3 in Cancer	BioSystems: REACTOME	4.799e-05	0.02635	0.0004182	0.00288	5	72	MYC,JUNB,SMAD2,SMAD3,HDAC1
Pathway	906016	Signaling by TGF-beta Receptor Complex in Cancer	BioSystems: REACTOME	4.799e-05	0.02635	0.0004182	0.00288	5	72	MYC,JUNB,SMAD2,SMAD3,HDAC1
Pathway	906024	TGFBR2 Kinase Domain Mutants in Cancer	BioSystems: REACTOME	4.799e-05	0.02635	0.0004182	0.00288	5	72	MYC,JUNB,SMAD2,SMAD3,HDAC1
Pathway	906017	Loss of Function of SMAD4 in Cancer	BioSystems: REACTOME	4.799e-05	0.02635	0.0004182	0.00288	5	72	MYC,JUNB,SMAD2,SMAD3,HDAC1
Pathway	906021	SMAD2/3 MH2 Domain Mutants in Cancer	BioSystems: REACTOME	4.799e-05	0.02635	0.0004182	0.00288	5	72	MYC,JUNB,SMAD2,SMAD3,HDAC1
Pathway	137934	E2F transcription factor network	BioSystems: Pathway Interaction Database	5.13e-05	0.02816	0.0004401	0.00303	5	73	MYC,CEBPA,BRCA1,E2F1,HDAC1
Pathway	198848	Nuclear Receptors	BioSystems: WikiPathways	5.616e-05	0.03083	0.0004601	0.003169	4	38	HNF4A,AR,RXRA,NR2F2
Pathway	672451	TSLP Signaling Pathway	BioSystems: WikiPathways	5.616e-05	0.03083	0.0004601	0.003169	4	38	MYC,STAT1,STAT3,STAT5A
Pathway	M8615	IL-2 Receptor Beta Chain in T cell Activation	MSigDB C2: BioCarta	5.616e-05	0.03083	0.0004601	0.003169	4	38	MYC,FOS,E2F1,STAT5A
Pathway	672462	Prolactin Signaling Pathway	BioSystems: WikiPathways	5.845e-05	0.03209	0.0004719	0.00325	5	75	MYC,FOS,STAT1,STAT3,STAT5A
Pathway	83054	Cell cycle	BioSystems: KEGG	6.268e-05	0.03441	0.0004987	0.003434	6	124	MYC,E2F1,SMAD2,SMAD3,HDAC1,HDAC2
Pathway	205243	Transcriptional Regulation of White Adipocyte Differentiation	BioSystems: REACTOME	7.059e-05	0.03875	0.0005458	0.003759	5	78	CEBPA,CEBPB,SREBF1,RXRA,NR2F2
Pathway	138073	C-MYB transcription factor network	BioSystems: Pathway Interaction Database	7.059e-05	0.03875	0.0005458	0.003759	5	78	MYC,CEBPA,CEBPB,ETS1,GATA3
Pathway	169352	Regulation of Wnt-mediated beta catenin signaling and target gene transcription	BioSystems: Pathway Interaction Database	7.504e-05	0.04119	0.0005722	0.00394	5	79	MYC,SMARCA4,AR,HDAC1,HDAC2
Pathway	P00038	JAK/STAT signaling pathway	PantherDB	8.793e-05	0.04827	0.0006437	0.004432	3	16	STAT1,STAT3,STAT5A
Pathway	M1394	GATA3 participate in activating the Th2 cytokine genes expression	MSigDB C2: BioCarta	8.793e-05	0.04827	0.0006437	0.004432	3	16	JUNB,NFATC1,GATA3
Pathway	M8066	IL22 Soluble Receptor Signaling Pathway	MSigDB C2: BioCarta	8.793e-05	0.04827	0.0006437	0.004432	3	16	STAT1,STAT3,STAT5A
Pathway	137912	Hedgehog signaling events mediated by Gli proteins	BioSystems: Pathway Interaction Database	9.195e-05	0.05048	0.0006642	0.004574	4	43	FOXA2,SAP30,HDAC1,HDAC2
Pathway	477129	Developmental Biology	BioSystems: REACTOME	9.488e-05	0.05209	0.0006765	0.004659	10	419	CEBPA,TCF12,CEBPB,SREBF1,FOXA2,HNF4A,RXRA,NR2F2,SMAD2,SMAD3
Pathway	137939	Direct p53 effectors	BioSystems: Pathway Interaction Database	9.65e-05	0.05298	0.0006792	0.004677	6	134	ARID3A,NFYB,SMARCA4,ATF3,HDAC2,PML
Pathway	137911	FOXA2 and FOXA3 transcription factor networks	BioSystems: Pathway Interaction Database	0.0001007	0.0553	0.0007	0.00482	4	44	CEBPA,CEBPB,FOXA2,HNF4A
Pathway	198884	TNF-alpha/NF-kB Signaling Pathway	BioSystems: WikiPathways	0.0001024	0.05619	0.0007024	0.004837	7	196	SMARCA4,SMARCC1,BCL3,STAT1,HDAC1,HDAC2,PML
Pathway	M6778	IL-10 Anti-inflammatory Signaling Pathway	MSigDB C2: BioCarta	0.0001064	0.05839	0.0007127	0.004908	3	17	STAT1,STAT3,STAT5A
Pathway	198879	Delta-Notch Signaling Pathway	BioSystems: WikiPathways	0.0001065	0.05844	0.0007127	0.004908	5	85	SAP30,STAT3,SMAD3,HDAC1,HDAC2
Pathway	920977	RB in Cancer	BioSystems: WikiPathways	0.0001189	0.06528	0.0007865	0.005416	5	87	MYC,RBP1,E2F1,SAP30,HDAC1
Pathway	645278	Signaling by FGFR1 fusion mutants	BioSystems: REACTOME	0.0001504	0.08254	0.0009826	0.006767	3	19	STAT1,STAT3,STAT5A
Pathway	P00036	Interleukin signaling pathway	PantherDB	0.0001549	0.08505	0.001001	0.00689	5	92	MYC,FOS,STAT1,STAT3,STAT5A
Pathway	198828	Hypertrophy Model	BioSystems: WikiPathways	0.0001762	0.09672	0.001125	0.007745	3	20	JUND,ZEB1,ATF3
Pathway	198871	Id Signaling Pathway	BioSystems: WikiPathways	0.0001943	0.1067	0.001226	0.008444	4	52	TCF12,SREBF1,ATF3,SMAD3
Pathway	M5290	Role of MEF2D in T-cell Apoptosis	MSigDB C2: BioCarta	0.0002047	0.1124	0.001277	0.008795	3	21	NFATC1,HDAC1,HDAC2
Pathway	138071	PDGFR-beta signaling pathway	BioSystems: Pathway Interaction Database	0.0002251	0.1236	0.001389	0.009562	4	54	MYC,STAT1,STAT3,STAT5A
Pathway	M5489	IL 6 signaling pathway	MSigDB C2: BioCarta	0.0002361	0.1296	0.00144	0.009918	3	22	CEBPB,FOS,STAT3
Pathway	198881	IL-3 Signaling Pathway	BioSystems: WikiPathways	0.0002753	0.1511	0.001661	0.01144	5	104	GATA2,RXRA,STAT1,STAT3,STAT5A
Pathway	645266	Downregulation of SMAD2/3:SMAD4 transcriptional activity	BioSystems: REACTOME	0.0003079	0.169	0.001798	0.01238	3	24	SMAD2,SMAD3,HDAC1
Pathway	198883	IL-9 Signaling Pathway	BioSystems: WikiPathways	0.0003079	0.169	0.001798	0.01238	3	24	STAT1,STAT3,STAT5A
Pathway	477128	Growth hormone receptor signaling	BioSystems: REACTOME	0.0003079	0.169	0.001798	0.01238	3	24	STAT1,STAT3,STAT5A
Pathway	105938	Generic Transcription Pathway	BioSystems: REACTOME	0.000318	0.1746	0.001838	0.01266	10	486	MYC,JUNB,ZKSCAN1,RUNX2,HNF4A,AR,RXRA,SMAD2,SMAD3,HDAC1
Pathway	138039	Retinoic acid receptors-mediated signaling	BioSystems: Pathway Interaction Database	0.0003485	0.1913	0.001993	0.01372	3	25	RBP1,RXRA,HDAC1
Pathway	137922	IL12-mediated signaling events	BioSystems: Pathway Interaction Database	0.0003841	0.2109	0.002152	0.01482	4	62	FOS,STAT1,STAT3,STAT5A
Pathway	83106	Colorectal cancer	BioSystems: KEGG	0.0003841	0.2109	0.002152	0.01482	4	62	MYC,FOS,SMAD2,SMAD3
Pathway	198882	EPO Receptor Signaling	BioSystems: WikiPathways	0.0003924	0.2154	0.002176	0.01498	3	26	STAT1,STAT3,STAT5A
Pathway	137933	IL4-mediated signaling events	BioSystems: Pathway Interaction Database	0.0004084	0.2242	0.002242	0.01544	4	63	CEBPB,ETS1,IRF4,STAT5A
Pathway	106447	p75NTR negatively regulates cell cycle via SC1	BioSystems: REACTOME	0.0004532	0.2488	0.002463	0.01696	2	6	HDAC1,HDAC2
Pathway	M648	Cell Cycle: G1/S Check Point	MSigDB C2: BioCarta	0.0004905	0.2693	0.002614	0.018	3	28	E2F1,SMAD3,HDAC1
Pathway	137941	Calcium signaling in the CD4+ TCR pathway	BioSystems: Pathway Interaction Database	0.0004905	0.2693	0.002614	0.018	3	28	JUNB,NFATC1,FOS
Pathway	198788	DNA damage response	BioSystems: WikiPathways	0.0005169	0.2838	0.002729	0.01879	4	67	MYC,BRCA1,E2F1,PML
Pathway	PW:0000209	JAK-STAT signaling	Pathway Ontology	0.0005449	0.2992	0.002849	0.01962	3	29	STAT1,STAT3,STAT5A
Pathway	137988	IL2 signaling events mediated by STAT5	BioSystems: Pathway Interaction Database	0.0006031	0.3311	0.003094	0.02131	3	30	MYC,ELF1,STAT5A
Pathway	645276	Signaling by FGFR1 mutants	BioSystems: REACTOME	0.0006031	0.3311	0.003094	0.02131	3	30	STAT1,STAT3,STAT5A
Pathway	PW:0000331	activin signaling	Pathway Ontology	0.0006321	0.347	0.003184	0.02193	2	7	SMAD2,SMAD3
Pathway	PW:0000614	altered transforming growth factor-beta Smad dependent signaling	Pathway Ontology	0.0006321	0.347	0.003184	0.02193	2	7	SMAD2,SMAD3
Pathway	814182	Prolactin signaling pathway	BioSystems: KEGG	0.0006796	0.3731	0.003392	0.02336	4	72	FOS,STAT1,STAT3,STAT5A
Pathway	193147	Osteoclast differentiation	BioSystems: KEGG	0.0008222	0.4514	0.004067	0.028	5	132	JUNB,JUND,NFATC1,FOS,STAT1
Pathway	645258	Cellular responses to stress	BioSystems: REACTOME	0.0009015	0.4949	0.004419	0.03043	6	203	CEBPB,FOS,ETS1,E2F1,EPAS1,STAT3
Pathway	M2499	CARM1 and Regulation of the Estrogen Receptor	MSigDB C2: BioCarta	0.0009531	0.5232	0.004631	0.03189	3	35	BRCA1,HDAC1,HDAC2
Pathway	169350	Signaling events mediated by TCPTP	BioSystems: Pathway Interaction Database	0.001036	0.5686	0.004987	0.03434	3	36	STAT1,STAT3,STAT5A
Pathway	138000	IL23-mediated signaling events	BioSystems: Pathway Interaction Database	0.001123	0.6163	0.005359	0.0369	3	37	STAT1,STAT3,STAT5A
Pathway	M13863	MAPKinase Signaling Pathway	MSigDB C2: BioCarta	0.001382	0.7586	0.006508	0.04481	4	87	MYC,CEBPA,FOS,STAT1
Pathway	698753	Interleukin-11 Signaling Pathway	BioSystems: WikiPathways	0.001411	0.7744	0.006508	0.04481	3	40	RUNX2,STAT1,STAT3
Pathway	685552	Activation of Gene Expression by SREBP (SREBF)	BioSystems: REACTOME	0.001411	0.7744	0.006508	0.04481	3	40	SREBF1,NFYB,RXRA
Pathway	138040	IFN-gamma pathway	BioSystems: Pathway Interaction Database	0.001411	0.7744	0.006508	0.04481	3	40	CEBPB,STAT1,STAT3
Pathway	198862	TCR Signaling Pathway	BioSystems: WikiPathways	0.001632	0.8959	0.007404	0.05099	4	91	NFATC1,FOS,GATA3,IRF4
Pathway	P00052	TGF-beta signaling pathway	PantherDB	0.001632	0.8959	0.007404	0.05099	4	91	JUNB,JUND,SMAD2,SMAD3
Pathway	M13494	Bioactive Peptide Induced Signaling Pathway	MSigDB C2: BioCarta	0.001741	0.9559	0.007835	0.05395	3	43	STAT1,STAT3,STAT5A
Pathway	198857	IL-7 Signaling Pathway	BioSystems: WikiPathways	0.001861	1	0.008307	0.0572	3	44	STAT1,STAT3,STAT5A
Pathway	M13404	Control of Gene Expression by Vitamin D Receptor	MSigDB C2: BioCarta	0.001951	1	0.00857	0.05902	2	12	RXRA,HDAC1
Pathway	205111	Interleukin-6 signaling	BioSystems: REACTOME	0.001951	1	0.00857	0.05902	2	12	STAT1,STAT3
Pathway	645275	Signaling by FGFR mutants	BioSystems: REACTOME	0.001986	1	0.008654	0.0596	3	45	STAT1,STAT3,STAT5A
Pathway	137914	Presenilin action in Notch and Wnt signaling	BioSystems: Pathway Interaction Database	0.002116	1	0.009078	0.06251	3	46	MYC,FOS,HDAC1
Pathway	M19118	Keratinocyte Differentiation	MSigDB C2: BioCarta	0.002116	1	0.009078	0.06251	3	46	CEBPA,FOS,ETS1
Pathway	137989	FGF signaling pathway	BioSystems: Pathway Interaction Database	0.002252	1	0.009583	0.06599	3	47	FOS,RUNX2,STAT1
Pathway	730349	Signaling by Activin	BioSystems: REACTOME	0.002298	1	0.009704	0.06683	2	13	SMAD2,SMAD3
Pathway	672460	Neural Crest Differentiation	BioSystems: WikiPathways	0.002392	1	0.009876	0.06801	4	101	MYC,ETS1,HDAC1,HDAC2
Pathway	576271	NOTCH1 Intracellular Domain Regulates Transcription	BioSystems: REACTOME	0.002392	1	0.009876	0.06801	3	48	MYC,HDAC1,HDAC2
Pathway	137917	Angiopoietin receptor Tie2-mediated signaling	BioSystems: Pathway Interaction Database	0.002392	1	0.009876	0.06801	3	48	ETS1,ELF1,STAT5A
Pathway	198811	Cell cycle	BioSystems: WikiPathways	0.002479	1	0.01016	0.06995	4	102	E2F1,SMAD3,HDAC1,HDAC2
Pathway	920993	Interferon type I	BioSystems: WikiPathways	0.002538	1	0.01032	0.07109	3	49	STAT1,STAT3,STAT5A
Pathway	138057	ErbB1 downstream signaling	BioSystems: Pathway Interaction Database	0.002569	1	0.01037	0.07141	4	103	MYC,FOS,STAT1,STAT3
Pathway	138018	Downstream signaling in naive CD8+ T cells	BioSystems: Pathway Interaction Database	0.00269	1	0.01078	0.07423	3	50	JUNB,NFATC1,FOS
Pathway	138024	TGF-beta receptor signaling	BioSystems: Pathway Interaction Database	0.002847	1	0.01133	0.07799	3	51	SMAD2,SMAD3,PML
Pathway	138068	Signaling events mediated by Stem cell factor receptor (c-Kit)	BioSystems: Pathway Interaction Database	0.003009	1	0.0118	0.08126	3	52	STAT1,STAT3,STAT5A
Pathway	105979	Nuclear Receptor transcription pathway	BioSystems: REACTOME	0.003009	1	0.0118	0.08126	3	52	HNF4A,AR,RXRA
Pathway	M6907	Nuclear receptors coordinate the activities of chromatin remodeling complexes and coactivators to facilitate initiation of transcription in carcinoma cells	MSigDB C2: BioCarta	0.003071	1	0.01187	0.08177	2	15	GTF2B,RXRA
Pathway	M17681	IL 3 signaling pathway	MSigDB C2: BioCarta	0.003071	1	0.01187	0.08177	2	15	FOS,STAT5A
Pathway	685551	Regulation of Cholesterol Biosynthesis by SREBP (SREBF)	BioSystems: REACTOME	0.003177	1	0.0122	0.08399	3	53	SREBF1,NFYB,RXRA
Pathway	812256	TNF signaling pathway	BioSystems: KEGG	0.003259	1	0.01242	0.08556	4	110	JUNB,CEBPB,FOS,BCL3
Pathway	905991	Cellular Senescence	BioSystems: REACTOME	0.003386	1	0.01282	0.08829	5	182	CEBPB,FOS,ETS1,E2F1,STAT3
Pathway	M4388	Cadmium induces DNA synthesis and proliferation in macrophages	MSigDB C2: BioCarta	0.003497	1	0.01306	0.08995	2	16	MYC,FOS
Pathway	M4835	B Cell Survival Pathway	MSigDB C2: BioCarta	0.003497	1	0.01306	0.08995	2	16	JUND,FOS
Pathway	106485	Signaling by NOTCH	BioSystems: REACTOME	0.003705	1	0.01374	0.09465	4	114	MYC,E2F1,HDAC1,HDAC2
Pathway	M11358	Tumor Suppressor Arf Inhibits Ribosomal Biogenesis	MSigDB C2: BioCarta	0.00395	1	0.01455	0.1002	2	17	MYC,E2F1
Pathway	169345	Notch signaling pathway	BioSystems: Pathway Interaction Database	0.004103	1	0.01472	0.1014	3	58	MYC,GATA3,HDAC1
Pathway	771595	Constitutive Signaling by NOTCH1 HD+PEST Domain Mutants	BioSystems: REACTOME	0.004103	1	0.01472	0.1014	3	58	MYC,HDAC1,HDAC2
Pathway	M2404	Mechanism of Gene Regulation by Peroxisome Proliferators via PPARa(alpha)	MSigDB C2: BioCarta	0.004103	1	0.01472	0.1014	3	58	MYC,RXRA,STAT5A
Pathway	771593	Constitutive Signaling by NOTCH1 PEST Domain Mutants	BioSystems: REACTOME	0.004103	1	0.01472	0.1014	3	58	MYC,HDAC1,HDAC2
Pathway	M7552	Role of EGF Receptor Transactivation by GPCRs in Cardiac Hypertrophy	MSigDB C2: BioCarta	0.004427	1	0.01558	0.1073	2	18	MYC,FOS
Pathway	PW:0000612	colorectal cancer	Pathway Ontology	0.004427	1	0.01558	0.1073	2	18	SMAD2,SMAD3
Pathway	138048	Nongenotropic Androgen signaling	BioSystems: Pathway Interaction Database	0.004427	1	0.01558	0.1073	2	18	FOS,AR
Pathway	477130	Signaling by NODAL	BioSystems: REACTOME	0.004931	1	0.01692	0.1165	2	19	SMAD2,SMAD3
Pathway	138015	Regulation of cytoplasmic and nuclear SMAD2/3 signaling	BioSystems: Pathway Interaction Database	0.004931	1	0.01692	0.1165	2	19	SMAD2,SMAD3
Pathway	M12836	EPO Signaling Pathway	MSigDB C2: BioCarta	0.004931	1	0.01692	0.1165	2	19	FOS,STAT5A
Pathway	M18933	TGF beta signaling pathway	MSigDB C2: BioCarta	0.004931	1	0.01692	0.1165	2	19	SMAD2,SMAD3
Pathway	585562	Epstein-Barr virus infection	BioSystems: KEGG	0.00538	1	0.01834	0.1263	5	203	MYC,GTF2B,STAT3,HDAC1,HDAC2
Pathway	198760	IL-4 signaling Pathway	BioSystems: WikiPathways	0.005411	1	0.01834	0.1263	3	64	ETS1,STAT1,STAT5A
Pathway	PW:0000172	spinobulbar muscular atrophy	Pathway Ontology	0.005614	1	0.01891	0.1302	1	1	AR
Pathway	658418	Viral carcinogenesis	BioSystems: KEGG	0.005721	1	0.01915	0.1319	5	206	GTF2B,STAT3,STAT5A,HDAC1,HDAC2
Pathway	138058	BCR signaling pathway	BioSystems: Pathway Interaction Database	0.005896	1	0.01962	0.1351	3	66	NFATC1,FOS,ETS1
Pathway	852705	MicroRNAs in cancer	BioSystems: KEGG	0.005953	1	0.01969	0.1356	6	296	MYC,ZEB1,BRCA1,E2F1,STAT3,HDAC1
Pathway	106332	Regulation of gene expression in beta cells	BioSystems: REACTOME	0.006012	1	0.01976	0.1361	2	21	FOXA2,HNF4A
Pathway	198826	Kit Receptor Signaling Pathway	BioSystems: WikiPathways	0.006148	1	0.02009	0.1384	3	67	STAT1,STAT3,STAT5A
Pathway	P04393	Ras Pathway	PantherDB	0.006407	1	0.02081	0.1433	3	68	ETS1,STAT1,STAT3
Pathway	905997	Signaling by Leptin	BioSystems: REACTOME	0.006589	1	0.02116	0.1457	2	22	STAT3,STAT5A
Pathway	M7747	IL 2 signaling pathway	MSigDB C2: BioCarta	0.006589	1	0.02116	0.1457	2	22	FOS,STAT5A
Pathway	198770	IL-5 Signaling Pathway	BioSystems: WikiPathways	0.006672	1	0.0213	0.1466	3	69	STAT1,STAT3,STAT5A
Pathway	P00057	Wnt signaling pathway	PantherDB	0.006866	1	0.02179	0.15	6	305	MYC,NFATC1,SMARCA4,SMARCC1,HDAC1,HDAC2
Pathway	198807	Alpha6-Beta4 Integrin Signaling Pathway	BioSystems: WikiPathways	0.006943	1	0.02191	0.1509	3	70	AR,SMAD2,SMAD3
Pathway	187106	Interferon gamma signaling	BioSystems: REACTOME	0.007221	1	0.02265	0.156	3	71	IRF4,STAT1,PML
Pathway	771596	FBXW7 Mutants and NOTCH1 in Cancer	BioSystems: REACTOME	0.007797	1	0.02345	0.1615	3	73	MYC,HDAC1,HDAC2
Pathway	771587	Signaling by NOTCH1 in Cancer	BioSystems: REACTOME	0.007797	1	0.02345	0.1615	3	73	MYC,HDAC1,HDAC2
Pathway	771590	Signaling by NOTCH1 HD Domain Mutants in Cancer	BioSystems: REACTOME	0.007797	1	0.02345	0.1615	3	73	MYC,HDAC1,HDAC2
Pathway	771594	Signaling by NOTCH1 HD+PEST Domain Mutants in Cancer	BioSystems: REACTOME	0.007797	1	0.02345	0.1615	3	73	MYC,HDAC1,HDAC2
Pathway	576269	Signaling by NOTCH1	BioSystems: REACTOME	0.007797	1	0.02345	0.1615	3	73	MYC,HDAC1,HDAC2
Pathway	771588	Signaling by NOTCH1 t(7;9)(NOTCH1:M1580_K2555) Translocation Mutant	BioSystems: REACTOME	0.007797	1	0.02345	0.1615	3	73	MYC,HDAC1,HDAC2
Pathway	771592	Signaling by NOTCH1 PEST Domain Mutants in Cancer	BioSystems: REACTOME	0.007797	1	0.02345	0.1615	3	73	MYC,HDAC1,HDAC2
Pathway	920978	Physiological and Pathological Hypertrophy of the Heart	BioSystems: WikiPathways	0.007817	1	0.02345	0.1615	2	24	FOS,STAT3
Pathway	712093	BDNF signaling pathway	BioSystems: WikiPathways	0.00843	1	0.02472	0.1703	4	144	FOS,STAT1,STAT3,STAT5A
Pathway	576260	RORA Activates Circadian Expression	BioSystems: REACTOME	0.008466	1	0.02472	0.1703	2	25	SREBF1,RXRA
Pathway	83096	Maturity onset diabetes of the young	BioSystems: KEGG	0.008466	1	0.02472	0.1703	2	25	FOXA2,HNF4A
Pathway	137970	EGF receptor (ErbB1) signaling pathway	BioSystems: Pathway Interaction Database	0.008466	1	0.02472	0.1703	2	25	STAT1,STAT3
Pathway	576276	YAP1- and WWTR1 (TAZ)-stimulated gene expression	BioSystems: REACTOME	0.008466	1	0.02472	0.1703	2	25	RUNX2,RXRA
Pathway	137910	CXCR4-mediated signaling events	BioSystems: Pathway Interaction Database	0.008709	1	0.0253	0.1742	3	76	STAT1,STAT3,STAT5A
Pathway	M16517	WNT Signaling Pathway	MSigDB C2: BioCarta	0.009139	1	0.02627	0.1809	2	26	MYC,HDAC1
Pathway	530772	Activation of Genes by ATF4	BioSystems: REACTOME	0.009139	1	0.02627	0.1809	2	26	NFYB,ATF3
Pathway	P00005	Angiogenesis	PantherDB	0.009701	1	0.02769	0.1907	4	150	FOS,ETS1,STAT1,STAT3
Pathway	645293	Downregulation of TGF-beta receptor signaling	BioSystems: REACTOME	0.009835	1	0.02769	0.1907	2	27	SMAD2,SMAD3
Pathway	477139	G0 and Early G1	BioSystems: REACTOME	0.009835	1	0.02769	0.1907	2	27	E2F1,HDAC1
Pathway	M17941	Neuropeptides VIP and PACAP inhibit the apoptosis of activated T cells	MSigDB C2: BioCarta	0.009835	1	0.02769	0.1907	2	27	MYC,NFATC1
Pathway	83064	TGF-beta signaling pathway	BioSystems: KEGG	0.01002	1	0.02807	0.1933	3	80	MYC,SMAD2,SMAD3
Pathway	M287	Erk1/Erk2 Mapk Signaling pathway	MSigDB C2: BioCarta	0.01055	1	0.02926	0.2015	2	28	MYC,STAT3
Pathway	137936	IL12 signaling mediated by STAT4	BioSystems: Pathway Interaction Database	0.01055	1	0.02926	0.2015	2	28	FOS,STAT3
Pathway	749777	Hippo signaling pathway	BioSystems: KEGG	0.01061	1	0.02928	0.2016	4	154	MYC,SOX2,SMAD2,SMAD3
Pathway	83077	Jak-STAT signaling pathway	BioSystems: KEGG	0.01109	1	0.03042	0.2095	4	156	MYC,STAT1,STAT3,STAT5A
Pathway	PW:0000299	myocardial infarction	Pathway Ontology	0.01114	1	0.03042	0.2095	1	2	LGALS2
Pathway	105907	PERK regulated gene expression	BioSystems: REACTOME	0.0113	1	0.03055	0.2104	2	29	NFYB,ATF3
Pathway	83112	Thyroid cancer	BioSystems: KEGG	0.0113	1	0.03055	0.2104	2	29	MYC,RXRA
Pathway	138061	CD40/CD40L signaling	BioSystems: Pathway Interaction Database	0.01206	1	0.03245	0.2235	2	30	MYC,STAT5A
Pathway	83118	Small cell lung cancer	BioSystems: KEGG	0.01219	1	0.03265	0.2248	3	86	MYC,E2F1,RXRA
Pathway	105937	Gene Expression	BioSystems: REACTOME	0.01249	1	0.03328	0.2292	13	1188	MYC,JUNB,GTF2B,ZKSCAN1,CBX3,TAF1,RUNX2,HNF4A,AR,RXRA,SMAD2,SMAD3,HDAC1
Pathway	920968	IL17 signaling pathway	BioSystems: WikiPathways	0.01284	1	0.03407	0.2346	2	31	CEBPB,STAT3
Pathway	198916	Oxidative Stress	BioSystems: WikiPathways	0.01365	1	0.03569	0.2458	2	32	JUNB,FOS
Pathway	905992	Oncogene Induced Senescence	BioSystems: REACTOME	0.01365	1	0.03569	0.2458	2	32	ETS1,E2F1
Pathway	198801	Ovarian Infertility Genes	BioSystems: WikiPathways	0.01365	1	0.03569	0.2458	2	32	CEBPB,SMAD3
Pathway	920957	Corticotropin-releasing hormone	BioSystems: WikiPathways	0.01378	1	0.03585	0.2469	3	90	JUNB,JUND,FOS
Pathway	138051	EPO signaling pathway	BioSystems: Pathway Interaction Database	0.01448	1	0.03698	0.2546	2	33	STAT1,STAT5A
Pathway	106328	Regulation of beta-cell development	BioSystems: REACTOME	0.01448	1	0.03698	0.2546	2	33	FOXA2,HNF4A
Pathway	198836	Signaling of Hepatocyte Growth Factor Receptor	BioSystems: WikiPathways	0.01448	1	0.03698	0.2546	2	33	FOS,STAT3
Pathway	645292	TGF-beta receptor signaling activates SMADs	BioSystems: REACTOME	0.01448	1	0.03698	0.2546	2	33	SMAD2,SMAD3
Pathway	137956	HIF-2-alpha transcription factor network	BioSystems: Pathway Interaction Database	0.01533	1	0.03879	0.2671	2	34	ETS1,EPAS1
Pathway	198893	p38 MAPK Signaling Pathway	BioSystems: WikiPathways	0.01533	1	0.03879	0.2671	2	34	MYC,STAT1
Pathway	530764	Disease	BioSystems: REACTOME	0.0156	1	0.03929	0.2705	12	1088	MYC,JUNB,GTF2B,RBP1,TAF1,STAT1,STAT3,SMAD2,SMAD3,STAT5A,HDAC1,HDAC2
Pathway	M9664	Signaling Pathway from G-Protein Families	MSigDB C2: BioCarta	0.0162	1	0.04007	0.2759	2	35	NFATC1,FOS
Pathway	M9494	BCR Signaling Pathway	MSigDB C2: BioCarta	0.0162	1	0.04007	0.2759	2	35	NFATC1,FOS
Pathway	137955	ErbB2/ErbB3 signaling events	BioSystems: Pathway Interaction Database	0.0162	1	0.04007	0.2759	2	35	FOS,STAT3
Pathway	138012	Signaling mediated by p38-alpha and p38-beta	BioSystems: Pathway Interaction Database	0.0162	1	0.04007	0.2759	2	35	CEBPB,USF1
Pathway	PW:0000202	homologous recombination of double-strand break repair	Pathway Ontology	0.01666	1	0.04029	0.2774	1	3	BRCA1
Pathway	545296	retinoate biosynthesis II	BioSystems: BIOCYC	0.01666	1	0.04029	0.2774	1	3	RBP1
Pathway	138065	FOXA transcription factor networks	BioSystems: Pathway Interaction Database	0.01666	1	0.04029	0.2774	1	3	FOXA2
Pathway	645261	Oxygen-dependent Asparagine Hydroxylation of Hypoxia-inducible Factor Alpha	BioSystems: REACTOME	0.01666	1	0.04029	0.2774	1	3	EPAS1
Pathway	106478	Signalling to STAT3	BioSystems: REACTOME	0.01666	1	0.04029	0.2774	1	3	STAT3
Pathway	137938	IL2 signaling events mediated by PI3K	BioSystems: Pathway Interaction Database	0.01801	1	0.04317	0.2973	2	37	MYC,E2F1
Pathway	M19358	Signaling of Hepatocyte Growth Factor Receptor	MSigDB C2: BioCarta	0.01801	1	0.04317	0.2973	2	37	FOS,STAT3
Pathway	198847	Wnt Signaling Pathway and Pluripotency	BioSystems: WikiPathways	0.01872	1	0.04469	0.3077	3	101	MYC,SOX2,ZBTB33
Pathway	83115	Bladder cancer	BioSystems: KEGG	0.01894	1	0.04502	0.31	2	38	MYC,E2F1
Pathway	106028	Hemostasis	BioSystems: REACTOME	0.0193	1	0.04567	0.3145	7	493	MAFK,NFE2,GATA2,GATA3,MAFF,HDAC1,HDAC2
Pathway	137935	FOXM1 transcription factor network	BioSystems: Pathway Interaction Database	0.01989	1	0.04668	0.3214	2	39	MYC,FOS
Pathway	M1908	Fc Epsilon Receptor I Signaling in Mast Cells	MSigDB C2: BioCarta	0.01989	1	0.04668	0.3214	2	39	NFATC1,FOS
Pathway	147809	Chagas disease (American trypanosomiasis)	BioSystems: KEGG	0.02022	1	0.04715	0.3247	3	104	FOS,SMAD2,SMAD3
Pathway	105999	RNA Polymerase II HIV Promoter Escape	BioSystems: REACTOME	0.02087	1	0.04715	0.3247	2	40	GTF2B,TAF1
Pathway	105942	RNA Polymerase II Transcription Initiation And Promoter Clearance	BioSystems: REACTOME	0.02087	1	0.04715	0.3247	2	40	GTF2B,TAF1
Pathway	105943	RNA Polymerase II Transcription Initiation	BioSystems: REACTOME	0.02087	1	0.04715	0.3247	2	40	GTF2B,TAF1
Pathway	198785	Vitamin A and carotenoid metabolism	BioSystems: WikiPathways	0.02087	1	0.04715	0.3247	2	40	RBP1,RXRA
Pathway	105998	HIV Transcription Initiation	BioSystems: REACTOME	0.02087	1	0.04715	0.3247	2	40	GTF2B,TAF1
Pathway	M862	p38 MAPK Signaling Pathway	MSigDB C2: BioCarta	0.02087	1	0.04715	0.3247	2	40	MYC,STAT1
Pathway	105941	RNA Polymerase II Transcription Pre-Initiation And Promoter Opening	BioSystems: REACTOME	0.02087	1	0.04715	0.3247	2	40	GTF2B,TAF1
Pathway	105944	RNA Polymerase II Promoter Escape	BioSystems: REACTOME	0.02087	1	0.04715	0.3247	2	40	GTF2B,TAF1
Pathway	P00031	Inflammation mediated by chemokine and cytokine signaling pathway	PantherDB	0.02175	1	0.04881	0.3361	4	191	JUNB,JUND,NFATC1,STAT3
Pathway	198780	Senescence and Autophagy	BioSystems: WikiPathways	0.02178	1	0.04881	0.3361	3	107	CEBPB,E2F1,SMAD3
Pathway	920959	Serotonin Receptor 2 and STAT3 Signaling	BioSystems: WikiPathways	0.02215	1	0.04943	0.3404	1	4	STAT3

## Sheet: Brain1 blue
BRAIN 1 BLUE MODULE
Category	ID	Name	Source	p-value	q-value Bonferroni	q-value FDR B&H	q-value FDR B&Y	Hit Count in Query List	Hit Count in Genome	Hit in Query List
GO: Biological Process	GO:0006366	transcription from RNA polymerase II promoter		2.708e-24	4.818e-21	4.818e-21	3.884e-20	33	1797	SOX4,SMARCB1,CCNT2,IRF1,POU2F1,POU2F2,SETDB1,NR2C2,SP4,ATF1,E2F4,POU5F1,ELK4,ZNF143,PAX5,NR3C1,TEAD4,TAF7,EZH2,NRF1,HNF4G,CTCF,CREB1,RFX5,CREBBP,TRIM28,TFAP2A,TFAP2C,EP300,MXI1,TBP,FOSL1,HDAC8
GO: Biological Process	GO:0006357	regulation of transcription from RNA polymerase II promoter		7.52e-23	1.338e-19	6.689e-20	5.392e-19	31	1629	SOX4,SMARCB1,CCNT2,IRF1,POU2F1,SETDB1,NR2C2,SP4,ATF1,E2F4,POU5F1,ELK4,ZNF143,PAX5,NR3C1,TEAD4,TAF7,EZH2,NRF1,HNF4G,CTCF,CREB1,RFX5,CREBBP,TRIM28,TFAP2A,TFAP2C,EP300,MXI1,FOSL1,HDAC8
GO: Biological Process	GO:0045893	positive regulation of transcription, DNA-templated		2.194e-18	3.904e-15	1.301e-15	1.049e-14	25	1221	SOX4,SMARCB1,CCNT2,IRF1,POU2F1,POU2F2,NR2C2,ATF1,E2F4,POU5F1,PAX5,NR3C1,TEAD4,TAF7,NRF1,HNF4G,CTCF,CREB1,CREBBP,TRIM28,TFAP2A,TFAP2C,UBTF,EP300,TBP
GO: Biological Process	GO:1902680	positive regulation of RNA biosynthetic process		4.827e-18	8.587e-15	2.147e-15	1.73e-14	25	1262	SOX4,SMARCB1,CCNT2,IRF1,POU2F1,POU2F2,NR2C2,ATF1,E2F4,POU5F1,PAX5,NR3C1,TEAD4,TAF7,NRF1,HNF4G,CTCF,CREB1,CREBBP,TRIM28,TFAP2A,TFAP2C,UBTF,EP300,TBP
GO: Biological Process	GO:0051254	positive regulation of RNA metabolic process		7.285e-18	1.296e-14	2.592e-15	2.09e-14	25	1284	SOX4,SMARCB1,CCNT2,IRF1,POU2F1,POU2F2,NR2C2,ATF1,E2F4,POU5F1,PAX5,NR3C1,TEAD4,TAF7,NRF1,HNF4G,CTCF,CREB1,CREBBP,TRIM28,TFAP2A,TFAP2C,UBTF,EP300,TBP
GO: Biological Process	GO:0010628	positive regulation of gene expression		1.743e-17	3.102e-14	5.169e-15	4.167e-14	25	1332	SOX4,SMARCB1,CCNT2,IRF1,POU2F1,POU2F2,NR2C2,ATF1,E2F4,POU5F1,PAX5,NR3C1,TEAD4,TAF7,NRF1,HNF4G,CTCF,CREB1,CREBBP,TRIM28,TFAP2A,TFAP2C,UBTF,EP300,TBP
GO: Biological Process	GO:0010557	positive regulation of macromolecule biosynthetic process		1.033e-16	1.838e-13	2.626e-14	2.117e-13	25	1436	SOX4,SMARCB1,CCNT2,IRF1,POU2F1,POU2F2,NR2C2,ATF1,E2F4,POU5F1,PAX5,NR3C1,TEAD4,TAF7,NRF1,HNF4G,CTCF,CREB1,CREBBP,TRIM28,TFAP2A,TFAP2C,UBTF,EP300,TBP
GO: Biological Process	GO:0045935	positive regulation of nucleobase-containing compound metabolic process		1.258e-16	2.237e-13	2.797e-14	2.254e-13	25	1448	SOX4,SMARCB1,CCNT2,IRF1,POU2F1,POU2F2,NR2C2,ATF1,E2F4,POU5F1,PAX5,NR3C1,TEAD4,TAF7,NRF1,HNF4G,CTCF,CREB1,CREBBP,TRIM28,TFAP2A,TFAP2C,UBTF,EP300,TBP
GO: Biological Process	GO:0051173	positive regulation of nitrogen compound metabolic process		2.243e-16	3.99e-13	4.433e-14	3.574e-13	25	1484	SOX4,SMARCB1,CCNT2,IRF1,POU2F1,POU2F2,NR2C2,ATF1,E2F4,POU5F1,PAX5,NR3C1,TEAD4,TAF7,NRF1,HNF4G,CTCF,CREB1,CREBBP,TRIM28,TFAP2A,TFAP2C,UBTF,EP300,TBP
GO: Biological Process	GO:0031328	positive regulation of cellular biosynthetic process		5.956e-16	1.06e-12	1.06e-13	8.542e-13	25	1547	SOX4,SMARCB1,CCNT2,IRF1,POU2F1,POU2F2,NR2C2,ATF1,E2F4,POU5F1,PAX5,NR3C1,TEAD4,TAF7,NRF1,HNF4G,CTCF,CREB1,CREBBP,TRIM28,TFAP2A,TFAP2C,UBTF,EP300,TBP
GO: Biological Process	GO:0009891	positive regulation of biosynthetic process		9.481e-16	1.687e-12	1.533e-13	1.236e-12	25	1578	SOX4,SMARCB1,CCNT2,IRF1,POU2F1,POU2F2,NR2C2,ATF1,E2F4,POU5F1,PAX5,NR3C1,TEAD4,TAF7,NRF1,HNF4G,CTCF,CREB1,CREBBP,TRIM28,TFAP2A,TFAP2C,UBTF,EP300,TBP
GO: Biological Process	GO:2000113	negative regulation of cellular macromolecule biosynthetic process		1.154e-15	2.053e-12	1.711e-13	1.379e-12	22	1108	IRF1,POU2F1,KDM5B,SETDB1,ZNF263,POU5F1,ELK4,PAX5,TAF7,EZH2,SMC3,CTCF,CREB1,RFX5,CREBBP,TRIM28,TFAP2A,TFAP2C,UBTF,EP300,MXI1,HDAC8
GO: Biological Process	GO:0045892	negative regulation of transcription, DNA-templated		1.646e-15	2.928e-12	2.252e-13	1.815e-12	21	985	IRF1,POU2F1,KDM5B,SETDB1,ZNF263,POU5F1,ELK4,PAX5,TAF7,EZH2,CTCF,CREB1,RFX5,CREBBP,TRIM28,TFAP2A,TFAP2C,UBTF,EP300,MXI1,HDAC8
GO: Biological Process	GO:0045934	negative regulation of nucleobase-containing compound metabolic process		2.284e-15	4.063e-12	2.902e-13	2.34e-12	22	1145	IRF1,POU2F1,KDM5B,SETDB1,ZNF263,POU5F1,ELK4,PAX5,TAF7,EZH2,SMC3,CTCF,CREB1,RFX5,CREBBP,TRIM28,TFAP2A,TFAP2C,UBTF,EP300,MXI1,HDAC8
GO: Biological Process	GO:1902679	negative regulation of RNA biosynthetic process		2.456e-15	4.369e-12	2.913e-13	2.348e-12	21	1005	IRF1,POU2F1,KDM5B,SETDB1,ZNF263,POU5F1,ELK4,PAX5,TAF7,EZH2,CTCF,CREB1,RFX5,CREBBP,TRIM28,TFAP2A,TFAP2C,UBTF,EP300,MXI1,HDAC8
GO: Biological Process	GO:0010558	negative regulation of macromolecule biosynthetic process		3.046e-15	5.419e-12	3.387e-13	2.73e-12	22	1161	IRF1,POU2F1,KDM5B,SETDB1,ZNF263,POU5F1,ELK4,PAX5,TAF7,EZH2,SMC3,CTCF,CREB1,RFX5,CREBBP,TRIM28,TFAP2A,TFAP2C,UBTF,EP300,MXI1,HDAC8
GO: Biological Process	GO:0051172	negative regulation of nitrogen compound metabolic process		3.45e-15	6.138e-12	3.61e-13	2.911e-12	22	1168	IRF1,POU2F1,KDM5B,SETDB1,ZNF263,POU5F1,ELK4,PAX5,TAF7,EZH2,SMC3,CTCF,CREB1,RFX5,CREBBP,TRIM28,TFAP2A,TFAP2C,UBTF,EP300,MXI1,HDAC8
GO: Biological Process	GO:0051253	negative regulation of RNA metabolic process		4.758e-15	8.464e-12	4.702e-13	3.79e-12	21	1039	IRF1,POU2F1,KDM5B,SETDB1,ZNF263,POU5F1,ELK4,PAX5,TAF7,EZH2,CTCF,CREB1,RFX5,CREBBP,TRIM28,TFAP2A,TFAP2C,UBTF,EP300,MXI1,HDAC8
GO: Biological Process	GO:0031327	negative regulation of cellular biosynthetic process		7.415e-15	1.319e-11	6.943e-13	5.597e-12	22	1212	IRF1,POU2F1,KDM5B,SETDB1,ZNF263,POU5F1,ELK4,PAX5,TAF7,EZH2,SMC3,CTCF,CREB1,RFX5,CREBBP,TRIM28,TFAP2A,TFAP2C,UBTF,EP300,MXI1,HDAC8
GO: Biological Process	GO:0006352	DNA-templated transcription, initiation		8.76e-15	1.558e-11	7.792e-13	6.281e-12	13	236	CCNT2,NR2C2,E2F4,NR3C1,TEAD4,TAF7,HNF4G,CREB1,CREBBP,TRIM28,UBTF,BRF2,TBP
GO: Biological Process	GO:0009890	negative regulation of biosynthetic process		1.057e-14	1.881e-11	8.955e-13	7.219e-12	22	1233	IRF1,POU2F1,KDM5B,SETDB1,ZNF263,POU5F1,ELK4,PAX5,TAF7,EZH2,SMC3,CTCF,CREB1,RFX5,CREBBP,TRIM28,TFAP2A,TFAP2C,UBTF,EP300,MXI1,HDAC8
GO: Biological Process	GO:0010629	negative regulation of gene expression		2.215e-14	3.94e-11	1.791e-12	1.444e-11	21	1123	IRF1,POU2F1,KDM5B,SETDB1,ZNF263,POU5F1,ELK4,PAX5,TAF7,EZH2,CTCF,CREB1,RFX5,CREBBP,TRIM28,TFAP2A,TFAP2C,UBTF,EP300,MXI1,HDAC8
GO: Biological Process	GO:0045944	positive regulation of transcription from RNA polymerase II promoter		1.084e-13	1.928e-10	8.383e-12	6.758e-11	19	922	SOX4,SMARCB1,CCNT2,IRF1,POU2F1,NR2C2,ATF1,E2F4,POU5F1,PAX5,NR3C1,TEAD4,TAF7,NRF1,CREB1,CREBBP,TFAP2A,TFAP2C,EP300
GO: Biological Process	GO:0010605	negative regulation of macromolecule metabolic process		9.196e-13	1.636e-09	6.705e-11	5.405e-10	23	1721	SOX4,IRF1,POU2F1,KDM5B,SETDB1,ZNF263,POU5F1,ELK4,PAX5,TAF7,EZH2,SMC3,CTCF,CREB1,RFX5,CREBBP,TRIM28,TFAP2A,TFAP2C,UBTF,EP300,MXI1,HDAC8
GO: Biological Process	GO:0031324	negative regulation of cellular metabolic process		9.423e-13	1.676e-09	6.705e-11	5.405e-10	23	1723	SOX4,IRF1,POU2F1,KDM5B,SETDB1,ZNF263,POU5F1,ELK4,PAX5,TAF7,EZH2,SMC3,CTCF,CREB1,RFX5,CREBBP,TRIM28,TFAP2A,TFAP2C,UBTF,EP300,MXI1,HDAC8
GO: Biological Process	GO:0006367	transcription initiation from RNA polymerase II promoter		1.331e-12	2.368e-09	9.107e-11	7.342e-10	11	200	CCNT2,NR2C2,E2F4,NR3C1,TEAD4,TAF7,HNF4G,CREB1,CREBBP,TRIM28,TBP
GO: Biological Process	GO:0009892	negative regulation of metabolic process		5.823e-12	1.036e-08	3.837e-10	3.093e-09	23	1880	SOX4,IRF1,POU2F1,KDM5B,SETDB1,ZNF263,POU5F1,ELK4,PAX5,TAF7,EZH2,SMC3,CTCF,CREB1,RFX5,CREBBP,TRIM28,TFAP2A,TFAP2C,UBTF,EP300,MXI1,HDAC8
GO: Biological Process	GO:0016568	chromatin modification		2.03e-11	3.611e-08	1.29e-09	1.04e-08	14	540	SMARCB1,KDM5B,SETDB1,POU5F1,ELK4,PAX5,NR3C1,TAF7,EZH2,CTCF,CREBBP,EP300,HDAC8,ITGB3BP
GO: Biological Process	GO:0000122	negative regulation of transcription from RNA polymerase II promoter		2.324e-11	4.135e-08	1.426e-09	1.149e-08	15	664	SETDB1,POU5F1,ELK4,PAX5,TAF7,EZH2,CTCF,RFX5,CREBBP,TRIM28,TFAP2A,TFAP2C,EP300,MXI1,HDAC8
GO: Biological Process	GO:0006325	chromatin organization		3.354e-10	5.967e-07	1.989e-08	1.603e-07	14	668	SMARCB1,KDM5B,SETDB1,POU5F1,ELK4,PAX5,NR3C1,TAF7,EZH2,CTCF,CREBBP,EP300,HDAC8,ITGB3BP
GO: Biological Process	GO:0016569	covalent chromatin modification		1.043e-09	1.855e-06	5.855e-08	4.72e-07	11	372	KDM5B,SETDB1,POU5F1,ELK4,PAX5,TAF7,EZH2,CTCF,CREBBP,EP300,HDAC8
GO: Biological Process	GO:0051276	chromosome organization		1.053e-09	1.874e-06	5.855e-08	4.72e-07	15	873	SMARCB1,KDM5B,SETDB1,POU5F1,ELK4,PAX5,NR3C1,TAF7,EZH2,SMC3,CTCF,CREBBP,EP300,HDAC8,ITGB3BP
GO: Biological Process	GO:0016570	histone modification		1.413e-08	2.514e-05	7.617e-07	6.14e-06	10	366	KDM5B,SETDB1,ELK4,PAX5,TAF7,EZH2,CTCF,CREBBP,EP300,HDAC8
GO: Biological Process	GO:0018076	N-terminal peptidyl-lysine acetylation		5.386e-08	9.582e-05	2.818e-06	2.272e-05	3	4	SOX4,CREBBP,EP300
GO: Biological Process	GO:0051726	regulation of cell cycle		8.006e-08	0.0001424	4.069e-06	3.28e-05	13	860	SOX4,CCNT2,IRF1,E2F4,EZH2,SMC3,CTCF,THAP1,CREBBP,LIN9,EP300,FOSL1,HDAC8
GO: Biological Process	GO:0048864	stem cell development		2.007e-07	0.0003571	9.918e-06	7.996e-05	8	262	SOX4,POU5F1,EZH2,SMC3,CREBBP,TRIM28,TFAP2A,TFAP2C
GO: Biological Process	GO:0030718	germ-line stem cell maintenance		2.684e-07	0.0004775	1.29e-05	0.000104	3	6	POU5F1,CREBBP,TFAP2C
GO: Biological Process	GO:0007049	cell cycle		5.796e-07	0.001031	2.713e-05	0.0002187	16	1611	SOX4,SMARCB1,CCNT2,IRF1,NR2C2,E2F4,EZH2,SMC3,CTCF,THAP1,CREBBP,LIN9,EP300,FOSL1,HDAC8,ITGB3BP
GO: Biological Process	GO:0048863	stem cell differentiation		1.003e-06	0.001784	4.574e-05	0.0003688	8	324	SOX4,POU5F1,EZH2,SMC3,CREBBP,TRIM28,TFAP2A,TFAP2C
GO: Biological Process	GO:0009790	embryo development		1.034e-06	0.00184	4.601e-05	0.0003709	13	1075	SOX4,SMARCB1,POU2F1,SETDB1,NR2C2,POU5F1,TEAD4,CREBBP,TRIM28,TFAP2A,TFAP2C,EP300,FOSL1
GO: Biological Process	GO:0001824	blastocyst development		1.428e-06	0.002541	6.197e-05	0.0004996	5	80	SMARCB1,SETDB1,POU5F1,TEAD4,TFAP2C
GO: Biological Process	GO:0006474	N-terminal protein amino acid acetylation		2.195e-06	0.003906	9.299e-05	0.0007496	3	11	SOX4,CREBBP,EP300
GO: Biological Process	GO:0040029	regulation of gene expression, epigenetic		2.63e-06	0.004678	0.0001088	0.000877	6	163	POU5F1,NR3C1,EZH2,CTCF,TRIM28,UBTF
GO: Biological Process	GO:0043009	chordate embryonic development		3.03e-06	0.005391	0.0001225	0.0009877	10	655	SOX4,SMARCB1,SETDB1,POU5F1,TEAD4,TRIM28,TFAP2A,TFAP2C,EP300,FOSL1
GO: Biological Process	GO:0009792	embryo development ending in birth or egg hatching		3.422e-06	0.006088	0.0001353	0.001091	10	664	SOX4,SMARCB1,SETDB1,POU5F1,TEAD4,TRIM28,TFAP2A,TFAP2C,EP300,FOSL1
GO: Biological Process	GO:1901983	regulation of protein acetylation		3.53e-06	0.00628	0.0001365	0.001101	4	43	SOX4,TAF7,CTCF,EP300
GO: Biological Process	GO:0006383	transcription from RNA polymerase III promoter		8.229e-06	0.01464	0.0003115	0.002511	4	53	POU2F1,ZNF143,BRF2,TBP
GO: Biological Process	GO:0018205	peptidyl-lysine modification		9.296e-06	0.01654	0.000341	0.002749	6	203	SOX4,SETDB1,TAF7,CTCF,CREBBP,EP300
GO: Biological Process	GO:0060429	epithelium development		9.392e-06	0.01671	0.000341	0.002749	12	1110	SOX4,POU2F1,E2F4,NR3C1,EZH2,CREB1,TRIM28,TFAP2A,TFAP2C,EP300,LGALS3,RBP2
GO: Biological Process	GO:0000278	mitotic cell cycle		1.005e-05	0.01788	0.0003576	0.002882	11	927	SOX4,SMARCB1,E2F4,EZH2,SMC3,THAP1,CREBBP,LIN9,EP300,HDAC8,ITGB3BP
GO: Biological Process	GO:0019827	stem cell maintenance		1.388e-05	0.02468	0.000484	0.003902	5	127	SOX4,POU5F1,SMC3,CREBBP,TFAP2C
GO: Biological Process	GO:0031365	N-terminal protein amino acid modification		2.011e-05	0.03578	0.0006795	0.005478	3	22	SOX4,CREBBP,EP300
GO: Biological Process	GO:0022402	cell cycle process		2.024e-05	0.03601	0.0006795	0.005478	12	1198	SOX4,SMARCB1,IRF1,E2F4,EZH2,SMC3,CTCF,CREBBP,LIN9,EP300,HDAC8,ITGB3BP
GO: Biological Process	GO:0018394	peptidyl-lysine acetylation		2.462e-05	0.0438	0.0008111	0.006539	5	143	SOX4,TAF7,CTCF,CREBBP,EP300
GO: Biological Process	GO:0033044	regulation of chromosome organization		2.546e-05	0.04529	0.0008235	0.006639	5	144	POU5F1,PAX5,TAF7,CTCF,HDAC8
GO: Biological Process	GO:0001829	trophectodermal cell differentiation		2.634e-05	0.04686	0.0008368	0.006745	3	24	POU5F1,TEAD4,TFAP2C
GO: Biological Process	GO:0006473	protein acetylation		4.094e-05	0.07284	0.001278	0.0103	5	159	SOX4,TAF7,CTCF,CREBBP,EP300
GO: Biological Process	GO:0001701	in utero embryonic development		4.564e-05	0.08118	0.0014	0.01128	7	398	SMARCB1,SETDB1,POU5F1,TEAD4,TRIM28,TFAP2C,FOSL1
GO: Biological Process	GO:0009888	tissue development		5.77e-05	0.1027	0.00174	0.01403	14	1794	SOX4,POU2F1,E2F4,POU5F1,PAX5,NR3C1,EZH2,CREB1,TRIM28,TFAP2A,TFAP2C,EP300,LGALS3,RBP2
GO: Biological Process	GO:0001825	blastocyst formation		8.36e-05	0.1487	0.002479	0.01998	3	35	POU5F1,TEAD4,TFAP2C
GO: Biological Process	GO:0032025	response to cobalt ion		8.641e-05	0.1537	0.00252	0.02032	2	6	ATF1,EP300
GO: Biological Process	GO:0045595	regulation of cell differentiation		9.648e-05	0.1716	0.002685	0.02164	12	1405	SOX4,IRF1,ATF1,POU5F1,NR3C1,EZH2,SMC3,CREB1,CREBBP,TFAP2A,TFAP2C,EP300
GO: Biological Process	GO:0007062	sister chromatid cohesion		9.89e-05	0.176	0.002685	0.02164	3	37	SMC3,CTCF,HDAC8
GO: Biological Process	GO:0043543	protein acylation		0.0001001	0.1782	0.002685	0.02164	5	192	SOX4,TAF7,CTCF,CREBBP,EP300
GO: Biological Process	GO:0008283	cell proliferation		0.0001002	0.1783	0.002685	0.02164	14	1887	SOX4,SMARCB1,IRF1,SETDB1,E2F4,NR3C1,EZH2,THAP1,CREBBP,TFAP2A,TFAP2C,LGALS3,MXI1,FOSL1
GO: Biological Process	GO:1902589	single-organism organelle organization		0.0001002	0.1783	0.002685	0.02164	14	1887	SMARCB1,KDM5B,SETDB1,POU5F1,ELK4,PAX5,TAF7,EZH2,SMC3,CTCF,CREBBP,EP300,HDAC8,ITGB3BP
GO: Biological Process	GO:0016571	histone methylation		0.0001014	0.1804	0.002685	0.02164	4	100	SETDB1,PAX5,EZH2,CTCF
GO: Biological Process	GO:0046822	regulation of nucleocytoplasmic transport		0.0001026	0.1826	0.002685	0.02164	5	193	SOX4,POU5F1,TRIM28,EP300,MXI1
GO: Biological Process	GO:1903047	mitotic cell cycle process		0.0001187	0.2111	0.00306	0.02467	9	807	SOX4,SMARCB1,E2F4,EZH2,SMC3,CREBBP,LIN9,EP300,ITGB3BP
GO: Biological Process	GO:0060235	lens induction in camera-type eye		0.0001208	0.2149	0.00307	0.02475	2	7	POU2F1,TFAP2A
GO: Biological Process	GO:2000756	regulation of peptidyl-lysine acetylation		0.0001251	0.2226	0.003092	0.02492	3	40	SOX4,TAF7,CTCF
GO: Biological Process	GO:0031128	developmental induction		0.0001251	0.2226	0.003092	0.02492	3	40	POU2F1,POU5F1,TFAP2A
GO: Biological Process	GO:0071824	protein-DNA complex subunit organization		0.0001301	0.2314	0.00317	0.02556	5	203	SMARCB1,CTCF,CREB1,EP300,ITGB3BP
GO: Biological Process	GO:0045168	cell-cell signaling involved in cell fate commitment		0.0001348	0.2398	0.00324	0.02612	3	41	POU2F1,POU5F1,TFAP2A
GO: Biological Process	GO:1902275	regulation of chromatin organization		0.0001366	0.243	0.003241	0.02612	4	108	POU5F1,PAX5,TAF7,CTCF
GO: Biological Process	GO:0043414	macromolecule methylation		0.0001393	0.2479	0.003262	0.02629	5	206	SETDB1,PAX5,EZH2,CTCF,TRIM28
GO: Biological Process	GO:0045814	negative regulation of gene expression, epigenetic		0.0001449	0.2578	0.003348	0.02699	3	42	POU5F1,EZH2,UBTF
GO: Biological Process	GO:0010942	positive regulation of cell death		0.0001511	0.2688	0.003446	0.02778	7	482	SOX4,IRF1,NR3C1,TFAP2A,EP300,FOSL1,ITGB3BP
GO: Biological Process	GO:0044772	mitotic cell cycle phase transition		0.000157	0.2793	0.003536	0.0285	7	485	SOX4,SMARCB1,E2F4,EZH2,CREBBP,LIN9,EP300
GO: Biological Process	GO:0048468	cell development		0.0001593	0.2834	0.003543	0.02856	14	1970	SOX4,POU2F2,ATF1,E2F4,POU5F1,NR3C1,EZH2,SMC3,CREB1,CREBBP,TRIM28,TFAP2A,TFAP2C,EP300
GO: Biological Process	GO:0048589	developmental growth		0.0001703	0.3029	0.00374	0.03015	6	342	SETDB1,NR3C1,EZH2,TRIM28,TFAP2C,EP300
GO: Biological Process	GO:0044770	cell cycle phase transition		0.000178	0.3167	0.003862	0.03113	7	495	SOX4,SMARCB1,E2F4,EZH2,CREBBP,LIN9,EP300
GO: Biological Process	GO:0006354	DNA-templated transcription, elongation		0.000205	0.3647	0.004372	0.03524	4	120	CCNT2,EZH2,UBTF,TBP
GO: Biological Process	GO:0003334	keratinocyte development		0.0002064	0.3672	0.004372	0.03524	2	9	TFAP2A,TFAP2C
GO: Biological Process	GO:0035019	somatic stem cell maintenance		0.0002161	0.3844	0.004522	0.03646	3	48	SOX4,POU5F1,TFAP2C
GO: Biological Process	GO:0033157	regulation of intracellular protein transport		0.000219	0.3896	0.00453	0.03652	5	227	SOX4,POU5F1,TRIM28,EP300,MXI1
GO: Biological Process	GO:0010944	negative regulation of transcription by competitive promoter binding		0.0002576	0.4583	0.005268	0.04247	2	10	CREB1,TFAP2A
GO: Biological Process	GO:0006479	protein methylation		0.0002785	0.4955	0.005567	0.04488	4	130	SETDB1,PAX5,EZH2,CTCF
GO: Biological Process	GO:0008213	protein alkylation		0.0002785	0.4955	0.005567	0.04488	4	130	SETDB1,PAX5,EZH2,CTCF
GO: Biological Process	GO:0033993	response to lipid		0.0003035	0.5399	0.005956	0.04801	8	719	NR2C2,POU5F1,NR3C1,NRF1,HNF4G,TFAP2A,EP300,FOSL1
GO: Biological Process	GO:0048545	response to steroid hormone		0.0003046	0.542	0.005956	0.04801	6	381	NR2C2,NR3C1,NRF1,HNF4G,EP300,FOSL1
GO: Biological Process	GO:0043923	positive regulation by host of viral transcription		0.0003144	0.5593	0.00608	0.04901	2	11	SMARCB1,EP300
GO: Biological Process	GO:0016573	histone acetylation		0.0003216	0.5721	0.006152	0.04959	4	135	TAF7,CTCF,CREBBP,EP300
GO: Biological Process	GO:0035270	endocrine system development		0.0003401	0.605	0.006437	0.05189	4	137	SOX4,NR3C1,HNF4G,CREB1
GO: Biological Process	GO:0018393	internal peptidyl-lysine acetylation		0.0003496	0.622	0.006547	0.05278	4	138	TAF7,CTCF,CREBBP,EP300
GO: Biological Process	GO:0006305	DNA alkylation		0.00036	0.6404	0.006602	0.05322	3	57	EZH2,CTCF,TRIM28
GO: Biological Process	GO:0006306	DNA methylation		0.00036	0.6404	0.006602	0.05322	3	57	EZH2,CTCF,TRIM28
GO: Biological Process	GO:0006475	internal protein amino acid acetylation		0.0004002	0.7119	0.007265	0.05856	4	143	TAF7,CTCF,CREBBP,EP300
GO: Biological Process	GO:0045596	negative regulation of cell differentiation		0.000415	0.7383	0.007378	0.05948	7	569	SOX4,IRF1,POU5F1,EZH2,SMC3,CREBBP,TFAP2C
GO: Biological Process	GO:0045165	cell fate commitment		0.0004163	0.7406	0.007378	0.05948	5	261	POU2F1,POU5F1,TEAD4,TFAP2A,TFAP2C
GO: Biological Process	GO:0043401	steroid hormone mediated signaling pathway		0.0004189	0.7452	0.007378	0.05948	3	60	NR2C2,NR3C1,HNF4G
GO: Biological Process	GO:0007063	regulation of sister chromatid cohesion		0.0004445	0.7908	0.007753	0.0625	2	13	CTCF,HDAC8
GO: Biological Process	GO:0050793	regulation of developmental process		0.0004543	0.8082	0.007847	0.06325	13	1912	SOX4,IRF1,NR2C2,ATF1,POU5F1,NR3C1,EZH2,SMC3,CREB1,CREBBP,TFAP2A,TFAP2C,EP300
GO: Biological Process	GO:0010035	response to inorganic substance		0.0004799	0.8537	0.008209	0.06617	6	415	ATF1,EZH2,CREB1,TFAP2A,EP300,FOSL1
GO: Biological Process	GO:0030855	epithelial cell differentiation		0.0005103	0.9078	0.008646	0.0697	7	589	SOX4,E2F4,EZH2,CREB1,TFAP2A,TFAP2C,LGALS3
GO: Biological Process	GO:0071168	protein localization to chromatin		0.0005178	0.9211	0.00869	0.07005	2	14	EZH2,HDAC8
GO: Biological Process	GO:0042306	regulation of protein import into nucleus		0.0005426	0.9653	0.009021	0.07272	4	155	POU5F1,TRIM28,EP300,MXI1
GO: Biological Process	GO:0006476	protein deacetylation		0.0006052	1	0.009969	0.08036	3	68	ELK4,EP300,HDAC8
GO: Biological Process	GO:0030522	intracellular receptor signaling pathway		0.0006308	1	0.0103	0.083	5	286	NR3C1,TAF7,EZH2,HNF4G,EP300
GO: Biological Process	GO:0044728	DNA methylation or demethylation		0.0006588	1	0.01062	0.08561	3	70	EZH2,CTCF,TRIM28
GO: Biological Process	GO:0006259	DNA metabolic process		0.0006626	1	0.01062	0.08561	9	1018	WRNIP1,SMARCB1,ATF1,EZH2,SMC3,CTCF,TRIM28,LIN9,ITGB3BP
GO: Biological Process	GO:0035601	protein deacylation		0.0006867	1	0.01091	0.08792	3	71	ELK4,EP300,HDAC8
GO: Biological Process	GO:1900180	regulation of protein localization to nucleus		0.000734	1	0.01156	0.09316	4	168	POU5F1,TRIM28,EP300,MXI1
GO: Biological Process	GO:0032259	methylation		0.0007825	1	0.01221	0.09843	5	300	SETDB1,PAX5,EZH2,CTCF,TRIM28
GO: Biological Process	GO:0032481	positive regulation of type I interferon production		0.0008058	1	0.01246	0.1005	3	75	IRF1,CREBBP,EP300
GO: Biological Process	GO:0001501	skeletal system development		0.0008514	1	0.01306	0.1053	6	463	SOX4,SETDB1,TEAD4,TFAP2A,EP300,LGALS3
GO: Biological Process	GO:0006333	chromatin assembly or disassembly		0.0009891	1	0.01504	0.1212	4	182	SMARCB1,CTCF,HDAC8,ITGB3BP
GO: Biological Process	GO:0034968	histone lysine methylation		0.001008	1	0.01519	0.1225	3	81	SETDB1,PAX5,EZH2
GO: Biological Process	GO:1901700	response to oxygen-containing compound		0.001025	1	0.01532	0.1235	10	1314	SOX4,IRF1,POU5F1,NR3C1,EZH2,NRF1,CREB1,TFAP2A,EP300,FOSL1
GO: Biological Process	GO:0051240	positive regulation of multicellular organismal process		0.001044	1	0.01543	0.1244	7	665	IRF1,POU5F1,NR3C1,CREB1,CREBBP,TFAP2A,EP300
GO: Biological Process	GO:0043921	modulation by host of viral transcription		0.001071	1	0.01543	0.1244	2	20	SMARCB1,EP300
GO: Biological Process	GO:0071548	response to dexamethasone		0.001071	1	0.01543	0.1244	2	20	NR3C1,EP300
GO: Biological Process	GO:0052472	modulation by host of symbiont transcription		0.001071	1	0.01543	0.1244	2	20	SMARCB1,EP300
GO: Biological Process	GO:0009725	response to hormone		0.001076	1	0.01543	0.1244	8	871	IRF1,NR2C2,NR3C1,NRF1,HNF4G,CREB1,EP300,FOSL1
GO: Biological Process	GO:0002755	MyD88-dependent toll-like receptor signaling pathway		0.00112	1	0.01581	0.1275	3	84	IRF1,ATF1,CREB1
GO: Biological Process	GO:0006368	transcription elongation from RNA polymerase II promoter		0.00112	1	0.01581	0.1275	3	84	CCNT2,EZH2,TBP
GO: Biological Process	GO:0048584	positive regulation of response to stimulus		0.001171	1	0.0163	0.1314	11	1584	SOX4,IRF1,NR2C2,ATF1,POU5F1,NR3C1,EZH2,CREB1,TRIM28,EP300,LGALS3
GO: Biological Process	GO:0052312	modulation of transcription in other organism involved in symbiotic interaction		0.001182	1	0.0163	0.1314	2	21	SMARCB1,EP300
GO: Biological Process	GO:0070932	histone H3 deacetylation		0.001182	1	0.0163	0.1314	2	21	ELK4,HDAC8
GO: Biological Process	GO:0006304	DNA modification		0.001199	1	0.0164	0.1322	3	86	EZH2,CTCF,TRIM28
GO: Biological Process	GO:0010564	regulation of cell cycle process		0.00124	1	0.01684	0.1358	6	498	SOX4,EZH2,SMC3,CTCF,CREBBP,HDAC8
GO: Biological Process	GO:1901985	positive regulation of protein acetylation		0.001298	1	0.0175	0.141	2	22	SOX4,EP300
GO: Biological Process	GO:0051153	regulation of striated muscle cell differentiation		0.001323	1	0.0177	0.1427	3	89	NR3C1,EZH2,EP300
GO: Biological Process	GO:0051567	histone H3-K9 methylation		0.00142	1	0.01871	0.1508	2	23	SETDB1,PAX5
GO: Biological Process	GO:0006362	transcription elongation from RNA polymerase I promoter		0.00142	1	0.01871	0.1508	2	23	UBTF,TBP
GO: Biological Process	GO:0051094	positive regulation of developmental process		0.001435	1	0.01876	0.1513	8	911	IRF1,NR2C2,POU5F1,NR3C1,EZH2,CREB1,TFAP2A,EP300
GO: Biological Process	GO:0016032	viral process		0.001574	1	0.02029	0.1635	7	714	SMARCB1,CCNT2,CREB1,CREBBP,TRIM28,EP300,TBP
GO: Biological Process	GO:0051050	positive regulation of transport		0.001574	1	0.02029	0.1635	7	714	SOX4,POU5F1,NR3C1,CREB1,TRIM28,EP300,LGALS3
GO: Biological Process	GO:0051093	negative regulation of developmental process		0.001599	1	0.02046	0.165	7	716	SOX4,IRF1,POU5F1,EZH2,SMC3,CREBBP,TFAP2C
GO: Biological Process	GO:0006363	termination of RNA polymerase I transcription		0.001678	1	0.02132	0.1719	2	25	UBTF,TBP
GO: Biological Process	GO:0044764	multi-organism cellular process		0.001717	1	0.02167	0.1747	7	725	SMARCB1,CCNT2,CREB1,CREBBP,TRIM28,EP300,TBP
GO: Biological Process	GO:0031056	regulation of histone modification		0.001746	1	0.02187	0.1763	3	98	PAX5,TAF7,CTCF
GO: Biological Process	GO:0002089	lens morphogenesis in camera-type eye		0.001815	1	0.02258	0.182	2	26	POU2F1,TFAP2A
GO: Biological Process	GO:0009719	response to endogenous stimulus		0.001884	1	0.02327	0.1876	10	1424	CCNT2,IRF1,NR2C2,E2F4,NR3C1,NRF1,HNF4G,CREB1,EP300,FOSL1
GO: Biological Process	GO:0009755	hormone-mediated signaling pathway		0.001903	1	0.02335	0.1882	3	101	NR2C2,NR3C1,HNF4G
GO: Biological Process	GO:0048485	sympathetic nervous system development		0.001957	1	0.02369	0.191	2	27	SOX4,TFAP2A
GO: Biological Process	GO:0071514	genetic imprinting		0.001957	1	0.02369	0.191	2	27	CTCF,TRIM28
GO: Biological Process	GO:0042127	regulation of cell proliferation		0.002036	1	0.02448	0.1973	10	1439	SOX4,SMARCB1,IRF1,E2F4,NR3C1,EZH2,TFAP2A,LGALS3,MXI1,FOSL1
GO: Biological Process	GO:0051091	positive regulation of sequence-specific DNA binding transcription factor activity		0.002086	1	0.02491	0.2008	4	223	SMARCB1,CREBBP,EP300,FOSL1
GO: Biological Process	GO:0006361	transcription initiation from RNA polymerase I promoter		0.002105	1	0.02496	0.2012	2	28	UBTF,TBP
GO: Biological Process	GO:0032880	regulation of protein localization		0.002149	1	0.02529	0.2038	6	555	SOX4,POU5F1,TRIM28,EP300,MXI1,HDAC8
GO: Biological Process	GO:0060341	regulation of cellular localization		0.002161	1	0.02529	0.2038	8	972	SOX4,POU5F1,NR3C1,CREB1,TRIM28,EP300,MXI1,HDAC8
GO: Biological Process	GO:0008361	regulation of cell size		0.002184	1	0.0254	0.2047	3	106	E2F4,CREB1,EP300
GO: Biological Process	GO:0014070	response to organic cyclic compound		0.002228	1	0.02554	0.2059	7	759	NR2C2,ATF1,NR3C1,NRF1,HNF4G,EP300,FOSL1
GO: Biological Process	GO:0061418	regulation of transcription from RNA polymerase II promoter in response to hypoxia		0.002257	1	0.02554	0.2059	2	29	CREBBP,EP300
GO: Biological Process	GO:0042542	response to hydrogen peroxide		0.002365	1	0.02554	0.2059	3	109	EZH2,EP300,FOSL1
GO: Biological Process	GO:2000026	regulation of multicellular organismal development		0.002373	1	0.02554	0.2059	10	1469	IRF1,NR2C2,ATF1,POU5F1,NR3C1,EZH2,CREB1,TFAP2A,TFAP2C,EP300
GO: Biological Process	GO:0031057	negative regulation of histone modification		0.002415	1	0.02554	0.2059	2	30	PAX5,TAF7
GO: Biological Process	GO:0051128	regulation of cellular component organization		0.002418	1	0.02554	0.2059	11	1733	ATF1,POU5F1,PAX5,NR3C1,TAF7,EZH2,CTCF,CREB1,EP300,LGALS3,HDAC8
GO: Biological Process	GO:0032479	regulation of type I interferon production		0.002427	1	0.02554	0.2059	3	110	IRF1,CREBBP,EP300
GO: Biological Process	GO:0000296	spermine transport		0.002441	1	0.02554	0.2059	1	1	TAF7
GO: Biological Process	GO:2000629	negative regulation of miRNA metabolic process		0.002441	1	0.02554	0.2059	1	1	EP300
GO: Biological Process	GO:0003409	optic cup structural organization		0.002441	1	0.02554	0.2059	1	1	TFAP2A
GO: Biological Process	GO:0001830	trophectodermal cell fate commitment		0.002441	1	0.02554	0.2059	1	1	TEAD4
GO: Biological Process	GO:0043969	histone H2B acetylation		0.002441	1	0.02554	0.2059	1	1	EP300
GO: Biological Process	GO:0034721	histone H3-K4 demethylation, trimethyl-H3-K4-specific		0.002441	1	0.02554	0.2059	1	1	KDM5B
GO: Biological Process	GO:2000759	regulation of N-terminal peptidyl-lysine acetylation		0.002441	1	0.02554	0.2059	1	1	SOX4
GO: Biological Process	GO:0003404	optic vesicle morphogenesis		0.002441	1	0.02554	0.2059	1	1	TFAP2A
GO: Biological Process	GO:2000521	negative regulation of immunological synapse formation		0.002441	1	0.02554	0.2059	1	1	LGALS3
GO: Biological Process	GO:2000761	positive regulation of N-terminal peptidyl-lysine acetylation		0.002441	1	0.02554	0.2059	1	1	SOX4
GO: Biological Process	GO:0048729	tissue morphogenesis		0.002499	1	0.026	0.2096	6	572	SOX4,POU5F1,NR3C1,TRIM28,TFAP2A,TFAP2C
GO: Biological Process	GO:0044706	multi-multicellular organism process		0.002523	1	0.02609	0.2103	4	235	NR3C1,TEAD4,TRIM28,FOSL1
GO: Biological Process	GO:0051851	modification by host of symbiont morphology or physiology		0.002577	1	0.02649	0.2136	2	31	SMARCB1,EP300
GO: Biological Process	GO:0048598	embryonic morphogenesis		0.00261	1	0.02649	0.2136	6	577	SOX4,POU2F1,POU5F1,CREBBP,TRIM28,TFAP2A
GO: Biological Process	GO:0032606	type I interferon production		0.00262	1	0.02649	0.2136	3	113	IRF1,CREBBP,EP300
GO: Biological Process	GO:0033554	cellular response to stress		0.002621	1	0.02649	0.2136	10	1489	WRNIP1,SOX4,SMARCB1,ATF1,EZH2,SMC3,CREB1,CREBBP,TRIM28,EP300
GO: Biological Process	GO:1901654	response to ketone		0.002686	1	0.02699	0.2176	3	114	NR3C1,EP300,FOSL1
GO: Biological Process	GO:0048646	anatomical structure formation involved in morphogenesis		0.002726	1	0.02699	0.2176	8	1009	SOX4,POU2F1,E2F4,POU5F1,TEAD4,TFAP2A,TFAP2C,EP300
GO: Biological Process	GO:0044419	interspecies interaction between organisms		0.002731	1	0.02699	0.2176	7	787	SMARCB1,CCNT2,CREB1,CREBBP,TRIM28,EP300,TBP
GO: Biological Process	GO:0044403	symbiosis, encompassing mutualism through parasitism		0.002731	1	0.02699	0.2176	7	787	SMARCB1,CCNT2,CREB1,CREBBP,TRIM28,EP300,TBP
GO: Biological Process	GO:0006913	nucleocytoplasmic transport		0.002899	1	0.02805	0.2261	5	404	SOX4,POU5F1,TRIM28,EP300,MXI1
GO: Biological Process	GO:0051223	regulation of protein transport		0.002899	1	0.02805	0.2261	5	404	SOX4,POU5F1,TRIM28,EP300,MXI1
GO: Biological Process	GO:0003401	axis elongation		0.002917	1	0.02805	0.2261	2	33	TRIM28,TFAP2C
GO: Biological Process	GO:0090329	regulation of DNA-dependent DNA replication		0.002917	1	0.02805	0.2261	2	33	WRNIP1,SMC3
GO: Biological Process	GO:0051702	interaction with symbiont		0.002917	1	0.02805	0.2261	2	33	SMARCB1,EP300
GO: Biological Process	GO:0044744	protein targeting to nucleus		0.002975	1	0.02815	0.2269	4	246	POU5F1,TRIM28,EP300,MXI1
GO: Biological Process	GO:0006606	protein import into nucleus		0.002975	1	0.02815	0.2269	4	246	POU5F1,TRIM28,EP300,MXI1
GO: Biological Process	GO:1902593	single-organism nuclear import		0.002975	1	0.02815	0.2269	4	246	POU5F1,TRIM28,EP300,MXI1
GO: Biological Process	GO:0032386	regulation of intracellular transport		0.003056	1	0.02862	0.2307	5	409	SOX4,POU5F1,TRIM28,EP300,MXI1
GO: Biological Process	GO:0051169	nuclear transport		0.003056	1	0.02862	0.2307	5	409	SOX4,POU5F1,TRIM28,EP300,MXI1
GO: Biological Process	GO:0022414	reproductive process		0.003078	1	0.02864	0.2309	9	1269	NR2C2,PAX5,NR3C1,TEAD4,CREB1,TRIM28,TFAP2C,TBP,FOSL1
GO: Biological Process	GO:0051983	regulation of chromosome segregation		0.003095	1	0.02864	0.2309	2	34	CTCF,HDAC8
GO: Biological Process	GO:0000082	G1/S transition of mitotic cell cycle		0.003107	1	0.02864	0.2309	4	249	SOX4,E2F4,EZH2,CREBBP
GO: Biological Process	GO:0044843	cell cycle G1/S phase transition		0.003152	1	0.02875	0.2318	4	250	SOX4,E2F4,EZH2,CREBBP
GO: Biological Process	GO:0051170	nuclear import		0.003152	1	0.02875	0.2318	4	250	POU5F1,TRIM28,EP300,MXI1
GO: Biological Process	GO:0006275	regulation of DNA replication		0.003253	1	0.02953	0.238	3	122	WRNIP1,ATF1,SMC3
GO: Biological Process	GO:0034502	protein localization to chromosome		0.003277	1	0.0296	0.2386	2	35	EZH2,HDAC8
GO: Biological Process	GO:0030518	intracellular steroid hormone receptor signaling pathway		0.003329	1	0.02991	0.2411	3	123	NR3C1,TAF7,EP300
GO: Biological Process	GO:0006338	chromatin remodeling		0.003406	1	0.03045	0.2454	3	124	SMARCB1,NR3C1,ITGB3BP
GO: Biological Process	GO:0035065	regulation of histone acetylation		0.003465	1	0.03067	0.2472	2	36	TAF7,CTCF
GO: Biological Process	GO:0006342	chromatin silencing		0.003465	1	0.03067	0.2472	2	36	POU5F1,UBTF
GO: Biological Process	GO:0071383	cellular response to steroid hormone stimulus		0.003484	1	0.03068	0.2473	3	125	NR2C2,NR3C1,HNF4G
GO: Biological Process	GO:0051147	regulation of muscle cell differentiation		0.003643	1	0.03192	0.2573	3	127	NR3C1,EZH2,EP300
GO: Biological Process	GO:0001666	response to hypoxia		0.003777	1	0.03282	0.2646	4	263	SOX4,NRF1,CREBBP,EP300
GO: Biological Process	GO:0035295	tube development		0.003782	1	0.03282	0.2646	6	622	SOX4,NR3C1,CREB1,TFAP2A,TFAP2C,EP300
GO: Biological Process	GO:0071310	cellular response to organic substance		0.003863	1	0.03336	0.2689	11	1840	SOX4,CCNT2,IRF1,NR2C2,ATF1,E2F4,NR3C1,HNF4G,CREB1,EP300,ITGB3BP
GO: Biological Process	GO:0036293	response to decreased oxygen levels		0.003986	1	0.03425	0.2761	4	267	SOX4,NRF1,CREBBP,EP300
GO: Biological Process	GO:0060603	mammary gland duct morphogenesis		0.004056	1	0.03453	0.2783	2	39	NR3C1,TFAP2C
GO: Biological Process	GO:0031060	regulation of histone methylation		0.004056	1	0.03453	0.2783	2	39	PAX5,CTCF
GO: Biological Process	GO:0090316	positive regulation of intracellular protein transport		0.004146	1	0.035	0.2822	3	133	POU5F1,TRIM28,EP300
GO: Biological Process	GO:0008285	negative regulation of cell proliferation		0.004152	1	0.035	0.2822	6	634	SOX4,SMARCB1,IRF1,TFAP2A,MXI1,FOSL1
GO: Biological Process	GO:0043065	positive regulation of apoptotic process		0.004173	1	0.03501	0.2823	5	440	SOX4,NR3C1,TFAP2A,FOSL1,ITGB3BP
GO: Biological Process	GO:2000045	regulation of G1/S transition of mitotic cell cycle		0.004234	1	0.03536	0.2851	3	134	SOX4,EZH2,CREBBP
GO: Biological Process	GO:0043618	regulation of transcription from RNA polymerase II promoter in response to stress		0.004263	1	0.03544	0.2857	2	40	CREBBP,EP300
GO: Biological Process	GO:1902806	regulation of cell cycle G1/S phase transition		0.004323	1	0.03576	0.2882	3	135	SOX4,EZH2,CREBBP
GO: Biological Process	GO:0043068	positive regulation of programmed cell death		0.00446	1	0.03576	0.2882	5	447	SOX4,NR3C1,TFAP2A,FOSL1,ITGB3BP
GO: Biological Process	GO:0051384	response to glucocorticoid		0.004596	1	0.03576	0.2882	3	138	NR3C1,EP300,FOSL1
GO: Biological Process	GO:0017038	protein import		0.004657	1	0.03576	0.2882	4	279	POU5F1,TRIM28,EP300,MXI1
GO: Biological Process	GO:0010038	response to metal ion		0.004716	1	0.03576	0.2882	4	280	ATF1,CREB1,TFAP2A,EP300
GO: Biological Process	GO:0070482	response to oxygen levels		0.004776	1	0.03576	0.2882	4	281	SOX4,NRF1,CREBBP,EP300
GO: Biological Process	GO:0051052	regulation of DNA metabolic process		0.004776	1	0.03576	0.2882	4	281	WRNIP1,ATF1,SMC3,TRIM28
GO: Biological Process	GO:2000564	regulation of CD8-positive, alpha-beta T cell proliferation		0.004864	1	0.03576	0.2882	1	2	IRF1
GO: Biological Process	GO:0001712	ectodermal cell fate commitment		0.004864	1	0.03576	0.2882	1	2	POU5F1
GO: Biological Process	GO:2001189	negative regulation of T cell activation via T cell receptor contact with antigen bound to MHC molecule on antigen presenting cell		0.004864	1	0.03576	0.2882	1	2	LGALS3
GO: Biological Process	GO:0060598	dichotomous subdivision of terminal units involved in mammary gland duct morphogenesis		0.004864	1	0.03576	0.2882	1	2	TFAP2C
GO: Biological Process	GO:0021623	oculomotor nerve formation		0.004864	1	0.03576	0.2882	1	2	TFAP2A
GO: Biological Process	GO:0042512	negative regulation of tyrosine phosphorylation of Stat1 protein		0.004864	1	0.03576	0.2882	1	2	IRF1
GO: Biological Process	GO:2000520	regulation of immunological synapse formation		0.004864	1	0.03576	0.2882	1	2	LGALS3
GO: Biological Process	GO:0021622	oculomotor nerve morphogenesis		0.004864	1	0.03576	0.2882	1	2	TFAP2A
GO: Biological Process	GO:1901535	regulation of DNA demethylation		0.004864	1	0.03576	0.2882	1	2	TRIM28
GO: Biological Process	GO:0040030	regulation of molecular function, epigenetic		0.004864	1	0.03576	0.2882	1	2	CTCF
GO: Biological Process	GO:0021506	anterior neuropore closure		0.004864	1	0.03576	0.2882	1	2	TFAP2A
GO: Biological Process	GO:1900170	negative regulation of glucocorticoid mediated signaling pathway		0.004864	1	0.03576	0.2882	1	2	NR3C1
GO: Biological Process	GO:0014735	regulation of muscle atrophy		0.004864	1	0.03576	0.2882	1	2	EP300
GO: Biological Process	GO:0014737	positive regulation of muscle atrophy		0.004864	1	0.03576	0.2882	1	2	EP300
GO: Biological Process	GO:0060965	negative regulation of gene silencing by miRNA		0.004864	1	0.03576	0.2882	1	2	POU5F1
GO: Biological Process	GO:0035740	CD8-positive, alpha-beta T cell proliferation		0.004864	1	0.03576	0.2882	1	2	IRF1
GO: Biological Process	GO:0021995	neuropore closure		0.004864	1	0.03576	0.2882	1	2	TFAP2A
GO: Biological Process	GO:1901536	negative regulation of DNA demethylation		0.004864	1	0.03576	0.2882	1	2	TRIM28
GO: Biological Process	GO:0007296	vitellogenesis		0.004864	1	0.03576	0.2882	1	2	FOSL1
GO: Biological Process	GO:0032916	positive regulation of transforming growth factor beta3 production		0.004864	1	0.03576	0.2882	1	2	CREB1
GO: Biological Process	GO:0002380	immunoglobulin secretion involved in immune response		0.004864	1	0.03576	0.2882	1	2	POU2F2
GO: Biological Process	GO:0002009	morphogenesis of an epithelium		0.005032	1	0.03684	0.297	5	460	SOX4,NR3C1,TRIM28,TFAP2A,TFAP2C
GO: Biological Process	GO:0007566	embryo implantation		0.005139	1	0.03737	0.3013	2	44	TEAD4,TRIM28
GO: Biological Process	GO:0045087	innate immune response		0.005147	1	0.03737	0.3013	7	883	IRF1,ATF1,CREB1,CREBBP,TRIM28,EP300,LGALS3
GO: Biological Process	GO:0030879	mammary gland development		0.005174	1	0.03742	0.3017	3	144	NR3C1,CREB1,TFAP2C
GO: Biological Process	GO:0097305	response to alcohol		0.005208	1	0.03751	0.3024	4	288	NR3C1,NRF1,EP300,FOSL1
GO: Biological Process	GO:0002224	toll-like receptor signaling pathway		0.005275	1	0.03784	0.305	3	145	IRF1,ATF1,CREB1
GO: Biological Process	GO:0033365	protein localization to organelle		0.005308	1	0.03792	0.3057	6	667	POU5F1,EZH2,TRIM28,EP300,MXI1,HDAC8
GO: Biological Process	GO:0014031	mesenchymal cell development		0.005376	1	0.03826	0.3084	3	146	EZH2,TRIM28,TFAP2A
GO: Biological Process	GO:0070201	regulation of establishment of protein localization		0.005409	1	0.03834	0.3091	5	468	SOX4,POU5F1,TRIM28,EP300,MXI1
GO: Biological Process	GO:0001819	positive regulation of cytokine production		0.005533	1	0.03906	0.3149	4	293	IRF1,CREB1,CREBBP,EP300
GO: Biological Process	GO:0044702	single organism reproductive process		0.005602	1	0.03926	0.3165	8	1136	NR2C2,PAX5,TEAD4,CREB1,TRIM28,TFAP2C,TBP,FOSL1
GO: Biological Process	GO:0043620	regulation of DNA-templated transcription in response to stress		0.005605	1	0.03926	0.3165	2	46	CREBBP,EP300
GO: Biological Process	GO:0031960	response to corticosteroid		0.005688	1	0.03968	0.3199	3	149	NR3C1,EP300,FOSL1
GO: Biological Process	GO:0007507	heart development		0.005806	1	0.04034	0.3252	5	476	SOX4,POU5F1,NR3C1,TFAP2A,EP300
GO: Biological Process	GO:0034504	protein localization to nucleus		0.00587	1	0.04064	0.3276	4	298	POU5F1,TRIM28,EP300,MXI1
GO: Biological Process	GO:0006955	immune response		0.006338	1	0.04275	0.3446	9	1416	IRF1,POU2F2,ATF1,PAX5,CREB1,CREBBP,TRIM28,EP300,LGALS3
GO: Biological Process	GO:0048483	autonomic nervous system development		0.006339	1	0.04275	0.3446	2	49	SOX4,TFAP2A
GO: Biological Process	GO:2001251	negative regulation of chromosome organization		0.006339	1	0.04275	0.3446	2	49	PAX5,TAF7
GO: Biological Process	GO:0006360	transcription from RNA polymerase I promoter		0.006339	1	0.04275	0.3446	2	49	UBTF,TBP
GO: Biological Process	GO:0043502	regulation of muscle adaptation		0.006339	1	0.04275	0.3446	2	49	NR3C1,EP300
GO: Biological Process	GO:0035108	limb morphogenesis		0.006344	1	0.04275	0.3446	3	155	SOX4,CREBBP,TFAP2A
GO: Biological Process	GO:0035107	appendage morphogenesis		0.006344	1	0.04275	0.3446	3	155	SOX4,CREBBP,TFAP2A
GO: Biological Process	GO:0009887	organ morphogenesis		0.006419	1	0.04309	0.3474	7	920	SOX4,POU2F1,E2F4,POU5F1,PAX5,TFAP2A,EP300
GO: Biological Process	GO:0050792	regulation of viral process		0.006457	1	0.04319	0.3481	3	156	SMARCB1,TRIM28,EP300
GO: Biological Process	GO:0071407	cellular response to organic cyclic compound		0.006888	1	0.04452	0.3589	4	312	NR2C2,NR3C1,HNF4G,EP300
GO: Biological Process	GO:0048762	mesenchymal cell differentiation		0.006923	1	0.04452	0.3589	3	160	EZH2,TRIM28,TFAP2A
GO: Biological Process	GO:0044703	multi-organism reproductive process		0.007037	1	0.04452	0.3589	7	936	NR2C2,PAX5,NR3C1,TEAD4,TRIM28,TBP,FOSL1
GO: Biological Process	GO:0018193	peptidyl-amino acid modification		0.007037	1	0.04452	0.3589	7	936	SOX4,IRF1,SETDB1,TAF7,CTCF,CREBBP,EP300
GO: Biological Process	GO:0006260	DNA replication		0.007121	1	0.04452	0.3589	4	315	WRNIP1,ATF1,SMC3,LIN9
GO: Biological Process	GO:0008544	epidermis development		0.0072	1	0.04452	0.3589	4	316	EZH2,TFAP2A,TFAP2C,RBP2
GO: Biological Process	GO:2000324	positive regulation of glucocorticoid receptor signaling pathway		0.007287	1	0.04452	0.3589	1	3	NR3C1
GO: Biological Process	GO:0045590	negative regulation of regulatory T cell differentiation		0.007287	1	0.04452	0.3589	1	3	IRF1
GO: Biological Process	GO:0090081	regulation of heart induction by regulation of canonical Wnt signaling pathway		0.007287	1	0.04452	0.3589	1	3	POU5F1
GO: Biological Process	GO:0071677	positive regulation of mononuclear cell migration		0.007287	1	0.04452	0.3589	1	3	LGALS3
GO: Biological Process	GO:0060967	negative regulation of gene silencing by RNA		0.007287	1	0.04452	0.3589	1	3	POU5F1
GO: Biological Process	GO:0032907	transforming growth factor beta3 production		0.007287	1	0.04452	0.3589	1	3	CREB1
GO: Biological Process	GO:0014744	positive regulation of muscle adaptation		0.007287	1	0.04452	0.3589	1	3	EP300
GO: Biological Process	GO:1900169	regulation of glucocorticoid mediated signaling pathway		0.007287	1	0.04452	0.3589	1	3	NR3C1
GO: Biological Process	GO:0034124	regulation of MyD88-dependent toll-like receptor signaling pathway		0.007287	1	0.04452	0.3589	1	3	IRF1
GO: Biological Process	GO:2001188	regulation of T cell activation via T cell receptor contact with antigen bound to MHC molecule on antigen presenting cell		0.007287	1	0.04452	0.3589	1	3	LGALS3
GO: Biological Process	GO:0035905	ascending aorta development		0.007287	1	0.04452	0.3589	1	3	SOX4
GO: Biological Process	GO:0003133	endodermal-mesodermal cell signaling		0.007287	1	0.04452	0.3589	1	3	POU5F1
GO: Biological Process	GO:0003134	endodermal-mesodermal cell signaling involved in heart induction		0.007287	1	0.04452	0.3589	1	3	POU5F1
GO: Biological Process	GO:0070172	positive regulation of tooth mineralization		0.007287	1	0.04452	0.3589	1	3	TFAP2A
GO: Biological Process	GO:0035910	ascending aorta morphogenesis		0.007287	1	0.04452	0.3589	1	3	SOX4
GO: Biological Process	GO:0015846	polyamine transport		0.007287	1	0.04452	0.3589	1	3	TAF7
GO: Biological Process	GO:0060149	negative regulation of posttranscriptional gene silencing		0.007287	1	0.04452	0.3589	1	3	POU5F1
GO: Biological Process	GO:0003130	BMP signaling pathway involved in heart induction		0.007287	1	0.04452	0.3589	1	3	POU5F1
GO: Biological Process	GO:0032910	regulation of transforming growth factor beta3 production		0.007287	1	0.04452	0.3589	1	3	CREB1
GO: Biological Process	GO:0006974	cellular response to DNA damage stimulus		0.007345	1	0.04452	0.3589	6	714	WRNIP1,SOX4,SMARCB1,SMC3,TRIM28,EP300
GO: Biological Process	GO:0040007	growth		0.007362	1	0.04452	0.3589	7	944	SETDB1,NR3C1,EZH2,CREB1,TRIM28,TFAP2C,EP300
GO: Biological Process	GO:0070988	demethylation		0.007382	1	0.04452	0.3589	2	53	KDM5B,TRIM28
GO: Biological Process	GO:0043044	ATP-dependent chromatin remodeling		0.007382	1	0.04452	0.3589	2	53	SMARCB1,ITGB3BP
GO: Biological Process	GO:0034728	nucleosome organization		0.007659	1	0.04603	0.3711	3	166	SMARCB1,CTCF,ITGB3BP
GO: Biological Process	GO:0010941	regulation of cell death		0.007914	1	0.04689	0.378	9	1466	SOX4,IRF1,NR3C1,CREB1,TFAP2A,EP300,LGALS3,FOSL1,ITGB3BP
GO: Biological Process	GO:0045682	regulation of epidermis development		0.007931	1	0.04689	0.378	2	55	EZH2,TFAP2C
GO: Biological Process	GO:0043525	positive regulation of neuron apoptotic process		0.007931	1	0.04689	0.378	2	55	NR3C1,TFAP2A
GO: Biological Process	GO:0050434	positive regulation of viral transcription		0.007931	1	0.04689	0.378	2	55	SMARCB1,EP300
GO: Biological Process	GO:0051047	positive regulation of secretion		0.007933	1	0.04689	0.378	4	325	SOX4,NR3C1,CREB1,EP300
GO: Biological Process	GO:0007178	transmembrane receptor protein serine/threonine kinase signaling pathway		0.008103	1	0.04773	0.3848	4	327	CCNT2,E2F4,POU5F1,CREB1
GO: Biological Process	GO:0000302	response to reactive oxygen species		0.008175	1	0.048	0.3869	3	170	EZH2,EP300,FOSL1
GO: Biological Process	GO:0031018	endocrine pancreas development		0.008212	1	0.04806	0.3874	2	56	SOX4,HNF4G
GO: Biological Process	GO:0007219	Notch signaling pathway		0.00844	1	0.04907	0.3955	3	172	CREB1,CREBBP,EP300
GO: Biological Process	GO:0060560	developmental growth involved in morphogenesis		0.00844	1	0.04907	0.3955	3	172	TRIM28,TFAP2C,EP300
GO: Biological Process	GO:0016575	histone deacetylation		0.008498	1	0.04924	0.397	2	57	ELK4,HDAC8
GO: Biological Process	GO:0060173	limb development		0.008574	1	0.04937	0.398	3	173	SOX4,CREBBP,TFAP2A
GO: Biological Process	GO:0048736	appendage development		0.008574	1	0.04937	0.398	3	173	SOX4,CREBBP,TFAP2A
GO: Biological Process	GO:0002221	pattern recognition receptor signaling pathway		0.00871	1	0.04999	0.4029	3	174	IRF1,ATF1,CREB1
Pathway	137916	Regulation of retinoblastoma protein	BioSystems: Pathway Interaction Database	8.856e-10	3.897e-07	3.897e-07	2.597e-06	7	56	SMARCB1,E2F4,CREBBP,UBTF,EP300,TBP,RBP2
Pathway	138014	Glucocorticoid receptor regulatory network	BioSystems: Pathway Interaction Database	1.358e-08	5.974e-06	2.987e-06	1.991e-05	7	82	IRF1,POU2F1,NR3C1,CREB1,CREBBP,EP300,TBP
Pathway	198872	Serotonin Receptor 4/6/7 and NR3C Signaling	BioSystems: WikiPathways	5.301e-07	0.0002333	6.92e-05	0.0004613	4	19	ATF1,ELK4,NR3C1,CREB1
Pathway	P00055	Transcription regulation by bZIP transcription factor	PantherDB	6.291e-07	0.0002768	6.92e-05	0.0004613	5	47	TAF7,CREBBP,EP300,BRF2,TBP
Pathway	138027	Regulation of Androgen receptor activity	BioSystems: Pathway Interaction Database	8.622e-07	0.0003794	7.587e-05	0.0005057	5	50	POU2F1,NR2C2,NR3C1,CREBBP,EP300
Pathway	198901	SIDS Susceptibility Pathways	BioSystems: WikiPathways	1.361e-06	0.0005989	9.981e-05	0.0006652	7	160	POU2F2,POU5F1,NR3C1,CTCF,CREB1,CREBBP,EP300
Pathway	106565	RNA Polymerase III Transcription Initiation From Type 3 Promoter	BioSystems: REACTOME	2.736e-06	0.001204	0.000172	0.001146	4	28	POU2F1,ZNF143,BRF2,TBP
Pathway	SMP00383	Obesity / Metabolic Syndrome	SMPDB	3.551e-06	0.001562	0.0001953	0.001302	3	9	NR3C1,CREBBP,EP300
Pathway	711360	Integrated Pancreatic Cancer Pathway	BioSystems: WikiPathways	4.916e-06	0.002163	0.0002404	0.001602	7	194	E2F4,EZH2,CREB1,CREBBP,EP300,TBP,HDAC8
Pathway	M2499	CARM1 and Regulation of the Estrogen Receptor	MSigDB C2: BioCarta	6.872e-06	0.003024	0.0002749	0.001832	4	35	CREBBP,EP300,TBP,HDAC8
Pathway	106562	RNA Polymerase III Transcription Initiation	BioSystems: REACTOME	6.872e-06	0.003024	0.0002749	0.001832	4	35	POU2F1,ZNF143,BRF2,TBP
Pathway	160949	RNA Polymerase III Abortive And Retractive Initiation	BioSystems: REACTOME	1.184e-05	0.00521	0.0003762	0.002508	4	40	POU2F1,ZNF143,BRF2,TBP
Pathway	106561	RNA Polymerase III Transcription	BioSystems: REACTOME	1.184e-05	0.00521	0.0003762	0.002508	4	40	POU2F1,ZNF143,BRF2,TBP
Pathway	M7968	Transcription Regulation by Methyltransferase of CARM1	MSigDB C2: BioCarta	1.197e-05	0.005267	0.0003762	0.002508	3	13	CREB1,CREBBP,EP300
Pathway	105937	Gene Expression	BioSystems: REACTOME	3.403e-05	0.01498	0.0009792	0.006526	14	1188	CCNT2,POU2F1,NR2C2,ZNF263,E2F4,ZNF143,NR3C1,TEAD4,HNF4G,CREBBP,TRIM28,UBTF,BRF2,TBP
Pathway	373901	HTLV-I infection	BioSystems: KEGG	3.561e-05	0.01567	0.0009792	0.006526	7	263	ATF1,ELK4,CREB1,CREBBP,EP300,TBP,FOSL1
Pathway	105938	Generic Transcription Pathway	BioSystems: REACTOME	4.221e-05	0.01857	0.001093	0.007282	9	486	CCNT2,NR2C2,ZNF263,E2F4,NR3C1,TEAD4,HNF4G,CREBBP,TRIM28
Pathway	187173	Circadian Clock	BioSystems: REACTOME	4.567e-05	0.02009	0.001116	0.007441	4	56	NR3C1,CREB1,CREBBP,EP300
Pathway	M2821	NFkB activation by Nontypeable Hemophilus influenzae	MSigDB C2: BioCarta	8.243e-05	0.03627	0.001909	0.01272	3	24	NR3C1,CREBBP,EP300
Pathway	160948	RNA Polymerase I, RNA Polymerase III, and Mitochondrial Transcription	BioSystems: REACTOME	9.805e-05	0.04314	0.002157	0.01438	5	131	POU2F1,ZNF143,UBTF,BRF2,TBP
Pathway	833821	LRR FLII-interacting protein 1 (LRRFIP1) activates type I IFN production	BioSystems: REACTOME	0.0001251	0.05503	0.002591	0.01727	2	5	CREBBP,EP300
Pathway	137934	E2F transcription factor network	BioSystems: Pathway Interaction Database	0.0001295	0.057	0.002591	0.01727	4	73	E2F4,CREBBP,TRIM28,EP300
Pathway	137963	Regulation of nuclear SMAD2/3 signaling	BioSystems: Pathway Interaction Database	0.0001676	0.07374	0.003073	0.02048	4	78	NR3C1,CREB1,CREBBP,EP300
Pathway	138073	C-MYB transcription factor network	BioSystems: Pathway Interaction Database	0.0001676	0.07374	0.003073	0.02048	4	78	PAX5,CREBBP,TRIM28,EP300
Pathway	169351	Validated targets of C-MYC transcriptional activation	BioSystems: Pathway Interaction Database	0.000194	0.08535	0.003351	0.02234	4	81	CREBBP,UBTF,EP300,FOSL1
Pathway	187100	TRAF6 mediated IRF7 activation	BioSystems: REACTOME	0.000198	0.08714	0.003351	0.02234	3	32	IRF1,CREBBP,EP300
Pathway	137956	HIF-2-alpha transcription factor network	BioSystems: Pathway Interaction Database	0.0002377	0.1046	0.003874	0.02582	3	34	POU5F1,CREBBP,EP300
Pathway	138012	Signaling mediated by p38-alpha and p38-beta	BioSystems: Pathway Interaction Database	0.0002594	0.1141	0.003916	0.0261	3	35	ATF1,ELK4,CREB1
Pathway	106484	CREB phosphorylation	BioSystems: REACTOME	0.0002615	0.115	0.003916	0.0261	2	7	ATF1,CREB1
Pathway	198806	Androgen receptor signaling pathway	BioSystems: WikiPathways	0.000267	0.1175	0.003916	0.0261	4	88	NR2C2,CREB1,CREBBP,EP300
Pathway	920957	Corticotropin-releasing hormone	BioSystems: WikiPathways	0.0002911	0.1281	0.004085	0.02723	4	90	CREB1,TRIM28,TFAP2A,FOSL1
Pathway	M12012	p38 MAPK Pathway	MSigDB C2: Signaling Transduction KE	0.0003064	0.1348	0.004085	0.02723	3	37	NR2C2,ATF1,CREB1
Pathway	477138	BMAL1:CLOCK/NPAS2 Activates Circadian Expression	BioSystems: REACTOME	0.0003064	0.1348	0.004085	0.02723	3	37	NR3C1,CREBBP,EP300
Pathway	138040	IFN-gamma pathway	BioSystems: Pathway Interaction Database	0.0003867	0.1702	0.005005	0.03336	3	40	IRF1,CREBBP,EP300
Pathway	645263	Regulation of Gene Expression by Hypoxia-inducible Factor	BioSystems: REACTOME	0.0004462	0.1963	0.005527	0.03684	2	9	CREBBP,EP300
Pathway	198847	Wnt Signaling Pathway and Pluripotency	BioSystems: WikiPathways	0.0004522	0.199	0.005527	0.03684	4	101	POU5F1,CREBBP,EP300,FOSL1
Pathway	83100	Huntington's disease	BioSystems: KEGG	0.0004656	0.2049	0.005537	0.03691	5	183	NRF1,CREB1,CREBBP,EP300,TBP
Pathway	137979	FOXA1 transcription factor network	BioSystems: Pathway Interaction Database	0.0004795	0.211	0.005552	0.037	3	43	POU2F1,CREBBP,EP300
Pathway	M2579	Differentiation Pathway in PC12 Cells; this is a specific case of PAC1 Receptor Pathway.	MSigDB C2: Signaling Transduction KE	0.0005486	0.2414	0.006189	0.04125	3	45	ATF1,CREB1,CREBBP
Pathway	198907	Energy Metabolism	BioSystems: WikiPathways	0.0006637	0.292	0.007123	0.04747	3	48	NRF1,CREB1,EP300
Pathway	576271	NOTCH1 Intracellular Domain Regulates Transcription	BioSystems: REACTOME	0.0006637	0.292	0.007123	0.04747	3	48	CREBBP,EP300,HDAC8
Pathway	106485	Signaling by NOTCH	BioSystems: REACTOME	0.0007147	0.3145	0.007488	0.04991	4	114	CREB1,CREBBP,EP300,HDAC8
Pathway	658418	Viral carcinogenesis	BioSystems: KEGG	0.0007976	0.3509	0.007861	0.05239	5	206	CREB1,CREBBP,EP300,TBP,HDAC8
Pathway	M13404	Control of Gene Expression by Vitamin D Receptor	MSigDB C2: BioCarta	0.0008125	0.3575	0.007861	0.05239	2	12	CREBBP,EP300
Pathway	833830	NOTCH2 intracellular domain regulates transcription	BioSystems: REACTOME	0.0008125	0.3575	0.007861	0.05239	2	12	CREB1,EP300
Pathway	530749	PPARA Activates Gene Expression	BioSystems: REACTOME	0.0008397	0.3695	0.007861	0.05239	4	119	TEAD4,NRF1,CREBBP,EP300
Pathway	105979	Nuclear Receptor transcription pathway	BioSystems: REACTOME	0.0008397	0.3695	0.007861	0.05239	3	52	NR2C2,NR3C1,HNF4G
Pathway	119544	Regulation of Lipid Metabolism by Peroxisome proliferator-activated receptor alpha (PPARalpha)	BioSystems: REACTOME	0.0009217	0.4055	0.008449	0.05631	4	122	TEAD4,NRF1,CREBBP,EP300
Pathway	83054	Cell cycle	BioSystems: KEGG	0.0009794	0.4309	0.008707	0.05803	4	124	E2F4,SMC3,CREBBP,EP300
Pathway	138006	ATF-2 transcription factor network	BioSystems: Pathway Interaction Database	0.0009894	0.4353	0.008707	0.05803	3	55	POU2F1,CREB1,EP300
Pathway	P00022	General transcription by RNA polymerase I	PantherDB	0.001115	0.4907	0.009241	0.06159	2	14	UBTF,TBP
Pathway	187098	TRAF3-dependent IRF activation pathway	BioSystems: REACTOME	0.001115	0.4907	0.009241	0.06159	2	14	CREBBP,EP300
Pathway	771595	Constitutive Signaling by NOTCH1 HD+PEST Domain Mutants	BioSystems: REACTOME	0.001155	0.5082	0.009241	0.06159	3	58	CREBBP,EP300,HDAC8
Pathway	138067	p53 pathway	BioSystems: Pathway Interaction Database	0.001155	0.5082	0.009241	0.06159	3	58	CREBBP,TRIM28,EP300
Pathway	771593	Constitutive Signaling by NOTCH1 PEST Domain Mutants	BioSystems: REACTOME	0.001155	0.5082	0.009241	0.06159	3	58	CREBBP,EP300,HDAC8
Pathway	M8516	Multi-step Regulation of Transcription by Pitx2	MSigDB C2: BioCarta	0.001284	0.5649	0.00991	0.06605	2	15	CREBBP,EP300
Pathway	M13324	Hypoxia-Inducible Factor in the Cardiovascular System	MSigDB C2: BioCarta	0.001284	0.5649	0.00991	0.06605	2	15	CREB1,EP300
Pathway	169353	Validated targets of C-MYC transcriptional repression	BioSystems: Pathway Interaction Database	0.001402	0.6168	0.01063	0.07088	3	62	CREB1,EP300,TBP
Pathway	M10183	Acetylation and Deacetylation of RelA in The Nucleus	MSigDB C2: BioCarta	0.001464	0.6441	0.01092	0.07276	2	16	CREBBP,EP300
Pathway	138045	HIF-1-alpha transcription factor network	BioSystems: Pathway Interaction Database	0.001607	0.7071	0.01175	0.0783	3	65	CREB1,CREBBP,EP300
Pathway	M1296	IL-7 Signal Transduction	MSigDB C2: BioCarta	0.001655	0.7283	0.01175	0.0783	2	17	CREBBP,EP300
Pathway	105806	Polo-like kinase mediated events	BioSystems: REACTOME	0.001655	0.7283	0.01175	0.0783	2	17	LIN9,EP300
Pathway	137997	Signaling events mediated by HDAC Class I	BioSystems: Pathway Interaction Database	0.001754	0.7717	0.01225	0.08164	3	67	CREBBP,EP300,HDAC8
Pathway	M18933	TGF beta signaling pathway	MSigDB C2: BioCarta	0.002072	0.9116	0.01371	0.09138	2	19	CREBBP,EP300
Pathway	198774	TGF-beta Receptor Signaling Pathway	BioSystems: WikiPathways	0.002178	0.9583	0.01371	0.09138	4	154	E2F4,CTCF,CREBBP,EP300
Pathway	771596	FBXW7 Mutants and NOTCH1 in Cancer	BioSystems: REACTOME	0.002244	0.9871	0.01371	0.09138	3	73	CREBBP,EP300,HDAC8
Pathway	771587	Signaling by NOTCH1 in Cancer	BioSystems: REACTOME	0.002244	0.9871	0.01371	0.09138	3	73	CREBBP,EP300,HDAC8
Pathway	771590	Signaling by NOTCH1 HD Domain Mutants in Cancer	BioSystems: REACTOME	0.002244	0.9871	0.01371	0.09138	3	73	CREBBP,EP300,HDAC8
Pathway	771594	Signaling by NOTCH1 HD+PEST Domain Mutants in Cancer	BioSystems: REACTOME	0.002244	0.9871	0.01371	0.09138	3	73	CREBBP,EP300,HDAC8
Pathway	576269	Signaling by NOTCH1	BioSystems: REACTOME	0.002244	0.9871	0.01371	0.09138	3	73	CREBBP,EP300,HDAC8
Pathway	771588	Signaling by NOTCH1 t(7;9)(NOTCH1:M1580_K2555) Translocation Mutant	BioSystems: REACTOME	0.002244	0.9871	0.01371	0.09138	3	73	CREBBP,EP300,HDAC8
Pathway	771592	Signaling by NOTCH1 PEST Domain Mutants in Cancer	BioSystems: REACTOME	0.002244	0.9871	0.01371	0.09138	3	73	CREBBP,EP300,HDAC8
Pathway	83064	TGF-beta signaling pathway	BioSystems: KEGG	0.002913	1	0.01732	0.1154	3	80	E2F4,CREBBP,EP300
Pathway	187097	RIG-I/MDA5 mediated induction of IFN-alpha/beta pathways	BioSystems: REACTOME	0.002913	1	0.01732	0.1154	3	80	IRF1,CREBBP,EP300
Pathway	576259	Circadian Repression of Expression by REV-ERBA	BioSystems: REACTOME	0.003306	1	0.01914	0.1276	2	24	CREBBP,EP300
Pathway	106481	Nuclear Events (kinase and transcription factor activation)	BioSystems: REACTOME	0.003306	1	0.01914	0.1276	2	24	ATF1,CREB1
Pathway	105765	Cell Cycle, Mitotic	BioSystems: REACTOME	0.0034	1	0.01943	0.1295	6	416	E2F4,SMC3,LIN9,EP300,HDAC8,ITGB3BP
Pathway	576260	RORA Activates Circadian Expression	BioSystems: REACTOME	0.003586	1	0.01985	0.1323	2	25	CREBBP,EP300
Pathway	576276	YAP1- and WWTR1 (TAZ)-stimulated gene expression	BioSystems: REACTOME	0.003586	1	0.01985	0.1323	2	25	TEAD4,CREBBP
Pathway	PW:0000369	the ARE-Nrf mediated of drug-metabolizing enzyme expression	Pathway Ontology	0.003609	1	0.01985	0.1323	1	1	NRF1
Pathway	523016	Transcriptional misregulation in cancer	BioSystems: KEGG	0.003749	1	0.02037	0.1358	4	179	CCNT2,ATF1,ELK4,PAX5
Pathway	PW:0000490	transforming growth factor-beta Smad dependent signaling	Pathway Ontology	0.003876	1	0.0208	0.1386	2	26	CREB1,CREBBP
Pathway	83111	Prostate cancer	BioSystems: KEGG	0.003938	1	0.02084	0.1389	3	89	CREB1,CREBBP,EP300
Pathway	213780	Tuberculosis	BioSystems: KEGG	0.003979	1	0.02084	0.1389	4	182	CREB1,RFX5,CREBBP,EP300
Pathway	477139	G0 and Early G1	BioSystems: REACTOME	0.004176	1	0.02096	0.1397	2	27	E2F4,LIN9
Pathway	645259	Cellular response to hypoxia	BioSystems: REACTOME	0.004176	1	0.02096	0.1397	2	27	CREBBP,EP300
Pathway	645260	Regulation of Hypoxia-inducible Factor (HIF) by Oxygen	BioSystems: REACTOME	0.004176	1	0.02096	0.1397	2	27	CREBBP,EP300
Pathway	P00052	TGF-beta signaling pathway	PantherDB	0.004192	1	0.02096	0.1397	3	91	CREBBP,EP300,FOSL1
Pathway	160977	Fatty acid, triacylglycerol, and ketone body metabolism	BioSystems: REACTOME	0.004466	1	0.0217	0.1446	4	188	TEAD4,NRF1,CREBBP,EP300
Pathway	137941	Calcium signaling in the CD4+ TCR pathway	BioSystems: Pathway Interaction Database	0.004487	1	0.0217	0.1446	2	28	POU2F1,FOSL1
Pathway	137936	IL12 signaling mediated by STAT4	BioSystems: Pathway Interaction Database	0.004487	1	0.0217	0.1446	2	28	IRF1,CREBBP
Pathway	160138	MAPK targets/ Nuclear events mediated by MAP kinases	BioSystems: REACTOME	0.005141	1	0.02432	0.1621	2	30	ATF1,CREB1
Pathway	576266	Pre-NOTCH Transcription and Translation	BioSystems: REACTOME	0.005141	1	0.02432	0.1621	2	30	CREBBP,EP300
Pathway	645265	SMAD2/SMAD3:SMAD4 heterotrimer regulates transcription	BioSystems: REACTOME	0.005483	1	0.02567	0.1711	2	31	CCNT2,E2F4
Pathway	83092	Melanogenesis	BioSystems: KEGG	0.00561	1	0.02598	0.1732	3	101	CREB1,CREBBP,EP300
Pathway	198811	Cell cycle	BioSystems: WikiPathways	0.005766	1	0.0262	0.1746	3	102	E2F4,EP300,HDAC8
Pathway	M4910	ERK1/ERK2 MAPK Pathway	MSigDB C2: Signaling Transduction KE	0.005835	1	0.0262	0.1746	2	32	ATF1,CREB1
Pathway	P00023	General transcription regulation	PantherDB	0.005835	1	0.0262	0.1746	2	32	TAF7,BRF2
Pathway	730315	Resolution of Sister Chromatid Cohesion	BioSystems: REACTOME	0.005924	1	0.02633	0.1755	3	103	SMC3,HDAC8,ITGB3BP
Pathway	576272	Signaling by NOTCH2	BioSystems: REACTOME	0.006198	1	0.02727	0.1818	2	33	CREB1,EP300
Pathway	169349	Validated transcriptional targets of AP1 family members Fra1 and Fra2	BioSystems: Pathway Interaction Database	0.00657	1	0.02862	0.1908	2	34	EP300,FOSL1
Pathway	105815	Mitotic Prometaphase	BioSystems: REACTOME	0.007467	1	0.03221	0.2147	3	112	SMC3,HDAC8,ITGB3BP
Pathway	198799	Wnt Signaling Pathway NetPath	BioSystems: WikiPathways	0.00803	1	0.0343	0.2286	3	115	TFAP2A,EP300,TBP
Pathway	198848	Nuclear Receptors	BioSystems: WikiPathways	0.008159	1	0.03452	0.2301	2	38	NR2C2,NR3C1
Pathway	137935	FOXM1 transcription factor network	BioSystems: Pathway Interaction Database	0.008581	1	0.03562	0.2374	2	39	CREBBP,EP300
Pathway	137972	Signaling events mediated by HDAC Class III	BioSystems: Pathway Interaction Database	0.008581	1	0.03562	0.2374	2	39	CREBBP,EP300
Pathway	698753	Interleukin-11 Signaling Pathway	BioSystems: WikiPathways	0.009012	1	0.03706	0.247	2	40	ATF1,CREB1
Pathway	530733	Cell Cycle	BioSystems: REACTOME	0.009421	1	0.03816	0.2543	6	514	E2F4,SMC3,LIN9,EP300,HDAC8,ITGB3BP
Pathway	198917	Eukaryotic Transcription Initiation	BioSystems: WikiPathways	0.009453	1	0.03816	0.2543	2	41	TAF7,TBP
Pathway	P00029	Huntington disease	PantherDB	0.00965	1	0.0386	0.2573	3	123	CREBBP,EP300,TBP
Pathway	137912	Hedgehog signaling events mediated by Gli proteins	BioSystems: Pathway Interaction Database	0.01036	1	0.04071	0.2714	2	43	CREBBP,LGALS3
Pathway	645264	Transcriptional activity of SMAD2/SMAD3:SMAD4 heterotrimer	BioSystems: REACTOME	0.01036	1	0.04071	0.2714	2	43	CCNT2,E2F4
Pathway	920969	ATM Signaling Pathway	BioSystems: WikiPathways	0.01075	1	0.04181	0.2787	1	3	CREB1
Pathway	137911	FOXA2 and FOXA3 transcription factor networks	BioSystems: Pathway Interaction Database	0.01083	1	0.04181	0.2787	2	44	NR3C1,CREB1
Pathway	83038	Basal transcription factors	BioSystems: KEGG	0.01131	1	0.04327	0.2884	2	45	TAF7,TBP
Pathway	198832	Adipogenesis	BioSystems: WikiPathways	0.01193	1	0.04524	0.3015	3	133	E2F4,NR3C1,CREB1
Pathway	138036	FoxO family signaling	BioSystems: Pathway Interaction Database	0.01229	1	0.04624	0.3082	2	47	CREBBP,EP300
Pathway	169347	Notch-mediated HES/HEY network	BioSystems: Pathway Interaction Database	0.0128	1	0.04655	0.3102	2	48	CREBBP,EP300
Pathway	83062	Notch signaling pathway	BioSystems: KEGG	0.0128	1	0.04655	0.3102	2	48	CREBBP,EP300
Pathway	137993	Calcineurin-regulated NFAT-dependent transcription in lymphocytes	BioSystems: Pathway Interaction Database	0.0128	1	0.04655	0.3102	2	48	POU2F1,FOSL1
Pathway	576265	Pre-NOTCH Expression and Processing	BioSystems: REACTOME	0.0128	1	0.04655	0.3102	2	48	CREBBP,EP300
Pathway	160135	MAP kinase activation in TLR cascade	BioSystems: REACTOME	0.01331	1	0.04765	0.3176	2	49	ATF1,CREB1
Pathway	83061	Wnt signaling pathway	BioSystems: KEGG	0.01343	1	0.04765	0.3176	3	139	CREBBP,EP300,FOSL1
Pathway	187196	Factors involved in megakaryocyte development and platelet production	BioSystems: REACTOME	0.01343	1	0.04765	0.3176	3	139	IRF1,CREBBP,EP300

## Sheet: Brain1 brown
BRAIN 1 BROWN MODULE
Category	ID	Name	Source	p-value	q-value Bonferroni	q-value FDR B&H	q-value FDR B&Y	Hit Count in Query List	Hit Count in Genome	Hit in Query List
GO: Biological Process	GO:0006366	transcription from RNA polymerase II promoter		3.739e-21	6.053e-18	6.053e-18	4.823e-17	25	1797	NFYA,PPARGC1A,SP1,SP2,IRF3,JUN,CHD1,TCF3,RCOR1,RELA,HIF1A,E2F6,SIN3A,SUZ12,RARG,TBL1XR1,NFIC,RBL2,NANOG,MAX,STAT2,TP53,ESRRA,GABPA,RAD21
GO: Biological Process	GO:0006357	regulation of transcription from RNA polymerase II promoter		1.456e-20	2.358e-17	1.179e-17	9.392e-17	24	1629	NFYA,PPARGC1A,SP1,SP2,IRF3,JUN,CHD1,TCF3,RCOR1,RELA,HIF1A,E2F6,SIN3A,SUZ12,RARG,TBL1XR1,NFIC,RBL2,NANOG,STAT2,TP53,ESRRA,GABPA,RAD21
GO: Biological Process	GO:1902679	negative regulation of RNA biosynthetic process		1.706e-14	2.762e-11	9.206e-12	7.335e-11	17	1005	IRF3,JUN,CTBP2,TCF3,RCOR1,RELA,HIF1A,E2F6,SIN3A,SUZ12,RARG,PHF8,TBL1XR1,NFIC,NANOG,TP53,GABPA
GO: Biological Process	GO:0051253	negative regulation of RNA metabolic process		2.946e-14	4.769e-11	1.192e-11	9.499e-11	17	1039	IRF3,JUN,CTBP2,TCF3,RCOR1,RELA,HIF1A,E2F6,SIN3A,SUZ12,RARG,PHF8,TBL1XR1,NFIC,NANOG,TP53,GABPA
GO: Biological Process	GO:0010629	negative regulation of gene expression		1.052e-13	1.703e-10	3.405e-11	2.713e-10	17	1123	IRF3,JUN,CTBP2,TCF3,RCOR1,RELA,E2F6,SIN3A,SUZ12,RARG,PHF8,TBL1XR1,NFIC,NANOG,MAX,TP53,GABPA
GO: Biological Process	GO:0045934	negative regulation of nucleobase-containing compound metabolic process		1.444e-13	2.337e-10	3.895e-11	3.103e-10	17	1145	IRF3,JUN,CTBP2,TCF3,RCOR1,RELA,HIF1A,E2F6,SIN3A,SUZ12,RARG,PHF8,TBL1XR1,NFIC,NANOG,TP53,GABPA
GO: Biological Process	GO:0010558	negative regulation of macromolecule biosynthetic process		1.81e-13	2.931e-10	4.04e-11	3.219e-10	17	1161	IRF3,JUN,CTBP2,TCF3,RCOR1,RELA,HIF1A,E2F6,SIN3A,SUZ12,RARG,PHF8,TBL1XR1,NFIC,NANOG,TP53,GABPA
GO: Biological Process	GO:0051172	negative regulation of nitrogen compound metabolic process		1.996e-13	3.232e-10	4.04e-11	3.219e-10	17	1168	IRF3,JUN,CTBP2,TCF3,RCOR1,RELA,HIF1A,E2F6,SIN3A,SUZ12,RARG,PHF8,TBL1XR1,NFIC,NANOG,TP53,GABPA
GO: Biological Process	GO:0045892	negative regulation of transcription, DNA-templated		2.701e-13	4.373e-10	4.859e-11	3.872e-10	16	985	IRF3,JUN,CTBP2,TCF3,RCOR1,RELA,E2F6,SIN3A,SUZ12,RARG,PHF8,TBL1XR1,NFIC,NANOG,TP53,GABPA
GO: Biological Process	GO:0031327	negative regulation of cellular biosynthetic process		3.644e-13	5.9e-10	5.9e-11	4.701e-10	17	1212	IRF3,JUN,CTBP2,TCF3,RCOR1,RELA,HIF1A,E2F6,SIN3A,SUZ12,RARG,PHF8,TBL1XR1,NFIC,NANOG,TP53,GABPA
GO: Biological Process	GO:0045893	positive regulation of transcription, DNA-templated		4.11e-13	6.654e-10	6.049e-11	4.82e-10	17	1221	NFYA,PPARGC1A,SP1,JUN,TCF3,RELA,HIF1A,SIN3A,EBF1,RARG,PHF8,TBL1XR1,NFIC,NANOG,TP53,ESRRA,GABPA
GO: Biological Process	GO:0009890	negative regulation of biosynthetic process		4.818e-13	7.8e-10	6.5e-11	5.179e-10	17	1233	IRF3,JUN,CTBP2,TCF3,RCOR1,RELA,HIF1A,E2F6,SIN3A,SUZ12,RARG,PHF8,TBL1XR1,NFIC,NANOG,TP53,GABPA
GO: Biological Process	GO:1902680	positive regulation of RNA biosynthetic process		7.026e-13	1.137e-09	8.749e-11	6.971e-10	17	1262	NFYA,PPARGC1A,SP1,JUN,TCF3,RELA,HIF1A,SIN3A,EBF1,RARG,PHF8,TBL1XR1,NFIC,NANOG,TP53,ESRRA,GABPA
GO: Biological Process	GO:0051254	positive regulation of RNA metabolic process		9.296e-13	1.505e-09	1.075e-10	8.565e-10	17	1284	NFYA,PPARGC1A,SP1,JUN,TCF3,RELA,HIF1A,SIN3A,EBF1,RARG,PHF8,TBL1XR1,NFIC,NANOG,TP53,ESRRA,GABPA
GO: Biological Process	GO:2000113	negative regulation of cellular macromolecule biosynthetic process		1.641e-12	2.656e-09	1.703e-10	1.357e-09	16	1108	IRF3,JUN,CTBP2,TCF3,RCOR1,RELA,E2F6,SIN3A,SUZ12,RARG,PHF8,TBL1XR1,NFIC,NANOG,TP53,GABPA
GO: Biological Process	GO:0010628	positive regulation of gene expression		1.683e-12	2.725e-09	1.703e-10	1.357e-09	17	1332	NFYA,PPARGC1A,SP1,JUN,TCF3,RELA,HIF1A,SIN3A,EBF1,RARG,PHF8,TBL1XR1,NFIC,NANOG,TP53,ESRRA,GABPA
GO: Biological Process	GO:0045944	positive regulation of transcription from RNA polymerase II promoter		2.025e-12	3.278e-09	1.928e-10	1.536e-09	15	922	NFYA,PPARGC1A,SP1,JUN,TCF3,RELA,HIF1A,SIN3A,RARG,TBL1XR1,NFIC,NANOG,TP53,ESRRA,GABPA
GO: Biological Process	GO:0009892	negative regulation of metabolic process		2.303e-12	3.728e-09	2.071e-10	1.65e-09	19	1880	PPARGC1A,IRF3,JUN,CTBP2,TCF3,RCOR1,RELA,HIF1A,E2F6,SIN3A,SUZ12,RARG,PHF8,TBL1XR1,NFIC,NANOG,MAX,TP53,GABPA
GO: Biological Process	GO:0010557	positive regulation of macromolecule biosynthetic process		5.652e-12	9.151e-09	4.817e-10	3.837e-09	17	1436	NFYA,PPARGC1A,SP1,JUN,TCF3,RELA,HIF1A,SIN3A,EBF1,RARG,PHF8,TBL1XR1,NFIC,NANOG,TP53,ESRRA,GABPA
GO: Biological Process	GO:0045935	positive regulation of nucleobase-containing compound metabolic process		6.461e-12	1.046e-08	5.23e-10	4.167e-09	17	1448	NFYA,PPARGC1A,SP1,JUN,TCF3,RELA,HIF1A,SIN3A,EBF1,RARG,PHF8,TBL1XR1,NFIC,NANOG,TP53,ESRRA,GABPA
GO: Biological Process	GO:0010605	negative regulation of macromolecule metabolic process		7.388e-12	1.196e-08	5.545e-10	4.417e-09	18	1721	IRF3,JUN,CTBP2,TCF3,RCOR1,RELA,HIF1A,E2F6,SIN3A,SUZ12,RARG,PHF8,TBL1XR1,NFIC,NANOG,MAX,TP53,GABPA
GO: Biological Process	GO:0031324	negative regulation of cellular metabolic process		7.534e-12	1.22e-08	5.545e-10	4.417e-09	18	1723	PPARGC1A,IRF3,JUN,CTBP2,TCF3,RCOR1,RELA,HIF1A,E2F6,SIN3A,SUZ12,RARG,PHF8,TBL1XR1,NFIC,NANOG,TP53,GABPA
GO: Biological Process	GO:0051173	positive regulation of nitrogen compound metabolic process		9.581e-12	1.551e-08	6.744e-10	5.373e-09	17	1484	NFYA,PPARGC1A,SP1,JUN,TCF3,RELA,HIF1A,SIN3A,EBF1,RARG,PHF8,TBL1XR1,NFIC,NANOG,TP53,ESRRA,GABPA
GO: Biological Process	GO:0000122	negative regulation of transcription from RNA polymerase II promoter		1.009e-11	1.633e-08	6.805e-10	5.422e-09	13	664	IRF3,TCF3,RCOR1,RELA,E2F6,SIN3A,SUZ12,RARG,TBL1XR1,NFIC,NANOG,TP53,GABPA
GO: Biological Process	GO:0031328	positive regulation of cellular biosynthetic process		1.864e-11	3.017e-08	1.207e-09	9.615e-09	17	1547	NFYA,PPARGC1A,SP1,JUN,TCF3,RELA,HIF1A,SIN3A,EBF1,RARG,PHF8,TBL1XR1,NFIC,NANOG,TP53,ESRRA,GABPA
GO: Biological Process	GO:0009891	positive regulation of biosynthetic process		2.558e-11	4.142e-08	1.593e-09	1.269e-08	17	1578	NFYA,PPARGC1A,SP1,JUN,TCF3,RELA,HIF1A,SIN3A,EBF1,RARG,PHF8,TBL1XR1,NFIC,NANOG,TP53,ESRRA,GABPA
GO: Biological Process	GO:0016568	chromatin modification		7.408e-09	1.199e-05	4.442e-07	3.539e-06	10	540	PPARGC1A,CHD1,TCF3,RCOR1,SIN3A,SUZ12,PHF8,TBL1XR1,RBL2,TP53
GO: Biological Process	GO:0006325	chromatin organization		5.552e-08	8.988e-05	3.21e-06	2.558e-05	10	668	PPARGC1A,CHD1,TCF3,RCOR1,SIN3A,SUZ12,PHF8,TBL1XR1,RBL2,TP53
GO: Biological Process	GO:0051276	chromosome organization		6.657e-07	0.001078	3.716e-05	0.0002961	10	873	PPARGC1A,CHD1,TCF3,RCOR1,SIN3A,SUZ12,PHF8,TBL1XR1,RBL2,TP53
GO: Biological Process	GO:0045595	regulation of cell differentiation		8.456e-07	0.001369	4.564e-05	0.0003636	12	1405	NFYA,JUN,TCF3,RCOR1,RELA,HIF1A,SUZ12,RARG,NANOG,TP53,ESRRA,GABPA
GO: Biological Process	GO:0042127	regulation of cell proliferation		1.092e-06	0.001768	5.702e-05	0.0004543	12	1439	NFYA,PPARGC1A,JUN,CTBP2,TCF3,RELA,HIF1A,SUZ12,RARG,NANOG,TP53,ESRRA
GO: Biological Process	GO:0016570	histone modification		1.55e-06	0.00251	7.742e-05	0.0006168	7	366	PPARGC1A,TCF3,RCOR1,SIN3A,SUZ12,PHF8,TP53
GO: Biological Process	GO:0002682	regulation of immune system process		1.578e-06	0.002555	7.742e-05	0.0006168	11	1212	IRF3,JUN,TCF3,RCOR1,RELA,HIF1A,SIN3A,STAT2,TP53,ESRRA,GABPA
GO: Biological Process	GO:0016569	covalent chromatin modification		1.727e-06	0.002797	8.226e-05	0.0006553	7	372	PPARGC1A,TCF3,RCOR1,SIN3A,SUZ12,PHF8,TP53
GO: Biological Process	GO:0030097	hemopoiesis		2.039e-06	0.003301	9.432e-05	0.0007514	9	757	SP1,JUN,TCF3,RCOR1,HIF1A,SIN3A,TP53,ESRRA,GABPA
GO: Biological Process	GO:0008283	cell proliferation		2.832e-06	0.004584	0.0001273	0.001015	13	1887	NFYA,PPARGC1A,SP2,JUN,CTBP2,TCF3,RELA,HIF1A,SUZ12,RARG,NANOG,TP53,ESRRA
GO: Biological Process	GO:0048534	hematopoietic or lymphoid organ development		3.051e-06	0.00494	0.0001335	0.001064	9	795	SP1,JUN,TCF3,RCOR1,HIF1A,SIN3A,TP53,ESRRA,GABPA
GO: Biological Process	GO:0050793	regulation of developmental process		3.284e-06	0.005317	0.0001399	0.001115	13	1912	NFYA,PPARGC1A,JUN,TCF3,RCOR1,RELA,HIF1A,SUZ12,RARG,NANOG,TP53,ESRRA,GABPA
GO: Biological Process	GO:0008284	positive regulation of cell proliferation		3.778e-06	0.006116	0.0001568	0.001249	9	816	NFYA,PPARGC1A,JUN,TCF3,RELA,HIF1A,SUZ12,RARG,NANOG
GO: Biological Process	GO:0002520	immune system development		4.605e-06	0.007455	0.0001864	0.001485	9	836	SP1,JUN,TCF3,RCOR1,HIF1A,SIN3A,TP53,ESRRA,GABPA
GO: Biological Process	GO:0034599	cellular response to oxidative stress		7.995e-06	0.01294	0.0003157	0.002515	5	173	PPARGC1A,RELA,HIF1A,SIN3A,TP53
GO: Biological Process	GO:0045637	regulation of myeloid cell differentiation		1.023e-05	0.01656	0.0003943	0.003141	5	182	JUN,RCOR1,HIF1A,ESRRA,GABPA
GO: Biological Process	GO:0016032	viral process		1.312e-05	0.02123	0.0004938	0.003934	8	714	SP1,IRF3,JUN,CTBP2,RCOR1,RELA,STAT2,TP53
GO: Biological Process	GO:0033993	response to lipid		1.38e-05	0.02234	0.0005052	0.004025	8	719	PPARGC1A,IRF3,JUN,TCF3,RELA,RARG,NANOG,ESRRA
GO: Biological Process	GO:0071310	cellular response to organic substance		1.428e-05	0.02312	0.0005052	0.004025	12	1840	PPARGC1A,SP1,IRF3,JUN,RELA,HIF1A,SIN3A,RARG,MAX,STAT2,TP53,ESRRA
GO: Biological Process	GO:0044764	multi-organism cellular process		1.465e-05	0.02373	0.0005052	0.004025	8	725	SP1,IRF3,JUN,CTBP2,RCOR1,RELA,STAT2,TP53
GO: Biological Process	GO:0006979	response to oxidative stress		1.467e-05	0.02375	0.0005052	0.004025	6	338	PPARGC1A,JUN,RELA,HIF1A,SIN3A,TP53
GO: Biological Process	GO:0030099	myeloid cell differentiation		1.674e-05	0.02711	0.0005648	0.004499	6	346	SP1,JUN,RCOR1,HIF1A,ESRRA,GABPA
GO: Biological Process	GO:0048660	regulation of smooth muscle cell proliferation		2.064e-05	0.03342	0.000682	0.005433	4	101	PPARGC1A,JUN,HIF1A,TP53
GO: Biological Process	GO:0048659	smooth muscle cell proliferation		2.317e-05	0.03751	0.0007501	0.005976	4	104	PPARGC1A,JUN,HIF1A,TP53
GO: Biological Process	GO:0002326	B cell lineage commitment		2.539e-05	0.04111	0.0007943	0.006328	2	5	TCF3,TP53
GO: Biological Process	GO:1901700	response to oxygen-containing compound		2.567e-05	0.04156	0.0007943	0.006328	10	1314	PPARGC1A,IRF3,JUN,TCF3,RELA,HIF1A,SIN3A,RARG,NANOG,MAX
GO: Biological Process	GO:0044419	interspecies interaction between organisms		2.649e-05	0.04289	0.0007943	0.006328	8	787	SP1,IRF3,JUN,CTBP2,RCOR1,RELA,STAT2,TP53
GO: Biological Process	GO:0044403	symbiosis, encompassing mutualism through parasitism		2.649e-05	0.04289	0.0007943	0.006328	8	787	SP1,IRF3,JUN,CTBP2,RCOR1,RELA,STAT2,TP53
GO: Biological Process	GO:0051402	neuron apoptotic process		3.361e-05	0.05441	0.0009893	0.007882	5	233	PPARGC1A,JUN,HIF1A,MAX,TP53
GO: Biological Process	GO:0009790	embryo development		3.468e-05	0.05614	0.001002	0.007987	9	1075	SP1,SP2,TCF3,HIF1A,SIN3A,RARG,NANOG,TP53,GABPA
GO: Biological Process	GO:0001701	in utero embryonic development		3.68e-05	0.05957	0.001045	0.008327	6	398	SP1,SP2,HIF1A,SIN3A,TP53,GABPA
GO: Biological Process	GO:0045787	positive regulation of cell cycle		6.075e-05	0.09835	0.001696	0.01351	4	133	TCF3,SIN3A,NANOG,TP53
GO: Biological Process	GO:0030219	megakaryocyte differentiation		6.354e-05	0.1029	0.001744	0.01389	3	48	SP1,RCOR1,GABPA
GO: Biological Process	GO:2000026	regulation of multicellular organismal development		6.685e-05	0.1082	0.001788	0.01424	10	1469	JUN,TCF3,RCOR1,RELA,HIF1A,RARG,NANOG,TP53,ESRRA,GABPA
GO: Biological Process	GO:0043009	chordate embryonic development		6.792e-05	0.11	0.001788	0.01424	7	655	SP1,SP2,HIF1A,SIN3A,RARG,TP53,GABPA
GO: Biological Process	GO:0097285	cell-type specific apoptotic process		6.846e-05	0.1108	0.001788	0.01424	6	445	PPARGC1A,IRF3,JUN,HIF1A,MAX,TP53
GO: Biological Process	GO:0006915	apoptotic process		7.083e-05	0.1147	0.00182	0.0145	11	1806	LGALS13,PPARGC1A,IRF3,JUN,RELA,HIF1A,SIN3A,RARG,MAX,TP53,RAD21
GO: Biological Process	GO:0009792	embryo development ending in birth or egg hatching		7.402e-05	0.1198	0.001872	0.01492	7	664	SP1,SP2,HIF1A,SIN3A,RARG,TP53,GABPA
GO: Biological Process	GO:0012501	programmed cell death		8.075e-05	0.1307	0.002011	0.01602	11	1832	LGALS13,PPARGC1A,IRF3,JUN,RELA,HIF1A,SIN3A,RARG,MAX,TP53,RAD21
GO: Biological Process	GO:0000278	mitotic cell cycle		8.473e-05	0.1372	0.002078	0.01656	8	927	TCF3,E2F6,SIN3A,PHF8,RBL2,NANOG,TP53,RAD21
GO: Biological Process	GO:0045088	regulation of innate immune response		8.891e-05	0.1439	0.002106	0.01678	5	286	IRF3,JUN,RELA,SIN3A,STAT2
GO: Biological Process	GO:0030522	intracellular receptor signaling pathway		8.891e-05	0.1439	0.002106	0.01678	5	286	PPARGC1A,IRF3,RELA,RARG,ESRRA
GO: Biological Process	GO:0070997	neuron death		9.039e-05	0.1463	0.002106	0.01678	5	287	PPARGC1A,JUN,HIF1A,MAX,TP53
GO: Biological Process	GO:0043619	regulation of transcription from RNA polymerase II promoter in response to oxidative stress		9.105e-05	0.1474	0.002106	0.01678	2	9	HIF1A,SIN3A
GO: Biological Process	GO:0033002	muscle cell proliferation		9.445e-05	0.1529	0.002154	0.01716	4	149	PPARGC1A,JUN,HIF1A,TP53
GO: Biological Process	GO:0051093	negative regulation of developmental process		0.0001187	0.1922	0.002669	0.02126	7	716	NFYA,HIF1A,SUZ12,RARG,NANOG,TP53,GABPA
GO: Biological Process	GO:0002244	hematopoietic progenitor cell differentiation		0.0001214	0.1966	0.002693	0.02145	4	159	SP1,RCOR1,SIN3A,GABPA
GO: Biological Process	GO:0043923	positive regulation by host of viral transcription		0.0001388	0.2248	0.003037	0.0242	2	11	SP1,JUN
GO: Biological Process	GO:0043066	negative regulation of apoptotic process		0.0001409	0.2281	0.003041	0.02423	7	736	PPARGC1A,JUN,RELA,HIF1A,SIN3A,RARG,TP53
GO: Biological Process	GO:0048661	positive regulation of smooth muscle cell proliferation		0.0001435	0.2323	0.003057	0.02436	3	63	PPARGC1A,JUN,HIF1A
GO: Biological Process	GO:0071495	cellular response to endogenous stimulus		0.0001458	0.236	0.003065	0.02442	8	1002	PPARGC1A,SP1,JUN,RELA,RARG,MAX,TP53,ESRRA
GO: Biological Process	GO:0042594	response to starvation		0.0001501	0.243	0.003116	0.02482	4	168	PPARGC1A,JUN,MAX,TP53
GO: Biological Process	GO:0043069	negative regulation of programmed cell death		0.000157	0.2543	0.003219	0.02564	7	749	PPARGC1A,JUN,RELA,HIF1A,SIN3A,RARG,TP53
GO: Biological Process	GO:0006259	DNA metabolic process		0.0001627	0.2633	0.003292	0.02623	8	1018	PPARGC1A,JUN,CHD1,TCF3,SIN3A,NFIC,TP53,RAD21
GO: Biological Process	GO:0009607	response to biotic stimulus		0.0001719	0.2783	0.003435	0.02737	7	760	IRF3,JUN,TCF3,RELA,SIN3A,STAT2,TP53
GO: Biological Process	GO:0006476	protein deacetylation		0.0001801	0.2916	0.003556	0.02833	3	68	RCOR1,SIN3A,TP53
GO: Biological Process	GO:0071396	cellular response to lipid		0.0001838	0.2976	0.003586	0.02857	5	334	PPARGC1A,IRF3,RELA,RARG,ESRRA
GO: Biological Process	GO:0031935	regulation of chromatin silencing		0.0001965	0.3181	0.003787	0.03017	2	13	SIN3A,PHF8
GO: Biological Process	GO:0035601	protein deacylation		0.0002047	0.3315	0.0039	0.03107	3	71	RCOR1,SIN3A,TP53
GO: Biological Process	GO:0051216	cartilage development		0.0002084	0.3374	0.003923	0.03126	4	183	RELA,HIF1A,RARG,ESRRA
GO: Biological Process	GO:0002218	activation of innate immune response		0.0002128	0.3445	0.00396	0.03155	4	184	IRF3,JUN,RELA,SIN3A
GO: Biological Process	GO:0014850	response to muscle activity		0.000229	0.3707	0.004213	0.03356	2	14	PPARGC1A,HIF1A
GO: Biological Process	GO:0035666	TRIF-dependent toll-like receptor signaling pathway		0.0002505	0.4055	0.004556	0.0363	3	76	IRF3,JUN,RELA
GO: Biological Process	GO:0060548	negative regulation of cell death		0.0002544	0.4118	0.004576	0.03645	7	810	PPARGC1A,JUN,RELA,HIF1A,SIN3A,RARG,TP53
GO: Biological Process	GO:0045596	negative regulation of cell differentiation		0.0002621	0.4244	0.004664	0.03716	6	569	NFYA,SUZ12,RARG,NANOG,TP53,GABPA
GO: Biological Process	GO:0002756	MyD88-independent toll-like receptor signaling pathway		0.0002808	0.4546	0.004867	0.03878	3	79	IRF3,JUN,RELA
GO: Biological Process	GO:0045639	positive regulation of myeloid cell differentiation		0.0002808	0.4546	0.004867	0.03878	3	79	JUN,RCOR1,HIF1A
GO: Biological Process	GO:0048598	embryonic morphogenesis		0.0002826	0.4575	0.004867	0.03878	6	577	SP1,TCF3,HIF1A,RARG,NANOG,TP53
GO: Biological Process	GO:0006367	transcription initiation from RNA polymerase II promoter		0.0002925	0.4736	0.004937	0.03934	4	200	PPARGC1A,SP1,RARG,ESRRA
GO: Biological Process	GO:1901701	cellular response to oxygen-containing compound		0.0002931	0.4745	0.004937	0.03934	7	829	PPARGC1A,IRF3,RELA,HIF1A,SIN3A,RARG,MAX
GO: Biological Process	GO:0031667	response to nutrient levels		0.000299	0.4841	0.004937	0.03934	5	371	PPARGC1A,JUN,RELA,MAX,TP53
GO: Biological Process	GO:0070243	regulation of thymocyte apoptotic process		0.0003014	0.4879	0.004937	0.03934	2	16	HIF1A,TP53
GO: Biological Process	GO:0009719	response to endogenous stimulus		0.0003019	0.4888	0.004937	0.03934	9	1424	PPARGC1A,SP1,JUN,RELA,SIN3A,RARG,MAX,TP53,ESRRA
GO: Biological Process	GO:0048144	fibroblast proliferation		0.0003248	0.5259	0.005259	0.0419	3	83	SP2,JUN,TP53
GO: Biological Process	GO:0034138	toll-like receptor 3 signaling pathway		0.0003365	0.5448	0.005394	0.04298	3	84	IRF3,JUN,RELA
GO: Biological Process	GO:0043523	regulation of neuron apoptotic process		0.0003458	0.5598	0.005488	0.04372	4	209	PPARGC1A,JUN,HIF1A,TP53
GO: Biological Process	GO:0009888	tissue development		0.0003524	0.5705	0.005539	0.04413	10	1794	PPARGC1A,JUN,TCF3,RELA,HIF1A,RARG,NANOG,MAX,TP53,ESRRA
GO: Biological Process	GO:0051607	defense response to virus		0.000365	0.5909	0.005682	0.04527	4	212	IRF3,RELA,SIN3A,STAT2
GO: Biological Process	GO:0072091	regulation of stem cell proliferation		0.0003989	0.6458	0.00615	0.049	3	89	NFYA,HIF1A,TP53
GO: Biological Process	GO:0033554	cellular response to stress		0.000421	0.6817	0.006391	0.05092	9	1489	PPARGC1A,IRF3,JUN,RELA,HIF1A,SIN3A,MAX,TP53,RAD21
GO: Biological Process	GO:0009991	response to extracellular stimulus		0.0004224	0.6838	0.006391	0.05092	5	400	PPARGC1A,JUN,RELA,MAX,TP53
GO: Biological Process	GO:0045089	positive regulation of innate immune response		0.0004272	0.6916	0.006403	0.05102	4	221	IRF3,JUN,RELA,SIN3A
GO: Biological Process	GO:0034097	response to cytokine		0.0004482	0.7256	0.006657	0.05304	6	629	PPARGC1A,IRF3,JUN,RELA,HIF1A,STAT2
GO: Biological Process	GO:0043921	modulation by host of viral transcription		0.0004752	0.7694	0.006932	0.05522	2	20	SP1,JUN
GO: Biological Process	GO:0052472	modulation by host of symbiont transcription		0.0004752	0.7694	0.006932	0.05522	2	20	SP1,JUN
GO: Biological Process	GO:0001959	regulation of cytokine-mediated signaling pathway		0.0005134	0.8311	0.007421	0.05912	3	97	IRF3,HIF1A,STAT2
GO: Biological Process	GO:0051094	positive regulation of developmental process		0.0005187	0.8398	0.007432	0.05921	7	911	PPARGC1A,JUN,TCF3,RCOR1,RELA,HIF1A,TP53
GO: Biological Process	GO:0052312	modulation of transcription in other organism involved in symbiotic interaction		0.0005247	0.8495	0.007444	0.05931	2	21	SP1,JUN
GO: Biological Process	GO:0031056	regulation of histone modification		0.000529	0.8564	0.007444	0.05931	3	98	PPARGC1A,SIN3A,TP53
GO: Biological Process	GO:0042493	response to drug		0.0005334	0.8635	0.007444	0.05931	5	421	PPARGC1A,JUN,TCF3,RELA,TP53
GO: Biological Process	GO:0061448	connective tissue development		0.0005385	0.8718	0.007451	0.05936	4	235	RELA,HIF1A,RARG,ESRRA
GO: Biological Process	GO:0006352	DNA-templated transcription, initiation		0.0005471	0.8858	0.007495	0.05971	4	236	PPARGC1A,SP1,RARG,ESRRA
GO: Biological Process	GO:0048732	gland development		0.0005509	0.8918	0.007495	0.05971	5	424	SP1,JUN,RELA,HIF1A,RARG
GO: Biological Process	GO:0070242	thymocyte apoptotic process		0.0005766	0.9335	0.007779	0.06198	2	22	HIF1A,TP53
GO: Biological Process	GO:0007568	aging		0.0006106	0.9886	0.008052	0.06415	4	243	JUN,RELA,SIN3A,TP53
GO: Biological Process	GO:0071887	leukocyte apoptotic process		0.0006117	0.9904	0.008052	0.06415	3	103	IRF3,HIF1A,TP53
GO: Biological Process	GO:0060759	regulation of response to cytokine stimulus		0.0006117	0.9904	0.008052	0.06415	3	103	IRF3,HIF1A,STAT2
GO: Biological Process	GO:0048568	embryonic organ development		0.0006583	1	0.008433	0.06719	5	441	SP1,SP2,HIF1A,RARG,TP53
GO: Biological Process	GO:0001678	cellular glucose homeostasis		0.0006651	1	0.008433	0.06719	3	106	PPARGC1A,HIF1A,SIN3A
GO: Biological Process	GO:0000082	G1/S transition of mitotic cell cycle		0.0006691	1	0.008433	0.06719	4	249	TCF3,E2F6,PHF8,TP53
GO: Biological Process	GO:0044843	cell cycle G1/S phase transition		0.0006792	1	0.008433	0.06719	4	250	TCF3,E2F6,PHF8,TP53
GO: Biological Process	GO:0032496	response to lipopolysaccharide		0.0006792	1	0.008433	0.06719	4	250	IRF3,JUN,TCF3,RELA
GO: Biological Process	GO:1901214	regulation of neuron death		0.0006792	1	0.008433	0.06719	4	250	PPARGC1A,JUN,HIF1A,TP53
GO: Biological Process	GO:0071456	cellular response to hypoxia		0.0006836	1	0.008433	0.06719	3	107	PPARGC1A,HIF1A,TP53
GO: Biological Process	GO:0030218	erythrocyte differentiation		0.0006836	1	0.008433	0.06719	3	107	SP1,RCOR1,HIF1A
GO: Biological Process	GO:0001961	positive regulation of cytokine-mediated signaling pathway		0.0006876	1	0.008433	0.06719	2	24	IRF3,HIF1A
GO: Biological Process	GO:1902275	regulation of chromatin organization		0.0007023	1	0.008486	0.06761	3	108	PPARGC1A,SIN3A,TP53
GO: Biological Process	GO:0034142	toll-like receptor 4 signaling pathway		0.0007023	1	0.008486	0.06761	3	108	IRF3,JUN,RELA
GO: Biological Process	GO:0036294	cellular response to decreased oxygen levels		0.0007214	1	0.008652	0.06893	3	109	PPARGC1A,HIF1A,TP53
GO: Biological Process	GO:0060760	positive regulation of response to cytokine stimulus		0.0007466	1	0.008871	0.07068	2	25	IRF3,HIF1A
GO: Biological Process	GO:0007049	cell cycle		0.0007507	1	0.008871	0.07068	9	1611	JUN,TCF3,E2F6,SIN3A,PHF8,RBL2,NANOG,TP53,RAD21
GO: Biological Process	GO:0001501	skeletal system development		0.0008199	1	0.009619	0.07664	5	463	SP1,RELA,HIF1A,RARG,ESRRA
GO: Biological Process	GO:0034101	erythrocyte homeostasis		0.0008644	1	0.01007	0.08021	3	116	SP1,RCOR1,HIF1A
GO: Biological Process	GO:0071453	cellular response to oxygen levels		0.0008861	1	0.01025	0.08164	3	117	PPARGC1A,HIF1A,TP53
GO: Biological Process	GO:0002237	response to molecule of bacterial origin		0.0008927	1	0.01025	0.08166	4	269	IRF3,JUN,TCF3,RELA
GO: Biological Process	GO:0009895	negative regulation of catabolic process		0.0009307	1	0.0104	0.08286	3	119	PPARGC1A,RELA,TP53
GO: Biological Process	GO:0001889	liver development		0.0009307	1	0.0104	0.08286	3	119	SP1,JUN,RELA
GO: Biological Process	GO:0045652	regulation of megakaryocyte differentiation		0.0009379	1	0.0104	0.08286	2	28	RCOR1,GABPA
GO: Biological Process	GO:1902692	regulation of neuroblast proliferation		0.0009379	1	0.0104	0.08286	2	28	HIF1A,TP53
GO: Biological Process	GO:0006110	regulation of glycolytic process		0.0009379	1	0.0104	0.08286	2	28	PPARGC1A,HIF1A
GO: Biological Process	GO:0043207	response to external biotic stimulus		0.0009527	1	0.01042	0.08303	6	726	IRF3,JUN,TCF3,RELA,SIN3A,STAT2
GO: Biological Process	GO:0051707	response to other organism		0.0009527	1	0.01042	0.08303	6	726	IRF3,JUN,TCF3,RELA,SIN3A,STAT2
GO: Biological Process	GO:0061008	hepaticobiliary system development		0.0009767	1	0.01061	0.08455	3	121	SP1,JUN,RELA
GO: Biological Process	GO:0002684	positive regulation of immune system process		0.0009943	1	0.01073	0.0855	6	732	IRF3,JUN,TCF3,RELA,SIN3A,TP53
GO: Biological Process	GO:0009303	rRNA transcription		0.001006	1	0.01075	0.08568	2	29	GTF3C2,TP53
GO: Biological Process	GO:0044772	mitotic cell cycle phase transition		0.00101	1	0.01075	0.08568	5	485	TCF3,E2F6,SIN3A,PHF8,TP53
GO: Biological Process	GO:0050691	regulation of defense response to virus by host		0.001077	1	0.0114	0.09081	2	30	IRF3,SIN3A
GO: Biological Process	GO:0044770	cell cycle phase transition		0.001106	1	0.01163	0.09264	5	495	TCF3,E2F6,SIN3A,PHF8,TP53
GO: Biological Process	GO:0051851	modification by host of symbiont morphology or physiology		0.00115	1	0.01201	0.09572	2	31	SP1,JUN
GO: Biological Process	GO:0014070	response to organic cyclic compound		0.001199	1	0.01245	0.09917	6	759	PPARGC1A,IRF3,JUN,RELA,RARG,ESRRA
GO: Biological Process	GO:0001101	response to acid chemical		0.00121	1	0.01248	0.0994	4	292	PPARGC1A,RELA,RARG,NANOG
GO: Biological Process	GO:0097300	programmed necrotic cell death		0.001226	1	0.01256	0.1001	2	32	IRF3,TP53
GO: Biological Process	GO:0043010	camera-type eye development		0.001272	1	0.01295	0.1032	4	296	SP1,HIF1A,RARG,MAX
GO: Biological Process	GO:0060968	regulation of gene silencing		0.001303	1	0.01302	0.1037	2	33	SIN3A,PHF8
GO: Biological Process	GO:0051702	interaction with symbiont		0.001303	1	0.01302	0.1037	2	33	SP1,JUN
GO: Biological Process	GO:0031349	positive regulation of defense response		0.001304	1	0.01302	0.1037	4	298	IRF3,JUN,RELA,SIN3A
GO: Biological Process	GO:0060041	retina development in camera-type eye		0.001311	1	0.01302	0.1037	3	134	HIF1A,RARG,MAX
GO: Biological Process	GO:0016573	histone acetylation		0.001339	1	0.01322	0.1053	3	135	PPARGC1A,TCF3,SIN3A
GO: Biological Process	GO:0009267	cellular response to starvation		0.001368	1	0.01342	0.107	3	136	JUN,MAX,TP53
GO: Biological Process	GO:0002262	myeloid cell homeostasis		0.001427	1	0.01365	0.1088	3	138	SP1,RCOR1,HIF1A
GO: Biological Process	GO:0018393	internal peptidyl-lysine acetylation		0.001427	1	0.01365	0.1088	3	138	PPARGC1A,TCF3,SIN3A
GO: Biological Process	GO:0072089	stem cell proliferation		0.001457	1	0.01365	0.1088	3	139	NFYA,HIF1A,TP53
GO: Biological Process	GO:0071345	cellular response to cytokine stimulus		0.001461	1	0.01365	0.1088	5	527	PPARGC1A,IRF3,RELA,HIF1A,STAT2
GO: Biological Process	GO:0048048	embryonic eye morphogenesis		0.001466	1	0.01365	0.1088	2	35	SP1,RARG
GO: Biological Process	GO:0009615	response to virus		0.001508	1	0.01365	0.1088	4	310	IRF3,RELA,SIN3A,STAT2
GO: Biological Process	GO:0071407	cellular response to organic cyclic compound		0.001544	1	0.01365	0.1088	4	312	IRF3,RELA,RARG,ESRRA
GO: Biological Process	GO:0035065	regulation of histone acetylation		0.001551	1	0.01365	0.1088	2	36	PPARGC1A,SIN3A
GO: Biological Process	GO:0002066	columnar/cuboidal epithelial cell development		0.001551	1	0.01365	0.1088	2	36	HIF1A,RARG
GO: Biological Process	GO:0006342	chromatin silencing		0.001551	1	0.01365	0.1088	2	36	SIN3A,PHF8
GO: Biological Process	GO:0006475	internal protein amino acid acetylation		0.00158	1	0.01365	0.1088	3	143	PPARGC1A,TCF3,SIN3A
GO: Biological Process	GO:0018394	peptidyl-lysine acetylation		0.00158	1	0.01365	0.1088	3	143	PPARGC1A,TCF3,SIN3A
GO: Biological Process	GO:0032870	cellular response to hormone stimulus		0.001587	1	0.01365	0.1088	5	537	PPARGC1A,RELA,RARG,MAX,ESRRA
GO: Biological Process	GO:0006260	DNA replication		0.001599	1	0.01365	0.1088	4	315	JUN,SIN3A,NFIC,TP53
GO: Biological Process	GO:0033044	regulation of chromosome organization		0.001612	1	0.01365	0.1088	3	144	PPARGC1A,SIN3A,TP53
GO: Biological Process	GO:0051365	cellular response to potassium ion starvation		0.001626	1	0.01365	0.1088	1	1	JUN
GO: Biological Process	GO:0045358	negative regulation of interferon-beta biosynthetic process		0.001626	1	0.01365	0.1088	1	1	IRF3
GO: Biological Process	GO:0035026	leading edge cell differentiation		0.001626	1	0.01365	0.1088	1	1	JUN
GO: Biological Process	GO:0071250	cellular response to nitrite		0.001626	1	0.01365	0.1088	1	1	PPARGC1A
GO: Biological Process	GO:0021502	neural fold elevation formation		0.001626	1	0.01365	0.1088	1	1	HIF1A
GO: Biological Process	GO:1901675	negative regulation of histone H3-K27 acetylation		0.001626	1	0.01365	0.1088	1	1	SIN3A
GO: Biological Process	GO:0003430	growth plate cartilage chondrocyte growth		0.001626	1	0.01365	0.1088	1	1	RARG
GO: Biological Process	GO:0080033	response to nitrite		0.001626	1	0.01365	0.1088	1	1	PPARGC1A
GO: Biological Process	GO:1901532	regulation of hematopoietic progenitor cell differentiation		0.001637	1	0.01365	0.1088	2	37	RCOR1,GABPA
GO: Biological Process	GO:0043470	regulation of carbohydrate catabolic process		0.001637	1	0.01365	0.1088	2	37	PPARGC1A,HIF1A
GO: Biological Process	GO:0043471	regulation of cellular carbohydrate catabolic process		0.001637	1	0.01365	0.1088	2	37	PPARGC1A,HIF1A
GO: Biological Process	GO:0070232	regulation of T cell apoptotic process		0.001637	1	0.01365	0.1088	2	37	HIF1A,TP53
GO: Biological Process	GO:1903047	mitotic cell cycle process		0.001643	1	0.01365	0.1088	6	807	TCF3,E2F6,SIN3A,PHF8,TP53,RAD21
GO: Biological Process	GO:0002224	toll-like receptor signaling pathway		0.001644	1	0.01365	0.1088	3	145	IRF3,JUN,RELA
GO: Biological Process	GO:0043524	negative regulation of neuron apoptotic process		0.001644	1	0.01365	0.1088	3	145	PPARGC1A,JUN,HIF1A
GO: Biological Process	GO:0007623	circadian rhythm		0.001777	1	0.01468	0.117	3	149	PPARGC1A,JUN,SIN3A
GO: Biological Process	GO:0043900	regulation of multi-organism process		0.001793	1	0.01473	0.1174	4	325	SP1,IRF3,JUN,SIN3A
GO: Biological Process	GO:0060338	regulation of type I interferon-mediated signaling pathway		0.001818	1	0.01487	0.1184	2	39	IRF3,STAT2
GO: Biological Process	GO:0007178	transmembrane receptor protein serine/threonine kinase signaling pathway		0.001833	1	0.01492	0.1188	4	327	SP1,JUN,NANOG,TP53
GO: Biological Process	GO:0071216	cellular response to biotic stimulus		0.001881	1	0.01521	0.1212	3	152	IRF3,RELA,TP53
GO: Biological Process	GO:0043618	regulation of transcription from RNA polymerase II promoter in response to stress		0.001912	1	0.01521	0.1212	2	40	HIF1A,SIN3A
GO: Biological Process	GO:2000756	regulation of peptidyl-lysine acetylation		0.001912	1	0.01521	0.1212	2	40	PPARGC1A,SIN3A
GO: Biological Process	GO:0070265	necrotic cell death		0.001912	1	0.01521	0.1212	2	40	IRF3,TP53
GO: Biological Process	GO:0007369	gastrulation		0.001917	1	0.01521	0.1212	3	153	TCF3,NANOG,TP53
GO: Biological Process	GO:0031347	regulation of defense response		0.001938	1	0.01531	0.122	5	562	IRF3,JUN,RELA,SIN3A,STAT2
GO: Biological Process	GO:1901698	response to nitrogen compound		0.001966	1	0.01545	0.1231	6	836	PPARGC1A,IRF3,JUN,RELA,SIN3A,MAX
GO: Biological Process	GO:0032330	regulation of chondrocyte differentiation		0.002106	1	0.01637	0.1304	2	42	RELA,RARG
GO: Biological Process	GO:0045814	negative regulation of gene expression, epigenetic		0.002106	1	0.01637	0.1304	2	42	SIN3A,PHF8
GO: Biological Process	GO:0001654	eye development		0.002113	1	0.01637	0.1304	4	340	SP1,HIF1A,RARG,MAX
GO: Biological Process	GO:0006473	protein acetylation		0.002139	1	0.01649	0.1314	3	159	PPARGC1A,TCF3,SIN3A
GO: Biological Process	GO:1901983	regulation of protein acetylation		0.002207	1	0.01677	0.1336	2	43	PPARGC1A,SIN3A
GO: Biological Process	GO:0031076	embryonic camera-type eye development		0.002207	1	0.01677	0.1336	2	43	SP1,RARG
GO: Biological Process	GO:0043392	negative regulation of DNA binding		0.002207	1	0.01677	0.1336	2	43	JUN,SIN3A
GO: Biological Process	GO:0051726	regulation of cell cycle		0.002269	1	0.01716	0.1368	6	860	JUN,TCF3,SIN3A,RBL2,NANOG,TP53
GO: Biological Process	GO:0045931	positive regulation of mitotic cell cycle		0.00231	1	0.01739	0.1386	2	44	SIN3A,NANOG
GO: Biological Process	GO:0031669	cellular response to nutrient levels		0.002336	1	0.01751	0.1395	3	164	JUN,MAX,TP53
GO: Biological Process	GO:0014823	response to activity		0.002522	1	0.01865	0.1486	2	46	PPARGC1A,HIF1A
GO: Biological Process	GO:0043620	regulation of DNA-templated transcription in response to stress		0.002522	1	0.01865	0.1486	2	46	HIF1A,SIN3A
GO: Biological Process	GO:0051090	regulation of sequence-specific DNA binding transcription factor activity		0.002522	1	0.01865	0.1486	4	357	PPARGC1A,JUN,TCF3,RELA
GO: Biological Process	GO:1901215	negative regulation of neuron death		0.00263	1	0.01928	0.1536	3	171	PPARGC1A,JUN,HIF1A
GO: Biological Process	GO:0002753	cytoplasmic pattern recognition receptor signaling pathway		0.002631	1	0.01928	0.1536	2	47	IRF3,RELA
GO: Biological Process	GO:0007219	Notch signaling pathway		0.002673	1	0.0195	0.1553	3	172	HIF1A,TBL1XR1,TP53
GO: Biological Process	GO:0035264	multicellular organism growth		0.002762	1	0.01996	0.1591	3	174	SP2,RARG,TP53
GO: Biological Process	GO:0002221	pattern recognition receptor signaling pathway		0.002762	1	0.01996	0.1591	3	174	IRF3,JUN,RELA
GO: Biological Process	GO:0002758	innate immune response-activating signal transduction		0.002899	1	0.02086	0.1662	3	177	IRF3,JUN,RELA
GO: Biological Process	GO:0002252	immune effector process		0.003139	1	0.02135	0.1701	5	628	IRF3,RELA,SIN3A,STAT2,TP53
GO: Biological Process	GO:0009887	organ morphogenesis		0.00318	1	0.02135	0.1701	6	920	SP1,JUN,RELA,HIF1A,RARG,NFIC
GO: Biological Process	GO:0031058	positive regulation of histone modification		0.003211	1	0.02135	0.1701	2	52	PPARGC1A,TP53
GO: Biological Process	GO:0070231	T cell apoptotic process		0.003211	1	0.02135	0.1701	2	52	HIF1A,TP53
GO: Biological Process	GO:0044255	cellular lipid metabolic process		0.003215	1	0.02135	0.1701	6	922	NFYA,LGALS13,PPARGC1A,SP1,SIN3A,TBL1XR1
GO: Biological Process	GO:1903147	negative regulation of mitophagy		0.003244	1	0.02135	0.1701	1	2	TP53
GO: Biological Process	GO:0036273	response to statin		0.003244	1	0.02135	0.1701	1	2	PPARGC1A
GO: Biological Process	GO:1901524	regulation of macromitophagy		0.003244	1	0.02135	0.1701	1	2	TP53
GO: Biological Process	GO:0000423	macromitophagy		0.003244	1	0.02135	0.1701	1	2	TP53
GO: Biological Process	GO:0061188	negative regulation of chromatin silencing at rDNA		0.003244	1	0.02135	0.1701	1	2	PHF8
GO: Biological Process	GO:1901674	regulation of histone H3-K27 acetylation		0.003244	1	0.02135	0.1701	1	2	SIN3A
GO: Biological Process	GO:0003431	growth plate cartilage chondrocyte development		0.003244	1	0.02135	0.1701	1	2	RARG
GO: Biological Process	GO:0042664	negative regulation of endodermal cell fate specification		0.003244	1	0.02135	0.1701	1	2	NANOG
GO: Biological Process	GO:1903146	regulation of mitophagy		0.003244	1	0.02135	0.1701	1	2	TP53
GO: Biological Process	GO:0051595	response to methylglyoxal		0.003244	1	0.02135	0.1701	1	2	SIN3A
GO: Biological Process	GO:0070384	Harderian gland development		0.003244	1	0.02135	0.1701	1	2	RARG
GO: Biological Process	GO:0043974	histone H3-K27 acetylation		0.003244	1	0.02135	0.1701	1	2	SIN3A
GO: Biological Process	GO:0006117	acetaldehyde metabolic process		0.003244	1	0.02135	0.1701	1	2	RELA
GO: Biological Process	GO:1901525	negative regulation of macromitophagy		0.003244	1	0.02135	0.1701	1	2	TP53
GO: Biological Process	GO:0014040	positive regulation of Schwann cell differentiation		0.003244	1	0.02135	0.1701	1	2	RELA
GO: Biological Process	GO:1901860	positive regulation of mitochondrial DNA metabolic process		0.003244	1	0.02135	0.1701	1	2	PPARGC1A
GO: Biological Process	GO:0071347	cellular response to interleukin-1		0.003334	1	0.0218	0.1737	2	53	RELA,HIF1A
GO: Biological Process	GO:0009611	response to wounding		0.00334	1	0.0218	0.1737	7	1255	JUN,RCOR1,RELA,HIF1A,SIN3A,MAX,TP53
GO: Biological Process	GO:0051960	regulation of nervous system development		0.003405	1	0.02214	0.1764	5	640	TCF3,RELA,HIF1A,RARG,TP53
GO: Biological Process	GO:0043966	histone H3 acetylation		0.003459	1	0.02231	0.1777	2	54	TCF3,SIN3A
GO: Biological Process	GO:0007405	neuroblast proliferation		0.003459	1	0.02231	0.1777	2	54	HIF1A,TP53
GO: Biological Process	GO:0006629	lipid metabolic process		0.003492	1	0.02243	0.1787	7	1265	NFYA,LGALS13,PPARGC1A,SP1,SIN3A,TBL1XR1,RBL2
GO: Biological Process	GO:0010676	positive regulation of cellular carbohydrate metabolic process		0.003586	1	0.02263	0.1803	2	55	PPARGC1A,HIF1A
GO: Biological Process	GO:0043525	positive regulation of neuron apoptotic process		0.003586	1	0.02263	0.1803	2	55	JUN,TP53
GO: Biological Process	GO:0050434	positive regulation of viral transcription		0.003586	1	0.02263	0.1803	2	55	SP1,JUN
GO: Biological Process	GO:0048678	response to axon injury		0.003586	1	0.02263	0.1803	2	55	JUN,MAX
GO: Biological Process	GO:0031668	cellular response to extracellular stimulus		0.003592	1	0.02263	0.1803	3	191	JUN,MAX,TP53
GO: Biological Process	GO:0043543	protein acylation		0.003645	1	0.02287	0.1822	3	192	PPARGC1A,TCF3,SIN3A
GO: Biological Process	GO:0061035	regulation of cartilage development		0.003715	1	0.02313	0.1843	2	56	RELA,RARG
GO: Biological Process	GO:0001836	release of cytochrome c from mitochondria		0.003715	1	0.02313	0.1843	2	56	JUN,TP53
GO: Biological Process	GO:0007179	transforming growth factor beta receptor signaling pathway		0.003807	1	0.02362	0.1881	3	195	SP1,JUN,TP53
GO: Biological Process	GO:0098542	defense response to other organism		0.003828	1	0.02366	0.1885	4	401	IRF3,RELA,SIN3A,STAT2
GO: Biological Process	GO:0016575	histone deacetylation		0.003846	1	0.02367	0.1886	2	57	RCOR1,TP53
GO: Biological Process	GO:0019221	cytokine-mediated signaling pathway		0.003862	1	0.02369	0.1887	4	402	IRF3,RELA,HIF1A,STAT2
GO: Biological Process	GO:0070228	regulation of lymphocyte apoptotic process		0.003979	1	0.02431	0.1937	2	58	HIF1A,TP53
GO: Biological Process	GO:0007346	regulation of mitotic cell cycle		0.004001	1	0.02432	0.1938	4	406	TCF3,SIN3A,NANOG,TP53
GO: Biological Process	GO:0071363	cellular response to growth factor stimulus		0.004011	1	0.02432	0.1938	5	665	SP1,JUN,RELA,HIF1A,TP53
GO: Biological Process	GO:0042593	glucose homeostasis		0.004087	1	0.0246	0.196	3	200	PPARGC1A,HIF1A,SIN3A
GO: Biological Process	GO:0033500	carbohydrate homeostasis		0.004087	1	0.0246	0.196	3	200	PPARGC1A,HIF1A,SIN3A
GO: Biological Process	GO:0045597	positive regulation of cell differentiation		0.004168	1	0.02499	0.1991	5	671	JUN,TCF3,RCOR1,RELA,HIF1A
GO: Biological Process	GO:0043401	steroid hormone mediated signaling pathway		0.004252	1	0.02536	0.202	2	60	RARG,ESRRA
GO: Biological Process	GO:0018205	peptidyl-lysine modification		0.00426	1	0.02536	0.202	3	203	PPARGC1A,TCF3,SIN3A
GO: Biological Process	GO:0010822	positive regulation of mitochondrion organization		0.004392	1	0.02605	0.2075	2	61	PPARGC1A,TP53
GO: Biological Process	GO:0070848	response to growth factor		0.004466	1	0.02639	0.2102	5	682	SP1,JUN,RELA,HIF1A,TP53
GO: Biological Process	GO:0045913	positive regulation of carbohydrate metabolic process		0.004534	1	0.02669	0.2127	2	62	PPARGC1A,HIF1A
GO: Biological Process	GO:2001252	positive regulation of chromosome organization		0.004824	1	0.02696	0.2148	2	64	PPARGC1A,TP53
GO: Biological Process	GO:0003151	outflow tract morphogenesis		0.004824	1	0.02696	0.2148	2	64	JUN,HIF1A
GO: Biological Process	GO:2001171	positive regulation of ATP biosynthetic process		0.004862	1	0.02696	0.2148	1	3	PPARGC1A
GO: Biological Process	GO:0014038	regulation of Schwann cell differentiation		0.004862	1	0.02696	0.2148	1	3	RELA
GO: Biological Process	GO:0035574	histone H4-K20 demethylation		0.004862	1	0.02696	0.2148	1	3	PHF8
GO: Biological Process	GO:0060574	intestinal epithelial cell maturation		0.004862	1	0.02696	0.2148	1	3	HIF1A
GO: Biological Process	GO:0061419	positive regulation of transcription from RNA polymerase II promoter in response to hypoxia		0.004862	1	0.02696	0.2148	1	3	HIF1A
GO: Biological Process	GO:0097252	oligodendrocyte apoptotic process		0.004862	1	0.02696	0.2148	1	3	TP53
GO: Biological Process	GO:0051097	negative regulation of helicase activity		0.004862	1	0.02696	0.2148	1	3	TP53
GO: Biological Process	GO:1901857	positive regulation of cellular respiration		0.004862	1	0.02696	0.2148	1	3	PPARGC1A
GO: Biological Process	GO:0031937	positive regulation of chromatin silencing		0.004862	1	0.02696	0.2148	1	3	SIN3A
GO: Biological Process	GO:0002248	connective tissue replacement involved in inflammatory response wound healing		0.004862	1	0.02696	0.2148	1	3	HIF1A
GO: Biological Process	GO:0033590	response to cobalamin		0.004862	1	0.02696	0.2148	1	3	RELA
GO: Biological Process	GO:0061187	regulation of chromatin silencing at rDNA		0.004862	1	0.02696	0.2148	1	3	PHF8
GO: Biological Process	GO:2000507	positive regulation of energy homeostasis		0.004862	1	0.02696	0.2148	1	3	PPARGC1A
GO: Biological Process	GO:0070101	positive regulation of chemokine-mediated signaling pathway		0.004862	1	0.02696	0.2148	1	3	HIF1A
GO: Biological Process	GO:0003415	chondrocyte hypertrophy		0.004862	1	0.02696	0.2148	1	3	RARG
GO: Biological Process	GO:0080134	regulation of response to stress		0.004914	1	0.02715	0.2163	6	1005	IRF3,JUN,RELA,SIN3A,STAT2,TP53
GO: Biological Process	GO:0034166	toll-like receptor 10 signaling pathway		0.004972	1	0.02738	0.2181	2	65	JUN,RELA
GO: Biological Process	GO:0048646	anatomical structure formation involved in morphogenesis		0.00501	1	0.02749	0.219	6	1009	SP1,JUN,HIF1A,RARG,NANOG,TP53
GO: Biological Process	GO:0002253	activation of immune response		0.005026	1	0.02749	0.219	4	433	IRF3,JUN,RELA,SIN3A
GO: Biological Process	GO:0044275	cellular carbohydrate catabolic process		0.005122	1	0.02783	0.2217	2	66	PPARGC1A,HIF1A
GO: Biological Process	GO:0001938	positive regulation of endothelial cell proliferation		0.005122	1	0.02783	0.2217	2	66	JUN,HIF1A
GO: Biological Process	GO:2000648	positive regulation of stem cell proliferation		0.005275	1	0.02846	0.2268	2	67	NFYA,HIF1A
GO: Biological Process	GO:0034146	toll-like receptor 5 signaling pathway		0.005275	1	0.02846	0.2268	2	67	JUN,RELA
GO: Biological Process	GO:0043065	positive regulation of apoptotic process		0.005319	1	0.02861	0.2279	4	440	JUN,HIF1A,RARG,TP53
GO: Biological Process	GO:0007167	enzyme linked receptor protein signaling pathway		0.005485	1	0.0294	0.2343	6	1028	SP1,JUN,RELA,HIF1A,NANOG,TP53
GO: Biological Process	GO:0051091	positive regulation of sequence-specific DNA binding transcription factor activity		0.005534	1	0.02957	0.2356	3	223	PPARGC1A,TCF3,RELA
GO: Biological Process	GO:0042981	regulation of apoptotic process		0.005557	1	0.02959	0.2358	7	1376	PPARGC1A,JUN,RELA,HIF1A,SIN3A,RARG,TP53
GO: Biological Process	GO:0006096	glycolytic process		0.005585	1	0.02965	0.2362	2	69	PPARGC1A,HIF1A
GO: Biological Process	GO:0043068	positive regulation of programmed cell death		0.005622	1	0.02975	0.237	4	447	JUN,HIF1A,RARG,TP53
GO: Biological Process	GO:0071560	cellular response to transforming growth factor beta stimulus		0.005742	1	0.03006	0.2395	3	226	SP1,JUN,TP53
GO: Biological Process	GO:0051817	modification of morphology or physiology of other organism involved in symbiotic interaction		0.005744	1	0.03006	0.2395	2	70	SP1,JUN
GO: Biological Process	GO:1901216	positive regulation of neuron death		0.005744	1	0.03006	0.2395	2	70	JUN,TP53
GO: Biological Process	GO:0009314	response to radiation		0.005756	1	0.03006	0.2395	4	450	JUN,RELA,HIF1A,TP53
GO: Biological Process	GO:0009617	response to bacterium		0.005801	1	0.03016	0.2403	4	451	IRF3,JUN,TCF3,RELA
GO: Biological Process	GO:0071559	response to transforming growth factor beta		0.005813	1	0.03016	0.2403	3	227	SP1,JUN,TP53
GO: Biological Process	GO:0038123	toll-like receptor TLR1:TLR2 signaling pathway		0.005904	1	0.03032	0.2416	2	71	JUN,RELA
GO: Biological Process	GO:0038124	toll-like receptor TLR6:TLR2 signaling pathway		0.005904	1	0.03032	0.2416	2	71	JUN,RELA
GO: Biological Process	GO:0060284	regulation of cell development		0.005913	1	0.03032	0.2416	5	729	NFYA,TCF3,RELA,HIF1A,TP53
GO: Biological Process	GO:0043067	regulation of programmed cell death		0.005918	1	0.03032	0.2416	7	1392	PPARGC1A,JUN,RELA,HIF1A,SIN3A,RARG,TP53
GO: Biological Process	GO:0048608	reproductive structure development		0.006169	1	0.03151	0.251	4	459	SP1,HIF1A,RARG,NANOG
GO: Biological Process	GO:0048872	homeostasis of number of cells		0.006247	1	0.03181	0.2534	3	233	SP1,RCOR1,HIF1A
GO: Biological Process	GO:0061458	reproductive system development		0.006359	1	0.03195	0.2546	4	463	SP1,HIF1A,RARG,NANOG
GO: Biological Process	GO:0002521	leukocyte differentiation		0.006359	1	0.03195	0.2546	4	463	JUN,TCF3,TP53,ESRRA
GO: Biological Process	GO:0070227	lymphocyte apoptotic process		0.006398	1	0.03195	0.2546	2	74	HIF1A,TP53
GO: Biological Process	GO:0051541	elastin metabolic process		0.006478	1	0.03195	0.2546	1	4	HIF1A
GO: Biological Process	GO:0071873	response to norepinephrine		0.006478	1	0.03195	0.2546	1	4	PPARGC1A
GO: Biological Process	GO:0090403	oxidative stress-induced premature senescence		0.006478	1	0.03195	0.2546	1	4	TP53
GO: Biological Process	GO:0003433	chondrocyte development involved in endochondral bone morphogenesis		0.006478	1	0.03195	0.2546	1	4	RARG
GO: Biological Process	GO:0061030	epithelial cell differentiation involved in mammary gland alveolus development		0.006478	1	0.03195	0.2546	1	4	HIF1A
GO: Biological Process	GO:0003418	growth plate cartilage chondrocyte differentiation		0.006478	1	0.03195	0.2546	1	4	RARG
GO: Biological Process	GO:2001169	regulation of ATP biosynthetic process		0.006478	1	0.03195	0.2546	1	4	PPARGC1A
GO: Biological Process	GO:0006955	immune response		0.006494	1	0.03195	0.2546	7	1416	SP2,IRF3,JUN,RELA,SIN3A,STAT2,TP53
GO: Biological Process	GO:0034162	toll-like receptor 9 signaling pathway		0.006567	1	0.03212	0.2559	2	75	JUN,RELA
GO: Biological Process	GO:0032481	positive regulation of type I interferon production		0.006567	1	0.03212	0.2559	2	75	IRF3,RELA
GO: Biological Process	GO:0043467	regulation of generation of precursor metabolites and energy		0.006738	1	0.03266	0.2602	2	76	PPARGC1A,HIF1A
GO: Biological Process	GO:0060337	type I interferon signaling pathway		0.006738	1	0.03266	0.2602	2	76	IRF3,STAT2
GO: Biological Process	GO:0071357	cellular response to type I interferon		0.006738	1	0.03266	0.2602	2	76	IRF3,STAT2
GO: Biological Process	GO:0034340	response to type I interferon		0.00691	1	0.0331	0.2637	2	77	IRF3,STAT2
GO: Biological Process	GO:0034134	toll-like receptor 2 signaling pathway		0.00691	1	0.0331	0.2637	2	77	JUN,RELA
GO: Biological Process	GO:0046782	regulation of viral transcription		0.00691	1	0.0331	0.2637	2	77	SP1,JUN
GO: Biological Process	GO:0042752	regulation of circadian rhythm		0.00691	1	0.0331	0.2637	2	77	PPARGC1A,SIN3A
GO: Biological Process	GO:2000177	regulation of neural precursor cell proliferation		0.007085	1	0.03384	0.2696	2	78	HIF1A,TP53
GO: Biological Process	GO:0007389	pattern specification process		0.007158	1	0.03408	0.2716	4	479	HIF1A,RARG,NANOG,TP53
GO: Biological Process	GO:0070555	response to interleukin-1		0.007262	1	0.03448	0.2747	2	79	RELA,HIF1A
GO: Biological Process	GO:0010942	positive regulation of cell death		0.007315	1	0.03463	0.2759	4	482	JUN,HIF1A,RARG,TP53
GO: Biological Process	GO:0048145	regulation of fibroblast proliferation		0.007441	1	0.03502	0.279	2	80	JUN,TP53
GO: Biological Process	GO:0033077	T cell differentiation in thymus		0.007441	1	0.03502	0.279	2	80	TCF3,TP53
GO: Biological Process	GO:0010243	response to organonitrogen compound		0.007465	1	0.03503	0.2791	5	771	PPARGC1A,JUN,RELA,SIN3A,MAX
GO: Biological Process	GO:0051101	regulation of DNA binding		0.007804	1	0.03618	0.2883	2	82	JUN,SIN3A
GO: Biological Process	GO:0050688	regulation of defense response to virus		0.007804	1	0.03618	0.2883	2	82	IRF3,SIN3A
GO: Biological Process	GO:0048524	positive regulation of viral process		0.007804	1	0.03618	0.2883	2	82	SP1,JUN
GO: Biological Process	GO:0010941	regulation of cell death		0.007827	1	0.03618	0.2883	7	1466	PPARGC1A,JUN,RELA,HIF1A,SIN3A,RARG,TP53
GO: Biological Process	GO:0071333	cellular response to glucose stimulus		0.007989	1	0.03618	0.2883	2	83	HIF1A,SIN3A
GO: Biological Process	GO:2000106	regulation of leukocyte apoptotic process		0.007989	1	0.03618	0.2883	2	83	HIF1A,TP53
GO: Biological Process	GO:0045657	positive regulation of monocyte differentiation		0.008091	1	0.03618	0.2883	1	5	JUN
GO: Biological Process	GO:0001922	B-1 B cell homeostasis		0.008091	1	0.03618	0.2883	1	5	HIF1A
GO: Biological Process	GO:0071557	histone H3-K27 demethylation		0.008091	1	0.03618	0.2883	1	5	PHF8
GO: Biological Process	GO:2000630	positive regulation of miRNA metabolic process		0.008091	1	0.03618	0.2883	1	5	RELA
GO: Biological Process	GO:1903224	regulation of endodermal cell differentiation		0.008091	1	0.03618	0.2883	1	5	NANOG
GO: Biological Process	GO:0042663	regulation of endodermal cell fate specification		0.008091	1	0.03618	0.2883	1	5	NANOG
GO: Biological Process	GO:0033152	immunoglobulin V(D)J recombination		0.008091	1	0.03618	0.2883	1	5	TCF3
GO: Biological Process	GO:0019896	axon transport of mitochondrion		0.008091	1	0.03618	0.2883	1	5	HIF1A
GO: Biological Process	GO:1901858	regulation of mitochondrial DNA metabolic process		0.008091	1	0.03618	0.2883	1	5	PPARGC1A
GO: Biological Process	GO:0045979	positive regulation of nucleoside metabolic process		0.008091	1	0.03618	0.2883	1	5	PPARGC1A
GO: Biological Process	GO:0050689	negative regulation of defense response to virus by host		0.008091	1	0.03618	0.2883	1	5	IRF3
GO: Biological Process	GO:0002755	MyD88-dependent toll-like receptor signaling pathway		0.008175	1	0.03646	0.2905	2	84	JUN,RELA
GO: Biological Process	GO:0071496	cellular response to external stimulus		0.008352	1	0.0371	0.2956	3	259	JUN,MAX,TP53
GO: Biological Process	GO:0071331	cellular response to hexose stimulus		0.008364	1	0.0371	0.2956	2	85	HIF1A,SIN3A
GO: Biological Process	GO:0045165	cell fate commitment		0.008529	1	0.03773	0.3006	3	261	TCF3,NANOG,TP53
GO: Biological Process	GO:0071326	cellular response to monosaccharide stimulus		0.008555	1	0.03774	0.3007	2	86	HIF1A,SIN3A
GO: Biological Process	GO:0048864	stem cell development		0.008619	1	0.03792	0.3021	3	262	NFYA,HIF1A,NANOG
GO: Biological Process	GO:0001666	response to hypoxia		0.008709	1	0.03807	0.3033	3	263	PPARGC1A,HIF1A,TP53
GO: Biological Process	GO:0050776	regulation of immune response		0.008737	1	0.03807	0.3033	5	801	IRF3,JUN,RELA,SIN3A,STAT2
GO: Biological Process	GO:1902589	single-organism organelle organization		0.008744	1	0.03807	0.3033	8	1887	PPARGC1A,TCF3,RCOR1,SIN3A,SUZ12,PHF8,TP53,RAD21
GO: Biological Process	GO:0035821	modification of morphology or physiology of other organism		0.008747	1	0.03807	0.3033	2	87	SP1,JUN
GO: Biological Process	GO:0043200	response to amino acid		0.008942	1	0.03875	0.3087	2	88	PPARGC1A,RELA
GO: Biological Process	GO:1901699	cellular response to nitrogen compound		0.008951	1	0.03875	0.3087	4	511	PPARGC1A,IRF3,RELA,MAX
GO: Biological Process	GO:1901990	regulation of mitotic cell cycle phase transition		0.009074	1	0.03907	0.3113	3	267	TCF3,SIN3A,TP53
GO: Biological Process	GO:0036293	response to decreased oxygen levels		0.009074	1	0.03907	0.3113	3	267	PPARGC1A,HIF1A,TP53
GO: Biological Process	GO:0048511	rhythmic process		0.009354	1	0.03976	0.3168	3	270	PPARGC1A,JUN,SIN3A
GO: Biological Process	GO:0050821	protein stabilization		0.009536	1	0.03976	0.3168	2	91	PPARGC1A,TCF3
GO: Biological Process	GO:0002062	chondrocyte differentiation		0.009536	1	0.03976	0.3168	2	91	RELA,RARG
GO: Biological Process	GO:0001936	regulation of endothelial cell proliferation		0.009536	1	0.03976	0.3168	2	91	JUN,HIF1A
GO: Biological Process	GO:0042791	5S class rRNA transcription from RNA polymerase III type 1 promoter		0.009701	1	0.03976	0.3168	1	6	GTF3C2
GO: Biological Process	GO:0003406	retinal pigment epithelium development		0.009701	1	0.03976	0.3168	1	6	RARG
GO: Biological Process	GO:0032808	lacrimal gland development		0.009701	1	0.03976	0.3168	1	6	RARG
GO: Biological Process	GO:1900181	negative regulation of protein localization to nucleus		0.009701	1	0.03976	0.3168	1	6	SIN3A
GO: Biological Process	GO:0090343	positive regulation of cell aging		0.009701	1	0.03976	0.3168	1	6	TP53
GO: Biological Process	GO:0002246	wound healing involved in inflammatory response		0.009701	1	0.03976	0.3168	1	6	HIF1A
GO: Biological Process	GO:0032364	oxygen homeostasis		0.009701	1	0.03976	0.3168	1	6	HIF1A
GO: Biological Process	GO:0043201	response to leucine		0.009701	1	0.03976	0.3168	1	6	PPARGC1A
GO: Biological Process	GO:0051552	flavone metabolic process		0.009701	1	0.03976	0.3168	1	6	PPARGC1A
GO: Biological Process	GO:0060534	trachea cartilage development		0.009701	1	0.03976	0.3168	1	6	RARG
GO: Biological Process	GO:0070245	positive regulation of thymocyte apoptotic process		0.009701	1	0.03976	0.3168	1	6	TP53
GO: Biological Process	GO:0002309	T cell proliferation involved in immune response		0.009701	1	0.03976	0.3168	1	6	TP53
GO: Biological Process	GO:0042797	tRNA transcription from RNA polymerase III promoter		0.009701	1	0.03976	0.3168	1	6	GTF3C2
GO: Biological Process	GO:0002069	columnar/cuboidal epithelial cell maturation		0.009701	1	0.03976	0.3168	1	6	HIF1A
GO: Biological Process	GO:0039530	MDA-5 signaling pathway		0.009701	1	0.03976	0.3168	1	6	IRF3
GO: Biological Process	GO:0050778	positive regulation of immune response		0.009757	1	0.03989	0.3178	4	524	IRF3,JUN,RELA,SIN3A
GO: Biological Process	GO:0007423	sensory organ development		0.009821	1	0.04	0.3186	4	525	SP1,HIF1A,RARG,MAX
GO: Biological Process	GO:1901987	regulation of cell cycle phase transition		0.009832	1	0.04	0.3186	3	275	TCF3,SIN3A,TP53
GO: Biological Process	GO:0010821	regulation of mitochondrion organization		0.009943	1	0.04034	0.3214	2	93	PPARGC1A,TP53
GO: Biological Process	GO:0043902	positive regulation of multi-organism process		0.01036	1	0.04171	0.3323	2	95	SP1,JUN
GO: Biological Process	GO:0071322	cellular response to carbohydrate stimulus		0.01036	1	0.04171	0.3323	2	95	HIF1A,SIN3A
GO: Biological Process	GO:0001892	embryonic placenta development		0.01036	1	0.04171	0.3323	2	95	SP1,HIF1A
GO: Biological Process	GO:0070482	response to oxygen levels		0.01042	1	0.04177	0.3328	3	281	PPARGC1A,HIF1A,TP53
GO: Biological Process	GO:0051052	regulation of DNA metabolic process		0.01042	1	0.04177	0.3328	3	281	PPARGC1A,JUN,TP53
GO: Biological Process	GO:0006090	pyruvate metabolic process		0.01057	1	0.04213	0.3357	2	96	PPARGC1A,HIF1A
GO: Biological Process	GO:0002065	columnar/cuboidal epithelial cell differentiation		0.01057	1	0.04213	0.3357	2	96	HIF1A,RARG
GO: Biological Process	GO:0014020	primary neural tube formation		0.01078	1	0.04287	0.3416	2	97	HIF1A,RARG
GO: Biological Process	GO:0051591	response to cAMP		0.01099	1	0.04359	0.3473	2	98	JUN,RELA
GO: Biological Process	GO:0048468	cell development		0.01124	1	0.04359	0.3473	8	1970	NFYA,JUN,TCF3,RELA,HIF1A,RARG,NANOG,TP53
GO: Biological Process	GO:0010666	positive regulation of cardiac muscle cell apoptotic process		0.01131	1	0.04359	0.3473	1	7	TP53
GO: Biological Process	GO:0007406	negative regulation of neuroblast proliferation		0.01131	1	0.04359	0.3473	1	7	TP53
GO: Biological Process	GO:0090400	stress-induced premature senescence		0.01131	1	0.04359	0.3473	1	7	TP53
GO: Biological Process	GO:0031936	negative regulation of chromatin silencing		0.01131	1	0.04359	0.3473	1	7	PHF8
GO: Biological Process	GO:0045943	positive regulation of transcription from RNA polymerase I promoter		0.01131	1	0.04359	0.3473	1	7	PHF8
GO: Biological Process	GO:0003413	chondrocyte differentiation involved in endochondral bone morphogenesis		0.01131	1	0.04359	0.3473	1	7	RARG
GO: Biological Process	GO:0045820	negative regulation of glycolytic process		0.01131	1	0.04359	0.3473	1	7	PPARGC1A
GO: Biological Process	GO:0016242	negative regulation of macroautophagy		0.01131	1	0.04359	0.3473	1	7	TP53
GO: Biological Process	GO:0001842	neural fold formation		0.01131	1	0.04359	0.3473	1	7	HIF1A
GO: Biological Process	GO:0009304	tRNA transcription		0.01131	1	0.04359	0.3473	1	7	GTF3C2
GO: Biological Process	GO:0010663	positive regulation of striated muscle cell apoptotic process		0.01131	1	0.04359	0.3473	1	7	TP53
GO: Biological Process	GO:0022402	cell cycle process		0.01134	1	0.04363	0.3476	6	1198	TCF3,E2F6,SIN3A,PHF8,TP53,RAD21
GO: Biological Process	GO:0009755	hormone-mediated signaling pathway		0.01164	1	0.04456	0.355	2	101	RARG,ESRRA
GO: Biological Process	GO:0051100	negative regulation of binding		0.01164	1	0.04456	0.355	2	101	JUN,SIN3A
GO: Biological Process	GO:0001819	positive regulation of cytokine production		0.01167	1	0.04456	0.355	3	293	IRF3,RELA,HIF1A
GO: Biological Process	GO:0042035	regulation of cytokine biosynthetic process		0.01186	1	0.04509	0.3592	2	102	IRF3,RELA
GO: Biological Process	GO:0071356	cellular response to tumor necrosis factor		0.01186	1	0.04509	0.3592	2	102	PPARGC1A,RELA
GO: Biological Process	GO:0034504	protein localization to nucleus		0.01221	1	0.04631	0.3689	3	298	JUN,SIN3A,TP53
GO: Biological Process	GO:0009725	response to hormone		0.01228	1	0.04645	0.3701	5	871	PPARGC1A,RELA,RARG,MAX,ESRRA
GO: Biological Process	GO:0001935	endothelial cell proliferation		0.01254	1	0.0472	0.376	2	105	JUN,HIF1A
GO: Biological Process	GO:0048562	embryonic organ morphogenesis		0.01266	1	0.0472	0.376	3	302	SP1,HIF1A,RARG
GO: Biological Process	GO:0006089	lactate metabolic process		0.01291	1	0.0472	0.376	1	8	HIF1A
GO: Biological Process	GO:0070544	histone H3-K36 demethylation		0.01291	1	0.0472	0.376	1	8	PHF8
GO: Biological Process	GO:0071316	cellular response to nicotine		0.01291	1	0.0472	0.376	1	8	RELA
GO: Biological Process	GO:0070431	nucleotide-binding oligomerization domain containing 2 signaling pathway		0.01291	1	0.0472	0.376	1	8	RELA
GO: Biological Process	GO:0070099	regulation of chemokine-mediated signaling pathway		0.01291	1	0.0472	0.376	1	8	HIF1A
GO: Biological Process	GO:0032909	regulation of transforming growth factor beta2 production		0.01291	1	0.0472	0.376	1	8	HIF1A
GO: Biological Process	GO:0060136	embryonic process involved in female pregnancy		0.01291	1	0.0472	0.376	1	8	SP1
GO: Biological Process	GO:0060340	positive regulation of type I interferon-mediated signaling pathway		0.01291	1	0.0472	0.376	1	8	IRF3
GO: Biological Process	GO:0043353	enucleate erythrocyte differentiation		0.01291	1	0.0472	0.376	1	8	SP1
GO: Biological Process	GO:0045084	positive regulation of interleukin-12 biosynthetic process		0.01291	1	0.0472	0.376	1	8	RELA
GO: Biological Process	GO:0033169	histone H3-K9 demethylation		0.01291	1	0.0472	0.376	1	8	PHF8
GO: Biological Process	GO:0032906	transforming growth factor beta2 production		0.01291	1	0.0472	0.376	1	8	HIF1A
GO: Biological Process	GO:2000628	regulation of miRNA metabolic process		0.01291	1	0.0472	0.376	1	8	RELA
GO: Biological Process	GO:0045087	innate immune response		0.01297	1	0.0473	0.3769	5	883	IRF3,JUN,RELA,SIN3A,STAT2
GO: Biological Process	GO:0050767	regulation of neurogenesis		0.01314	1	0.04781	0.3809	4	572	TCF3,RELA,HIF1A,TP53
GO: Biological Process	GO:0042542	response to hydrogen peroxide		0.01346	1	0.04887	0.3893	2	109	JUN,RELA
GO: Biological Process	GO:0090101	negative regulation of transmembrane receptor protein serine/threonine kinase signaling pathway		0.0137	1	0.04939	0.3935	2	110	NANOG,TP53
GO: Biological Process	GO:0032479	regulation of type I interferon production		0.0137	1	0.04939	0.3935	2	110	IRF3,RELA
GO: Biological Process	GO:0002761	regulation of myeloid leukocyte differentiation		0.0137	1	0.04939	0.3935	2	110	JUN,ESRRA
Pathway	198901	SIDS Susceptibility Pathways	BioSystems: WikiPathways	1.102e-07	5.783e-05	5.783e-05	0.0003956	7	160	NFYA,PPARGC1A,SP1,JUN,TCF3,HIF1A,NANOG
Pathway	119544	Regulation of Lipid Metabolism by Peroxisome proliferator-activated receptor alpha (PPARalpha)	BioSystems: REACTOME	5.081e-07	0.0002668	0.0001334	0.0009126	6	122	NFYA,PPARGC1A,SP1,SIN3A,TBL1XR1,ESRRA
Pathway	198832	Adipogenesis	BioSystems: WikiPathways	8.458e-07	0.0004441	0.000148	0.001013	6	133	PPARGC1A,SP1,HIF1A,EBF1,RBL2,STAT2
Pathway	137963	Regulation of nuclear SMAD2/3 signaling	BioSystems: Pathway Interaction Database	1.368e-06	0.0007185	0.0001796	0.001229	5	78	SP1,JUN,TCF3,SIN3A,MAX
Pathway	198879	Delta-Notch Signaling Pathway	BioSystems: WikiPathways	2.101e-06	0.001103	0.0002206	0.001509	5	85	JUN,TCF3,RELA,SIN3A,TP53
Pathway	198757	Mitochondrial Gene Expression	BioSystems: WikiPathways	3.223e-06	0.001692	0.000282	0.00193	3	12	PPARGC1A,SP1,ESRRA
Pathway	523016	Transcriptional misregulation in cancer	BioSystems: KEGG	4.785e-06	0.002512	0.0003237	0.002215	6	179	SP1,TCF3,RELA,SIN3A,MAX,TP53
Pathway	198847	Wnt Signaling Pathway and Pluripotency	BioSystems: WikiPathways	4.933e-06	0.00259	0.0003237	0.002215	5	101	NFYA,JUN,CTBP2,NANOG,TP53
Pathway	160977	Fatty acid, triacylglycerol, and ketone body metabolism	BioSystems: REACTOME	6.35e-06	0.003334	0.0003704	0.002534	6	188	NFYA,PPARGC1A,SP1,SIN3A,TBL1XR1,ESRRA
Pathway	530749	PPARA Activates Gene Expression	BioSystems: REACTOME	1.102e-05	0.005787	0.0005648	0.003864	5	119	NFYA,PPARGC1A,SP1,TBL1XR1,ESRRA
Pathway	M14449	METS affect on Macrophage Differentiation	MSigDB C2: BioCarta	1.183e-05	0.006213	0.0005648	0.003864	3	18	JUN,SIN3A,RBL2
Pathway	M2404	Mechanism of Gene Regulation by Peroxisome Proliferators via PPARa(alpha)	MSigDB C2: BioCarta	1.305e-05	0.006852	0.000571	0.003907	4	58	PPARGC1A,SP1,JUN,RELA
Pathway	M10628	ATM Signaling Pathway	MSigDB C2: BioCarta	1.648e-05	0.00865	0.0006654	0.004552	3	20	JUN,RELA,TP53
Pathway	698754	AGE/RAGE pathway	BioSystems: WikiPathways	2.186e-05	0.01148	0.0007653	0.005236	4	66	SP1,JUN,RELA,HIF1A
Pathway	137987	Regulation of Telomerase	BioSystems: Pathway Interaction Database	2.186e-05	0.01148	0.0007653	0.005236	4	66	SP1,JUN,SIN3A,MAX
Pathway	694606	Hepatitis B	BioSystems: KEGG	2.97e-05	0.01559	0.0009746	0.006668	5	146	IRF3,JUN,RELA,STAT2,TP53
Pathway	219801	Integrated Breast Cancer Pathway	BioSystems: WikiPathways	3.838e-05	0.02015	0.00112	0.007659	5	154	LGALS13,SP1,JUN,MAX,TP53
Pathway	198774	TGF-beta Receptor Signaling Pathway	BioSystems: WikiPathways	3.838e-05	0.02015	0.00112	0.007659	5	154	NFYA,SP1,JUN,RBL2,TP53
Pathway	205243	Transcriptional Regulation of White Adipocyte Differentiation	BioSystems: REACTOME	4.238e-05	0.02225	0.001171	0.008011	4	78	PPARGC1A,RELA,EBF1,TBL1XR1
Pathway	198797	Apoptosis	BioSystems: WikiPathways	5.412e-05	0.02841	0.001421	0.009719	4	83	IRF3,JUN,RELA,TP53
Pathway	M13863	MAPKinase Signaling Pathway	MSigDB C2: BioCarta	6.51e-05	0.03418	0.001627	0.01113	4	87	SP1,JUN,RELA,MAX
Pathway	83100	Huntington's disease	BioSystems: KEGG	8.737e-05	0.04587	0.002085	0.01426	5	183	PPARGC1A,SP1,RCOR1,SIN3A,TP53
Pathway	138012	Signaling mediated by p38-alpha and p38-beta	BioSystems: Pathway Interaction Database	9.221e-05	0.04841	0.002105	0.0144	3	35	PPARGC1A,JUN,TP53
Pathway	377873	Herpes simplex infection	BioSystems: KEGG	9.925e-05	0.05211	0.002171	0.01485	5	188	IRF3,JUN,RELA,STAT2,TP53
Pathway	685552	Activation of Gene Expression by SREBP (SREBF)	BioSystems: REACTOME	0.000138	0.07246	0.002784	0.01905	3	40	NFYA,SP1,TBL1XR1
Pathway	645258	Cellular responses to stress	BioSystems: REACTOME	0.0001425	0.07481	0.002784	0.01905	5	203	SP1,JUN,HIF1A,SUZ12,TP53
Pathway	83105	Pathways in cancer	BioSystems: KEGG	0.0001432	0.07518	0.002784	0.01905	6	327	JUN,CTBP2,RELA,HIF1A,MAX,TP53
Pathway	658418	Viral carcinogenesis	BioSystems: KEGG	0.0001526	0.08014	0.002862	0.01958	5	206	IRF3,JUN,RELA,RBL2,TP53
Pathway	198846	Selenium Metabolism and Selenoproteins	BioSystems: WikiPathways	0.0001715	0.09004	0.003001	0.02053	3	43	SP1,JUN,RELA
Pathway	137979	FOXA1 transcription factor network	BioSystems: Pathway Interaction Database	0.0001715	0.09004	0.003001	0.02053	3	43	SP1,JUN,NFIC
Pathway	106485	Signaling by NOTCH	BioSystems: REACTOME	0.0001862	0.09774	0.003153	0.02157	4	114	JUN,HIF1A,TBL1XR1,TP53
Pathway	M19118	Keratinocyte Differentiation	MSigDB C2: BioCarta	0.0002099	0.1102	0.003444	0.02356	3	46	SP1,JUN,RELA
Pathway	198907	Energy Metabolism	BioSystems: WikiPathways	0.0002383	0.1251	0.003792	0.02594	3	48	PPARGC1A,ESRRA,GABPA
Pathway	P00054	Toll receptor signaling pathway	PantherDB	0.0002692	0.1413	0.004156	0.02844	3	50	IRF3,JUN,RELA
Pathway	M10570	Double Stranded RNA Induced Gene Expression	MSigDB C2: BioCarta	0.0002794	0.1467	0.004191	0.02867	2	10	RELA,TP53
Pathway	198871	Id Signaling Pathway	BioSystems: WikiPathways	0.0003025	0.1588	0.004411	0.03018	3	52	TCF3,RELA,RBL2
Pathway	685551	Regulation of Cholesterol Biosynthesis by SREBP (SREBF)	BioSystems: REACTOME	0.0003201	0.168	0.00443	0.03031	3	53	NFYA,SP1,TBL1XR1
Pathway	173973	Hepatitis C	BioSystems: KEGG	0.0003362	0.1765	0.00443	0.03031	4	133	IRF3,RELA,STAT2,TP53
Pathway	M6917	Erythropoietin mediated neuroprotection through NF-kB	MSigDB C2: BioCarta	0.0003409	0.179	0.00443	0.03031	2	11	RELA,HIF1A
Pathway	137939	Direct p53 effectors	BioSystems: Pathway Interaction Database	0.000346	0.1816	0.00443	0.03031	4	134	NFYA,SP1,JUN,TP53
Pathway	213306	Measles	BioSystems: KEGG	0.000346	0.1816	0.00443	0.03031	4	134	IRF3,RELA,STAT2,TP53
Pathway	187173	Circadian Clock	BioSystems: REACTOME	0.0003768	0.1978	0.00471	0.03222	3	56	PPARGC1A,HIF1A,TBL1XR1
Pathway	83061	Wnt signaling pathway	BioSystems: KEGG	0.0003978	0.2088	0.004746	0.03247	4	139	JUN,CTBP2,TBL1XR1,TP53
Pathway	187196	Factors involved in megakaryocyte development and platelet production	BioSystems: REACTOME	0.0003978	0.2088	0.004746	0.03247	4	139	IRF3,RCOR1,SIN3A,TP53
Pathway	169353	Validated targets of C-MYC transcriptional repression	BioSystems: Pathway Interaction Database	0.0005089	0.2672	0.005937	0.04062	3	62	NFYA,SP1,MAX
Pathway	138045	HIF-1-alpha transcription factor network	BioSystems: Pathway Interaction Database	0.0005847	0.307	0.006674	0.04566	3	65	SP1,JUN,HIF1A
Pathway	137997	Signaling events mediated by HDAC Class I	BioSystems: Pathway Interaction Database	0.0006391	0.3355	0.00693	0.04741	3	67	RELA,SIN3A,MAX
Pathway	M13324	Hypoxia-Inducible Factor in the Cardiovascular System	MSigDB C2: BioCarta	0.0006468	0.3396	0.00693	0.04741	2	15	JUN,HIF1A
Pathway	138056	Hypoxic and oxygen homeostasis regulation of HIF-1-alpha	BioSystems: Pathway Interaction Database	0.0006468	0.3396	0.00693	0.04741	2	15	HIF1A,TP53
Pathway	M4388	Cadmium induces DNA synthesis and proliferation in macrophages	MSigDB C2: BioCarta	0.000738	0.3875	0.007749	0.05302	2	16	JUN,RELA
Pathway	83116	Chronic myeloid leukemia	BioSystems: KEGG	0.0008214	0.4312	0.008119	0.05555	3	73	CTBP2,RELA,TP53
Pathway	137934	E2F transcription factor network	BioSystems: Pathway Interaction Database	0.0008214	0.4312	0.008119	0.05555	3	73	SP1,E2F6,RBL2
Pathway	M8353	Human Cytomegalovirus and Map Kinase Pathways	MSigDB C2: BioCarta	0.0008351	0.4384	0.008119	0.05555	2	17	SP1,RELA
Pathway	M2064	The 4-1BB-dependent immune response	MSigDB C2: BioCarta	0.0008351	0.4384	0.008119	0.05555	2	17	JUN,RELA
Pathway	218111	Pertussis	BioSystems: KEGG	0.0008887	0.4666	0.008483	0.05804	3	75	IRF3,JUN,RELA
Pathway	M7552	Role of EGF Receptor Transactivation by GPCRs in Cardiac Hypertrophy	MSigDB C2: BioCarta	0.000938	0.4925	0.008794	0.06016	2	18	JUN,RELA
Pathway	198782	EGFR1 Signaling Pathway	BioSystems: WikiPathways	0.000988	0.5187	0.0091	0.06226	4	177	SP1,JUN,SIN3A,STAT2
Pathway	217173	Influenza A	BioSystems: KEGG	0.00103	0.5409	0.009314	0.06372	4	179	IRF3,JUN,RELA,STAT2
Pathway	M9546	Chaperones modulate interferon Signaling Pathway	MSigDB C2: BioCarta	0.001047	0.5495	0.009314	0.06372	2	19	RELA,TP53
Pathway	905991	Cellular Senescence	BioSystems: REACTOME	0.001096	0.5754	0.009589	0.06561	4	182	SP1,JUN,SUZ12,TP53
Pathway	138014	Glucocorticoid receptor regulatory network	BioSystems: Pathway Interaction Database	0.001152	0.6047	0.009833	0.06727	3	82	JUN,RELA,TP53
Pathway	198863	Estrogen signaling pathway	BioSystems: WikiPathways	0.001161	0.6096	0.009833	0.06727	2	20	SP1,JUN
Pathway	83118	Small cell lung cancer	BioSystems: KEGG	0.001322	0.694	0.01102	0.07537	3	86	RELA,MAX,TP53
Pathway	198806	Androgen receptor signaling pathway	BioSystems: WikiPathways	0.001413	0.7417	0.01159	0.07928	3	88	SP1,JUN,RELA
Pathway	M5202	Hypoxia and p53 in the Cardiovascular system	MSigDB C2: BioCarta	0.001539	0.8079	0.01238	0.08468	2	23	HIF1A,TP53
Pathway	198827	DNA damage response (only ATM dependent)	BioSystems: WikiPathways	0.001556	0.8169	0.01238	0.08468	3	91	JUN,RBL2,TP53
Pathway	585562	Epstein-Barr virus infection	BioSystems: KEGG	0.001641	0.8614	0.01275	0.08725	4	203	IRF3,JUN,RELA,TP53
Pathway	576259	Circadian Repression of Expression by REV-ERBA	BioSystems: REACTOME	0.001676	0.88	0.01275	0.08725	2	24	PPARGC1A,TBL1XR1
Pathway	M15181	Regulation of PGC-1a	MSigDB C2: BioCarta	0.001676	0.88	0.01275	0.08725	2	24	PPARGC1A,ESRRA
Pathway	M9670	TNF/Stress Related Signaling	MSigDB C2: BioCarta	0.001819	0.955	0.01344	0.09197	2	25	JUN,RELA
Pathway	576260	RORA Activates Circadian Expression	BioSystems: REACTOME	0.001819	0.955	0.01344	0.09197	2	25	PPARGC1A,TBL1XR1
Pathway	106401	MyD88-independent cascade	BioSystems: REACTOME	0.001869	0.9814	0.01344	0.09197	3	97	IRF3,JUN,RELA
Pathway	106391	Toll Like Receptor 3 (TLR3) Cascade	BioSystems: REACTOME	0.001869	0.9814	0.01344	0.09197	3	97	IRF3,JUN,RELA
Pathway	576256	ZBP1(DAI) mediated induction of type I IFNs	BioSystems: REACTOME	0.001968	1	0.01396	0.0955	2	26	IRF3,RELA
Pathway	920955	Regulation of toll-like receptor signaling pathway	BioSystems: WikiPathways	0.002158	1	0.01491	0.102	3	102	IRF3,JUN,RELA
Pathway	P00006	Apoptosis signaling pathway	PantherDB	0.002158	1	0.01491	0.102	3	102	JUN,RELA,TP53
Pathway	198855	Toll-like receptor signaling pathway	BioSystems: WikiPathways	0.002219	1	0.01513	0.1035	3	103	IRF3,JUN,RELA
Pathway	83076	Toll-like receptor signaling pathway	BioSystems: KEGG	0.002409	1	0.01621	0.1109	3	106	IRF3,JUN,RELA
Pathway	755440	Prostate Cancer	BioSystems: WikiPathways	0.002608	1	0.01696	0.116	3	109	SP1,JUN,TP53
Pathway	138061	CD40/CD40L signaling	BioSystems: Pathway Interaction Database	0.002617	1	0.01696	0.116	2	30	JUN,RELA
Pathway	576266	Pre-NOTCH Transcription and Translation	BioSystems: REACTOME	0.002617	1	0.01696	0.116	2	30	JUN,TP53
Pathway	920968	IL17 signaling pathway	BioSystems: WikiPathways	0.002793	1	0.01767	0.1209	2	31	SP1,RELA
Pathway	M1909	EGF Signaling Pathway	MSigDB C2: BioCarta	0.002793	1	0.01767	0.1209	2	31	JUN,STAT2
Pathway	160976	Metabolism of lipids and lipoproteins	BioSystems: REACTOME	0.00288	1	0.01795	0.1228	6	578	NFYA,PPARGC1A,SP1,SIN3A,TBL1XR1,ESRRA
Pathway	M2529	PDGF Signaling Pathway	MSigDB C2: BioCarta	0.002975	1	0.01795	0.1228	2	32	JUN,STAT2
Pathway	137960	Osteopontin-mediated events	BioSystems: Pathway Interaction Database	0.002975	1	0.01795	0.1228	2	32	JUN,RELA
Pathway	905992	Oncogene Induced Senescence	BioSystems: REACTOME	0.002975	1	0.01795	0.1228	2	32	SP1,TP53
Pathway	198799	Wnt Signaling Pathway NetPath	BioSystems: WikiPathways	0.003036	1	0.01811	0.1239	3	115	JUN,CTBP2,TCF3
Pathway	M12095	Signal transduction through IL1R	MSigDB C2: BioCarta	0.003162	1	0.01865	0.1276	2	33	JUN,RELA
Pathway	169349	Validated transcriptional targets of AP1 family members Fra1 and Fra2	BioSystems: Pathway Interaction Database	0.003354	1	0.01956	0.1338	2	34	SP1,JUN
Pathway	101143	Neurotrophin signaling pathway	BioSystems: KEGG	0.003424	1	0.01975	0.1352	3	120	JUN,RELA,TP53
Pathway	137944	IL1-mediated signaling events	BioSystems: Pathway Interaction Database	0.003551	1	0.02027	0.1387	2	35	JUN,RELA
Pathway	P00029	Huntington disease	PantherDB	0.003671	1	0.02054	0.1405	3	123	JUN,SIN3A,TP53
Pathway	477129	Developmental Biology	BioSystems: REACTOME	0.003752	1	0.02054	0.1405	5	419	PPARGC1A,TCF3,RELA,EBF1,TBL1XR1
Pathway	M6220	Agrin in Postsynaptic Differentiation	MSigDB C2: BioCarta	0.003755	1	0.02054	0.1405	2	36	SP1,JUN
Pathway	83054	Cell cycle	BioSystems: KEGG	0.003756	1	0.02054	0.1405	3	124	RBL2,TP53,RAD21
Pathway	905993	Oxidative Stress Induced Senescence	BioSystems: REACTOME	0.003929	1	0.02084	0.1426	3	126	JUN,SUZ12,TP53
Pathway	M984	Toll-Like Receptor Pathway	MSigDB C2: BioCarta	0.003963	1	0.02084	0.1426	2	37	JUN,RELA
Pathway	477138	BMAL1:CLOCK/NPAS2 Activates Circadian Expression	BioSystems: REACTOME	0.003963	1	0.02084	0.1426	2	37	PPARGC1A,TBL1XR1
Pathway	83048	MAPK signaling pathway	BioSystems: KEGG	0.003969	1	0.02084	0.1426	4	259	JUN,RELA,MAX,TP53
Pathway	P00047	PDGF signaling pathway	PantherDB	0.004017	1	0.02088	0.1428	3	127	JUN,STAT2,GABPA
Pathway	198848	Nuclear Receptors	BioSystems: WikiPathways	0.004176	1	0.02137	0.1462	2	38	RARG,ESRRA
Pathway	373901	HTLV-I infection	BioSystems: KEGG	0.004192	1	0.02137	0.1462	4	263	JUN,TCF3,RELA,TP53
Pathway	137972	Signaling events mediated by HDAC Class III	BioSystems: Pathway Interaction Database	0.004395	1	0.02219	0.1518	2	39	PPARGC1A,TP53
Pathway	193147	Osteoclast differentiation	BioSystems: KEGG	0.004476	1	0.02238	0.1531	3	132	JUN,RELA,STAT2
Pathway	160949	RNA Polymerase III Abortive And Retractive Initiation	BioSystems: REACTOME	0.004619	1	0.02245	0.1536	2	40	GTF3C2,NFIC
Pathway	M3721	JNK MAPK Pathway	MSigDB C2: Signaling Transduction KE	0.004619	1	0.02245	0.1536	2	40	JUN,TP53
Pathway	106561	RNA Polymerase III Transcription	BioSystems: REACTOME	0.004619	1	0.02245	0.1536	2	40	GTF3C2,NFIC
Pathway	PW:0000303	p53-dependent G1/S DNA damage checkpoint	Pathway Ontology	0.005104	1	0.02392	0.1637	1	2	TP53
Pathway	PW:0000720	altered p53 signaling pathway	Pathway Ontology	0.005104	1	0.02392	0.1637	1	2	TP53
Pathway	105745	Transcriptional activation of p53 responsive genes	BioSystems: REACTOME	0.005104	1	0.02392	0.1637	1	2	TP53
Pathway	105746	Transcriptional activation of cell cycle inhibitor p21	BioSystems: REACTOME	0.005104	1	0.02392	0.1637	1	2	TP53
Pathway	672452	TWEAK Signaling Pathway	BioSystems: WikiPathways	0.005323	1	0.02473	0.1692	2	43	JUN,RELA
Pathway	P00046	Oxidative stress response	PantherDB	0.006072	1	0.02796	0.1913	2	46	JUN,MAX
Pathway	M19784	T Cell Receptor Signaling Pathway	MSigDB C2: BioCarta	0.006332	1	0.02891	0.1978	2	47	JUN,RELA
Pathway	169347	Notch-mediated HES/HEY network	BioSystems: Pathway Interaction Database	0.006597	1	0.02935	0.2008	2	48	TCF3,HIF1A
Pathway	576265	Pre-NOTCH Expression and Processing	BioSystems: REACTOME	0.006597	1	0.02935	0.2008	2	48	JUN,TP53
Pathway	576271	NOTCH1 Intracellular Domain Regulates Transcription	BioSystems: REACTOME	0.006597	1	0.02935	0.2008	2	48	HIF1A,TBL1XR1
Pathway	198759	Myometrial Relaxation and Contraction Pathways	BioSystems: WikiPathways	0.006994	1	0.03086	0.2111	3	155	SP1,JUN,GABPA
Pathway	546258	Cocaine addiction	BioSystems: KEGG	0.007142	1	0.03124	0.2138	2	50	JUN,RELA
Pathway	P06664	Gonadotropin-releasing hormone receptor pathway	PantherDB	0.007647	1	0.03289	0.225	1	3	RELA
Pathway	645261	Oxygen-dependent Asparagine Hydroxylation of Hypoxia-inducible Factor Alpha	BioSystems: REACTOME	0.007647	1	0.03289	0.225	1	3	HIF1A
Pathway	105979	Nuclear Receptor transcription pathway	BioSystems: REACTOME	0.007706	1	0.03289	0.225	2	52	RARG,ESRRA
Pathway	672447	RANKL/RANK Signaling Pathway	BioSystems: WikiPathways	0.00829	1	0.0351	0.2401	2	54	JUN,RELA
Pathway	198779	MAPK signaling pathway	BioSystems: WikiPathways	0.008443	1	0.03546	0.2426	3	166	JUN,MAX,TP53
Pathway	198844	ErbB signaling pathway	BioSystems: WikiPathways	0.00859	1	0.03551	0.2429	2	55	JUN,TP53
Pathway	138006	ATF-2 transcription factor network	BioSystems: Pathway Interaction Database	0.00859	1	0.03551	0.2429	2	55	PPARGC1A,JUN
Pathway	138050	Fc-epsilon receptor I signaling in mast cells	BioSystems: Pathway Interaction Database	0.009835	1	0.04034	0.276	2	59	JUN,RELA
Pathway	672456	Leptin signaling pathway	BioSystems: WikiPathways	0.01016	1	0.04134	0.2828	2	60	SP1,RELA
Pathway	83106	Colorectal cancer	BioSystems: KEGG	0.01082	1	0.04369	0.2989	2	62	JUN,TP53
Pathway	711361	Oncostatin M Signaling Pathway	BioSystems: WikiPathways	0.01116	1	0.04437	0.3036	2	63	RELA,TP53
Pathway	125137	Cytosolic DNA-sensing pathway	BioSystems: KEGG	0.01116	1	0.04437	0.3036	2	63	IRF3,RELA
Pathway	672446	TSH signaling pathway	BioSystems: WikiPathways	0.0115	1	0.04505	0.3082	2	64	JUN,RBL2
Pathway	219802	SREBP signalling	BioSystems: WikiPathways	0.0115	1	0.04505	0.3082	2	64	NFYA,SP1
Pathway	137928	LPA receptor mediated events	BioSystems: Pathway Interaction Database	0.01184	1	0.04606	0.3151	2	65	JUN,RELA
Pathway	187104	Interferon alpha/beta signaling	BioSystems: REACTOME	0.0122	1	0.04606	0.3151	2	66	IRF3,STAT2
Pathway	138058	BCR signaling pathway	BioSystems: Pathway Interaction Database	0.0122	1	0.04606	0.3151	2	66	JUN,RELA
Pathway	83108	Pancreatic cancer	BioSystems: KEGG	0.0122	1	0.04606	0.3151	2	66	RELA,TP53
Pathway	83107	Renal cell carcinoma	BioSystems: KEGG	0.0122	1	0.04606	0.3151	2	66	JUN,HIF1A
Pathway	833821	LRR FLII-interacting protein 1 (LRRFIP1) activates type I IFN production	BioSystems: REACTOME	0.01271	1	0.04611	0.3155	1	5	IRF3
Pathway	105661	Activation of PUMA and translocation to mitochondria	BioSystems: REACTOME	0.01271	1	0.04611	0.3155	1	5	TP53
Pathway	105660	Activation of NOXA and translocation to mitochondria	BioSystems: REACTOME	0.01271	1	0.04611	0.3155	1	5	TP53
Pathway	138042	PLK3 signaling events	BioSystems: Pathway Interaction Database	0.01271	1	0.04611	0.3155	1	5	TP53
Pathway	711360	Integrated Pancreatic Cancer Pathway	BioSystems: WikiPathways	0.01289	1	0.04611	0.3155	3	194	SP1,JUN,TP53
Pathway	83102	Epithelial cell signaling in Helicobacter pylori infection	BioSystems: KEGG	0.01291	1	0.04611	0.3155	2	68	JUN,RELA
Pathway	198805	G1 to S cell cycle control	BioSystems: WikiPathways	0.01291	1	0.04611	0.3155	2	68	E2F6,TP53
Pathway	576255	Cytosolic sensors of pathogen-associated DNA	BioSystems: REACTOME	0.01291	1	0.04611	0.3155	2	68	IRF3,RELA
Pathway	842771	Inflammatory bowel disease (IBD)	BioSystems: KEGG	0.01328	1	0.04709	0.3222	2	69	JUN,RELA
Pathway	83093	Adipocytokine signaling pathway	BioSystems: KEGG	0.01364	1	0.04776	0.3267	2	70	PPARGC1A,RELA
Pathway	117292	RIG-I-like receptor signaling pathway	BioSystems: KEGG	0.01364	1	0.04776	0.3267	2	70	IRF3,RELA
Pathway	83081	B cell receptor signaling pathway	BioSystems: KEGG	0.0144	1	0.04911	0.336	2	72	JUN,RELA
Pathway	771596	FBXW7 Mutants and NOTCH1 in Cancer	BioSystems: REACTOME	0.01478	1	0.04911	0.336	2	73	HIF1A,TBL1XR1
Pathway	771587	Signaling by NOTCH1 in Cancer	BioSystems: REACTOME	0.01478	1	0.04911	0.336	2	73	HIF1A,TBL1XR1
Pathway	771590	Signaling by NOTCH1 HD Domain Mutants in Cancer	BioSystems: REACTOME	0.01478	1	0.04911	0.336	2	73	HIF1A,TBL1XR1
Pathway	771594	Signaling by NOTCH1 HD+PEST Domain Mutants in Cancer	BioSystems: REACTOME	0.01478	1	0.04911	0.336	2	73	HIF1A,TBL1XR1
Pathway	576269	Signaling by NOTCH1	BioSystems: REACTOME	0.01478	1	0.04911	0.336	2	73	HIF1A,TBL1XR1
Pathway	771588	Signaling by NOTCH1 t(7;9)(NOTCH1:M1580_K2555) Translocation Mutant	BioSystems: REACTOME	0.01478	1	0.04911	0.336	2	73	HIF1A,TBL1XR1
Pathway	771592	Signaling by NOTCH1 PEST Domain Mutants in Cancer	BioSystems: REACTOME	0.01478	1	0.04911	0.336	2	73	HIF1A,TBL1XR1
Pathway	576257	IRF3 mediated activation of type 1 IFN	BioSystems: REACTOME	0.01524	1	0.05	0.342	1	6	IRF3
Pathway	PW:0000360	the chronic hypoxic response - the hypoxia inducible factor - alpha	Pathway Ontology	0.01524	1	0.05	0.342	1	6	HIF1A

## Sheet: Brain2 green
BRAIN 2 GREEN MODULE
Category	ID	Name	Source	p-value	q-value Bonferroni	q-value FDR B&H	q-value FDR B&Y	Hit Count in Query List	Hit Count in Genome	Hit in Query List
GO: Biological Process	GO:0006366	transcription from RNA polymerase II promoter		3.418e-20	5.336e-17	5.336e-17	4.231e-16	26	1797	GATA2,GATA3,CCNT2,SMARCC2,SP1,POU2F2,IRF4,GTF2B,HIF1A,ELK4,CEBPA,TCF12,ARID3A,RUNX3,SPI1,FOXA3,NFATC1,TAL1,NFE2,TFAP2C,ESR1,STAT5A,BACH1,HDAC8,MYBL2,GATA1
GO: Biological Process	GO:0006357	regulation of transcription from RNA polymerase II promoter		2.27e-18	3.543e-15	1.211e-15	9.607e-15	24	1629	GATA2,GATA3,CCNT2,SMARCC2,SP1,IRF4,HIF1A,ELK4,CEBPA,TCF12,ARID3A,RUNX3,SPI1,FOXA3,NFATC1,TAL1,NFE2,TFAP2C,ESR1,STAT5A,BACH1,HDAC8,MYBL2,GATA1
GO: Biological Process	GO:0045893	positive regulation of transcription, DNA-templated		2.328e-18	3.634e-15	1.211e-15	9.607e-15	22	1221	GATA2,GATA3,CCNT2,SMARCC2,SP1,POU2F2,IRF4,HIF1A,CEBPA,TCF12,ARID3A,SPI1,FOXA3,NFATC1,TAL1,NFE2,TFAP2C,ESR1,STAT5A,BACH1,MYBL2,GATA1
GO: Biological Process	GO:1902680	positive regulation of RNA biosynthetic process		4.715e-18	7.359e-15	1.84e-15	1.459e-14	22	1262	GATA2,GATA3,CCNT2,SMARCC2,SP1,POU2F2,IRF4,HIF1A,CEBPA,TCF12,ARID3A,SPI1,FOXA3,NFATC1,TAL1,NFE2,TFAP2C,ESR1,STAT5A,BACH1,MYBL2,GATA1
GO: Biological Process	GO:0051254	positive regulation of RNA metabolic process		6.817e-18	1.064e-14	2.128e-15	1.688e-14	22	1284	GATA2,GATA3,CCNT2,SMARCC2,SP1,POU2F2,IRF4,HIF1A,CEBPA,TCF12,ARID3A,SPI1,FOXA3,NFATC1,TAL1,NFE2,TFAP2C,ESR1,STAT5A,BACH1,MYBL2,GATA1
GO: Biological Process	GO:0010628	positive regulation of gene expression		1.49e-17	2.326e-14	3.877e-15	3.075e-14	22	1332	GATA2,GATA3,CCNT2,SMARCC2,SP1,POU2F2,IRF4,HIF1A,CEBPA,TCF12,ARID3A,SPI1,FOXA3,NFATC1,TAL1,NFE2,TFAP2C,ESR1,STAT5A,BACH1,MYBL2,GATA1
GO: Biological Process	GO:0010557	positive regulation of macromolecule biosynthetic process		7.36e-17	1.149e-13	1.641e-14	1.302e-13	22	1436	GATA2,GATA3,CCNT2,SMARCC2,SP1,POU2F2,IRF4,HIF1A,CEBPA,TCF12,ARID3A,SPI1,FOXA3,NFATC1,TAL1,NFE2,TFAP2C,ESR1,STAT5A,BACH1,MYBL2,GATA1
GO: Biological Process	GO:0045935	positive regulation of nucleobase-containing compound metabolic process		8.78e-17	1.371e-13	1.713e-14	1.359e-13	22	1448	GATA2,GATA3,CCNT2,SMARCC2,SP1,POU2F2,IRF4,HIF1A,CEBPA,TCF12,ARID3A,SPI1,FOXA3,NFATC1,TAL1,NFE2,TFAP2C,ESR1,STAT5A,BACH1,MYBL2,GATA1
GO: Biological Process	GO:0045944	positive regulation of transcription from RNA polymerase II promoter		1.391e-16	2.172e-13	2.305e-14	1.828e-13	19	922	GATA2,GATA3,CCNT2,SP1,IRF4,HIF1A,CEBPA,TCF12,ARID3A,SPI1,FOXA3,NFATC1,TAL1,TFAP2C,ESR1,STAT5A,BACH1,MYBL2,GATA1
GO: Biological Process	GO:0051173	positive regulation of nitrogen compound metabolic process		1.477e-16	2.305e-13	2.305e-14	1.828e-13	22	1484	GATA2,GATA3,CCNT2,SMARCC2,SP1,POU2F2,IRF4,HIF1A,CEBPA,TCF12,ARID3A,SPI1,FOXA3,NFATC1,TAL1,NFE2,TFAP2C,ESR1,STAT5A,BACH1,MYBL2,GATA1
GO: Biological Process	GO:0031328	positive regulation of cellular biosynthetic process		3.556e-16	5.551e-13	5.046e-14	4.002e-13	22	1547	GATA2,GATA3,CCNT2,SMARCC2,SP1,POU2F2,IRF4,HIF1A,CEBPA,TCF12,ARID3A,SPI1,FOXA3,NFATC1,TAL1,NFE2,TFAP2C,ESR1,STAT5A,BACH1,MYBL2,GATA1
GO: Biological Process	GO:0009891	positive regulation of biosynthetic process		5.404e-16	8.436e-13	7.03e-14	5.575e-13	22	1578	GATA2,GATA3,CCNT2,SMARCC2,SP1,POU2F2,IRF4,HIF1A,CEBPA,TCF12,ARID3A,SPI1,FOXA3,NFATC1,TAL1,NFE2,TFAP2C,ESR1,STAT5A,BACH1,MYBL2,GATA1
GO: Biological Process	GO:1902679	negative regulation of RNA biosynthetic process		4.537e-12	7.082e-09	5.447e-10	4.32e-09	16	1005	GATA2,GATA3,SMARCC2,ZNF263,HIF1A,ELK4,ZBTB33,CEBPA,RUNX3,SPI1,FOXA3,TAL1,TFAP2C,BACH1,HDAC8,GATA1
GO: Biological Process	GO:0051253	negative regulation of RNA metabolic process		7.506e-12	1.172e-08	8.369e-10	6.637e-09	16	1039	GATA2,GATA3,SMARCC2,ZNF263,HIF1A,ELK4,ZBTB33,CEBPA,RUNX3,SPI1,FOXA3,TAL1,TFAP2C,BACH1,HDAC8,GATA1
GO: Biological Process	GO:0030218	erythrocyte differentiation		1.55e-11	2.42e-08	1.606e-09	1.273e-08	8	107	GATA2,GATA3,SP1,HIF1A,SPI1,TAL1,STAT5A,GATA1
GO: Biological Process	GO:0030099	myeloid cell differentiation		1.646e-11	2.569e-08	1.606e-09	1.273e-08	11	346	GATA2,GATA3,SP1,IRF4,HIF1A,CEBPA,SPI1,NFATC1,TAL1,STAT5A,GATA1
GO: Biological Process	GO:0010629	negative regulation of gene expression		2.422e-11	3.781e-08	2.224e-09	1.764e-08	16	1123	GATA2,GATA3,SMARCC2,ZNF263,ELK4,ZBTB33,CEBPA,RUNX3,SPI1,FOXA3,TAL1,TFAP2C,ESR1,BACH1,HDAC8,GATA1
GO: Biological Process	GO:0034101	erythrocyte homeostasis		2.988e-11	4.664e-08	2.591e-09	2.055e-08	8	116	GATA2,GATA3,SP1,HIF1A,SPI1,TAL1,STAT5A,GATA1
GO: Biological Process	GO:0045934	negative regulation of nucleobase-containing compound metabolic process		3.24e-11	5.058e-08	2.662e-09	2.111e-08	16	1145	GATA2,GATA3,SMARCC2,ZNF263,HIF1A,ELK4,ZBTB33,CEBPA,RUNX3,SPI1,FOXA3,TAL1,TFAP2C,BACH1,HDAC8,GATA1
GO: Biological Process	GO:0010558	negative regulation of macromolecule biosynthetic process		3.989e-11	6.228e-08	3.114e-09	2.469e-08	16	1161	GATA2,GATA3,SMARCC2,ZNF263,HIF1A,ELK4,ZBTB33,CEBPA,RUNX3,SPI1,FOXA3,TAL1,TFAP2C,BACH1,HDAC8,GATA1
GO: Biological Process	GO:0051172	negative regulation of nitrogen compound metabolic process		4.365e-11	6.814e-08	3.232e-09	2.563e-08	16	1168	GATA2,GATA3,SMARCC2,ZNF263,HIF1A,ELK4,ZBTB33,CEBPA,RUNX3,SPI1,FOXA3,TAL1,TFAP2C,BACH1,HDAC8,GATA1
GO: Biological Process	GO:0045646	regulation of erythrocyte differentiation		4.555e-11	7.11e-08	3.232e-09	2.563e-08	6	36	GATA2,HIF1A,SPI1,TAL1,STAT5A,GATA1
GO: Biological Process	GO:0002573	myeloid leukocyte differentiation		4.895e-11	7.641e-08	3.322e-09	2.635e-08	9	192	GATA2,GATA3,IRF4,CEBPA,SPI1,NFATC1,TAL1,STAT5A,GATA1
GO: Biological Process	GO:0045892	negative regulation of transcription, DNA-templated		5.114e-11	7.983e-08	3.326e-09	2.638e-08	15	985	GATA2,GATA3,SMARCC2,ZNF263,ELK4,ZBTB33,CEBPA,RUNX3,SPI1,FOXA3,TAL1,TFAP2C,BACH1,HDAC8,GATA1
GO: Biological Process	GO:0000122	negative regulation of transcription from RNA polymerase II promoter		6.845e-11	1.069e-07	4.274e-09	3.39e-08	13	664	GATA2,GATA3,SMARCC2,ELK4,CEBPA,RUNX3,SPI1,FOXA3,TAL1,TFAP2C,BACH1,HDAC8,GATA1
GO: Biological Process	GO:0006325	chromatin organization		7.374e-11	1.151e-07	4.386e-09	3.478e-08	13	668	GATA2,GATA3,SMARCC2,IRF4,ELK4,SUPT20H,SPI1,FOXA3,TAL1,NFE2,ESR1,HDAC8,GATA1
GO: Biological Process	GO:0031327	negative regulation of cellular biosynthetic process		7.586e-11	1.184e-07	4.386e-09	3.478e-08	16	1212	GATA2,GATA3,SMARCC2,ZNF263,HIF1A,ELK4,ZBTB33,CEBPA,RUNX3,SPI1,FOXA3,TAL1,TFAP2C,BACH1,HDAC8,GATA1
GO: Biological Process	GO:0009890	negative regulation of biosynthetic process		9.8e-11	1.53e-07	5.464e-09	4.333e-08	16	1233	GATA2,GATA3,SMARCC2,ZNF263,HIF1A,ELK4,ZBTB33,CEBPA,RUNX3,SPI1,FOXA3,TAL1,TFAP2C,BACH1,HDAC8,GATA1
GO: Biological Process	GO:0002262	myeloid cell homeostasis		1.214e-10	1.895e-07	6.534e-09	5.181e-08	8	138	GATA2,GATA3,SP1,HIF1A,SPI1,TAL1,STAT5A,GATA1
GO: Biological Process	GO:2000113	negative regulation of cellular macromolecule biosynthetic process		2.669e-10	4.166e-07	1.389e-08	1.101e-07	15	1108	GATA2,GATA3,SMARCC2,ZNF263,ELK4,ZBTB33,CEBPA,RUNX3,SPI1,FOXA3,TAL1,TFAP2C,BACH1,HDAC8,GATA1
GO: Biological Process	GO:0010605	negative regulation of macromolecule metabolic process		1.376e-09	2.148e-06	6.833e-08	5.419e-07	17	1721	GATA2,GATA3,SMARCC2,ZNF263,HIF1A,ELK4,ZBTB33,CEBPA,RUNX3,SPI1,FOXA3,TAL1,TFAP2C,ESR1,BACH1,HDAC8,GATA1
GO: Biological Process	GO:0031324	negative regulation of cellular metabolic process		1.401e-09	2.186e-06	6.833e-08	5.419e-07	17	1723	GATA2,GATA3,SMARCC2,ZNF263,HIF1A,ELK4,ZBTB33,CEBPA,RUNX3,SPI1,FOXA3,TAL1,TFAP2C,ESR1,BACH1,HDAC8,GATA1
GO: Biological Process	GO:0051276	chromosome organization		1.966e-09	3.068e-06	9.298e-08	7.374e-07	13	873	GATA2,GATA3,SMARCC2,IRF4,ELK4,SUPT20H,SPI1,FOXA3,TAL1,NFE2,ESR1,HDAC8,GATA1
GO: Biological Process	GO:0030097	hemopoiesis		4.886e-09	7.626e-06	2.243e-07	1.779e-06	12	757	GATA2,GATA3,SP1,POU2F2,IRF4,HIF1A,CEBPA,SPI1,NFATC1,TAL1,STAT5A,GATA1
GO: Biological Process	GO:0009892	negative regulation of metabolic process		5.348e-09	8.348e-06	2.385e-07	1.891e-06	17	1880	GATA2,GATA3,SMARCC2,ZNF263,HIF1A,ELK4,ZBTB33,CEBPA,RUNX3,SPI1,FOXA3,TAL1,TFAP2C,ESR1,BACH1,HDAC8,GATA1
GO: Biological Process	GO:0048608	reproductive structure development		6.223e-09	9.714e-06	2.698e-07	2.14e-06	10	459	GATA2,GATA3,SP1,HIF1A,CEBPA,NFE2,TFAP2C,ESR1,STAT5A,GATA1
GO: Biological Process	GO:0002521	leukocyte differentiation		6.76e-09	1.055e-05	2.777e-07	2.202e-06	10	463	GATA2,GATA3,POU2F2,IRF4,CEBPA,SPI1,NFATC1,TAL1,STAT5A,GATA1
GO: Biological Process	GO:0061458	reproductive system development		6.76e-09	1.055e-05	2.777e-07	2.202e-06	10	463	GATA2,GATA3,SP1,HIF1A,CEBPA,NFE2,TFAP2C,ESR1,STAT5A,GATA1
GO: Biological Process	GO:0048872	homeostasis of number of cells		7.745e-09	1.209e-05	3.1e-07	2.458e-06	8	233	GATA2,GATA3,SP1,HIF1A,SPI1,TAL1,STAT5A,GATA1
GO: Biological Process	GO:0048534	hematopoietic or lymphoid organ development		8.457e-09	1.32e-05	3.3e-07	2.617e-06	12	795	GATA2,GATA3,SP1,POU2F2,IRF4,HIF1A,CEBPA,SPI1,NFATC1,TAL1,STAT5A,GATA1
GO: Biological Process	GO:0048469	cell maturation		1.294e-08	2.02e-05	4.927e-07	3.908e-06	7	158	GATA2,GATA3,POU2F2,HIF1A,CEBPA,RUNX3,TAL1
GO: Biological Process	GO:0002520	immune system development		1.482e-08	2.313e-05	5.507e-07	4.368e-06	12	836	GATA2,GATA3,SP1,POU2F2,IRF4,HIF1A,CEBPA,SPI1,NFATC1,TAL1,STAT5A,GATA1
GO: Biological Process	GO:0003006	developmental process involved in reproduction		1.571e-08	2.452e-05	5.703e-07	4.523e-06	11	663	GATA2,GATA3,SIX5,SP1,HIF1A,CEBPA,NFE2,TFAP2C,ESR1,STAT5A,GATA1
GO: Biological Process	GO:0045165	cell fate commitment		1.878e-08	2.931e-05	6.662e-07	5.283e-06	8	261	GATA2,GATA3,SMARCC2,IRF4,FOXA3,TAL1,TFAP2C,GATA1
GO: Biological Process	GO:0048732	gland development		5.102e-08	7.964e-05	1.77e-06	1.403e-05	9	424	GATA2,GATA3,SP1,HIF1A,CEBPA,FOXA3,TFAP2C,ESR1,STAT5A
GO: Biological Process	GO:0060216	definitive hemopoiesis		5.586e-08	8.72e-05	1.855e-06	1.471e-05	4	21	GATA2,SP1,TAL1,GATA1
GO: Biological Process	GO:0045648	positive regulation of erythrocyte differentiation		5.586e-08	8.72e-05	1.855e-06	1.471e-05	4	21	GATA2,HIF1A,TAL1,GATA1
GO: Biological Process	GO:0048468	cell development		8.821e-08	0.0001377	2.869e-06	2.275e-05	16	1970	GATA2,GATA3,SIX5,POU2F2,HIF1A,CEBPA,TCF12,RUNX3,SPI1,PBX3,FOXA3,NFATC1,TAL1,TFAP2C,ESR1,GATA1
GO: Biological Process	GO:0060374	mast cell differentiation		1.133e-07	0.0001769	3.61e-06	2.863e-05	3	6	GATA3,TAL1,STAT5A
GO: Biological Process	GO:0035162	embryonic hemopoiesis		1.894e-07	0.0002956	5.912e-06	4.689e-05	4	28	GATA3,HIF1A,TAL1,GATA1
GO: Biological Process	GO:0061180	mammary gland epithelium development		2.44e-07	0.0003808	7.467e-06	5.922e-05	5	75	GATA3,HIF1A,TFAP2C,ESR1,STAT5A
GO: Biological Process	GO:0021700	developmental maturation		2.766e-07	0.0004317	8.303e-06	6.585e-05	7	247	GATA2,GATA3,POU2F2,HIF1A,CEBPA,RUNX3,TAL1
GO: Biological Process	GO:0045639	positive regulation of myeloid cell differentiation		3.169e-07	0.0004947	9.334e-06	7.403e-05	5	79	GATA2,HIF1A,TAL1,STAT5A,GATA1
GO: Biological Process	GO:0030851	granulocyte differentiation		3.309e-07	0.0005165	9.565e-06	7.585e-05	4	32	GATA2,SPI1,TAL1,GATA1
GO: Biological Process	GO:0016568	chromatin modification		3.967e-07	0.0006193	1.126e-05	8.93e-05	9	540	GATA2,GATA3,SMARCC2,IRF4,ELK4,SPI1,FOXA3,ESR1,HDAC8
GO: Biological Process	GO:0002244	hematopoietic progenitor cell differentiation		4.064e-07	0.0006344	1.133e-05	8.985e-05	6	159	GATA2,GATA3,SP1,SPI1,TAL1,GATA1
GO: Biological Process	GO:0044702	single organism reproductive process		4.25e-07	0.0006634	1.164e-05	9.231e-05	12	1136	GATA2,GATA3,SIX5,SP1,HIF1A,CEBPA,FOXA3,NFE2,TFAP2C,ESR1,STAT5A,GATA1
GO: Biological Process	GO:0001701	in utero embryonic development		4.793e-07	0.0007482	1.29e-05	0.0001023	8	398	GATA2,GATA3,SP1,HIF1A,CEBPA,NFE2,TFAP2C,GATA1
GO: Biological Process	GO:0001892	embryonic placenta development		7.979e-07	0.001245	2.111e-05	0.0001674	5	95	GATA2,SP1,HIF1A,CEBPA,NFE2
GO: Biological Process	GO:0045637	regulation of myeloid cell differentiation		8.98e-07	0.001402	2.33e-05	0.0001847	6	182	GATA2,HIF1A,SPI1,TAL1,STAT5A,GATA1
GO: Biological Process	GO:2000026	regulation of multicellular organismal development		9.103e-07	0.001421	2.33e-05	0.0001847	13	1469	GATA2,GATA3,IRF4,HIF1A,TCF12,SPI1,FOXA3,TAL1,NFE2,TFAP2C,ESR1,STAT5A,GATA1
GO: Biological Process	GO:0048568	embryonic organ development		1.039e-06	0.001621	2.615e-05	0.0002074	8	441	GATA2,GATA3,SP1,HIF1A,CEBPA,TAL1,NFE2,GATA1
GO: Biological Process	GO:0022414	reproductive process		1.384e-06	0.00216	3.429e-05	0.0002719	12	1269	GATA2,GATA3,SIX5,SP1,HIF1A,CEBPA,FOXA3,NFE2,TFAP2C,ESR1,STAT5A,GATA1
GO: Biological Process	GO:0030219	megakaryocyte differentiation		1.754e-06	0.002737	4.277e-05	0.0003392	4	48	GATA2,SP1,TAL1,GATA1
GO: Biological Process	GO:0009790	embryo development		2.028e-06	0.003166	4.83e-05	0.000383	11	1075	GATA2,GATA3,SP1,HIF1A,CEBPA,SUPT20H,FOXA3,TAL1,NFE2,TFAP2C,GATA1
GO: Biological Process	GO:0021877	forebrain neuron fate commitment		2.042e-06	0.003188	4.83e-05	0.000383	3	14	GATA2,SMARCC2,TFAP2C
GO: Biological Process	GO:0045597	positive regulation of cell differentiation		2.412e-06	0.003765	5.619e-05	0.0004456	9	671	GATA2,GATA3,HIF1A,CEBPA,TCF12,FOXA3,TAL1,STAT5A,GATA1
GO: Biological Process	GO:0050793	regulation of developmental process		2.881e-06	0.004497	6.614e-05	0.0005245	14	1912	GATA2,GATA3,IRF4,HIF1A,CEBPA,TCF12,SPI1,FOXA3,TAL1,NFE2,TFAP2C,ESR1,STAT5A,GATA1
GO: Biological Process	GO:0030502	negative regulation of bone mineralization		3.134e-06	0.004892	7.089e-05	0.0005622	3	16	HIF1A,NFE2,GATA1
GO: Biological Process	GO:0035854	eosinophil fate commitment		3.291e-06	0.005137	7.235e-05	0.0005738	2	2	GATA2,GATA1
GO: Biological Process	GO:0030221	basophil differentiation		3.291e-06	0.005137	7.235e-05	0.0005738	2	2	TAL1,GATA1
GO: Biological Process	GO:0045595	regulation of cell differentiation		4.027e-06	0.006287	8.732e-05	0.0006925	12	1405	GATA2,GATA3,IRF4,HIF1A,CEBPA,TCF12,SPI1,FOXA3,TAL1,TFAP2C,STAT5A,GATA1
GO: Biological Process	GO:0051093	negative regulation of developmental process		4.103e-06	0.006405	8.774e-05	0.0006958	9	716	GATA2,GATA3,HIF1A,SPI1,TAL1,NFE2,TFAP2C,STAT5A,GATA1
GO: Biological Process	GO:0070168	negative regulation of biomineral tissue development		4.555e-06	0.00711	9.608e-05	0.000762	3	18	HIF1A,NFE2,GATA1
GO: Biological Process	GO:0033044	regulation of chromosome organization		6.212e-06	0.009697	0.0001276	0.001012	5	144	GATA2,GATA3,SPI1,TAL1,HDAC8
GO: Biological Process	GO:0030879	mammary gland development		6.212e-06	0.009697	0.0001276	0.001012	5	144	GATA3,HIF1A,TFAP2C,ESR1,STAT5A
GO: Biological Process	GO:0048729	tissue morphogenesis		7.146e-06	0.01116	0.0001449	0.001149	8	572	GATA3,HIF1A,RUNX3,SPI1,TAL1,TFAP2C,ESR1,STAT5A
GO: Biological Process	GO:0048864	stem cell development		7.387e-06	0.01153	0.0001478	0.001172	6	262	GATA2,HIF1A,SPI1,NFATC1,TAL1,TFAP2C
GO: Biological Process	GO:0001890	placenta development		8.616e-06	0.01345	0.0001703	0.00135	5	154	GATA2,SP1,HIF1A,CEBPA,NFE2
GO: Biological Process	GO:0060375	regulation of mast cell differentiation		9.843e-06	0.01537	0.0001921	0.001523	2	3	TAL1,STAT5A
GO: Biological Process	GO:0046661	male sex differentiation		1.037e-05	0.01619	0.0001999	0.001586	5	160	GATA3,TFAP2C,ESR1,STAT5A,GATA1
GO: Biological Process	GO:0048663	neuron fate commitment		1.058e-05	0.01651	0.0002013	0.001597	4	75	GATA2,SMARCC2,FOXA3,TFAP2C
GO: Biological Process	GO:0035295	tube development		1.316e-05	0.02054	0.0002475	0.001963	8	622	GATA2,GATA3,SP1,HIF1A,CEBPA,SPI1,TFAP2C,ESR1
GO: Biological Process	GO:0008285	negative regulation of cell proliferation		1.511e-05	0.02359	0.0002809	0.002227	8	634	GATA2,GATA3,SIX5,CEBPA,RUNX3,FOXA3,ESR1,GATA1
GO: Biological Process	GO:0033598	mammary gland epithelial cell proliferation		1.806e-05	0.02819	0.0003316	0.00263	3	28	GATA3,TFAP2C,ESR1
GO: Biological Process	GO:0043009	chordate embryonic development		1.912e-05	0.02985	0.0003471	0.002753	8	655	GATA2,GATA3,SP1,HIF1A,CEBPA,NFE2,TFAP2C,GATA1
GO: Biological Process	GO:0030222	eosinophil differentiation		1.966e-05	0.0307	0.0003528	0.002798	2	4	GATA2,GATA1
GO: Biological Process	GO:0009792	embryo development ending in birth or egg hatching		2.11e-05	0.03293	0.0003742	0.002968	8	664	GATA2,GATA3,SP1,HIF1A,CEBPA,NFE2,TFAP2C,GATA1
GO: Biological Process	GO:0048863	stem cell differentiation		2.463e-05	0.03845	0.0004321	0.003427	6	324	GATA2,HIF1A,SPI1,NFATC1,TAL1,TFAP2C
GO: Biological Process	GO:0051094	positive regulation of developmental process		2.838e-05	0.0443	0.0004922	0.003904	9	911	GATA2,GATA3,HIF1A,CEBPA,TCF12,FOXA3,TAL1,STAT5A,GATA1
GO: Biological Process	GO:0060750	epithelial cell proliferation involved in mammary gland duct elongation		3.274e-05	0.0511	0.0005504	0.004365	2	5	TFAP2C,ESR1
GO: Biological Process	GO:0030279	negative regulation of ossification		3.274e-05	0.0511	0.0005504	0.004365	3	34	HIF1A,NFE2,GATA1
GO: Biological Process	GO:0042127	regulation of cell proliferation		3.279e-05	0.05119	0.0005504	0.004365	11	1439	GATA2,GATA3,SIX5,HIF1A,CEBPA,RUNX3,FOXA3,TAL1,ESR1,STAT5A,GATA1
GO: Biological Process	GO:0030225	macrophage differentiation		3.896e-05	0.06082	0.000647	0.005131	3	36	GATA2,CEBPA,SPI1
GO: Biological Process	GO:0032844	regulation of homeostatic process		4.045e-05	0.06315	0.0006647	0.005272	6	354	GATA2,HIF1A,SPI1,TAL1,STAT5A,GATA1
GO: Biological Process	GO:1902275	regulation of chromatin organization		4.468e-05	0.06974	0.0007264	0.005761	4	108	GATA2,GATA3,SPI1,TAL1
GO: Biological Process	GO:0009888	tissue development		4.83e-05	0.0754	0.0007733	0.006133	12	1794	GATA3,HIF1A,RUNX3,SPI1,FOXA3,NFATC1,TAL1,NFE2,TFAP2C,ESR1,STAT5A,GATA1
GO: Biological Process	GO:0016570	histone modification		4.871e-05	0.07604	0.0007733	0.006133	6	366	GATA2,GATA3,IRF4,ELK4,SPI1,HDAC8
GO: Biological Process	GO:0060751	branch elongation involved in mammary gland duct branching		4.905e-05	0.07656	0.0007733	0.006133	2	6	TFAP2C,ESR1
GO: Biological Process	GO:0016569	covalent chromatin modification		5.332e-05	0.08323	0.0008291	0.006575	6	372	GATA2,GATA3,IRF4,ELK4,SPI1,HDAC8
GO: Biological Process	GO:2000756	regulation of peptidyl-lysine acetylation		5.364e-05	0.08374	0.0008291	0.006575	3	40	GATA2,SPI1,NFE2
GO: Biological Process	GO:0030182	neuron differentiation		5.93e-05	0.09257	0.0009076	0.007198	10	1257	GATA2,GATA3,SMARCC2,HIF1A,TCF12,RUNX3,PBX3,FOXA3,TAL1,TFAP2C
GO: Biological Process	GO:0097028	dendritic cell differentiation		6.217e-05	0.09705	0.0009423	0.007473	3	42	IRF4,SPI1,GATA1
GO: Biological Process	GO:0048646	anatomical structure formation involved in morphogenesis		6.315e-05	0.09858	0.0009479	0.007517	9	1009	GATA2,GATA3,SP1,HIF1A,SPI1,TAL1,NFE2,TFAP2C,GATA1
GO: Biological Process	GO:1902105	regulation of leukocyte differentiation		6.559e-05	0.1024	0.0009751	0.007733	5	235	GATA2,GATA3,IRF4,TAL1,STAT5A
GO: Biological Process	GO:1901983	regulation of protein acetylation		6.675e-05	0.1042	0.000983	0.007796	3	43	GATA2,SPI1,NFE2
GO: Biological Process	GO:0008406	gonad development		7.39e-05	0.1154	0.001078	0.00855	5	241	GATA3,TFAP2C,ESR1,STAT5A,GATA1
GO: Biological Process	GO:0008283	cell proliferation		7.944e-05	0.124	0.001148	0.009106	12	1887	GATA2,GATA3,SIX5,HIF1A,CEBPA,RUNX3,FOXA3,TAL1,TFAP2C,ESR1,STAT5A,GATA1
GO: Biological Process	GO:0019827	stem cell maintenance		8.405e-05	0.1312	0.001204	0.009546	4	127	GATA2,SPI1,TAL1,TFAP2C
GO: Biological Process	GO:0035019	somatic stem cell maintenance		9.297e-05	0.1451	0.001307	0.01037	3	48	GATA2,SPI1,TFAP2C
GO: Biological Process	GO:0032663	regulation of interleukin-2 production		9.297e-05	0.1451	0.001307	0.01037	3	48	GATA3,IRF4,STAT5A
GO: Biological Process	GO:0008584	male gonad development		0.0001005	0.1569	0.001401	0.01111	4	133	GATA3,TFAP2C,ESR1,GATA1
GO: Biological Process	GO:0048699	generation of neurons		0.0001164	0.1817	0.001608	0.01275	10	1362	GATA2,GATA3,SMARCC2,HIF1A,TCF12,RUNX3,PBX3,FOXA3,TAL1,TFAP2C
GO: Biological Process	GO:0045137	development of primary sexual characteristics		0.0001306	0.2038	0.001781	0.01412	5	272	GATA3,TFAP2C,ESR1,STAT5A,GATA1
GO: Biological Process	GO:0051726	regulation of cell cycle		0.0001312	0.2048	0.001781	0.01412	8	860	GATA3,CCNT2,RUNX3,TAL1,ESR1,STAT5A,HDAC8,MYBL2
GO: Biological Process	GO:0018394	peptidyl-lysine acetylation		0.000133	0.2077	0.00179	0.0142	4	143	GATA2,IRF4,SPI1,NFE2
GO: Biological Process	GO:0032623	interleukin-2 production		0.0001398	0.2182	0.001865	0.01479	3	55	GATA3,IRF4,STAT5A
GO: Biological Process	GO:0060443	mammary gland morphogenesis		0.0001638	0.2557	0.002152	0.01707	3	58	TFAP2C,ESR1,STAT5A
GO: Biological Process	GO:0046546	development of primary male sexual characteristics		0.0001641	0.2561	0.002152	0.01707	4	151	GATA3,TFAP2C,ESR1,GATA1
GO: Biological Process	GO:0002009	morphogenesis of an epithelium		0.0001712	0.2672	0.002227	0.01766	6	460	GATA3,HIF1A,SPI1,TFAP2C,ESR1,STAT5A
GO: Biological Process	GO:0042592	homeostatic process		0.0001774	0.2769	0.002289	0.01815	10	1433	GATA2,GATA3,SP1,HIF1A,SPI1,FOXA3,TAL1,ESR1,STAT5A,GATA1
GO: Biological Process	GO:0022008	neurogenesis		0.0001857	0.2899	0.002376	0.01885	10	1441	GATA2,GATA3,SMARCC2,HIF1A,TCF12,RUNX3,PBX3,FOXA3,TAL1,TFAP2C
GO: Biological Process	GO:0021879	forebrain neuron differentiation		0.0001903	0.2971	0.002415	0.01915	3	61	GATA2,SMARCC2,TFAP2C
GO: Biological Process	GO:0007548	sex differentiation		0.0001967	0.3071	0.002477	0.01964	5	297	GATA3,TFAP2C,ESR1,STAT5A,GATA1
GO: Biological Process	GO:0006473	protein acetylation		0.0002	0.3122	0.002498	0.01981	4	159	GATA2,IRF4,SPI1,NFE2
GO: Biological Process	GO:0030098	lymphocyte differentiation		0.0002225	0.3474	0.002757	0.02187	5	305	GATA3,POU2F2,IRF4,SPI1,STAT5A
GO: Biological Process	GO:0030500	regulation of bone mineralization		0.0002405	0.3754	0.002956	0.02344	3	66	HIF1A,NFE2,GATA1
GO: Biological Process	GO:0032656	regulation of interleukin-13 production		0.000253	0.3949	0.003085	0.02447	2	13	GATA3,IRF4
GO: Biological Process	GO:0002682	regulation of immune system process		0.0002557	0.3992	0.003095	0.02454	9	1212	GATA2,GATA3,IRF4,HIF1A,SPI1,NFATC1,TAL1,STAT5A,GATA1
GO: Biological Process	GO:0050673	epithelial cell proliferation		0.0002622	0.4092	0.003148	0.02497	5	316	GATA3,HIF1A,RUNX3,TFAP2C,ESR1
GO: Biological Process	GO:0021872	forebrain generation of neurons		0.0002862	0.4468	0.003409	0.02703	3	70	GATA2,SMARCC2,TFAP2C
GO: Biological Process	GO:0032616	interleukin-13 production		0.0002948	0.4602	0.003409	0.02703	2	14	GATA3,IRF4
GO: Biological Process	GO:0045086	positive regulation of interleukin-2 biosynthetic process		0.0002948	0.4602	0.003409	0.02703	2	14	IRF4,STAT5A
GO: Biological Process	GO:0051000	positive regulation of nitric-oxide synthase activity		0.0002948	0.4602	0.003409	0.02703	2	14	HIF1A,ESR1
GO: Biological Process	GO:0042789	mRNA transcription from RNA polymerase II promoter		0.0002948	0.4602	0.003409	0.02703	2	14	HIF1A,RUNX3
GO: Biological Process	GO:0070167	regulation of biomineral tissue development		0.0003111	0.4855	0.00357	0.02831	3	72	HIF1A,NFE2,GATA1
GO: Biological Process	GO:0021953	central nervous system neuron differentiation		0.000328	0.512	0.003737	0.02964	4	181	GATA2,SMARCC2,TAL1,TFAP2C
GO: Biological Process	GO:0006333	chromatin assembly or disassembly		0.0003349	0.5228	0.003788	0.03004	4	182	SMARCC2,TAL1,NFE2,HDAC8
GO: Biological Process	GO:0007423	sensory organ development		0.0003489	0.5446	0.003892	0.03087	6	525	GATA2,GATA3,SIX5,SP1,HIF1A,CEBPA
GO: Biological Process	GO:0030278	regulation of ossification		0.0003491	0.5449	0.003892	0.03087	4	184	HIF1A,CEBPA,NFE2,GATA1
GO: Biological Process	GO:0032352	positive regulation of hormone metabolic process		0.0003879	0.6055	0.004294	0.03405	2	16	GATA3,HIF1A
GO: Biological Process	GO:0043543	protein acylation		0.0004102	0.6403	0.004509	0.03576	4	192	GATA2,IRF4,SPI1,NFE2
GO: Biological Process	GO:0060562	epithelial tube morphogenesis		0.0004138	0.6459	0.004517	0.03582	5	349	GATA3,HIF1A,SPI1,TFAP2C,ESR1
GO: Biological Process	GO:0030220	platelet formation		0.0004391	0.6854	0.004694	0.03723	2	17	TAL1,GATA1
GO: Biological Process	GO:0060065	uterus development		0.0004391	0.6854	0.004694	0.03723	2	17	GATA3,ESR1
GO: Biological Process	GO:0009299	mRNA transcription		0.0004391	0.6854	0.004694	0.03723	2	17	HIF1A,RUNX3
GO: Biological Process	GO:0051101	regulation of DNA binding		0.0004561	0.712	0.004844	0.03841	3	82	GATA3,IRF4,GATA1
GO: Biological Process	GO:0007049	cell cycle		0.0004593	0.717	0.004845	0.03842	10	1611	GATA3,CCNT2,RUNX3,NFATC1,TAL1,ESR1,STAT5A,BACH1,HDAC8,MYBL2
GO: Biological Process	GO:0006367	transcription initiation from RNA polymerase II promoter		0.0004786	0.747	0.004969	0.03941	4	200	CCNT2,SP1,GTF2B,ESR1
GO: Biological Process	GO:0002064	epithelial cell development		0.0004876	0.7612	0.004969	0.03941	4	201	GATA3,HIF1A,TFAP2C,ESR1
GO: Biological Process	GO:0006368	transcription elongation from RNA polymerase II promoter		0.0004895	0.7641	0.004969	0.03941	3	84	CCNT2,GTF2B,HIF1A
GO: Biological Process	GO:0032986	protein-DNA complex disassembly		0.0004934	0.7702	0.004969	0.03941	2	18	SMARCC2,NFE2
GO: Biological Process	GO:0002320	lymphoid progenitor cell differentiation		0.0004934	0.7702	0.004969	0.03941	2	18	GATA3,SPI1
GO: Biological Process	GO:0036344	platelet morphogenesis		0.0004934	0.7702	0.004969	0.03941	2	18	TAL1,GATA1
GO: Biological Process	GO:0006337	nucleosome disassembly		0.0004934	0.7702	0.004969	0.03941	2	18	SMARCC2,NFE2
GO: Biological Process	GO:0018205	peptidyl-lysine modification		0.0005062	0.7901	0.005047	0.04003	4	203	GATA2,IRF4,SPI1,NFE2
GO: Biological Process	GO:0035239	tube morphogenesis		0.0005077	0.7924	0.005047	0.04003	5	365	GATA3,HIF1A,SPI1,TFAP2C,ESR1
GO: Biological Process	GO:0045596	negative regulation of cell differentiation		0.0005349	0.835	0.005285	0.04191	6	569	GATA2,GATA3,SPI1,TAL1,TFAP2C,STAT5A
GO: Biological Process	GO:0031498	chromatin disassembly		0.0005508	0.8598	0.005408	0.04289	2	19	SMARCC2,NFE2
GO: Biological Process	GO:0001503	ossification		0.000574	0.8959	0.005582	0.04427	5	375	SP1,HIF1A,CEBPA,NFE2,GATA1
GO: Biological Process	GO:0048598	embryonic morphogenesis		0.0005758	0.8988	0.005582	0.04427	6	577	GATA2,GATA3,SP1,HIF1A,SUPT20H,TAL1
GO: Biological Process	GO:0032770	positive regulation of monooxygenase activity		0.0006113	0.9542	0.005854	0.04643	2	20	HIF1A,ESR1
GO: Biological Process	GO:0045076	regulation of interleukin-2 biosynthetic process		0.0006113	0.9542	0.005854	0.04643	2	20	IRF4,STAT5A
GO: Biological Process	GO:0021510	spinal cord development		0.0006187	0.9657	0.005889	0.0467	3	91	GATA2,PBX3,TAL1
GO: Biological Process	GO:0030855	epithelial cell differentiation		0.0006416	1	0.00607	0.04814	6	589	GATA3,HIF1A,FOXA3,TFAP2C,ESR1,STAT5A
GO: Biological Process	GO:0060602	branch elongation of an epithelium		0.0006749	1	0.006271	0.04973	2	21	TFAP2C,ESR1
GO: Biological Process	GO:0070932	histone H3 deacetylation		0.0006749	1	0.006271	0.04973	2	21	ELK4,HDAC8
GO: Biological Process	GO:0021516	dorsal spinal cord development		0.0006749	1	0.006271	0.04973	2	21	PBX3,TAL1
GO: Biological Process	GO:0045598	regulation of fat cell differentiation		0.0007014	1	0.006478	0.05138	3	95	GATA2,GATA3,CEBPA
GO: Biological Process	GO:0060429	epithelium development		0.0007374	1	0.006691	0.05306	8	1110	GATA3,HIF1A,RUNX3,SPI1,FOXA3,TFAP2C,ESR1,STAT5A
GO: Biological Process	GO:0061377	mammary gland lobule development		0.0007415	1	0.006691	0.05306	2	22	HIF1A,ESR1
GO: Biological Process	GO:0060749	mammary gland alveolus development		0.0007415	1	0.006691	0.05306	2	22	HIF1A,ESR1
GO: Biological Process	GO:0043011	myeloid dendritic cell differentiation		0.0007415	1	0.006691	0.05306	2	22	IRF4,SPI1
GO: Biological Process	GO:0031056	regulation of histone modification		0.0007678	1	0.006888	0.05463	3	98	GATA2,GATA3,SPI1
GO: Biological Process	GO:2000677	regulation of transcription regulatory region DNA binding		0.0008112	1	0.007195	0.05706	2	23	GATA3,GATA1
GO: Biological Process	GO:0042094	interleukin-2 biosynthetic process		0.0008112	1	0.007195	0.05706	2	23	IRF4,STAT5A
GO: Biological Process	GO:0030282	bone mineralization		0.0008381	1	0.007391	0.05862	3	101	HIF1A,NFE2,GATA1
GO: Biological Process	GO:0042035	regulation of cytokine biosynthetic process		0.0008624	1	0.007563	0.05998	3	102	GATA3,IRF4,STAT5A
GO: Biological Process	GO:0001829	trophectodermal cell differentiation		0.0008839	1	0.007708	0.06113	2	24	SP1,TFAP2C
GO: Biological Process	GO:0006352	DNA-templated transcription, initiation		0.0008896	1	0.007715	0.06118	4	236	CCNT2,SP1,GTF2B,ESR1
GO: Biological Process	GO:0002761	regulation of myeloid leukocyte differentiation		0.001073	1	0.009256	0.0734	3	110	GATA2,TAL1,STAT5A
GO: Biological Process	GO:0045580	regulation of T cell differentiation		0.001102	1	0.009401	0.07456	3	111	GATA3,IRF4,STAT5A
GO: Biological Process	GO:0072358	cardiovascular system development		0.001111	1	0.009401	0.07456	7	905	GATA2,GATA3,HIF1A,SPI1,NFATC1,TAL1,NFE2
GO: Biological Process	GO:0072359	circulatory system development		0.001111	1	0.009401	0.07456	7	905	GATA2,GATA3,HIF1A,SPI1,NFATC1,TAL1,NFE2
GO: Biological Process	GO:0060444	branching involved in mammary gland duct morphogenesis		0.00112	1	0.009401	0.07456	2	27	TFAP2C,ESR1
GO: Biological Process	GO:0032673	regulation of interleukin-4 production		0.00112	1	0.009401	0.07456	2	27	GATA3,IRF4
GO: Biological Process	GO:0030856	regulation of epithelial cell differentiation		0.00119	1	0.009879	0.07835	3	114	GATA3,FOXA3,STAT5A
GO: Biological Process	GO:0042089	cytokine biosynthetic process		0.00119	1	0.009879	0.07835	3	114	GATA3,IRF4,STAT5A
GO: Biological Process	GO:0009887	organ morphogenesis		0.001222	1	0.0101	0.08007	7	920	GATA2,GATA3,SP1,HIF1A,RUNX3,ESR1,STAT5A
GO: Biological Process	GO:0050878	regulation of body fluid levels		0.001254	1	0.0103	0.08168	6	670	GATA2,GATA3,HIF1A,NFE2,STAT5A,GATA1
GO: Biological Process	GO:0000278	mitotic cell cycle		0.001277	1	0.01044	0.0828	7	927	NFATC1,TAL1,ESR1,STAT5A,BACH1,HDAC8,MYBL2
GO: Biological Process	GO:0061418	regulation of transcription from RNA polymerase II promoter in response to hypoxia		0.001293	1	0.01051	0.08335	2	29	HIF1A,BACH1
GO: Biological Process	GO:0042107	cytokine metabolic process		0.001314	1	0.01063	0.08429	3	118	GATA3,IRF4,STAT5A
GO: Biological Process	GO:0001889	liver development		0.001346	1	0.01083	0.08591	3	119	SP1,CEBPA,FOXA3
GO: Biological Process	GO:0006354	DNA-templated transcription, elongation		0.001379	1	0.01104	0.08756	3	120	CCNT2,GTF2B,HIF1A
GO: Biological Process	GO:0022612	gland morphogenesis		0.001412	1	0.01119	0.08876	3	121	TFAP2C,ESR1,STAT5A
GO: Biological Process	GO:0061008	hepaticobiliary system development		0.001412	1	0.01119	0.08876	3	121	SP1,CEBPA,FOXA3
GO: Biological Process	GO:0048821	erythrocyte development		0.001477	1	0.01159	0.0919	2	31	TAL1,GATA1
GO: Biological Process	GO:0001773	myeloid dendritic cell activation		0.001477	1	0.01159	0.0919	2	31	IRF4,SPI1
GO: Biological Process	GO:0060740	prostate gland epithelium morphogenesis		0.001574	1	0.01228	0.09742	2	32	ESR1,STAT5A
GO: Biological Process	GO:1902589	single-organism organelle organization		0.001582	1	0.01229	0.09745	10	1887	GATA2,GATA3,SMARCC2,IRF4,ELK4,SPI1,NFE2,ESR1,HDAC8,MYBL2
GO: Biological Process	GO:0043370	regulation of CD4-positive, alpha-beta T cell differentiation		0.001674	1	0.01281	0.1016	2	33	GATA3,IRF4
GO: Biological Process	GO:0003401	axis elongation		0.001674	1	0.01281	0.1016	2	33	TFAP2C,ESR1
GO: Biological Process	GO:0032633	interleukin-4 production		0.001674	1	0.01281	0.1016	2	33	GATA3,IRF4
GO: Biological Process	GO:0031214	biomineral tissue development		0.001735	1	0.01314	0.1042	3	130	HIF1A,NFE2,GATA1
GO: Biological Process	GO:0060512	prostate gland morphogenesis		0.001776	1	0.01314	0.1042	2	34	ESR1,STAT5A
GO: Biological Process	GO:2000607	negative regulation of cell proliferation involved in mesonephros development		0.001843	1	0.01314	0.1042	1	1	GATA3
GO: Biological Process	GO:2000701	glial cell-derived neurotrophic factor receptor signaling pathway involved in ureteric bud formation		0.001843	1	0.01314	0.1042	1	1	GATA3
GO: Biological Process	GO:2000733	regulation of glial cell-derived neurotrophic factor receptor signaling pathway involved in ureteric bud formation		0.001843	1	0.01314	0.1042	1	1	GATA3
GO: Biological Process	GO:2000734	negative regulation of glial cell-derived neurotrophic factor receptor signaling pathway involved in ureteric bud formation		0.001843	1	0.01314	0.1042	1	1	GATA3
GO: Biological Process	GO:0021502	neural fold elevation formation		0.001843	1	0.01314	0.1042	1	1	HIF1A
GO: Biological Process	GO:0007388	posterior compartment specification		0.001843	1	0.01314	0.1042	1	1	PBX3
GO: Biological Process	GO:2000703	negative regulation of fibroblast growth factor receptor signaling pathway involved in ureteric bud formation		0.001843	1	0.01314	0.1042	1	1	GATA3
GO: Biological Process	GO:0060217	hemangioblast cell differentiation		0.001843	1	0.01314	0.1042	1	1	TAL1
GO: Biological Process	GO:0060376	positive regulation of mast cell differentiation		0.001843	1	0.01314	0.1042	1	1	STAT5A
GO: Biological Process	GO:2000606	regulation of cell proliferation involved in mesonephros development		0.001843	1	0.01314	0.1042	1	1	GATA3
GO: Biological Process	GO:0007387	anterior compartment pattern formation		0.001843	1	0.01314	0.1042	1	1	PBX3
GO: Biological Process	GO:2000699	fibroblast growth factor receptor signaling pathway involved in ureteric bud formation		0.001843	1	0.01314	0.1042	1	1	GATA3
GO: Biological Process	GO:2000702	regulation of fibroblast growth factor receptor signaling pathway involved in ureteric bud formation		0.001843	1	0.01314	0.1042	1	1	GATA3
GO: Biological Process	GO:0043388	positive regulation of DNA binding		0.001882	1	0.01323	0.1049	2	35	GATA3,IRF4
GO: Biological Process	GO:0001825	blastocyst formation		0.001882	1	0.01323	0.1049	2	35	SP1,TFAP2C
GO: Biological Process	GO:0032350	regulation of hormone metabolic process		0.001882	1	0.01323	0.1049	2	35	GATA3,HIF1A
GO: Biological Process	GO:0060284	regulation of cell development		0.001928	1	0.01347	0.1068	6	729	GATA2,GATA3,HIF1A,TCF12,FOXA3,TAL1
GO: Biological Process	GO:0016573	histone acetylation		0.001933	1	0.01347	0.1068	3	135	GATA2,IRF4,SPI1
GO: Biological Process	GO:0035065	regulation of histone acetylation		0.00199	1	0.01381	0.1095	2	36	GATA2,SPI1
GO: Biological Process	GO:0035270	endocrine system development		0.002015	1	0.01392	0.1104	3	137	GATA2,GATA3,FOXA3
GO: Biological Process	GO:0043010	camera-type eye development		0.002047	1	0.01403	0.1112	4	296	GATA3,SIX5,SP1,HIF1A
GO: Biological Process	GO:0045619	regulation of lymphocyte differentiation		0.002058	1	0.01403	0.1112	3	138	GATA3,IRF4,STAT5A
GO: Biological Process	GO:0018393	internal peptidyl-lysine acetylation		0.002058	1	0.01403	0.1112	3	138	GATA2,IRF4,SPI1
GO: Biological Process	GO:0050999	regulation of nitric-oxide synthase activity		0.002101	1	0.0142	0.1126	2	37	HIF1A,ESR1
GO: Biological Process	GO:2000514	regulation of CD4-positive, alpha-beta T cell activation		0.002101	1	0.0142	0.1126	2	37	GATA3,IRF4
GO: Biological Process	GO:0048562	embryonic organ morphogenesis		0.002202	1	0.01482	0.1175	4	302	GATA2,GATA3,SP1,HIF1A
GO: Biological Process	GO:0051353	positive regulation of oxidoreductase activity		0.002215	1	0.01484	0.1177	2	38	HIF1A,ESR1
GO: Biological Process	GO:0033043	regulation of organelle organization		0.002256	1	0.01505	0.1193	6	752	GATA2,GATA3,SPI1,TAL1,ESR1,HDAC8
GO: Biological Process	GO:0006475	internal protein amino acid acetylation		0.002277	1	0.01512	0.1199	3	143	GATA2,IRF4,SPI1
GO: Biological Process	GO:0060603	mammary gland duct morphogenesis		0.002332	1	0.01536	0.1218	2	39	TFAP2C,ESR1
GO: Biological Process	GO:0045058	T cell selection		0.002332	1	0.01536	0.1218	2	39	GATA3,IRF4
GO: Biological Process	GO:0002294	CD4-positive, alpha-beta T cell differentiation involved in immune response		0.002452	1	0.01588	0.126	2	40	GATA3,IRF4
GO: Biological Process	GO:0043618	regulation of transcription from RNA polymerase II promoter in response to stress		0.002452	1	0.01588	0.126	2	40	HIF1A,BACH1
GO: Biological Process	GO:0042093	T-helper cell differentiation		0.002452	1	0.01588	0.126	2	40	GATA3,IRF4
GO: Biological Process	GO:0045599	negative regulation of fat cell differentiation		0.002452	1	0.01588	0.126	2	40	GATA2,GATA3
GO: Biological Process	GO:0071345	cellular response to cytokine stimulus		0.002597	1	0.01675	0.1329	5	527	GATA3,IRF4,HIF1A,CEBPA,STAT5A
GO: Biological Process	GO:0007595	lactation		0.002701	1	0.01728	0.137	2	42	HIF1A,STAT5A
GO: Biological Process	GO:0002293	alpha-beta T cell differentiation involved in immune response		0.002701	1	0.01728	0.137	2	42	GATA3,IRF4
GO: Biological Process	GO:0001655	urogenital system development		0.002808	1	0.01789	0.1419	4	323	GATA2,GATA3,ESR1,STAT5A
GO: Biological Process	GO:0002287	alpha-beta T cell activation involved in immune response		0.002829	1	0.01795	0.1424	2	43	GATA3,IRF4
GO: Biological Process	GO:0048609	multicellular organismal reproductive process		0.002923	1	0.01848	0.1465	6	792	SIX5,SP1,HIF1A,FOXA3,ESR1,STAT5A
GO: Biological Process	GO:0002292	T cell differentiation involved in immune response		0.002961	1	0.01856	0.1472	2	44	GATA3,IRF4
GO: Biological Process	GO:0045931	positive regulation of mitotic cell cycle		0.002961	1	0.01856	0.1472	2	44	TAL1,STAT5A
GO: Biological Process	GO:0043620	regulation of DNA-templated transcription in response to stress		0.003232	1	0.02018	0.16	2	46	HIF1A,BACH1
GO: Biological Process	GO:0032504	multicellular organism reproduction		0.003329	1	0.0207	0.1642	6	813	SIX5,SP1,HIF1A,FOXA3,ESR1,STAT5A
GO: Biological Process	GO:0001709	cell fate determination		0.003371	1	0.02083	0.1652	2	47	GATA2,GATA3
GO: Biological Process	GO:0001654	eye development		0.003376	1	0.02083	0.1652	4	340	GATA3,SIX5,SP1,HIF1A
GO: Biological Process	GO:0032768	regulation of monooxygenase activity		0.003514	1	0.02094	0.1661	2	48	HIF1A,ESR1
GO: Biological Process	GO:0046637	regulation of alpha-beta T cell differentiation		0.003514	1	0.02094	0.1661	2	48	GATA3,IRF4
GO: Biological Process	GO:0001568	blood vessel development		0.003531	1	0.02094	0.1661	5	566	GATA2,HIF1A,SPI1,TAL1,NFE2
GO: Biological Process	GO:0033274	response to vitamin B2		0.003676	1	0.02094	0.1661	1	2	CEBPA
GO: Biological Process	GO:0035898	parathyroid hormone secretion		0.003676	1	0.02094	0.1661	1	2	GATA3
GO: Biological Process	GO:0090241	negative regulation of histone H4 acetylation		0.003676	1	0.02094	0.1661	1	2	SPI1
GO: Biological Process	GO:0002380	immunoglobulin secretion involved in immune response		0.003676	1	0.02094	0.1661	1	2	POU2F2
GO: Biological Process	GO:2000664	positive regulation of interleukin-5 secretion		0.003676	1	0.02094	0.1661	1	2	GATA3
GO: Biological Process	GO:0045082	positive regulation of interleukin-10 biosynthetic process		0.003676	1	0.02094	0.1661	1	2	IRF4
GO: Biological Process	GO:0070368	positive regulation of hepatocyte differentiation		0.003676	1	0.02094	0.1661	1	2	FOXA3
GO: Biological Process	GO:0045368	positive regulation of interleukin-13 biosynthetic process		0.003676	1	0.02094	0.1661	1	2	IRF4
GO: Biological Process	GO:2000667	positive regulation of interleukin-13 secretion		0.003676	1	0.02094	0.1661	1	2	GATA3
GO: Biological Process	GO:0061289	Wnt signaling pathway involved in kidney development		0.003676	1	0.02094	0.1661	1	2	GATA3
GO: Biological Process	GO:0060995	cell-cell signaling involved in kidney development		0.003676	1	0.02094	0.1661	1	2	GATA3
GO: Biological Process	GO:0060598	dichotomous subdivision of terminal units involved in mammary gland duct morphogenesis		0.003676	1	0.02094	0.1661	1	2	TFAP2C
GO: Biological Process	GO:0045799	positive regulation of chromatin assembly or disassembly		0.003676	1	0.02094	0.1661	1	2	TAL1
GO: Biological Process	GO:0000117	regulation of transcription involved in G2/M transition of mitotic cell cycle		0.003676	1	0.02094	0.1661	1	2	BACH1
GO: Biological Process	GO:0061290	canonical Wnt signaling pathway involved in metanephric kidney development		0.003676	1	0.02094	0.1661	1	2	GATA3
GO: Biological Process	GO:2000683	regulation of cellular response to X-ray		0.003676	1	0.02094	0.1661	1	2	GATA3
GO: Biological Process	GO:0072204	cell-cell signaling involved in metanephros development		0.003676	1	0.02094	0.1661	1	2	GATA3
GO: Biological Process	GO:0045366	regulation of interleukin-13 biosynthetic process		0.003676	1	0.02094	0.1661	1	2	IRF4
GO: Biological Process	GO:0050767	regulation of neurogenesis		0.003694	1	0.02097	0.1663	5	572	GATA2,GATA3,HIF1A,TCF12,FOXA3
GO: Biological Process	GO:2000107	negative regulation of leukocyte apoptotic process		0.003958	1	0.02239	0.1775	2	51	HIF1A,STAT5A
GO: Biological Process	GO:0000904	cell morphogenesis involved in differentiation		0.004026	1	0.02269	0.1799	6	845	GATA3,HIF1A,RUNX3,NFATC1,TAL1,GATA1
GO: Biological Process	GO:0046649	lymphocyte activation		0.004184	1	0.02349	0.1863	5	589	GATA3,POU2F2,IRF4,SPI1,STAT5A
GO: Biological Process	GO:0001816	cytokine production		0.004214	1	0.02358	0.187	5	590	GATA3,IRF4,HIF1A,RUNX3,STAT5A
GO: Biological Process	GO:0030850	prostate gland development		0.004268	1	0.02371	0.188	2	53	ESR1,STAT5A
GO: Biological Process	GO:0043967	histone H4 acetylation		0.004268	1	0.02371	0.188	2	53	IRF4,SPI1
GO: Biological Process	GO:0007417	central nervous system development		0.004363	1	0.02401	0.1904	6	859	GATA2,SMARCC2,HIF1A,PBX3,TAL1,TFAP2C
GO: Biological Process	GO:0006915	apoptotic process		0.004364	1	0.02401	0.1904	9	1806	GATA3,HIF1A,RUNX3,SPI1,ESR1,STAT5A,LGALS7,LGALS14,GATA1
GO: Biological Process	GO:0001944	vasculature development		0.004368	1	0.02401	0.1904	5	595	GATA2,HIF1A,SPI1,TAL1,NFE2
GO: Biological Process	GO:0048754	branching morphogenesis of an epithelial tube		0.004422	1	0.02408	0.191	3	181	SPI1,TFAP2C,ESR1
GO: Biological Process	GO:0043367	CD4-positive, alpha-beta T cell differentiation		0.004427	1	0.02408	0.191	2	54	GATA3,IRF4
GO: Biological Process	GO:0043966	histone H3 acetylation		0.004427	1	0.02408	0.191	2	54	IRF4,SPI1
GO: Biological Process	GO:0007565	female pregnancy		0.004491	1	0.02426	0.1924	3	182	SP1,ESR1,STAT5A
GO: Biological Process	GO:0045444	fat cell differentiation		0.004491	1	0.02426	0.1924	3	182	GATA2,GATA3,CEBPA
GO: Biological Process	GO:0021515	cell differentiation in spinal cord		0.004754	1	0.02559	0.2029	2	56	GATA2,TAL1
GO: Biological Process	GO:0012501	programmed cell death		0.004799	1	0.02575	0.2042	9	1832	GATA3,HIF1A,RUNX3,SPI1,ESR1,STAT5A,LGALS7,LGALS14,GATA1
GO: Biological Process	GO:0016575	histone deacetylation		0.004921	1	0.02622	0.2079	2	57	ELK4,HDAC8
GO: Biological Process	GO:0031929	TOR signaling		0.004921	1	0.02622	0.2079	2	57	GATA3,HIF1A
GO: Biological Process	GO:0071310	cellular response to organic substance		0.00494	1	0.02623	0.208	9	1840	GATA3,CCNT2,SP1,IRF4,HIF1A,CEBPA,ESR1,STAT5A,GATA1
GO: Biological Process	GO:0048839	inner ear development		0.004989	1	0.0264	0.2093	3	189	GATA2,GATA3,CEBPA
GO: Biological Process	GO:0030900	forebrain development		0.005011	1	0.02643	0.2096	4	380	GATA2,SMARCC2,HIF1A,TFAP2C
GO: Biological Process	GO:0061515	myeloid cell development		0.005091	1	0.02676	0.2122	2	58	TAL1,GATA1
GO: Biological Process	GO:0035710	CD4-positive, alpha-beta T cell activation		0.005263	1	0.02693	0.2136	2	59	GATA3,IRF4
GO: Biological Process	GO:0033026	negative regulation of mast cell apoptotic process		0.005509	1	0.02693	0.2136	1	3	STAT5A
GO: Biological Process	GO:0070366	regulation of hepatocyte differentiation		0.005509	1	0.02693	0.2136	1	3	FOXA3
GO: Biological Process	GO:2000611	positive regulation of thyroid hormone generation		0.005509	1	0.02693	0.2136	1	3	GATA3
GO: Biological Process	GO:0090579	dsDNA loop formation		0.005509	1	0.02693	0.2136	1	3	GATA1
GO: Biological Process	GO:0042231	interleukin-13 biosynthetic process		0.005509	1	0.02693	0.2136	1	3	IRF4
GO: Biological Process	GO:0042091	interleukin-10 biosynthetic process		0.005509	1	0.02693	0.2136	1	3	IRF4
GO: Biological Process	GO:0002572	pro-T cell differentiation		0.005509	1	0.02693	0.2136	1	3	GATA3
GO: Biological Process	GO:0060523	prostate epithelial cord elongation		0.005509	1	0.02693	0.2136	1	3	ESR1
GO: Biological Process	GO:0021882	regulation of transcription from RNA polymerase II promoter involved in forebrain neuron fate commitment		0.005509	1	0.02693	0.2136	1	3	SMARCC2
GO: Biological Process	GO:0061419	positive regulation of transcription from RNA polymerase II promoter in response to hypoxia		0.005509	1	0.02693	0.2136	1	3	HIF1A
GO: Biological Process	GO:0046544	development of secondary male sexual characteristics		0.005509	1	0.02693	0.2136	1	3	STAT5A
GO: Biological Process	GO:0070345	negative regulation of fat cell proliferation		0.005509	1	0.02693	0.2136	1	3	GATA2
GO: Biological Process	GO:0070668	positive regulation of mast cell proliferation		0.005509	1	0.02693	0.2136	1	3	STAT5A
GO: Biological Process	GO:0034242	negative regulation of syncytium formation by plasma membrane fusion		0.005509	1	0.02693	0.2136	1	3	NFE2
GO: Biological Process	GO:0045074	regulation of interleukin-10 biosynthetic process		0.005509	1	0.02693	0.2136	1	3	IRF4
GO: Biological Process	GO:0060574	intestinal epithelial cell maturation		0.005509	1	0.02693	0.2136	1	3	HIF1A
GO: Biological Process	GO:0070101	positive regulation of chemokine-mediated signaling pathway		0.005509	1	0.02693	0.2136	1	3	HIF1A
GO: Biological Process	GO:0090202	gene looping		0.005509	1	0.02693	0.2136	1	3	GATA1
GO: Biological Process	GO:0071733	transcriptional activation by promoter-enhancer looping		0.005509	1	0.02693	0.2136	1	3	GATA1
GO: Biological Process	GO:0002248	connective tissue replacement involved in inflammatory response wound healing		0.005509	1	0.02693	0.2136	1	3	HIF1A
GO: Biological Process	GO:0070666	regulation of mast cell proliferation		0.005509	1	0.02693	0.2136	1	3	STAT5A
GO: Biological Process	GO:0034097	response to cytokine		0.00552	1	0.02693	0.2136	5	629	GATA3,IRF4,HIF1A,CEBPA,STAT5A
GO: Biological Process	GO:0042445	hormone metabolic process		0.005836	1	0.02838	0.2251	3	200	GATA3,HIF1A,ESR1
GO: Biological Process	GO:0051960	regulation of nervous system development		0.005935	1	0.02877	0.2282	5	640	GATA2,GATA3,HIF1A,TCF12,FOXA3
GO: Biological Process	GO:0001775	cell activation		0.005958	1	0.02879	0.2283	6	916	GATA3,POU2F2,IRF4,SPI1,STAT5A,GATA1
GO: Biological Process	GO:0019221	cytokine-mediated signaling pathway		0.006106	1	0.02942	0.2333	4	402	IRF4,HIF1A,CEBPA,STAT5A
GO: Biological Process	GO:0043414	macromolecule methylation		0.006332	1	0.03041	0.2412	3	206	GATA3,IRF4,SPI1
GO: Biological Process	GO:0042108	positive regulation of cytokine biosynthetic process		0.006355	1	0.03043	0.2413	2	65	IRF4,STAT5A
GO: Biological Process	GO:0009968	negative regulation of signal transduction		0.006408	1	0.03054	0.2422	6	930	GATA2,GATA3,IRF4,HIF1A,ESR1,GATA1
GO: Biological Process	GO:0030217	T cell differentiation		0.006417	1	0.03054	0.2422	3	207	GATA3,IRF4,STAT5A
GO: Biological Process	GO:0002260	lymphocyte homeostasis		0.006546	1	0.03106	0.2463	2	66	HIF1A,STAT5A
GO: Biological Process	GO:0043523	regulation of neuron apoptotic process		0.00659	1	0.03107	0.2464	3	209	GATA3,HIF1A,ESR1
GO: Biological Process	GO:0001525	angiogenesis		0.006596	1	0.03107	0.2464	4	411	GATA2,HIF1A,SPI1,TAL1
GO: Biological Process	GO:0018193	peptidyl-amino acid modification		0.006608	1	0.03107	0.2464	6	936	GATA2,IRF4,SPI1,NFE2,STAT5A,GATA1
GO: Biological Process	GO:0051241	negative regulation of multicellular organismal process		0.006765	1	0.0313	0.2482	4	414	GATA3,HIF1A,NFE2,GATA1
GO: Biological Process	GO:0006476	protein deacetylation		0.006935	1	0.0313	0.2482	2	68	ELK4,HDAC8
GO: Biological Process	GO:0046634	regulation of alpha-beta T cell activation		0.006935	1	0.0313	0.2482	2	68	GATA3,IRF4
GO: Biological Process	GO:0061138	morphogenesis of a branching epithelium		0.006942	1	0.0313	0.2482	3	213	SPI1,TFAP2C,ESR1
GO: Biological Process	GO:0009611	response to wounding		0.006964	1	0.0313	0.2482	7	1255	GATA2,GATA3,HIF1A,CEBPA,NFE2,STAT5A,GATA1
GO: Biological Process	GO:0043583	ear development		0.007123	1	0.0313	0.2482	3	215	GATA2,GATA3,CEBPA
GO: Biological Process	GO:0002088	lens development in camera-type eye		0.007134	1	0.0313	0.2482	2	69	GATA3,SIX5
GO: Biological Process	GO:0006549	isoleucine metabolic process		0.007339	1	0.0313	0.2482	1	4	STAT5A
GO: Biological Process	GO:0051541	elastin metabolic process		0.007339	1	0.0313	0.2482	1	4	HIF1A
GO: Biological Process	GO:0061030	epithelial cell differentiation involved in mammary gland alveolus development		0.007339	1	0.0313	0.2482	1	4	HIF1A
GO: Biological Process	GO:0060737	prostate gland morphogenetic growth		0.007339	1	0.0313	0.2482	1	4	ESR1
GO: Biological Process	GO:0071922	regulation of cohesin localization to chromatin		0.007339	1	0.0313	0.2482	1	4	HDAC8
GO: Biological Process	GO:2000662	regulation of interleukin-5 secretion		0.007339	1	0.0313	0.2482	1	4	GATA3
GO: Biological Process	GO:2000977	regulation of forebrain neuron differentiation		0.007339	1	0.0313	0.2482	1	4	GATA2
GO: Biological Process	GO:0044027	hypermethylation of CpG island		0.007339	1	0.0313	0.2482	1	4	SPI1
GO: Biological Process	GO:0021898	commitment of multipotent stem cells to neuronal lineage in forebrain		0.007339	1	0.0313	0.2482	1	4	SMARCC2
GO: Biological Process	GO:0033025	regulation of mast cell apoptotic process		0.007339	1	0.0313	0.2482	1	4	STAT5A
GO: Biological Process	GO:0072603	interleukin-5 secretion		0.007339	1	0.0313	0.2482	1	4	GATA3
GO: Biological Process	GO:0072106	regulation of ureteric bud formation		0.007339	1	0.0313	0.2482	1	4	GATA3
GO: Biological Process	GO:0072611	interleukin-13 secretion		0.007339	1	0.0313	0.2482	1	4	GATA3
GO: Biological Process	GO:0060018	astrocyte fate commitment		0.007339	1	0.0313	0.2482	1	4	TAL1
GO: Biological Process	GO:2000665	regulation of interleukin-13 secretion		0.007339	1	0.0313	0.2482	1	4	GATA3
GO: Biological Process	GO:0033024	mast cell apoptotic process		0.007339	1	0.0313	0.2482	1	4	STAT5A
GO: Biological Process	GO:0048799	organ maturation		0.007339	1	0.0313	0.2482	1	4	GATA3
GO: Biological Process	GO:0044026	DNA hypermethylation		0.007339	1	0.0313	0.2482	1	4	SPI1
GO: Biological Process	GO:0071921	cohesin localization to chromatin		0.007339	1	0.0313	0.2482	1	4	HDAC8
GO: Biological Process	GO:0001806	type IV hypersensitivity		0.007339	1	0.0313	0.2482	1	4	GATA3
GO: Biological Process	GO:0072107	positive regulation of ureteric bud formation		0.007339	1	0.0313	0.2482	1	4	GATA3
GO: Biological Process	GO:0033023	mast cell homeostasis		0.007339	1	0.0313	0.2482	1	4	STAT5A
GO: Biological Process	GO:0070662	mast cell proliferation		0.007339	1	0.0313	0.2482	1	4	STAT5A
GO: Biological Process	GO:0010724	regulation of definitive erythrocyte differentiation		0.007339	1	0.0313	0.2482	1	4	GATA1
GO: Biological Process	GO:0061209	cell proliferation involved in mesonephros development		0.007339	1	0.0313	0.2482	1	4	GATA3
GO: Biological Process	GO:0046449	creatinine metabolic process		0.007339	1	0.0313	0.2482	1	4	STAT5A
GO: Biological Process	GO:0035799	ureter maturation		0.007339	1	0.0313	0.2482	1	4	GATA3
GO: Biological Process	GO:0035601	protein deacylation		0.00754	1	0.03207	0.2543	2	71	ELK4,HDAC8
GO: Biological Process	GO:0042060	wound healing		0.00768	1	0.03258	0.2583	5	681	GATA2,GATA3,HIF1A,NFE2,GATA1
GO: Biological Process	GO:0045582	positive regulation of T cell differentiation		0.007746	1	0.03268	0.2592	2	72	GATA3,STAT5A
GO: Biological Process	GO:0003208	cardiac ventricle morphogenesis		0.007746	1	0.03268	0.2592	2	72	GATA3,HIF1A
GO: Biological Process	GO:0002449	lymphocyte mediated immunity		0.007873	1	0.03313	0.2627	3	223	GATA3,POU2F2,STAT5A
GO: Biological Process	GO:0001763	morphogenesis of a branching structure		0.008166	1	0.03424	0.2715	3	226	SPI1,TFAP2C,ESR1
GO: Biological Process	GO:0023057	negative regulation of signaling		0.008181	1	0.03424	0.2715	6	979	GATA2,GATA3,IRF4,HIF1A,ESR1,GATA1
GO: Biological Process	GO:0010648	negative regulation of cell communication		0.00826	1	0.03448	0.2734	6	981	GATA2,GATA3,IRF4,HIF1A,ESR1,GATA1
GO: Biological Process	GO:0045321	leukocyte activation		0.00835	1	0.03476	0.2757	5	695	GATA3,POU2F2,IRF4,SPI1,STAT5A
GO: Biological Process	GO:0002286	T cell activation involved in immune response		0.008598	1	0.03569	0.2831	2	76	GATA3,IRF4
GO: Biological Process	GO:0097285	cell-type specific apoptotic process		0.008685	1	0.03577	0.2837	4	445	GATA3,HIF1A,ESR1,STAT5A
GO: Biological Process	GO:0051402	neuron apoptotic process		0.008874	1	0.03577	0.2837	3	233	GATA3,HIF1A,ESR1
GO: Biological Process	GO:2000177	regulation of neural precursor cell proliferation		0.009039	1	0.03577	0.2837	2	78	GATA2,HIF1A
GO: Biological Process	GO:0051341	regulation of oxidoreductase activity		0.009039	1	0.03577	0.2837	2	78	HIF1A,ESR1
GO: Biological Process	GO:0051098	regulation of binding		0.009083	1	0.03577	0.2837	3	235	GATA3,IRF4,GATA1
GO: Biological Process	GO:0044706	multi-multicellular organism process		0.009083	1	0.03577	0.2837	3	235	SP1,ESR1,STAT5A
GO: Biological Process	GO:0071495	cellular response to endogenous stimulus		0.009126	1	0.03577	0.2837	6	1002	GATA3,CCNT2,SP1,ESR1,STAT5A,GATA1
GO: Biological Process	GO:2000609	regulation of thyroid hormone generation		0.009165	1	0.03577	0.2837	1	5	GATA3
GO: Biological Process	GO:0019896	axon transport of mitochondrion		0.009165	1	0.03577	0.2837	1	5	HIF1A
GO: Biological Process	GO:0072338	cellular lactam metabolic process		0.009165	1	0.03577	0.2837	1	5	STAT5A
GO: Biological Process	GO:1901723	negative regulation of cell proliferation involved in kidney development		0.009165	1	0.03577	0.2837	1	5	GATA3
GO: Biological Process	GO:0007386	compartment pattern specification		0.009165	1	0.03577	0.2837	1	5	PBX3
GO: Biological Process	GO:0048386	positive regulation of retinoic acid receptor signaling pathway		0.009165	1	0.03577	0.2837	1	5	ESR1
GO: Biological Process	GO:0045404	positive regulation of interleukin-4 biosynthetic process		0.009165	1	0.03577	0.2837	1	5	IRF4
GO: Biological Process	GO:0072602	interleukin-4 secretion		0.009165	1	0.03577	0.2837	1	5	GATA3
GO: Biological Process	GO:0045764	positive regulation of cellular amino acid metabolic process		0.009165	1	0.03577	0.2837	1	5	GATA3
GO: Biological Process	GO:0038161	prolactin signaling pathway		0.009165	1	0.03577	0.2837	1	5	STAT5A
GO: Biological Process	GO:0003180	aortic valve morphogenesis		0.009165	1	0.03577	0.2837	1	5	GATA3
GO: Biological Process	GO:0032736	positive regulation of interleukin-13 production		0.009165	1	0.03577	0.2837	1	5	GATA3
GO: Biological Process	GO:0072179	nephric duct formation		0.009165	1	0.03577	0.2837	1	5	GATA3
GO: Biological Process	GO:0032754	positive regulation of interleukin-5 production		0.009165	1	0.03577	0.2837	1	5	GATA3
GO: Biological Process	GO:0000255	allantoin metabolic process		0.009165	1	0.03577	0.2837	1	5	STAT5A
GO: Biological Process	GO:0001922	B-1 B cell homeostasis		0.009165	1	0.03577	0.2837	1	5	HIF1A
GO: Biological Process	GO:0003176	aortic valve development		0.009165	1	0.03577	0.2837	1	5	GATA3
GO: Biological Process	GO:0000003	reproduction		0.009342	1	0.03636	0.2884	6	1007	SIX5,SP1,HIF1A,FOXA3,ESR1,STAT5A
GO: Biological Process	GO:0002460	adaptive immune response based on somatic recombination of immune receptors built from immunoglobulin superfamily domains		0.009402	1	0.03651	0.2895	3	238	GATA3,POU2F2,IRF4
GO: Biological Process	GO:0033077	T cell differentiation in thymus		0.009489	1	0.03667	0.2908	2	80	GATA3,STAT5A
GO: Biological Process	GO:0001824	blastocyst development		0.009489	1	0.03667	0.2908	2	80	SP1,TFAP2C
GO: Biological Process	GO:0010634	positive regulation of epithelial cell migration		0.009718	1	0.03746	0.2971	2	81	GATA3,HIF1A
GO: Biological Process	GO:0046632	alpha-beta T cell differentiation		0.00995	1	0.03826	0.3034	2	82	GATA3,IRF4
GO: Biological Process	GO:0045664	regulation of neuron differentiation		0.01017	1	0.03877	0.3075	4	466	GATA2,GATA3,TCF12,FOXA3
GO: Biological Process	GO:2000106	regulation of leukocyte apoptotic process		0.01018	1	0.03877	0.3075	2	83	HIF1A,STAT5A
GO: Biological Process	GO:0032941	secretion by tissue		0.01018	1	0.03877	0.3075	2	83	HIF1A,STAT5A
GO: Biological Process	GO:0045638	negative regulation of myeloid cell differentiation		0.01018	1	0.03877	0.3075	2	83	GATA2,STAT5A
GO: Biological Process	GO:0007167	enzyme linked receptor protein signaling pathway		0.01029	1	0.03907	0.3099	6	1028	GATA3,CCNT2,SP1,HIF1A,ESR1,STAT5A
GO: Biological Process	GO:0001776	leukocyte homeostasis		0.01042	1	0.03939	0.3124	2	84	HIF1A,STAT5A
GO: Biological Process	GO:0045621	positive regulation of lymphocyte differentiation		0.01042	1	0.03939	0.3124	2	84	GATA3,STAT5A
GO: Biological Process	GO:1901214	regulation of neuron death		0.01074	1	0.03989	0.3164	3	250	GATA3,HIF1A,ESR1
GO: Biological Process	GO:0045347	negative regulation of MHC class II biosynthetic process		0.01099	1	0.03989	0.3164	1	6	SPI1
GO: Biological Process	GO:0032364	oxygen homeostasis		0.01099	1	0.03989	0.3164	1	6	HIF1A
GO: Biological Process	GO:0002246	wound healing involved in inflammatory response		0.01099	1	0.03989	0.3164	1	6	HIF1A
GO: Biological Process	GO:0002069	columnar/cuboidal epithelial cell maturation		0.01099	1	0.03989	0.3164	1	6	HIF1A
GO: Biological Process	GO:0001547	antral ovarian follicle growth		0.01099	1	0.03989	0.3164	1	6	ESR1
GO: Biological Process	GO:0001672	regulation of chromatin assembly or disassembly		0.01099	1	0.03989	0.3164	1	6	TAL1
GO: Biological Process	GO:0035860	glial cell-derived neurotrophic factor receptor signaling pathway		0.01099	1	0.03989	0.3164	1	6	GATA3
GO: Biological Process	GO:1902262	apoptotic process involved in patterning of blood vessels		0.01099	1	0.03989	0.3164	1	6	SPI1
GO: Biological Process	GO:0045402	regulation of interleukin-4 biosynthetic process		0.01099	1	0.03989	0.3164	1	6	IRF4
GO: Biological Process	GO:0090239	regulation of histone H4 acetylation		0.01099	1	0.03989	0.3164	1	6	SPI1
GO: Biological Process	GO:0060745	mammary gland branching involved in pregnancy		0.01099	1	0.03989	0.3164	1	6	ESR1
GO: Biological Process	GO:0042097	interleukin-4 biosynthetic process		0.01099	1	0.03989	0.3164	1	6	IRF4
GO: Biological Process	GO:0030718	germ-line stem cell maintenance		0.01099	1	0.03989	0.3164	1	6	TFAP2C
GO: Biological Process	GO:0033600	negative regulation of mammary gland epithelial cell proliferation		0.01099	1	0.03989	0.3164	1	6	GATA3
GO: Biological Process	GO:0042421	norepinephrine biosynthetic process		0.01099	1	0.03989	0.3164	1	6	GATA3
GO: Biological Process	GO:0097011	cellular response to granulocyte macrophage colony-stimulating factor stimulus		0.01099	1	0.03989	0.3164	1	6	STAT5A
GO: Biological Process	GO:0007389	pattern specification process		0.01117	1	0.04045	0.3208	4	479	HIF1A,SPI1,PBX3,FOXA3
GO: Biological Process	GO:0022603	regulation of anatomical structure morphogenesis		0.01239	1	0.04375	0.347	5	766	GATA2,GATA3,HIF1A,NFE2,ESR1
GO: Biological Process	GO:0010817	regulation of hormone levels		0.0124	1	0.04375	0.347	4	494	GATA3,HIF1A,FOXA3,ESR1
GO: Biological Process	GO:0045666	positive regulation of neuron differentiation		0.0124	1	0.04375	0.347	2	92	TCF12,FOXA3
GO: Biological Process	GO:0022404	molting cycle process		0.0124	1	0.04375	0.347	2	92	RUNX3,TFAP2C
GO: Biological Process	GO:0001942	hair follicle development		0.0124	1	0.04375	0.347	2	92	RUNX3,TFAP2C
GO: Biological Process	GO:0022405	hair cycle process		0.0124	1	0.04375	0.347	2	92	RUNX3,TFAP2C
[truncated: 54 more rows]

## Sheet: Brain6 green
BRAIN 6 GREEN MODULE
[truncated: 244 more rows]

## Sheet: Brain6 brown
BRAIN 6 BROWN MODULE
[truncated: 185 more rows]
