# Supplementary material for: mRNA Transcriptomics of Galectins Unveils Heterogeneous Organization in Mouse and Human Brain
Source: Front Mol Neurosci. 2016 Dec 16;9:139. doi: 10.3389/fnmol.2016.00139 (PMC5159438; doi:10.3389/fnmol.2016.00139)
Supplement: Supplementary file 3 [file Data_Sheet_3.ZIP › Supplementary Tables/S17 Table.xlsx]

## Sheet: Sheet1
Context dependent sorting of Human GO analysis from the list obtained in S16 Table
(No. of worksheets included- 1)
BRAIN 1 TURQUOISE MODULE
Category	ID	Name	Source	p-value						Hit in Query List
GO: Biological Process	GO:0045595	regulation of cell differentiation		3.298e-18						MYC,SOX2,JUNB,JUND,ZEB1,CEBPA,TCF12,CEBPB,FOS,RBP1,GATA2,ETS1,GATA3,SMARCA4,IRF4,IKZF1,MAFF,REST,RUNX2,RUNX1,FOXA2,TAL1,AR,STAT1,LGALS1,STAT3,SMAD2,SMAD3,STAT5A,HDAC1,HDAC2,PML
GO: Biological Process	GO:0050793	regulation of developmental process		4.295e-18						MYC,SOX2,JUNB,JUND,ZEB1,CEBPA,TCF12,CEBPB,FOXP2,NFE2,FOS,RBP1,GATA2,ETS1,GATA3,SMARCA4,IRF4,IKZF1,MAFF,REST,RUNX2,RUNX1,FOXA2,HNF4A,TAL1,AR,RXRA,STAT1,LGALS1,STAT3,SMAD2,SMAD3,STAT5A,HDAC1,HDAC2,PML
GO: Biological Process	GO:0002520	immune system development		8.304e-18						MYC,JUNB,ZEB1,CEBPA,NFATC1,BATF,FOS,RBP1,GATA2,ETS1,GATA3,SMARCA4,IRF4,IKZF1,CHD2,BCL3,REST,RUNX2,RUNX1,TAL1,EPAS1,LGALS1,SMAD3,STAT5A,PML,LGALS8
GO: Biological Process	GO:0030097	hemopoiesis		1.04e-17						MYC,JUNB,ZEB1,CEBPA,NFATC1,BATF,FOS,RBP1,GATA2,ETS1,GATA3,SMARCA4,IRF4,IKZF1,CHD2,BCL3,REST,RUNX2,RUNX1,TAL1,EPAS1,LGALS1,STAT5A,PML,LGALS8
GO: Biological Process	GO:0048534	hematopoietic or lymphoid organ development		3.295e-17						MYC,JUNB,ZEB1,CEBPA,NFATC1,BATF,FOS,RBP1,GATA2,ETS1,GATA3,SMARCA4,IRF4,IKZF1,CHD2,BCL3,REST,RUNX2,RUNX1,TAL1,EPAS1,LGALS1,STAT5A,PML,LGALS8
GO: Biological Process	GO:2000026	regulation of multicellular organismal development		1.219e-16						MYC,SOX2,ZEB1,TCF12,FOXP2,NFE2,FOS,RBP1,GATA2,ETS1,GATA3,IRF4,IKZF1,MAFF,REST,RUNX2,RUNX1,FOXA2,HNF4A,TAL1,AR,RXRA,STAT1,LGALS1,STAT3,SMAD2,SMAD3,STAT5A,HDAC1,HDAC2,PML
GO: Biological Process	GO:0071310	cellular response to organic substance		8.01e-15						MYC,JUNB,ZEB1,CEBPA,CEBPB,BRCA1,FOS,SREBF1,GATA3,SMARCC1,E2F1,IRF4,ATF3,REST,RUNX2,RUNX1,USF1,FOXA2,HNF4A,HMGN3,AR,RXRA,NR2F2,STAT1,LGALS1,STAT3,SMAD2,SMAD3,STAT5A,HDAC1,HDAC2,PML
GO: Biological Process	GO:0048468	cell development		3.243e-09						SOX2,JUND,ZEB1,CEBPA,TCF12,BRCA1,NFATC1,GATA2,GATA3,SMARCA4,REST,RUNX2,RUNX1,FOXA2,PBX3,TAL1,AR,EPAS1,STAT1,LGALS1,STAT3,SMAD2,SMAD3,HDAC1,HDAC2,PML
GO: Biological Process	GO:0060284	regulation of cell development		7.911e-09						SOX2,ZEB1,TCF12,GATA2,GATA3,REST,FOXA2,TAL1,STAT1,LGALS1,STAT3,SMAD2,SMAD3,HDAC1,HDAC2,PML
GO: Biological Process	GO:0009611	response to wounding		1.748e-08						MYC,SOX2,CEBPA,CEBPB,MAFK,NFE2,FOS,GATA2,ETS1,GATA3,MAFF,USF1,FOXA2,HNF4A,LGALS1,STAT3,SMAD3,STAT5A,HDAC1,HDAC2
GO: Biological Process	GO:0002682	regulation of immune system process		5.685e-08						MYC,ZEB1,NFATC1,FOS,RBP1,GATA2,ETS1,GATA3,ELF1,IRF4,IKZF1,RUNX1,TAL1,STAT1,LGALS1,SMAD3,STAT5A,PML,LGALS8
GO: Biological Process	GO:0042981	regulation of apoptotic process		4.122e-07						MYC,SOX2,CEBPB,BRCA1,BCLAF1,ETS1,GATA3,E2F1,BCL3,REST,AR,RXRA,STAT1,LGALS1,SMAD3,STAT5A,HDAC1,HDAC2,PML
GO: Biological Process	GO:0043067	regulation of programmed cell death		4.921e-07						MYC,SOX2,CEBPB,BRCA1,BCLAF1,ETS1,GATA3,E2F1,BCL3,REST,AR,RXRA,STAT1,LGALS1,SMAD3,STAT5A,HDAC1,HDAC2,PML
GO: Biological Process	GO:0042110	T cell activation		4.926e-07						ZEB1,BATF,GATA3,IRF4,IKZF1,BCL3,RUNX2,LGALS1,SMAD3,STAT5A,LGALS8
GO: Biological Process	GO:0051128	regulation of cellular component organization		7.455e-07						MYC,BRCA1,NFE2,BCLAF1,GATA2,SREBF1,ETS1,GATA3,SMARCA4,E2F1,TAF1,FOXA2,HNF4A,TAL1,AR,STAT1,LGALS1,SMAD2,SMAD3,HDAC2,PML
GO: Biological Process	GO:0042593	glucose homeostasis		0.0001013						USF1,FOXA2,HNF4A,HMGN3,LGALS1,STAT3
GO: Biological Process	GO:0033500	carbohydrate homeostasis		0.0001013						USF1,FOXA2,HNF4A,HMGN3,LGALS1,STAT3
GO: Biological Process	GO:0009967	positive regulation of signal transduction		0.0008092						MYC,SOX2,BCLAF1,GATA3,FOXA2,AR,LGALS1,STAT3,SMAD2,SMAD3,PML,LGALS9
GO: Biological Process	GO:0050865	regulation of cell activation		0.001202						ZEB1,GATA3,IRF4,IKZF1,LGALS1,STAT5A,LGALS8
GO: Biological Process	GO:0023056	positive regulation of signaling		0.001369						MYC,SOX2,BCLAF1,GATA3,FOXA2,AR,LGALS1,STAT3,SMAD2,SMAD3,PML,LGALS9
GO: Biological Process	GO:0010647	positive regulation of cell communication		0.00145						MYC,SOX2,BCLAF1,GATA3,FOXA2,AR,LGALS1,STAT3,SMAD2,SMAD3,PML,LGALS9
GO: Biological Process	GO:0043122	regulation of I-kappaB kinase/NF-kappaB signaling		0.001587						BCL3,STAT1,LGALS1,HDAC1,LGALS9
GO: Biological Process	GO:0007249	I-kappaB kinase/NF-kappaB signaling		0.002503						BCL3,STAT1,LGALS1,HDAC1,LGALS9
GO: Biological Process	GO:0071333	cellular response to glucose stimulus		0.003697						FOXA2,HMGN3,LGALS1
GO: Biological Process	GO:0050867	positive regulation of cell activation		0.003988						GATA3,IKZF1,LGALS1,STAT5A,LGALS8
GO: Biological Process	GO:0071326	cellular response to monosaccharide stimulus		0.004085						FOXA2,HMGN3,LGALS1
GO: Biological Process	GO:0045785	positive regulation of cell adhesion		0.004161						SOX2,FOXA2,LGALS1,SMAD3
GO: Biological Process	GO:0022407	regulation of cell-cell adhesion		0.006049						SOX2,FOXA2,LGALS1
GO: Biological Process	GO:0001678	cellular glucose homeostasis		0.007303						FOXA2,HMGN3,LGALS1
GO: Biological Process	GO:0030155	regulation of cell adhesion		0.009333						SOX2,FOXA2,LGALS1,SMAD3,STAT5A
GO: Biological Process	GO:1902531	regulation of intracellular signal transduction		0.0099						MYC,SOX2,BCLAF1,GATA3,BCL3,HNF4A,AR,STAT1,LGALS1,HDAC1,HDAC2,LGALS9
GO: Biological Process	GO:0010977	negative regulation of neuron projection development		0.01443						LGALS1,HDAC2
BRAIN 1 BLUE MODULE
GO: Biological Process	GO:0009888	tissue development		5.77e-05	0.1027	0.00174	0.01403	14	1794	SOX4,POU2F1,E2F4,POU5F1,PAX5,NR3C1,EZH2,CREB1,TRIM28,TFAP2A,TFAP2C,EP300,LGALS3,RBP2
GO: Biological Process	GO:0008283	cell proliferation		0.0001002	0.1783	0.002685	0.02164	14	1887	SOX4,SMARCB1,IRF1,SETDB1,E2F4,NR3C1,EZH2,THAP1,CREBBP,TFAP2A,TFAP2C,LGALS3,MXI1,FOSL1
GO: Biological Process	GO:0048584	positive regulation of response to stimulus		0.001171	1	0.0163	0.1314	11	1584	SOX4,IRF1,NR2C2,ATF1,POU5F1,NR3C1,EZH2,CREB1,TRIM28,EP300,LGALS3
GO: Biological Process	GO:0051050	positive regulation of transport		0.001574	1	0.02029	0.1635	7	714	SOX4,POU5F1,NR3C1,CREB1,TRIM28,EP300,LGALS3
GO: Biological Process	GO:0042127	regulation of cell proliferation		0.002036	1	0.02448	0.1973	10	1439	SOX4,SMARCB1,IRF1,E2F4,NR3C1,EZH2,TFAP2A,LGALS3,MXI1,FOSL1
GO: Biological Process	GO:0051128	regulation of cellular component organization		0.002418	1	0.02554	0.2059	11	1733	ATF1,POU5F1,PAX5,NR3C1,TAF7,EZH2,CTCF,CREB1,EP300,LGALS3,HDAC8
GO: Biological Process	GO:2001189	negative regulation of T cell activation via T cell receptor contact with antigen bound to MHC molecule on antigen presenting cell		0.004864	1	0.03576	0.2882	1	2	LGALS3
Pathway	137912	Hedgehog signaling events mediated by Gli proteins	BioSystems: Pathway Interaction Database	0.01036	1	0.04071	0.2714	2	43	CREBBP,LGALS3
BRAIN 1 BROWN MODULE
GO: Biological Process	GO:0006915	apoptotic process		7.083e-05	0.1147	0.00182	0.0145	11	1806	LGALS13,PPARGC1A,IRF3,JUN,RELA,HIF1A,SIN3A,RARG,MAX,TP53,RAD21
GO: Biological Process	GO:0012501	programmed cell death		8.075e-05	0.1307	0.002011	0.01602	11	1832	LGALS13,PPARGC1A,IRF3,JUN,RELA,HIF1A,SIN3A,RARG,MAX,TP53,RAD21
GO: Biological Process	GO:0044255	cellular lipid metabolic process		0.003215	1	0.02135	0.1701	6	922	NFYA,LGALS13,PPARGC1A,SP1,SIN3A,TBL1XR1
GO: Biological Process	GO:0006629	lipid metabolic process		0.003492	1	0.02243	0.1787	7	1265	NFYA,LGALS13,PPARGC1A,SP1,SIN3A,TBL1XR1,RBL2
BRAIN 2 GREEN MODULE
GO: Biological Process	GO:0006915	apoptotic process		0.004364	1	0.02401	0.1904	9	1806	GATA3,HIF1A,RUNX3,SPI1,ESR1,STAT5A,LGALS7,LGALS14,GATA1
GO: Biological Process	GO:0012501	programmed cell death		0.004799	1	0.02575	0.2042	9	1832	GATA3,HIF1A,RUNX3,SPI1,ESR1,STAT5A,LGALS7,LGALS14,GATA1
BRAIN 6 GREEN MODULE
GO: Biological Process	GO:0006915	apoptotic process		0.001047	1	0.01643	0.127	8	1806	RUNX3,SPI1,ESR1,STAT1,TP53,LGALS14,FOSL1,GATA1
GO: Biological Process	GO:0012501	programmed cell death		0.001151	1	0.01748	0.1351	8	1832	RUNX3,SPI1,ESR1,STAT1,TP53,LGALS14,FOSL1,GATA1
GO: Biological Process	GO:0043122	regulation of I-kappaB kinase/NF-kappaB signaling		0.002701	1	0.02779	0.2148	3	227	ESR1,STAT1,LGALS9
GO: Biological Process	GO:0007249	I-kappaB kinase/NF-kappaB signaling		0.003626	1	0.03193	0.2468	3	252	ESR1,STAT1,LGALS9
BRAIN 6 BROWN MODULE
GO: Biological Process	GO:0006915	apoptotic process		8.483e-05	0.06855	0.00737	0.0536	7	1806	LGALS16,LGALS13,TFAP2A,HIF1A,MAX,LGALS7,RARG
GO: Biological Process	GO:0012501	programmed cell death		9.303e-05	0.07517	0.00737	0.0536	7	1832	LGALS16,LGALS13,TFAP2A,HIF1A,MAX,LGALS7,RARG
GO: Biological Process	GO:0043065	positive regulation of apoptotic process		0.000191	0.1543	0.008199	0.05963	4	440	LGALS16,TFAP2A,HIF1A,RARG
GO: Biological Process	GO:0097285	cell-type specific apoptotic process		0.0001995	0.1612	0.008199	0.05963	4	445	LGALS16,TFAP2A,HIF1A,MAX
GO: Biological Process	GO:0043068	positive regulation of programmed cell death		0.0002029	0.164	0.008199	0.05963	4	447	LGALS16,TFAP2A,HIF1A,RARG
GO: Biological Process	GO:0010942	positive regulation of cell death		0.0002709	0.2189	0.008822	0.06416	4	482	LGALS16,TFAP2A,HIF1A,RARG
GO: Biological Process	GO:0070232	regulation of T cell apoptotic process		0.0003	0.2424	0.008977	0.06529	2	37	LGALS16,HIF1A
GO: Biological Process	GO:0070234	positive regulation of T cell apoptotic process		0.008411	1	0.04436	0.3226	1	12	LGALS16
