# Supplementary material for: mRNA Transcriptomics of Galectins Unveils Heterogeneous Organization in Mouse and Human Brain
Source: Front Mol Neurosci. 2016 Dec 16;9:139. doi: 10.3389/fnmol.2016.00139 (PMC5159438; doi:10.3389/fnmol.2016.00139)
Supplement: Supplementary file 3 [file Data_Sheet_3.ZIP › Supplementary Tables/S18 Table.xlsx]

## Sheet: Sheet1
Summary of Brain Processes associated with Turquoise Modules in 6 Donor brains
(No. of worksheets included- 7)
Turquoise Module			Cumulative functions identified for Turquiose Module
BRAIN1			neuronal survival
TF	Function		cell proliferation
AR			neural development
ARID3A			neural cell fate determination
ATF3	neuronal survival		neuron differentiation
BACH1	contribute to abnormal brain development		neurite extension
BATF			neurogenesis
BCL3			synaptic plasticity
BCLAF1			synaptic function & maturation
BRCA1	neural development cell proliferation		neural cell fate determination
CBX3	neural development		activation of neural genes
CEBPA	neural cell fate determination		contribute to abnormal brain development
CEBPB	neuronal survival Neurogenesis		CNS development
CHD2			protection against viral infection
E2F1	neural development neuron differentiation neurogenesis neuronal survival		anti-apoptotic
ELF1
EPAS1	neuronal survival
ETS1	neuronal survival
FOS	neuronal survival
FOXA2	neural development
FOXP2	neural development neurite extension neurogenesis synaptic plasticity
GATA2	neural development Neuron differentiation
GATA3	neural development neuronal survival
GTF2B
HDAC1	neural development neuron differentiation neurogenesis synaptic function & maturation neural cell fate determination
HDAC2	neural development neuron differentiation neurogenesis synaptic function & maturation
HMGN3
HNF4A
HSF1	neurogenesis neuronal survival neural development
IKZF1	neural development neurogenesis
IRF4	neuronal survival
JUNB
JUND
MAFF
MAFK
MYC	neuron differentiation
NFATC1
NFE2
NFYB
NR2F2	activation of neural genes
PBX3
PML
REST	neuron differentiation neurogenesis
RUNX1	neural cell fate determination neuron differentiation
RUNX2
RXRA	neuron differentiation
SAP30
SMAD2	neuron differentiation
SMAD3	neurogenesis neuronal survival
SMARCA4	proliferation neuron differentiation neurogenesis
SMARCC1
SOX2	neurogenesis
SREBF1
STAT1	neuronal survival protection against viral infection
STAT3	neural development neuron differentiation neuronal survival neurogenesis
STAT5A	anti-apoptotic CNS development
TAF1	neurogenesis neuronal survival
TAL1	neuron differentiation neural development
TCF12	neurogenesis
USF1	neural cell fate determination
USF2	neural cell fate determination
ZBTB33	neuron differentiation
ZEB1	neuronal survival
ZKSCAN1
ZNF217
ZZZ3
LGALS1
LGALS2
LGALS8
LGALS9
RBP1
FAM48A

## Sheet: Sheet2
Turquoise Module
BRAIN2
AR
ATF3	neuronal survival				Cumulative functions identified for Turquiose Module
BATF
BCL11A	neural development				neuronal survival
BCL3					neural development
BRCA1	neural development cell proliferation				cell proliferation
CBX3	neural development				neuron differentiation
CEBPB	neuronal survival				neurogenesis
E2F1	neural development neuron differentiation neurogenesis neuronal survival				contribute to neuronal damage
E2F4					neurite extension
E2F6					synaptic plasticity
EGR1	contribute to neuronal damage neurite extension neuron differentiation				synaptic function & maturation
ELF1					neural cell fate determination
EPAS1	neuronal survival				neuronal plasticity
ETS1	neuronal survival				activation of neural genes
FOS	neuronal survival				neural cell fate determination
FOSL2					protection against viral infection
FOXA2	neural development
FOXP2	neural development neurite extension neurogenesis synaptic plasticity
HDAC1	neural development neuron differentiation neurogenesis synaptic function & maturation neural cell fate determination
IKZF1	neural development neurogenesis
ITGB3BP
JUNB
JUND
MAFF
MAFK
MEF2A	neuronal survival neuronal plasticity
MEF2C	neuron differentiation neurogenesis
MTA3
MYC	neuron differentiation
NFYB
NR2F2	activation of neural genes
PML
PPARGC1A	neuronal survival
PRDM1	neural cell fate determination
RAD21
RBBP5
REST	neuron differentiation neurogenesis
RFX5
RUNX1	neural cell fate determination neuron differentiation
RUNX2
RXRA	neuron differentiation
SAP30
SMAD2	neuron differentiation
SMAD3	neurogenesis neuronal survival
SMARCC1
SOX2	neurogenesis
SREBF1
STAT1	neuronal survival protection against viral infection
TAF7
ZEB1	neuronal survival
ZKSCAN1
ZNF217
ZZZ3
LGALS1
LGALS2
LGALS8
LGALS9
RBP1
ESRRA

## Sheet: Sheet3
Turquoise Module
BRAIN3					Cumulative functions identified for Turquiose Module
ATF3	neuronal survival
BATF					neuronal survival
BCL3					cell proliferation
BRCA1	neural development cell proliferation				neural development
CBX3	neural development				neural cell fate determination
CEBPA	neural cell fate determination				neuron differentiation
CEBPB	neuronal survival				neurite extension
ELF1					neurogenesis
EPAS1	neuronal survival				synaptic plasticity
FOS	neuronal survival				synaptic function & maturation
FOXA1	neural development neuron differentiation				neural cell fate determination
FOXP2	neural development neurite extension neurogenesis synaptic plasticity				activation of neural genes
GATA2	neural development Neuron differentiation				axon growth
HDAC1	neural development neuron differentiation neurogenesis synaptic function & maturation neural cell fate determination
HSF1	neurogenesis Neuronal survival neural development
ITGB3BP
MAFK
MTA3
MYC	neuron differentiation
NFATC1
NFE2
NR2F2	activation of neural genes
PBX3
PML
POLR3A
RBBP5
REST	neuron differentiation neurogenesis
RFX5
RUNX1	neural cell fate determination neuron differentiation
RUNX3	axon growth
RXRA	neuron differentiation
SMAD2	neuron differentiation
SMAD3	neurogenesis neuronal survival
SMARCC1
SOX2	neurogenesis
SREBF1
ZEB1	neuronal survival
ZNF217
ZZZ3
LGALS1
LGALS2
LGALS7
LGALS8
LGALS9
RBP1

## Sheet: Sheet4
Turquoise Module
BRAIN4
ATF3	neuronal survival
BATF				Cumulative functions identified for Turquiose Module
BCL3
BRCA1	neural development cell proliferation			neuronal survival
CBX3	neural development			cell proliferation
CEBPB	neuronal survival			neural development
CEBPD	neuronal survival			neural cell fate determination
E2F1	neural development neuron differentiation neurogenesis neuronal survival			neuron differentiation
E2F6				neurite extension
ELF1				neurogenesis
EPAS1	neuronal survival			synaptic plasticity
ETS1	neuronal survival			synaptic function & maturation
FOS	neuronal survival			neural cell fate determination
FOXM1	neuronal survival
FOXP2	neural development neurite extension neurogenesis synaptic plasticity
GATA2	neural development,neuron differentiation
HDAC1	neural development neuron differentiation neurogenesis synaptic function & maturation neural cell fate determination
HSF1	neurogenesis neuronal survival neural development
JUNB
MAFK
NFATC1
NFE2
PML
REST	neuron differentiation neurogenesis
RXRA	neuron differentiation
SMAD2	neuron differentiation
SOX2	neurogenesis
SREBF1
ZKSCAN1
ZNF217
ZZZ3
LGALS1
LGALS2
LGALS8
RBP1

## Sheet: Sheet5
Turquoise Module
BRAIN 5
AR	neuronal survival
ARID3A
ATF2	neurite extension			Cumulative functions identified for Turquiose Module
BACH1	contribute to abnormal brain development
BATF				neuronal survival
BCL3				cell proliferation
BRCA1	neural development cell proliferation			neural development
BRF2				neural cell fate determination
CBX3	neural development			neuron differentiation
CEBPB	neuronal survival			neurite extension
E2F1	neural development neuron differentiation neurogenesis neuronal survival			neurogenesis
E2F6				synaptic plasticity
EPAS1	neuronal survival			synaptic function & maturation
ETS1	neuronal survival			neural cell fate determination
FOXA1	neural development neuron differentiation			activation of neural genes
FOXA2	neural development			contribute to abnormal brain development
FOXA3				CNS development
FOXP2	neural development neurite extension neurogenesis synaptic plasticity			protection against viral infection
GATA1				anti-apoptotic
GATA2	neural development
GATA3	neural development neuronal survival
GTF2B
HDAC1	neural development neuron differentiation neurogenesis synaptic function & maturation neural cell fate determination
HDAC2	neural development neuron differentiation neurogenesis synaptic function & maturation
HIF1A	CNS development neuronal survival neurogenesis
IKZF1	neural development neurogenesis
IRF4	neuronal survival
MAFF
MAFK
MTA3
MYBL2
MYC	neuron differentiation
NFATC1
NFE2
NFYB
NR2F2	activation of neural genes
PBX3
PML
RAD21
RARA	neuron differentiation
RBBP5
REST	neuron differentiation neurogenesis
RFX5
RUNX1	neural cell fate determination neuron differentiation
RUNX2
RXRA	neuron differentiation
SIN3A
SIX5
SMAD2	neuron differentiation
SMAD3	neurogenesis neuronal survival
SMARCA4	proliferation neuron differentiation neurogenesis
SMARCC1
SOX2	neurogenesis
SP1	neuronal survival
SPI1
SREBF1
STAT1	neuronal survival protection against viral infection
STAT5A	anti-apoptotic CNS development
TAL1
TCF12	neurogenesis
USF1	neural cell fate determination
ZBTB33	neuron differentiation
ZEB1	neuronal survival
ZNF217
ZZZ3
LGALS1
LGALS2
LGALS4
LGALS7
LGALS8
LGALS9
LGALS14
RBP1
POU2F2	neuron differentiation

## Sheet: Sheet6
Turquoise Module
BRAIN 6
AR	neuronal survival			Cumulative functions identified for Turquiose Module
ATF3	neuronal survival
BATF				neuronal survival
BCL11A	neural development			neural development
BCL3				cell proliferation
BRCA1	neural development, cell proliferation			neurogenesis
CBX3	neural development			neuron differentiation
CEBPB	neuronal survival			neurite extension
DEC				synaptic plasticity
E2F1	neural development neuron differentiation neurogenesis neuronal survival			synaptic function & maturation
ELF1				neuron differentiation
EPAS1	neuronal survival			activation of neural genes
ETS1	neuronal survival			neurogenesis
FOXA1	neural development neuron differentiation			neural cell fate determination
FOXA2	neural development
FOXM1	neuronal survival
FOXP2	neural development neurite extension neurogenesis synaptic plasticity
GATA2	neural development, neuron differentiation
HDAC1	neural development neuron differentiation neurogenesis synaptic function & maturation neural cell fate determination
IKZF1	neural development neurogenesis
MAFF
MAFK
MTA3
MYC	neuron differentiation
NFATC1
NFE2
NR2F2	activation of neural genes
PML
RARA	neuron differentiation
RBBP5
REST	neuron differentiation neurogenesis
RUNX1	neural cell fate determination neuron differentiation
RUNX2
RXRA	neuron differentiation
SMAD2	neuron differentiation
SMAD3	neurogenesis neuronal survival
SMARCC1
SOX2	neurogenesis
SREBF1
ZEB1	neuronal survival
ZKSCAN1
ZNF217
ZZZ3
LGALS1
LGALS2
LGALS8

## Sheet: Sheet7
Summary of major brain processes associated with turquoise module in 6 donor brains
Turquoise Brain1	Turquoise Brain2	Turquoise Brain3	Turquoise Brain4	Turquoise brain5	Turquoise Brain6
neuronal survival	neuronal survival	neuronal survival	neuronal survival	neuronal survival	neuronal survival
cell proliferation	neural development	cell proliferation	cell proliferation	cell proliferation	neural development
neural development	cell proliferation	neural development	neural development	neural development	cell proliferation
neural cell fate determination	neuron differentiation	neural cell fate determination	neural cell fate determination	neural cell fate determination	neurogenesis
neuron differentiation	neurogenesis	neuron differentiation	neuron differentiation	neuron differentiation	neuron differentiation
neurite extension	contribute to neuronal damage	neurite extension	neurite extension	neurite extension	neurite extension
neurogenesis	neurite extension	neurogenesis	neurogenesis	neurogenesis	synaptic plasticity
synaptic plasticity	synaptic plasticity	synaptic plasticity	synaptic plasticity	synaptic plasticity	synaptic function & maturation
synaptic function & maturation	synaptic function & maturation	synaptic function & maturation	synaptic function & maturation	synaptic function & maturation	neuron differentiation
neural cell fate determination	neural cell fate determination	neural cell fate determination	neural cell fate determination	neural cell fate determination	activation of neural genes
activation of neural genes	neuronal plasticity	activation of neural genes		activation of neural genes	neurogenesis
contribute to abnormal brain development	activation of neural genes	axon growth		contribute to abnormal brain development	neural cell fate determination
CNS development	neural cell fate determination			CNS development
protection against viral infection	protection against viral infection			protection against viral infection
anti-apoptotic				anti-apoptotic
