# Supplementary material for: mRNA Transcriptomics of Galectins Unveils Heterogeneous Organization in Mouse and Human Brain
Source: Front Mol Neurosci. 2016 Dec 16;9:139. doi: 10.3389/fnmol.2016.00139 (PMC5159438; doi:10.3389/fnmol.2016.00139)
Supplement: Supplementary file 3 [file Data_Sheet_3.ZIP › Supplementary Tables/S19 Table.xlsx]

## Sheet: Sheet1
Summary of Brain Processes associated with Brown Module in 6 Donor brains
(No. of worksheets included- 7)
BROWN BRAIN MODULE
BRAIN 1 TF	FUNCTIONS
CHD1				Cumulative functions identified for Brown Module
CTBP2
E2F6
EBF1	neuron differentiation neural development			neuron differentiation
GABPA	synaptic function			neural development
GTF3C2				synaptic function
HIF1A	CNS development neuronal survival neurogenesis			CNS development
IRF3	neuronal survival			neuronal survival
JUN	neuronal survival			neurogenesis
MAX
NANOG	neuron differentiation
NFIC
NFYA
PHF8	CNS development
PPARGC1A	neuronal survival
RAD21
RARG
RBL2	neuronal survival neuron differentiation
RCOR1
RELA	neuronal survival neuron differentiation neurogenesis
SIN3A
SP1	neuronal survival
SP2	neurogenesis
STAT2
SUZ12	CNS development
TBL1XR1
TCF3	neuronal survival CNS development
TP53
LGALS13
ESRRA

## Sheet: Sheet2
BROWN BRAIN MODULE
BRAIN 2 TF	FUNCTIONS
ATF1	neuron differentiation
BCLAF1
CHD1				Cumulative functions identified for Brown Module
CHD2
CTBP2				neuron differentiation
EBF1	neuron differentiation neural development			synaptic function
GABPA	synaptic function			neural development
HDAC2	neural development neuron differentiation neurogenesis synaptic function & maturation			neurogenesis
HMGN3				synaptic function & maturation
HSF1	neurogenesis neuronal survival			lateral ventricular development
JUN	neuronal survival			neural migration
MAX				CNS development
MXI1
PAX5	lateral ventricular development CNS development
PHF8	CNS development
RARA	neuron differentiation
RARG
RBL2	neuronal survival neuron differentiation
RELA	neuronal survival neuron differentiation neurogenesis
SIN3A
SMC3
STAT2
STAT3	neural development neuron differentiation neuronal survival neurogenesis
SUZ12	CNS development
TAF1	neurogenesis neuronal survival
TFAP2A	neural migration CNS development neuronal survival
THAP1	neuron differentiation
ZNF143
LGALS12
LGALS13
LGALS16

## Sheet: Sheet3
BROWN BRAIN MODULE
BRAIN 3 TF	FUNCTIONS
BACH1	contribute to abnormal brain development
CHD1
E2F6			Cumulative functions identified for Brown Module
EBF1	neuron differentiation neural development
GABPA	synaptic function		contribute to abnormal brain development
HIF1A	CNS development neuronal survival neurogenesis		neuron differentiation
IRF1	protection against viral infection deletion is beneficial for protection		synaptic function
JUN			CNS development
MAX			protection against viral infection
NANOG	neuron differentiation		neurogenesis
NR3C1	neurogenesis neuronal plasticity		lateral ventricular development
PAX5	lateral ventricular development CNS development		regulate neuron specific expression
PHF8	CNS development		cerebral corticogenesis
POU2F1	regulate neuron specific expression		anti-apoptotic
RARG			neural development
RBL2	neuronal survival neuron differentiation		neuronal survival
SIN3A			neurogenesis
SOX4	cerebral corticogenesis neurogenesis neuronal survival		deletion is beneficial for protection
SP4	neural development		neuronal plasticity
STAT3	neural development neuron differentiation neuronal survival neurogenesis
STAT5A	anti-apoptotic CNS development
SUZ12	CNS development
TFAP2A	neural migration CNS development neuronal survival
LGALS13
LGALS16

## Sheet: Sheet4
BROWN BRAIN MODULE
BRAIN 4 TF	FUNCTIONS
not identified

## Sheet: Sheet5
BROWN BRAIN MODULE
BRAIN 5 TF	FUNCTIONS
not identified

## Sheet: Sheet6
BROWN BRAIN MODULE
BRAIN 6 TF	FUNCTIONS
ATF1	neuron differentiation
CHD1			Cumulative functions identified for Brown Module
CTBP2
EBF1	neuron differentiation neural development		neuron differentiation
HIF1A	CNS development neuronal survival neurogenesis		CNS development
MAX			neuronal survival
RARG			neurogenesis
SP4	neural development		neural development
TFAP2A	neural migration CNS development neuronal survival		neural migration
LGALS7
LGALS13
LGALS16
POU2F2	neuron differentiation

## Sheet: Sheet7
	Summary of major brain processes associated with brown module in 6 donor brains
	Brown Brain 1	Brown Brain 2	Brown Brain 3	Brown Brain 4	Brown Brain 5	Brown Brain 6
	neuron differentiation	neuron differentiation	contribute to abnormal brain development	not identified	not identified	neuron differentiation
	neural development	synaptic function	neuron differentiation			CNS development
	synaptic function	neural development	synaptic function			neuronal survival
	CNS development	neurogenesis	CNS development			neurogenesis
	neuronal survival	synaptic function & maturation	protection against viral infection			neural development
	neurogenesis	lateral ventricular development	neurogenesis			neural migration
		neural migration	lateral ventricular development
		CNS development	regulate neuron specific expression
			cerebral corticogenesis
			anti-apoptotic
			neural development
			neuronal survival
			neurogenesis
			deletion is beneficial for protection
			neuronal plasticity
