# Supplementary material for: mRNA Transcriptomics of Galectins Unveils Heterogeneous Organization in Mouse and Human Brain
Source: Front Mol Neurosci. 2016 Dec 16;9:139. doi: 10.3389/fnmol.2016.00139 (PMC5159438; doi:10.3389/fnmol.2016.00139)
Supplement: Supplementary file 3 [file Data_Sheet_3.ZIP › Supplementary Tables/S2 Table.xlsx]

## Sheet: Sheet 1
List of putative TFs regulating their respective galectins in mouse
	(No. Of worksheets included- 1)
LGALS1	LGALS2	LGALS3	LGALS4	LGALS7	LGALS8	LGALS9
C-MYC	SMARCA4	RUNX2	SMARCA4	SMARCA4	SMARCA4	SMARCA4
CTCF	C-MYC	SMARCA4	CTCF	C-MYC	C-MYC	C-MYC
E2F1	CTCF	C-MYC	E2F1	CTCF	CTCF	CTCF
ESRRB	NR0B1	CTCF	ESRRB	E2F1	E2F1	NR0B1
SETDB1	E2F1	E2F1	KLF4	ESRRB	ESRRB	E2F1
KLF4	ESRRB	ESRRB	PPARG	SETDB1	EZH2	ESRRB
MYCN	SETDB1	KLF4		KLF4	KLF4	SETDB1
PPARG	KLF4	HIF1A		FOXA2	FOXA2	EZH2
CDX2	FOXA2	FOXA2			MYCN	KLF4
CNOT3	MYCN	MYCN			SOX2	FOXA2
POU5F1	PPARG	PPARG			SUZ12	MYCN
ZFP281	STAT3	STAT3			CDX2	PPARG
	SUZ12	CDX2			FOXP3	STAT3
	ZFP281				POU5F1	CDX2
	EP300					EP300
	POU5F1					POU5F1
	CDX2
	CNOT3
