# Supplementary material for: mRNA Transcriptomics of Galectins Unveils Heterogeneous Organization in Mouse and Human Brain
Source: Front Mol Neurosci. 2016 Dec 16;9:139. doi: 10.3389/fnmol.2016.00139 (PMC5159438; doi:10.3389/fnmol.2016.00139)
Supplement: Supplementary file 3 [file Data_Sheet_3.ZIP › Supplementary Tables/S20 Table.xlsx]

## Sheet: Sheet1
Summary of Brain Processes associated with Blue Module in 6 Donor brains
(No. of worksheets included- 7)
BLUE BRAIN MODULE
BRAIN 1 TF	FUNCTIONS
ATF1	neuron differentiation
BRF2			Cumulative functions identified for Blue Module
CCNT2
CREB1	neuronal survival		neuron differentiation
CREBBP	neuronal survival neuron differentiation		neuronal survival
CTCF	neural development neuron differentiation neuronal survival		neural development
E2F4			neural migration proliferation neurogenesis
ELK4			protection against viral infection deletion is beneficial for protection
EP300	neuronal survival		cerebellar development CNS development
EZH2	neural migration proliferation neurogenesis		neuronal plasticity
FOSL1			synaptic transmission
HDAC8			lateral ventricular development
HNF4G			regulate neuron specific expression
IRF1	protection against viral infection deletion is beneficial for protection		cerebral corticogenesis
ITGB3BP
KDM5B
LIN9
MXI1
NR2C2	cerebellar development CNS development
NR3C1	neurogenesis neuronal plasticity
NRF1	neuronal survival synaptic transmission
PAX5	lateral ventricular development CNS development
POU2F1	regulate neuron specific expression
POU5F1	neurogenesis
RFX5
SETDB1	neuronal survival CNS development
SMARCB1	proliferation
SMC3
SOX4	cerebral corticogenesis neurogenesis neuronal survival
SP4
TAF7
TBP	neuronal survival
TEAD4
TFAP2A	neural migration CNS development neuronal survival
TFAP2C	CNS development
THAP1	neuron differentiation
TRIM28
UBTF
WRNIP1
ZNF143
ZNF263
LGALS3
LGALS12
RBP2
POU2F2	neuron differentiation

## Sheet: Sheet2
BLUE BRAIN MODULE
BRAIN 2 TF	FUNCTIONS
BDP1			Cumulative functions identified for Blue Module
BRF2
CEBPD	neuronal survival		neuronal survival
CREB1	neuronal survival		neural development
CREBBP	neuronal survival		neural migration , proliferation, neurogenesis
CTCF	neural development		neuron differentiation
CTCFL			protection against viral infection, deletion is beneficial for protection,
DEC			Differentiation of neural stem cells
ELK1	neuronal survival		neuronal plasticity
EP300	neuronal survival		synaptic transmission
EZH2	neural migration proliferation neurogenesis		synaptic function & maturation
FOSL1			cerebral corticogenesis
GTF2F1			synaptic plasticity axon growth
GTF3C2			neural cell fate determination
HNF4A	neuron differentiation
HNF4G
IRF1	protection against viral infection deletion is beneficial for protection
IRF3	neuronal survival
KDM5B
LIN54
LIN9
MAZ	Differentiation of neural stem cell differentiation
MBD4
NANOG	neuron differentiation
NFIC
NFYA
NR2C2	Differentiation of neural stem cell differentiation
NR3C1	neurogenesis neuronal plasticity
NRF1	neuronal survival synaptic transmission neuron differentiation
POLR3A
POU2F1
POU5F1	neuron differentiation neurogenesis
RCOR1
SETDB1	neuronal survival CNS development
SIRT6	synaptic function & maturation
SMARCA4	proliferation neuron differentiation neurogenesis
SMARCB1	proliferation
SOX4	cerebral corticogenesis neurogenesis neuronal survival
SP2	neurogenesis
SP4	neural development
SRF	neural migration synaptic plasticity axon growth neuronal survival
TBL1XR1
TBP	neuronal survival
TCF3	neuronal survival CNS development
TCF4	neuron differentiation neural development
TEAD4
TP63	neuronal survival
TRIM28
UBTF
USF1	neural cell fate determination
USF2	neural cell fate determination
WRNIP1
YY1	neural development
ZBTB7A	neuron differentiation
LGALS3
RBP2

## Sheet: Sheet3
BLUE BRAIN MODULE
BRAIN 3 TF	FUNCTIONS
ATF1	neuron differentiation
ATF2	neurite extension
BRF2
CREB1	neuronal survival neuron differentiation		Cumulative functions identified for Blue Module
CTCF	neural development neuron differentiation neuronal survival
EP300	neuronal survival		neuron differentiation
EZH2	neural migration proliferation neurogenesis		neurite extension
FOSL1			neuronal survival
FOXA3			neural migration proliferation neurogenesis
FOXM1	neuronal survival		neural development
GTF2B			synaptic transmission
GTF3C2			CNS development
IRF3	neuronal survival		proliferation
KDM5B
LIN9
MBD4
MXI1
NFYA
NRF1	neuronal survival synaptic transmission neuron differentiation
PPARGC1A	neuronal survival
RAD21
RCOR1
RELA	neuronal survival neuron differentiation neurogenesis
SAP30
SETDB1	neuronal survival CNS development
SIRT6
SMARCB1	proliferation
SMC3
SP2	neurogenesis
STAT2
TAF7
TBP	neuronal survival
TCF3	neuronal survival CNS development
TEAD4
THAP1	neuron differentiation
TRIM28
WRNIP1
ZBTB33	neuron differentiation
ZNF143
LGALS3
LGALS12

## Sheet: Sheet4
BLUE BRAIN MODULE
BRAIN 4 TF	FUNCTIONS		Cumulative functions identified for Blue Module
BCL11A	neural development
BDP1			neural development
BRF2			neuronal survival
CREB1	neuronal survival		neuron differentiation
CTCF	neural development neuron differentiation neuronal survival		neural migration proliferation neurogenesis
E2F4			neuronal plasticity
EGR1			synaptic transmission
ELK1	neuronal survival		CNS development
EZH2	neural migration proliferation neurogenesis		synaptic function & maturation
FOSL1			cerebral corticogenesis
GTF2F1			axon growth
GTF3C2			neural cell fate determination
HNF4A	neuron differentiation
IRF3	neuronal survival
KDM5B
LIN9
MAX
MBD4
MEF2A	neuronal survival neuronal plasticity
MEF2C	neuron differentiation neurogenesis
MYC	neuron differentiation
NANOG	neuron differentiation
NFIC
NFYA
NRF1	neuronal survival synaptic transmission
PHF8	CNS development
POU2F1
PPARGC1A	neuronal survival
RAD21
RARG
RCOR1
RELA	neuronal survival neuron differentiation neurogenesis
RFX5
SAP30
SETDB1	neuronal survival CNS development
SIN3A
SIRT6	synaptic function & maturation
SMAD3	neurogenesis neuronal survival
SMARCB1	proliferation
SMC3
SOX4	cerebral corticogenesis neurogenesis neuronal survival
SP2	neurogenesis
SRF	neural migration synaptic plasticity axon growth neuronal survival
STAT2
TAF7
TBP	neuronal survival
TCF3	neuronal survival CNS development
TCF4	neuron differentiation neural development
TEAD4
TFAP2C	CNS development
THAP1	neuron differentiation
TRIM28
UBTF
USF1	neural cell fate determination
WRNIP1
YY1	neural development
ZBTB33	neuron differentiation
ZBTB7A	neuron differentiation
ZNF143
LGALS3
RBP2
ESRRA

## Sheet: Sheet5
BLUE BRAIN MODULE
BRAIN 5 TF	FUNCTIONS
ATF1	neuron differentiation
CCNT2			Cumulative functions identified for Blue Module
CHD1
CREB1	neuronal survival		neuron differentiation
CTBP2			neuronal survival
EBF1	neuron differentiation neural development		neural migration proliferation neurogenesis
ELK4			neural development
ESR1	neuronal survival		proliferation neurogenesis
EZH2	neural migration proliferation neurogenesis		synaptic function
FOS	neuronal survival		protection against viral infection deletion is beneficial for protection
GABPA	synaptic function		lateral ventricular development CNS development
GTF3C2			regulate neuron specific expression
HDAC8			synaptic function & maturation
HMGN3			proliferation
IRF1	protection against viral infection deletion is beneficial for protection		cerebral corticogenesis
IRF3	neuronal survival		neural migration
LIN9
MAX
MBD4
NANOG	neuron differentiation
NFYA
PAX5	lateral ventricular development CNS development
PHF8	CNS development
POU2F1	regulate neuron specific expression
POU5F1	neuron differentiation neurogenesis
PPARGC1A	neuronal survival
RARG
RBL2	neuronal survival neuron differentiation
RCOR1
RELA	neuronal survival neuron differentiation neurogenesis
SETDB1	neuronal survival CNS development
SIRT6	synaptic function & maturation
SMARCB1	proliferation
SMC3
SOX4	cerebral corticogenesis neurogenesis neuronal survival
SP2	neurogenesis
SP4	neural development
STAT2
STAT3	neural development neuron differentiation neuronal survival neurogenesis
SUZ12	CNS development
TBP	neuronal survival
TCF3	neuronal survival CNS development
TEAD4
TFAP2A	neural migration CNS development neuronal survival
THAP1	neuron differentiation
TP53	neuronal survival
TP63
TRIM28
WRNIP1
ZNF143
ZNF263
LGALS3
LGALS12
LGALS13
LGALS16
ESRRA

## Sheet: Sheet6
BLUE BRAIN MODULE
BRAIN 6 TF	FUNCTIONS
BDP1
BRF2			Cumulative functions identified for Blue Module
CREB1	neuronal survival
CTCF	neural development neuron differentiation neuronal survival		neuronal survival
E2F4			neural development neuron differentiation
EGR1	contribute to neuronal damage neurite extension neuron differentiation		contribute to neuronal damage neurite extension
ELK1	neuronal survival		neural migration proliferation neurogenesis
EZH2	neural migration proliferation neurogenesis		neuronal plasticity
FOS	neuronal survival		synaptic transmission
GTF2F1			CNS development
GTF3C2			regulate neuron specific expression
HNF4A	neuron differentiation		synaptic function & maturation
IRF3	neuronal survival		proliferation
ITGB3BP			cerebral corticogenesis
JUN	neuronal survival		synaptic plasticity axon growth
JUNB			neural cell fate determination
KDM5B
LIN9
MBD4
MEF2C	neuron differentiation neurogenesis
NANOG	neuron differentiation
NFYA
NR3C1	neurogenesis neuronal plasticity
NRF1	neuronal survival synaptic transmission neuron differentiation
PHF8	CNS development
POU2F1	regulate neuron specific expression
POU5F1	neuron differentiation neurogenesis
PPARGC1A	neuronal survival
RCOR1
RELA	neuronal survival neuron differentiation neurogenesis
RFX5
SAP30
SETDB1
SIRT6	synaptic function & maturation
SMARCB1	proliferation
SMC3
SOX4	cerebral corticogenesis neurogenesis neuronal survival
SP2	neurogenesis
SRF	neural migration synaptic plasticity axon growth neuronal survival
STAT2
SUZ12	CNS development
TAF7
TBP	neuronal survival
TCF3	neuronal survival CNS development
TCF4	neuron differentiation neural development
TEAD4
TFAP2C	CNS development
THAP1	neuron differentiation
TP63	neuronal survival
TRIM28
UBTF
USF1	neural cell fate determination
WRNIP1
YY1	neural development
ZBTB33	neuron differentiation
ZNF143
LGALS3
LGALS12
RBP2	neuronal survival neuron differentiation

## Sheet: Sheet7
	Summary of major brain processes associated with blue module in 6 donor brains
	Blue Brain 1	Blue Brain 2	Blue Brain 3	Blue Brain 4	Blue Brain 5	Blue Brain 6
	neuron differentiation	neuronal survival	neuron differentiation	neural development	proliferation	neuronal plasticity
	neuronal survival	neural development	neurite extension	neuronal survival	synaptic function	synaptic transmission
	neural development	neural migration neurogenesis	neuronal survival	neuron differentiation	protection against viral infection	CNS development
	neural migration	neuron differentiation	neural migration	neural migration	lateral ventricular development	regulate neuron specific expression
	protection against viral infection	protection against viral infection	neural development	neuronal plasticity	regulate neuron specific expression	synaptic function & maturation
	cerebellar development	Differentiation of neural stem cell differentiation	synaptic transmission	synaptic transmission	synaptic function & maturation	proliferation
	neuronal plasticity	neuronal plasticity	CNS development	CNS development	proliferation	cerebral corticogenesis
	synaptic transmission	synaptic transmission	proliferation	synaptic function & maturation	cerebral corticogenesis	synaptic plasticity
	lateral ventricular development	synaptic function & maturation	neurogenesis	cerebral corticogenesis	neural migration	neural cell fate determination
	regulate neuron specific expression	cerebral corticogenesis		axon growth	neurogenesis	axon growth
	cerebral corticogenesis	synaptic plasticity		neural cell fate determination	CNS development
	proliferation	neural cell fate determination		proliferation	deletion is beneficial for protection
	deletion is beneficial for protection	proliferation		neurogenesis
	CNS development	axon growth
	neurogenesis	deletion is beneficial for protection
