# Supplementary material for: mRNA Transcriptomics of Galectins Unveils Heterogeneous Organization in Mouse and Human Brain
Source: Front Mol Neurosci. 2016 Dec 16;9:139. doi: 10.3389/fnmol.2016.00139 (PMC5159438; doi:10.3389/fnmol.2016.00139)
Supplement: Supplementary file 3 [file Data_Sheet_3.ZIP › Supplementary Tables/S21 Table.xlsx]

## Sheet: Sheet1
Summary of Brain Processes associated with Green Module in 6 Donor brains
(No. of worksheets included- 7)
GREEN BRAIN MODULE
BRAIN 1 TF	FUNCTIONS
CTCFL			Cumulative functions identified for Green Module
DEC
ESR1			neural development
FOXA1	neural development, neuron differentiation,		neuronal survival
FOXA3			axon growth
FOXM1	neuronal survival		synaptic function & maturation
GATA1			neuron differentiation
MYBL2
RUNX3	axon growth
SIRT6	synaptic function & maturation
SIX5
SPI1
LGALS4
LGALS7
LGALS14
LGALS16

## Sheet: Sheet2
GREEN BRAIN MODULE
BRAIN 2 TF	FUNCTIONS
ARID3A
BACH1	contribute to abnormal brain development		Cumulative functions identified for Green Module
CCNT2
CEBPA	neural cell fate determination		neural development
ELK4			neuronal survival
ESR1	neuronal survival		axon growth
FOXA3			synaptic function & maturation
GATA1			neuron differentiation
GATA2	neural development Neuron differentiation		contribute to abnormal brain development
GATA3	neural development neuronal survival		neural cell fate determination
GTF2B			neurogenesis
HDAC8			axon growth
HIF1A	CNS development neuronal survival neurogenesis		CNS development
IRF4	neuronal survival		anti-apoptotic
MYBL2
NFATC1
NFE2
PBX3
RUNX3	axon growth
SIX5
SMARCC2	CNS development
SP1	neuronal survival
SPI1
STAT5A	anti-apoptotic CNS development
TAL1	neuron differentiation neural development
TCF12	neurogenesis
TFAP2C	CNS development
ZBTB33	neuron differentiation
ZNF263
LGALS4
LGALS7
LGALS14
FAM48A
POU2F2	neuron differentiation

## Sheet: Sheet3
GREEN BRAIN MODULE
BRAIN 3 TF	FUNCTIONS
AR	neuronal survival
ARID3A
CTCFL			Cumulative functions identified for Green Module
EGR1	contribute to neuronal damage neurite extension neuron differentiation
ETS1	neuronal survival		neural development
FOSL2			neuronal survival
FOXA2	neural development		synaptic function & maturation
GATA3	neural development neuronal survival		neuron differentiation
HNF4G			contribute to neuronal damage
IKZF1	neural development neurogenesis		neural cell fate determination
IRF4	neuronal survival		neurogenesis
JUNB			protection against viral infection
MAFF			CNS development
MYBL2			neurite extension
PRDM1	neural cell fate determination
RUNX2
SIX5
SMARCC2	CNS development
STAT1	neuronal survival protection against viral infection
TAL1	neuron differentiation neural development
LGALS4
LGALS14

## Sheet: Sheet4
GREEN BRAIN MODULE
BRAIN 4 TF	FUNCTIONS
AR	neuronal survival
ARID3A
ATF2	neurite extension		Cumulative functions identified for Green Module
BACH1	contribute to abnormal brain development
BCLAF1			neural development
CCNT2			neuronal survival
CEBPA			axon growth
CTBP2			synaptic function & maturation
CTCFL			neuron differentiation
ELK4			contribute to abnormal brain development
ESR1	neuronal survival		neural cell fate determination
FOSL2			neurogenesis
FOXA1	neural development neuron differentiation		protection against viral infection
FOXA2	neural development		CNS development
FOXA3			anti-apoptotic
GATA1			neurite extension
GATA3	neural development neuronal survival		cerebellar development
GTF2B			cerebellar development
HDAC8
IKZF1	neural development neurogenesis
LIN54
MAFF
MTA3
MYBL2
NFYB
NR2C2	cerebellar development CNS development
NR2F2	activation of neural genes
PBX3
PRDM1	neural cell fate determination
RBBP5
RUNX1	neural cell fate determination neuron differentiation
RUNX2
RUNX3	axon growth
SIX5
SMARCC2	CNS development
SP1	neuronal survival
SPI1
STAT1	neuronal survival protection against viral infection
STAT5A	anti-apoptotic CNS development
TAL1	neuron differentiation neural development
TCF12	neurogenesis
TP53	neuronal survival
ZEB1	neuronal survival
ZNF263
LGALS4
LGALS7
LGALS9
LGALS14
FAM48A
POU2F2	neuron differentiation

## Sheet: Sheet5
GREEN BRAIN MODULE
BRAIN 5 TF	FUNCTIONS
NOT IDENTIFIED

## Sheet: Sheet6
GREEN BRAIN MODULE
BRAIN 6 TF	FUNCTIONS
ARID3A
CEBPA	neural cell fate determination
CTCFL			Cumulative functions identified for Green Module
ESR1	neuronal survival
FOSL1			neural development
FOXA3			neuronal survival
GATA1			axon growth
IRF4	neuronal survival		neuron differentiation
MAZ	Differentiation of neural stem cell differentiation		neural cell fate determination
MYBL2			Differentiation of neural stem cell differentiation
POLR3A			protection against viral infection
RUNX3	axon growth		CNS development
SIX5			anti-apoptotic
SMARCC2	CNS development		cerebellar development
SPI1
STAT1	neuronal survival protection against viral infection
TAL1	neuron differentiation neural development
TP53	neuronal survival
ZNF263
LGALS4
LGALS9
LGALS14
FAM48A

## Sheet: Sheet7
	Summary of major brain processes associated with green module in 6 donor brains
	Green Brain 1	Green Brain 2	Green Brain 3	Green Brain 4	Green Brain 5	Green Brain 6
	neural development	neural development	neural development	neural development	not identified	neural development
	neuronal survival	neuronal survival	neuronal survival	neuronal survival		neuronal survival
	axon growth	axon growth	synaptic function & maturation	axon growth		axon growth
	synaptic function & maturation	synaptic function & maturation	neuron differentiation	synaptic function & maturation		neuron differentiation
	neuron differentiation	neuron differentiation	contribute to neuronal damage	neuron differentiation		neural cell fate determination
		contribute to abnormal brain development	neural cell fate determination	contribute to abnormal brain development		Differentiation of neural stem cell differentiation
		neural cell fate determination	neurogenesis	neural cell fate determination		protection against viral infection
		neurogenesis	protection against viral infection	neurogenesis		CNS development
		axon growth	CNS development	protection against viral infection		anti-apoptotic
		CNS development	neurite extension	CNS development		cerebellar development
		anti-apoptotic		anti-apoptotic
				neurite extension
				cerebellar development
