# Supplementary material for: mRNA Transcriptomics of Galectins Unveils Heterogeneous Organization in Mouse and Human Brain
Source: Front Mol Neurosci. 2016 Dec 16;9:139. doi: 10.3389/fnmol.2016.00139 (PMC5159438; doi:10.3389/fnmol.2016.00139)
Supplement: Supplementary file 3 [file Data_Sheet_3.ZIP › Supplementary Tables/S22 Table.xlsx]

## Sheet: B1
gene-symbol	AOrG	fro	FP	GRe	opIFG	orIFG	trIFG	IRoG	LOrG	MOrG	MFG	PCLa	PaOG	POrG	PrG	SFG	SRoG	LIG	SIG	CgGf	CgGp	SCG	DG	CA1	CA2	CA3	CA4	S	PHG	Cun	LiG	OTG	SOG	AnG	SMG	PCLp	PoG	PCu	SPL	FuG	HG	ITG	MTG	PLP	PLT	STG	TP	TG	ATZ
AR	5.9559	6.2357	6.1347	6.1044	6.1978	6.388	5.9803	6.0869	6.0958	6.1055	6.2509	6.6058	6.2901	5.5801	6.6278	6.2022	6.0792	6.2232	6.0421	5.7884	6.1922	6.4178	9.1819	4.601	3.4995	5.0879	7.0179	5.0391	5.737	6.5175	6.8295	6.0571	6.1325	6.2983	6.2536	6.4399	6.8311	6.264	6.4443	6.0063	6.5978	6.0892	6.2013	6.2036	6.6446	6.4036	5.7781	6.5152	4.7058
ARID3A	7.9202	7.4382	8.0118	7.7809	7.7396	7.5597	7.936	8.295	7.8553	7.7443	7.9374	7.7469	8.0356	7.3917	8.1718	8.0234	7.863	8.1013	7.8313	7.9608	8.3498	7.6656	8.9161	8.685	8.3149	10.0615	10.305	8.5121	8.0521	8.0376	7.8976	7.8221	8.1422	8.0273	7.6655	7.5276	7.9883	7.8221	7.8044	8.0966	8.5341	8.1498	7.9065	8.2088	8.3076	8.2139	7.3394	7.5674	8.8424
ATF1	6.2904	5.6563	5.7558	5.8837	5.5044	5.5675	5.3279	6.093	5.9819	5.9168	5.6703	5.6302	5.6206	5.3755	5.6537	5.6755	5.7374	5.8915	5.6368	5.6805	5.6957	5.9237	6.7644	5.8056	4.86	5.9268	5.951	6.1715	5.7811	6.0292	6.0084	5.8258	6.0366	6.1905	5.6696	5.9286	5.7185	5.8382	6.1125	5.6825	5.7863	5.7343	5.6966	5.741	5.9082	5.9085	5.5235	5.7999	5.426
ATF2	6.8476	6.5786	6.8193	6.7307	6.4382	6.5647	6.3113	6.8179	7.1403	6.5603	6.575	6.6458	6.2553	6.385	6.6265	6.5815	6.6016	6.6876	6.3609	6.5146	6.7435	6.4951	7.2494	6.9672	6.7008	6.5472	6.6105	7.0642	6.7111	7.0141	6.9707	6.7977	7.0274	7.0385	6.6843	6.6392	6.6548	6.9149	7.0302	6.5831	6.7338	6.6407	6.6783	6.6363	6.8194	6.6772	6.4802	6.7903	6.4812
ATF3	6.2844	6.8492	5.9991	6.1969	6.6934	7.433	6.5145	6.3253	6.3737	6.4642	6.4622	6.7122	6.5999	6.9882	6.7817	6.7565	5.6206	6.7684	6.6874	6.7936	6.5582	8.6054	3.8433	5.0225	4.3309	5.665	6.1047	5.9147	6.2699	5.1346	5.84	6.3955	6.1084	6.1908	6.5292	5.9709	6.5928	6.1751	5.9514	6.5581	6.7178	6.5376	6.6732	6.8974	6.7011	6.4768	6.7606	6.8727	3.5868
BACH1	6.5474	6.5356	6.4579	6.356	6.4064	6.5302	6.3926	6.3853	6.7533	6.439	6.3748	6.4652	6.4942	6.4084	6.4402	6.4864	6.5088	6.3121	6.4391	6.4853	6.3926	7.4251	5.9605	6.6864	6.5174	7.1473	7.6428	6.5504	6.3029	6.7299	6.7951	6.5484	6.5457	6.6303	6.535	6.2957	6.5421	6.5383	6.484	6.2102	6.4287	6.3085	6.4401	6.5585	6.5224	6.4839	6.4655	6.3435	6.6871
BATF	4.9712	3.6548	4.2378	3.9041	3.8549	4.1511	4.1535	3.8451	4.2669	3.9976	3.8951	2.6042	3.1826	3.8076	2.7988	3.6669	3.7081	3.8344	4.2125	2.9205	3.0604	3.4095	3.5494	3.4414	2.9554	3.5807	4.7563	3.1388	3.3008	2.8624	2.9932	3.8429	3.2976	4.0313	4.0539	3.0069	3.5817	3.6687	3.8275	4.0782	3.3492	4.4622	4.2848	3.3622	3.7989	4.2017	4.0988	3.5328	4.8245
BCL11A	11.2424	11.0306	11.2374	11.2164	11.1831	11.1135	11.0264	11.1394	11.0003	10.9888	11.1097	11.0099	11.0819	10.7452	11.1433	11.1345	11.1425	11.1111	11.0151	10.911	11.1574	10.6984	11.1287	11.8847	10.7124	11.1694	11.2863	11.6927	11.2357	11.1924	11.3814	11.3386	11.1723	11.497	11.3261	11.288	11.2094	11.2686	11.3314	11.3317	11.2935	11.3021	11.3027	10.8097	11.2911	11.3753	11.0586	11.1278	9.635
BCL3	6.6466	7.3281	6.7717	6.9776	7.2108	7.3482	7.2525	7.009	6.9853	7.3471	7.3533	7.2602	7.0873	7.2117	7.4939	7.2978	7.1234	7.4246	7.1591	7.1297	7.2656	7.0837	5.5609	6.3067	6.4192	7.34	7.5873	6.7757	7.0368	7.5877	7.8358	7.376	7.1708	7.1349	7.2963	7.2876	7.498	7.3543	7.3519	7.1355	7.4352	7.1839	7.2528	7.0263	7.5133	7.3274	7.2314	7.3776	7.0232
BCLAF1	11.8738	12.0366	11.7961	11.895	11.8962	11.8324	11.6416	11.4701	12.1333	11.8357	11.7873	12.0402	12.2576	11.8385	11.9207	11.8848	11.7986	12.0395	11.8885	12.0285	12.0351	12.5037	13.0017	12.2057	12.0138	12.4527	12.6458	12.0488	12.0021	12.2978	12.6366	12.2085	12.0725	12.137	12.0673	11.9413	12.0836	12.1144	11.8695	11.8594	12.1182	11.9041	11.9725	12.0556	11.9766	11.9346	12.0033	11.8487	12.4079
BDP1	8.6909	8.4812	8.6496	8.4453	8.5789	8.4519	8.3675	8.5236	8.6331	8.4177	8.4251	8.6828	9.0362	8.5275	8.5104	8.451	8.4089	8.3882	8.377	8.5092	8.4606	8.7453	9.2845	8.4938	8.0575	8.5862	8.8625	8.2728	8.3667	8.7516	8.908	8.6629	8.6916	8.778	8.6146	8.6307	8.5796	8.7252	8.56	8.317	8.4561	8.3562	8.5003	8.5981	8.4916	8.4227	8.4086	8.3627	8.4506
BRCA1	4.4006	4.1239	4.0976	4.1102	4.2329	4.477	4.1263	4.167	4.317	3.9862	4.2548	4.5708	3.9278	4.4608	4.5084	4.336	3.5838	4.028	4.1134	4.2469	4.2937	5.5799	3.7135	3.4395	2.6232	3.7387	4.7906	4.2514	4.0962	4.4061	4.4777	4.535	4.3315	4.5441	4.5538	3.671	4.5643	4.3935	4.5403	3.9701	4.4262	4.2173	4.3697	4.4263	4.5342	4.6409	4.0003	4.5556	3.9235
BRF2	5.1351	5.5429	4.8874	5.5325	5.6086	5.7256	5.6666	5.4775	5.4353	5.5995	5.4372	5.2349	5.7941	5.6281	5.2909	5.4996	5.4834	5.3518	5.5939	5.3841	5.0121	5.5648	4.1714	4.9783	4.5644	3.9086	4.27	5.036	4.7687	3.8864	4.4493	5.4832	4.8609	5.3975	5.5474	4.7056	5.2338	4.958	5.3554	5.5653	4.9701	5.4257	5.5157	5.0347	4.7626	5.2321	6.101	4.7503	3.0038
CBX3	10.2637	10.0835	10.2471	10.138	10.0794	10.081	10.0578	10.1757	10.1735	10.0645	10.094	10.0373	10.2818	9.8403	10.1273	10.1415	9.9179	10.0321	10.0607	9.9316	10.0882	10.069	10.2168	10.5528	9.9393	10.3166	10.8509	10.4005	10.0928	10.2562	10.2312	10.1005	10.1765	10.318	10.107	10.0948	10.0911	10.1311	10.2882	9.9668	10.125	10.0505	10.035	10.1033	10.1748	10.1235	10.0328	10.036	10.2418
CCNT2	6.7316	6.2792	6.7904	6.6536	5.7888	6.3627	6.1652	6.7124	6.7929	6.3473	6.3923	6.2833	5.8999	5.5575	6.4014	6.4163	6.5836	6.5626	6.1835	6.3453	6.665	6.2118	7.6843	6.6574	6.7328	7.1621	7.1965	6.754	6.6524	7.2496	7.0459	6.4873	6.9934	6.9255	6.3989	6.8077	6.3652	6.7769	6.7872	6.3318	6.6891	6.4539	6.3175	6.4832	6.548	6.5369	5.9385	6.6157	7.1283
CEBPA	11.4886	11.2069	11.6748	11.489	12.3748	11.5989	11.2596	11.7669	11.5991	11.5313	11.3304	11.4544	11.8053	10.9078	11.1978	11.2325	11.5111	11.0649	11.5416	11.1072	11.0837	11.1161	12.2611	12.1799	11.8754	12.7175	12.7319	12.1899	11.3081	11.6886	11.2925	11.4067	11.8035	11.5662	11.264	11.3591	11.5324	12.3337	11.5639	11.5988	12.9295	11.2947	11.24	11.731	10.963	11.0645	10.8237	11.3101	11.6229
CEBPB	8.9036	9.2833	9.3477	9.2722	9.1801	9.4106	9.1865	9.1891	9.1526	9.4803	9.2746	9.0415	9.1858	9.2857	9.2416	9.3016	9.1668	9.3461	9.3675	9.085	9.2105	9.2801	10.2701	10.6885	9.7261	8.7437	8.6305	8.8862	8.8607	9.1492	9.293	9.339	8.9062	9.1961	9.1681	9.2512	9.2337	9.2802	9.2683	9.2216	9.2801	9.2335	9.2389	9.2552	9.3284	9.3007	9.2751	8.9945	8.6365
CEBPD	15.0951	14.6631	14.4433	14.6294	14.4508	14.8984	14.5219	14.9186	14.8543	14.7609	14.7988	14.5518	14.39	14.6277	14.8978	14.8422	14.7676	14.9623	14.787	14.8264	14.9696	15.1104	14.9421	14.4605	14.0998	14.6136	14.6005	14.2542	14.7847	15.0184	15.1167	14.8071	14.7449	14.7773	14.7767	14.8031	14.7327	14.8333	14.957	14.8232	15.0483	14.8417	14.8603	14.4924	15.1119	14.9092	14.8197	14.936	13.9678
CHD1	5.8804	5.9811	5.8282	5.9159	6.1048	6.203	5.615	5.696	6.0286	5.7281	5.7601	6.0968	6.1004	5.953	5.921	5.8599	5.6038	5.8936	5.8882	6.0316	6.0219	6.8685	7.5808	5.9293	5.7668	6.8778	7.2887	6.2886	5.9694	6.3617	6.6822	6.1268	5.9875	6.0971	6.1041	6.0355	6.155	6.1702	5.9334	5.8712	5.9531	5.841	6.0133	5.9022	5.8488	5.9725	5.997	5.9167	6.5104
CHD2	7.4765	7.8209	7.6945	7.7323	7.7175	7.7002	7.6814	7.5073	7.7165	7.5696	7.6258	7.9869	7.8104	7.8877	7.8367	7.7053	7.6134	7.6613	7.5719	7.8098	7.8697	8.3111	8.8998	7.7949	7.4504	8.4899	9.0813	7.9857	7.8589	8.1398	8.3511	8.0611	8.0035	8.0769	7.9976	7.6624	7.9768	8.073	7.8242	7.6962	7.7906	7.6737	7.7762	7.8563	7.8137	7.8037	7.6539	7.6513	8.129
CREB1	6.6651	6.9045	6.9282	6.7877	6.6395	6.6709	6.6864	6.7116	6.7512	6.6977	6.6817	6.8947	7.0756	6.6831	6.6912	6.7717	6.5596	6.7306	6.7322	6.6707	6.6944	7.0239	6.2784	5.9013	5.3986	5.462	5.7524	6.2281	6.6871	6.5363	6.7461	6.9253	6.7257	6.9413	6.9922	6.4608	6.8594	6.7533	6.8234	6.9149	6.6619	6.8104	6.8374	6.9513	6.9585	6.8915	6.6387	6.8822	5.6683
CREBBP	8.0839	7.7861	7.6084	7.6092	7.1848	7.5621	7.2024	7.6241	7.635	7.5603	7.6718	7.5831	7.0929	7.1944	7.6477	7.6822	7.6323	7.8584	7.6949	7.5873	7.9537	7.442	8.7058	7.6293	7.0872	8.1228	8.5677	7.8637	7.938	7.9903	8.1027	7.6978	7.8991	8.1609	7.7591	7.6027	7.7152	7.7672	7.8844	7.8294	7.9453	7.8008	7.802	7.5394	8.1041	7.9513	7.3205	7.8612	7.4826
CTBP2	10.7608	11.2038	11.0278	11.052	10.9915	11.0317	11.0403	10.6975	11.0482	10.9863	11.0372	11.1206	11.4499	10.994	11.2176	11.1729	11.0113	11.2272	11.2457	11.2913	11.3326	11.6818	13.4165	12.096	11.6829	12.5013	13.0527	11.8677	11.3656	11.2495	11.4823	11.1269	10.9136	11.1439	11.0422	11.0804	11.1082	11.1103	10.8882	11.2572	11.3014	11.1522	11.1529	11.2839	11.1104	11.125	11.2756	11.1816	12.247
CTCF	5.6544	5.5874	5.3662	5.6797	5.6643	5.7425	5.7252	5.5034	5.5815	5.3378	5.5619	5.6198	6.0216	5.5799	5.521	5.573	5.2895	5.4694	5.6199	5.5673	5.3287	6.2701	6.3181	6.6158	6.0935	6.0455	6.5717	5.9379	5.4315	5.945	5.9701	5.9083	5.873	5.9187	5.7573	5.3965	5.7121	5.7358	5.6578	5.5787	5.677	5.5723	5.6371	5.5471	5.531	5.6035	5.9685	5.5658	5.273
CTCFL	1.7717	1.8935	1.7815	1.8738	1.7959	1.8265	1.7638	1.7855	1.878	1.8558	1.8549	1.8227	1.6055	1.5519	1.8155	1.8938	2.4425	1.7623	1.9101	1.6887	2.0258	1.619	1.6172	1.6927	1.7945	1.6677	1.7241	1.6062	2.0272	1.7207	1.7664	1.6942	1.8915	1.822	1.8077	2.235	1.7225	1.8357	2.0134	2.3428	1.854	1.8763	2.0021	1.6239	1.8749	1.9212	1.7684	2.109	2.111
DEC	1.8349	1.9299	1.9078	1.927	1.876	2.0176	1.8728	1.8559	1.8813	1.9117	1.8974	2.1057	1.6667	1.6366	1.8963	1.9291	2.0203	1.8791	1.9477	1.7348	2.3163	1.5572	1.576	1.7811	1.8971	1.8259	1.8672	1.7141	2.0112	1.8354	1.7985	1.7498	1.8393	1.9171	2.1027	3.1755	1.8478	2.1394	2.0037	1.9237	2.0305	1.9599	1.9058	1.721	2.0362	1.9391	1.8536	2.312	2.2986
E2F1	4.4594	4.9967	4.6226	4.7227	5.5168	5.0389	5.1265	4.21	4.4871	4.5917	5.0352	5.255	4.5284	5.0879	5.3709	5.0107	4.6111	4.5846	4.7466	4.7589	4.7075	5.5519	4.0741	4.7174	3.7302	4.6701	8.1672	4.9686	4.4509	4.1368	4.0512	4.8383	4.5072	4.8194	4.9958	4.6181	4.9991	4.8125	5.0076	4.8939	4.6258	4.7895	4.9208	4.3465	4.4222	4.8104	5.1713	4.4687	2.8645
E2F4	6.7332	7.2562	7.1316	7.1491	7.3315	7.0715	7.2512	6.8022	6.8111	6.998	7.1438	7.4399	7.4414	7.1546	7.1949	7.1448	6.8051	7.2423	7.0736	7.2187	7.0172	7.2101	7.8813	7.3209	6.9462	7.4252	7.5678	7.0951	7.112	7.071	7.5006	7.4075	7.1186	7.2135	7.4067	6.9143	7.3814	7.2583	7.1637	7.1413	7.2343	7.1496	7.1825	7.1878	7.2441	7.2869	7.0948	7.2703	6.2378
E2F6	7.582	7.5378	7.7088	7.5416	7.5522	7.5795	7.4475	7.5788	7.568	7.5444	7.5758	7.5269	7.5615	7.5758	7.5904	7.6204	7.4521	7.482	7.502	7.4837	7.5678	7.6158	7.8423	7.5102	7.0993	7.3723	7.803	7.4003	7.4539	7.5469	7.6572	7.6498	7.4378	7.6968	7.673	7.3763	7.6133	7.5929	7.6191	7.5198	7.5231	7.5617	7.6245	7.6063	7.499	7.6025	7.4167	7.3726	6.8212
EBF1	4.9812	5.7364	5.5399	5.3957	5.4262	5.8975	5.3315	5.4932	5.5826	5.5279	5.4838	5.5855	5.6604	5.3762	5.713	5.5664	5.2648	5.5623	5.4507	5.4416	5.6254	5.6202	4.9917	5.7661	4.5626	6.5215	6.7518	5.5749	5.5781	5.5427	5.8072	5.479	5.6547	5.7619	5.4774	5.2099	5.5416	5.4833	5.5565	5.4056	5.5677	5.4643	5.5231	5.5085	6.0992	5.6292	5.2396	5.7273	5.4466
EGR1	11.2069	11.0022	10.745	11.2417	11.0173	10.9716	11.2009	11.0085	11.2831	11.1352	11.063	10.6712	10.7933	10.6565	10.8545	11.0177	10.9786	10.7281	10.912	10.6915	10.8859	9.6884	10.2055	11.2405	10.7228	11.8235	11.5714	10.7172	10.6983	11.8627	11.9735	11.0992	10.8217	11.2863	11.2134	11.0654	10.9229	11.272	11.2756	10.4693	11.3221	10.9786	10.8625	10.6025	11.465	11.0548	10.4624	11.1686	9.9375
ELF1	3.7088	3.0923	2.8858	2.6684	3.2489	3.1744	2.9968	2.8524	2.7898	3.3332	2.877	3.0649	2.542	3.8853	3.1286	2.9813	2.6227	2.7515	3.0531	3.1588	2.8344	3.7723	3.676	3.0487	2.8005	2.9782	3.7103	3.4163	2.8385	2.2669	3.0721	3.1143	3.0286	2.8438	3.0526	3.0138	3.2908	3.0969	2.8307	2.8475	2.7208	2.992	3.0208	2.86	2.8222	2.6898	3.5399	3.0795	2.6139
ELK1	3.3454	3.8242	1.4749	3.3555	3.8275	3.5929	3.5764	3.0257	3.6415	3.0579	3.2481	3.97	4.5654	4.3577	3.482	3.4878	3.0325	3.9068	3.678	4.0317	3.2835	4.1559	5.9692	3.5387	3.4591	3.3644	3.4827	3.3855	3.7954	2.6277	3.5274	4.2337	2.7566	2.9495	3.8868	2.8389	3.6906	4.1096	2.9857	4.1624	3.8323	3.8015	3.79	3.5545	3.0583	3.5446	4.9473	3.2089	3.2287
ELK4	8.3129	7.5447	7.8662	7.713	7.3627	7.5554	7.0938	7.7667	7.8153	7.5892	7.594	7.6084	7.3133	7.3193	7.6943	7.6413	7.5979	7.8055	7.4824	7.5812	7.8551	8.1026	8.2071	7.7593	7.3837	7.9364	8.4976	7.767	7.9764	8.2419	8.2818	7.7224	8.1509	8.0998	7.714	7.6787	7.7561	7.8651	7.9881	7.6822	7.9119	7.74	7.7242	7.7602	8.0334	7.8437	7.2664	7.9454	8.3152
EP300	6.9727	6.7502	6.6749	6.773	6.6974	6.8246	6.5026	6.7047	6.8039	6.5323	6.6546	6.8344	6.8475	6.8631	6.7053	6.6836	6.3331	6.8431	6.6641	6.7032	6.9234	6.8958	6.8984	6.7717	6.2894	6.5744	6.8392	6.6374	6.6857	6.9744	7.2717	7.0587	6.887	7.0515	6.9879	6.4402	6.866	6.9653	6.9801	6.7667	6.7622	6.7247	6.8105	6.5303	6.8301	6.7722	6.9839	6.8596	6.3948
EPAS1	10.182	10.8016	10.2491	10.3532	10.4985	10.4866	10.4147	10.1913	10.3793	10.2717	10.3803	10.63	10.8395	10.3202	10.5486	10.5769	10.3042	10.4256	10.3987	10.4703	10.6596	10.5797	9.4918	10.4025	9.5403	11.0126	11.4739	10.4094	10.5813	10.4038	10.9433	10.6254	10.2329	10.6447	10.5952	10.023	10.467	10.5196	10.2875	10.3139	10.4805	10.3461	10.4557	10.6065	10.7217	10.51	10.2882	10.3799	10.286
ESR1	4.2362	4.8751	4.9345	4.4238	4.5071	3.8309	4.49	4.6986	4.2786	4.3548	4.4647	4.707	4.9236	4.6531	4.6272	4.4835	4.0653	4.382	4.5676	4.5358	4.6151	4.8712	6.5081	4.8172	4.3361	6.0012	6.0663	4.8845	4.876	5.1729	5.1935	4.7336	4.6063	4.772	4.8331	4.8052	4.8668	4.7435	4.5215	4.5572	4.5157	4.6111	4.6729	5.0758	4.834	4.6959	4.1104	4.6048	5.294
ETS1	4.3613	3.8214	4.4694	4.3694	3.7698	4.5962	4.2768	4.9363	4.5075	4.5183	4.3403	3.8073	3.9411	3.6899	4.3078	4.3629	4.6806	4.211	4.2121	4.3412	4.7059	3.5868	3.4181	4.4064	3.7772	4.6178	5.0424	6.3358	3.8447	4.4614	4.3681	4.2048	4.5435	4.5918	4.2022	4.6158	4.1918	4.4247	4.8172	4.1343	4.1891	4.3455	4.3876	3.8574	4.4187	4.3666	3.8617	4.1916	4.6372
EZH2	4.54	4.7756	6.6322	5.0513	4.821	5.1213	4.9959	4.8646	4.6078	5.0414	4.844	4.7736	4.9499	4.5603	4.8656	4.9123	4.8469	4.7542	4.9432	4.9365	4.8596	5.1745	5.9999	5.4524	3.9894	5.1892	5.5861	5.4525	4.6208	4.7468	5.0518	4.9172	4.7097	4.9215	4.8838	4.7346	4.951	4.9245	4.8887	5.0035	4.916	4.9178	4.9541	4.749	4.8955	4.9742	5.1711	4.8355	4.5048
FOS	6.7399	7.6053	6.4902	7.2094	7.3433	8.1451	7.5149	7.062	7.3508	7.4202	7.1545	7.1897	7.6742	7.517	7.3347	7.2972	7.1302	7.3648	7.5231	7.5638	7.0357	9.0525	6.0913	7.1822	6.8039	7.5651	8.0164	7.5063	6.9787	7.1422	7.2766	7.2595	6.5359	7.0893	7.0934	6.9937	7.0978	7.2003	6.8601	6.919	7.3348	6.9505	7.0499	7.2476	7.1463	6.9955	7.8542	7.1702	6.9285
FOSL1	4.0987	3.4799	4.3405	4.0866	4.0377	4.321	4.2119	4.2448	4.9445	4.0342	3.9148	3.9673	3.9674	3.904	3.9663	4.0043	4.0507	3.797	3.8029	3.9678	3.9448	4.137	5.3142	3.7363	3.3799	4.417	4.4211	4.0757	3.7836	4.3694	4.3326	4.0698	4.1721	3.8508	3.9238	3.7124	4.0405	4.1673	3.9962	4.056	3.8478	3.9078	3.9108	3.9568	3.4965	3.9459	4.0134	3.6082	3.3618
FOSL2	8.2138	8.0421	8.034	7.8434	7.9088	7.9133	7.6034	7.8833	8.0248	7.8771	7.9557	8.1923	7.8695	7.4807	8.3638	8.0524	8.1601	8.1138	7.9253	8.0596	8.6695	6.9742	10.3455	9.3607	9.4786	10.1123	10.0204	9.2846	8.3798	9.46	9.5752	8.3258	8.4281	8.5971	8.197	8.5729	8.4338	8.6198	8.4876	7.9213	8.4984	8.0589	8.0338	7.8197	8.7259	8.17	7.4693	8.6457	8.1402
FOXA1	2.0937	2.0463	2.1472	2.1117	2.0372	2.4904	2.2554	2.0701	2.2059	2.2494	2.0696	1.9871	1.7631	1.893	2.6143	2.1894	2.4209	2.0214	2.2039	1.8993	2.2818	1.9221	1.9743	2.2055	1.7075	1.9948	2.5796	1.7175	2.1509	1.9444	2.0015	1.8475	2.0887	2.108	2.6999	2.6478	2.3042	2.0998	2.323	2.1849	2.1191	2.4831	2.1677	2.344	2.3875	2.1113	2.2496	2.3467	2.9263
FOXA2	8.5495	7.5319	7.9812	7.944	7.6216	7.6087	7.2303	7.9972	7.9202	7.6679	7.9579	8.0596	7.2809	7.6752	8.0511	7.9781	7.8531	7.6761	7.5845	8.0139	8.165	8.4499	9.5121	6.9276	8.2507	8.9009	9.1074	7.7667	8.166	8.4922	8.3196	7.9149	8.4129	8.376	8.0644	8.0263	7.9631	8.1931	8.2088	7.7242	8.0912	7.9498	7.9247	7.9562	8.0368	8.0829	7.2749	8.1261	7.7747
FOXA3	3.5669	4.004	3.9518	3.6633	4.0914	3.831	3.5614	3.1058	3.0207	4.4538	3.6699	3.8136	4.1443	3.5581	3.985	4.0466	3.2749	3.3316	3.8862	3.934	3.8339	3.603	4.0923	3.7364	3.8376	6.2115	4.7271	3.7798	3.9126	3.0839	3.4815	3.7129	2.7275	3.4093	4.0303	3.9768	4.0648	3.249	3.2644	4.2014	3.8631	4.0166	4.0397	3.6458	3.9592	4.0034	3.4875	4.1399	3.54
FOXM1	1.515	2.8424	2.1585	2.2732	2.1142	2.4586	2.3628	2.3404	1.8586	2.1575	2.2555	2.1229	2.6225	1.4731	2.2746	2.5609	2.161	1.7307	2.3874	1.9063	2.0818	1.507	2.634	1.9594	2.05	1.8997	2.019	1.8631	2.0434	2.0335	2.0823	1.9055	1.6324	1.9993	2.3999	1.9469	2.2349	2.0674	2.3954	2.4681	2.1247	2.5333	2.3095	2.4578	2.3945	2.2449	2.4095	1.7519	2.0947
FOXP2	5.3207	5.0292	5.6143	5.433	5.4804	5.3548	5.1806	5.6811	5.7233	4.9652	5.2342	5.1404	4.6014	5.1797	5.0882	5.1421	5.2915	5.4769	5.0608	4.9223	5.353	4.4677	2.2308	2.698	1.9985	2.7842	3.9452	5.0719	5.3159	6.2379	5.9472	5.5164	5.7855	5.7539	5.4111	5.3994	5.2975	5.7949	5.6476	5.2912	5.6291	5.5695	5.5752	5.2675	5.1591	5.5626	5.0994	5.5839	3.7495
GABPA	6.6831	6.3219	6.3372	6.3317	6.2868	6.4201	6.1257	6.492	6.7497	6.2912	6.3075	6.5179	6.3975	6.5466	6.3753	6.3767	6.2124	6.3745	6.2534	6.4359	6.4683	7.069	7.4366	6.7056	6.1231	6.5967	7.2176	6.6698	6.3594	6.8575	6.8912	6.5797	6.4392	6.6959	6.554	6.277	6.5043	6.6071	6.5879	6.3061	6.4894	6.3688	6.3611	6.4594	6.5599	6.3786	6.3201	6.7915	6.8906
GATA1	1.5479	2.5512	2.8796	2.5155	2.356	2.6415	2.7356	2.75	2.6652	2.7026	2.27	2.7222	2.8677	2.367	2.6284	2.5549	2.7328	2.5753	2.4853	3.142	2.5754	1.5675	3.1874	2.5698	2.8462	4.3503	3.0092	2.8506	2.4333	2.2954	2.5866	2.3539	2.4027	2.3396	2.6309	2.7721	2.6735	2.4093	2.7832	2.4427	2.6647	2.7505	2.6456	2.2411	2.661	2.5589	2.4464	2.4953	2.5003
GATA2	3.615	2.5213	2.3792	2.3284	2.0835	2.5994	2.903	3.1333	2.4881	3.1551	2.8542	2.6174	2.3941	3.4303	2.9151	2.6813	1.8312	2.7112	2.5941	2.7275	2.7299	2.6662	2.1061	2.4096	2.2393	3.2802	2.8797	3.0935	2.3412	2.6017	2.6741	2.1764	2.2107	2.375	2.923	2.4204	2.9867	3.12	2.2306	2.6237	2.6848	2.7416	2.8731	1.9811	2.5775	2.6177	2.8862	2.6145	2.109
GATA3	2.5709	2.3308	2.6954	2.4192	1.836	2.6227	2.9332	2.8497	2.5126	2.6928	2.598	2.4761	2.6909	1.614	2.5044	2.5181	2.2973	2.204	2.8317	2.3736	2.6184	1.495	3.0406	2.3699	2.4352	2.8552	3.7049	2.2843	2.3364	2.6647	2.4209	2.2909	2.5006	2.6733	2.5586	2.5259	2.9622	2.4397	2.3881	2.5024	2.4018	2.9339	2.6693	2.8567	2.612	3.1117	2.847	2.4536	1.9747
GTF2B	7.6084	7.3489	7.4593	7.5393	7.2587	7.4981	7.3375	7.7035	7.722	7.3773	7.3884	7.3178	7.1826	7.3969	7.367	7.3578	7.3098	7.3194	7.3431	7.3292	7.3272	6.9655	7.8106	7.9408	7.6614	7.595	7.6981	7.6484	7.3381	7.6721	7.6642	7.4162	7.6456	7.6425	7.3656	7.2325	7.3133	7.5086	7.7498	7.2222	7.3287	7.2662	7.3309	7.2387	7.3879	7.3154	7.4898	7.2143	7.5656
GTF2F1	9.0801	9.0343	8.9581	9.1721	9.1859	9.2124	9.0741	8.9569	8.9892	8.9769	9.144	9.0282	9.1175	9.0144	9.1111	9.1622	8.9804	9.0828	9.0417	9.0353	9.1647	9.3528	9.735	9.3486	8.9963	9.9429	10.326	9.2693	9.0314	8.944	9.108	9.1946	8.9208	9.3137	9.1956	9.0217	9.0709	9.08	9.1166	9.1724	9.14	9.0902	9.1772	8.9271	8.9577	9.1267	9.3255	8.8919	9.0816
GTF3C2	8.2874	8.1764	8.1346	8.2175	8.2418	8.2931	8.214	8.2054	8.1151	8.1799	8.226	8.1638	8.0644	8.1054	8.3228	8.2488	8.0902	8.1887	8.175	8.0934	8.2408	8.2957	8.9233	8.2039	7.8595	7.9321	8.4384	8.3864	8.0433	8.2917	8.5581	8.3612	8.0541	8.3579	8.2448	8.175	8.2571	8.2888	8.2999	8.1666	8.3445	8.1774	8.2135	8.0117	8.247	8.2378	8.1575	8.2425	8.0246
HDAC1	7.5716	7.6283	7.2461	7.3973	7.3398	7.4664	7.3174	7.3008	7.3281	7.3783	7.3902	7.6514	7.6792	7.3755	7.6939	7.5691	7.3586	7.517	7.5621	7.663	7.7182	8.5605	9.3463	7.0488	6.6971	8.0386	8.7739	7.763	7.7782	7.7496	7.9948	7.6709	7.5098	7.7328	7.6783	7.0551	7.6562	7.5712	7.4916	7.5	7.7237	7.4862	7.5995	7.7364	7.7258	7.6556	7.4717	7.705	8.2171
HDAC2	9.7636	9.5373	9.4537	9.6782	9.5182	9.585	9.4877	9.6059	9.72	9.6528	9.4391	9.4933	9.6324	9.6459	9.5651	9.575	9.5363	9.3902	9.4929	9.5551	9.5576	10.0684	10.8728	9.9988	9.7795	10.4203	10.7229	9.9069	9.4889	9.916	9.9119	9.6494	9.5583	9.732	9.5094	9.5722	9.4824	9.6975	9.5772	9.5453	9.5149	9.4525	9.4761	9.4937	9.423	9.4696	9.7889	9.4234	10.0119
HDAC8	7.4396	7.1213	7.196	7.1982	7.0636	7.1619	6.7804	7.1067	7.2524	7.0577	7.11	7.1555	7.3722	6.9243	7.1667	7.1462	7.0921	7.2513	7.1542	7.1244	7.2504	7.1783	7.9106	7.2275	6.9623	7.6062	7.3687	7.2863	7.1567	7.5718	7.5783	7.2699	7.2872	7.4276	7.2669	7.4396	7.3054	7.3425	7.366	7.1689	7.4039	7.1848	7.2051	7.1161	7.3406	7.2401	7.0264	7.3565	7.1276
HIF1A	7.0197	7.381	7.6186	7.2373	7.5038	7.2839	7.1739	7.1767	7.3299	7.1477	7.3285	7.7351	7.2637	7.0385	7.4947	7.3342	7.2176	7.2428	7.1949	7.3756	7.3176	7.1393	7.9202	7.4175	7.1085	7.5764	7.8872	7.6461	7.5392	7.4667	7.6328	7.4925	7.3852	7.5775	7.5957	7.3622	7.5764	7.5211	7.532	7.2548	7.4354	7.3019	7.3868	7.4457	7.6264	7.4979	7.0197	7.6506	7.8406
HMGN3	8.9684	9.0412	8.9886	9.0352	9.1338	9.1261	9.0912	9.0832	8.9933	8.9932	8.9707	9.2447	9.1994	9.0204	9.2314	9.0897	8.9345	9.175	9.034	9.1157	9.1725	9.6356	10.3839	8.919	8.8249	9.9098	10.4014	9.0551	9.2099	9.392	9.7493	9.2499	9.2461	9.2238	9.1939	9.3315	9.2247	9.2421	9.0262	9.0266	9.2001	8.9943	9.0762	9.1903	9.2027	9.1617	9.237	9.2426	9.6322
HNF4A	4.0729	3.5089	3.476	3.4408	3.8478	3.2056	3.7186	3.2326	3.2997	3.2309	3.4947	3.475	3.595	2.669	3.4205	3.4437	3.6562	2.8987	3.2036	3.2341	3.3535	3.5552	2.9178	3.2561	3.1617	3.1301	3.697	3.4868	3.3444	3.8297	3.6554	3.6406	3.1768	3.7414	3.6648	3.2455	3.6928	3.4704	3.6002	3.2958	3.2346	3.3929	3.3918	3.8771	3.6689	3.4876	3.2284	3.0934	2.7831
HNF4G	2.0651	1.971	2.6198	2.0678	2.3783	2.5764	2.1045	1.9749	1.9681	2.093	2.0033	1.9098	1.7569	1.7858	2.0119	2.201	2.2426	1.895	1.9868	1.9974	2.786	1.7235	1.5749	1.9882	1.8996	1.7701	1.8362	1.6904	2.0857	1.9809	1.9797	1.7894	1.8892	2.0698	2.2877	2.4111	1.9453	2.0045	1.968	2.1258	2.2345	2.065	2.024	1.6808	2.2483	2.0759	2.0232	2.1689	2.2027
HSF1	11.229	11.3428	11.0973	11.2028	11.297	11.2022	11.0676	11.1407	10.9981	11.1659	11.2498	11.2928	11.6732	11.1867	11.3501	11.3503	11.1149	11.3288	11.2896	11.2674	11.3759	11.6411	11.2246	11.1319	10.4189	11.1159	11.8199	11.0342	11.1804	11.0953	11.4398	11.3292	11.142	11.3798	11.3818	11.1029	11.3541	11.2892	11.228	11.3278	11.3691	11.2327	11.2969	11.2713	11.431	11.3319	11.2798	11.1118	10.8049
IKZF1	1.733	1.8738	1.8646	1.8744	1.9064	2.3968	1.9183	1.7848	1.7597	2.1324	2.0124	1.7548	1.8993	2.7726	1.7327	2.0702	1.9604	1.6819	2.0267	1.6235	2.0279	1.5506	1.8823	2.3711	1.7905	2.3433	2.3896	2.0184	1.9116	1.7808	1.7516	1.9412	1.6543	2.297	2.0033	2.1149	1.8761	1.8556	2.0005	2.347	1.7837	2.0917	1.9469	1.5581	2.2337	2.2319	2.6767	1.9167	2.3965
IRF1	3.1971	2.4915	2.8868	2.7669	2.7048	3.3415	2.4578	2.7382	2.76	2.7292	3.1116	3.3265	2.7463	3.7577	3.1358	2.8875	2.8635	3.0927	3.076	3.1306	3.4868	2.5838	4.7921	3.1329	2.9975	3.2967	2.9865	3.2228	2.9898	3.5023	3.7549	3.2108	3.4571	3.0825	3.0901	2.9354	3.2301	2.981	2.7747	2.9055	3.1365	3.043	2.8417	2.5915	3.4821	2.9669	2.6811	3.5992	2.8948
IRF3	6.386	6.1884	6.1716	6.281	6.1389	6.511	6.2385	6.5049	6.3034	6.4569	6.427	6.2516	5.8878	6.3956	6.3573	6.437	6.3031	6.3894	6.3299	6.2227	6.3512	6.795	5.8037	5.4596	6.3287	5.7165	6.2941	5.9508	6.0458	6.3073	6.4221	6.3841	6.4853	6.5847	6.4166	6.5557	6.4004	6.2653	6.4803	6.3787	6.5628	6.3555	6.4316	6.1757	6.5448	6.4742	6.3613	6.3893	5.5318
IRF4	1.6404	1.9089	1.5778	1.7019	1.6977	1.6947	2.3849	1.5185	1.6267	1.7664	1.9894	1.8869	1.5797	1.4767	1.9864	1.9289	1.7766	2.6614	1.7138	1.6691	2.2948	1.59	1.9121	2.2086	1.8667	1.9015	2.5943	1.7904	2.1617	1.6502	1.8894	1.9915	1.9698	1.7616	1.8032	1.9048	2.0994	1.9204	1.6796	1.8953	2.1077	2.1495	1.9087	1.8178	2.1176	2.037	1.6649	1.8966	2.1582
ITGB3BP	7.413	7.2855	7.3163	7.2753	7.2076	7.273	6.9575	7.4291	7.4174	7.3613	7.2417	7.345	7.43	7.0114	7.6649	7.2583	7.3625	7.3463	7.1039	7.2452	7.2378	7.6074	7.2593	7.165	6.2752	7.2394	8.0941	7.4556	7.3996	7.621	7.6673	7.4095	7.6148	7.7624	7.4159	7.4178	7.5121	7.5102	7.6717	7.1674	7.5608	7.2574	7.3711	7.4328	7.7066	7.5553	7.0801	7.406	7.67
JUN	11.9195	12.4925	11.9357	12.1555	12.2589	12.4412	11.9724	12.1535	11.9569	12.3147	12.1439	12.1972	12.2823	12.3869	12.2426	12.273	12.0916	12.5136	12.4703	12.4449	12.4399	13.235	14.4477	11.419	11.3903	13.3426	13.3052	11.9315	12.3028	11.6245	12.0327	12.3329	11.7345	12.1808	12.1671	12.2302	12.1189	12.2006	11.934	12.4347	12.3416	12.285	12.3278	12.3928	12.2904	12.3681	12.5811	12.2873	12.5454
JUNB	9.3387	9.9235	9.591	9.6464	9.7651	9.9973	9.6368	9.2702	9.6031	9.7549	9.5728	9.6477	10.0022	9.7507	9.7013	9.6769	9.6038	9.7184	9.8718	9.8639	9.612	10.2962	8.8687	10.3377	9.6524	10.3994	10.69	9.804	9.7732	9.283	9.742	9.7312	9.069	9.5247	9.6691	9.4868	9.5749	9.6014	9.4959	9.5814	9.7018	9.6551	9.6056	9.4013	9.9476	9.6185	9.7028	9.8564	9.5585
JUND	12.2235	12.5125	12.4574	12.3972	12.3703	12.3101	12.2652	12.1949	12.1602	12.2415	12.2578	12.5037	12.8365	12.2929	12.4314	12.3503	12.2398	12.5112	12.4904	12.4496	12.5807	12.9349	13.5887	12.7066	12.2699	13.1384	13.6396	12.5428	12.5919	12.6591	13.0283	12.5332	12.3368	12.588	12.4957	12.2357	12.4951	12.5011	12.2843	12.4898	12.5302	12.4126	12.4593	12.5497	12.5192	12.5095	12.3905	12.4834	13.347
KDM5B	7.191	7.5729	7.4077	7.4641	7.5871	7.4885	7.5307	7.3974	7.565	7.4695	7.4525	7.415	7.4063	7.3837	7.4168	7.4999	7.2947	7.4775	7.4806	7.5579	7.4533	7.3444	7.9267	7.1414	7.0947	7.1119	7.2412	7.3314	7.3224	7.126	7.4516	7.5792	7.3258	7.3589	7.5254	7.2402	7.5276	7.49	7.3524	7.4979	7.4029	7.4748	7.5137	7.4449	7.3232	7.4516	7.4862	7.2012	6.7639
LIN54	6.4229	5.6222	5.9141	5.9619	5.6407	5.7855	5.4418	6.121	6.0927	5.8358	5.7908	5.7211	5.5211	5.4322	5.7362	5.7575	5.9402	5.6106	5.6932	5.6517	5.8937	5.4531	6.229	6.2385	5.8297	5.7517	5.8573	6.0829	5.7997	6.3013	5.9641	5.7958	6.2906	6.3103	5.9298	6.1081	5.765	5.9592	6.2415	5.7336	5.7928	5.8657	5.818	5.6585	5.9461	5.8855	5.5946	6.0813	5.3078
LIN9	5.7483	6.0093	6.7467	6.1026	6.1533	6.2535	5.9748	5.9466	6.0669	6.1544	6.0577	6.1699	6.3128	5.7695	6.2175	6.1122	6.1565	6.209	5.8915	5.9497	6.0383	6.0449	7.1412	5.5697	5.1451	5.8685	6.2192	6.3967	5.9274	6.4229	6.6707	6.3767	6.1896	6.2815	6.2639	6.158	6.3892	6.3636	6.3297	6.0944	6.28	6.0535	6.1987	6.2908	6.2781	6.1931	5.9768	6.2813	5.4917
MAFF	4.8075	4.7	4.7304	4.8719	4.8806	5.037	4.8648	4.7962	4.8822	4.807	5.1423	4.7708	4.6129	4.5945	5.0026	5.0902	4.968	4.8394	4.5621	5.0647	5.1696	4.5303	3.6484	3.9358	4.748	4.9723	4.5752	5.5531	4.7179	5.3011	5.2962	4.7539	4.921	5.1732	4.9868	5.0432	4.7587	5.1519	5.1249	4.4748	4.8645	4.688	4.8396	4.3518	4.997	4.7932	4.5118	4.6642	2.6231
MAFK	7.7182	7.7137	7.6375	8.0368	7.6517	7.7894	7.7932	7.7435	7.5297	7.8325	7.7351	7.5717	8.1099	7.7433	7.5976	7.9707	7.978	7.757	7.6996	7.942	7.9756	8.3047	8.1321	7.5952	6.8811	7.535	7.798	7.9973	7.7069	7.6709	7.8546	7.845	7.651	8.0726	7.8091	7.7268	7.5447	7.929	7.704	7.8008	7.6817	7.6798	7.7782	7.5605	7.7506	7.7292	7.8406	7.4515	8.1717
MAX	10.3202	10.392	10.3945	10.3367	10.3382	10.4671	10.2813	10.2616	10.3027	10.2391	10.4189	10.3877	10.1497	10.0399	10.5236	10.4482	10.2157	10.4657	10.3033	10.3089	10.516	10.5644	10.4756	10.3268	10.0571	10.428	10.8917	10.5358	10.4746	10.6282	10.7848	10.5717	10.4055	10.7075	10.4895	10.3748	10.5178	10.5146	10.6127	10.3407	10.6144	10.3903	10.453	10.2984	10.6237	10.5627	10.119	10.5799	10.2663
MAZ	7.0305	7.24	6.8771	7.0328	6.9057	6.7363	6.762	6.7567	6.7734	6.8315	6.9816	6.943	7.27	6.4017	7.0425	7.1424	7.1143	7.0211	7.0363	7.1671	7.3413	6.7033	7.8619	7.5826	7.4253	8.5713	9.1236	7.7422	7.6768	7.3138	7.3288	7.0603	6.9037	7.2522	7.0047	7.1966	6.9218	7.1691	6.9357	7.1485	7.3002	7.1231	7.0985	7.1098	7.164	7.2173	6.9044	7.215	7.8577
MBD4	7.8313	8.0398	7.9499	8.0396	7.9616	7.9645	7.9178	8.0701	8.0567	8.102	7.9096	7.9309	8.0082	8.196	7.8706	7.9618	7.8583	7.8532	8.0269	7.9181	7.8439	8.4461	8.3201	8.412	7.8773	7.7933	7.6688	8.0219	7.8691	8.0192	7.9805	8.1359	8.0267	8.1164	8.04	7.7383	7.9421	8.0463	8.0664	7.9676	7.8386	7.9187	7.9412	7.9507	7.801	7.9452	8.2682	7.8962	7.9824
MEF2A	8.9025	9.1245	9.1662	9.0745	9.0233	9.0437	8.7905	8.9792	9.0381	8.9021	8.9399	9.259	9.0027	8.8611	9.1539	9.0127	9.078	9.1508	8.9842	9.0296	9.2531	8.6244	9.7924	9.0665	9.1908	9.5703	9.9145	8.7153	9.1299	9.8017	10.0634	9.2033	9.1814	9.3234	9.1363	9.228	9.2844	9.3312	9.0825	9.0811	9.3656	9.059	9.1177	9.0075	9.2403	9.1957	8.7843	9.4416	9.1168
MEF2C	10.646	10.7522	10.8087	10.8754	10.6948	10.838	10.9275	10.8813	10.8276	10.9753	10.7178	10.4629	11.0164	10.9657	10.4386	10.7197	10.8921	10.6478	10.7367	10.5471	10.6366	10.2943	8.6259	7.63	6.7219	6.9188	7.9866	9.1642	10.2614	10.6792	10.7378	10.9165	10.5778	10.8185	10.9028	10.6005	10.7084	10.7939	10.763	10.6788	10.4889	10.7466	10.8	10.5486	10.6091	10.6631	10.9503	10.4273	9.3627
MTA3	7.4693	7.3226	7.5007	7.4737	7.1085	7.1869	7.0409	7.4485	7.4296	7.1991	7.2366	7.3559	7.3778	7.108	7.1646	7.2725	7.5259	7.4346	7.1607	7.4276	7.4412	7.3604	8.3697	7.6786	7.5662	8.1116	8.4543	7.5835	7.5932	7.3185	7.4186	7.3419	7.6675	7.7032	7.3354	7.43	7.194	7.5038	7.5557	7.3542	7.3603	7.3152	7.2992	7.3989	7.405	7.3056	7.1341	7.1662	7.8238
MXI1	9.3901	9.2519	9.1016	9.1837	9.0234	9.3805	8.9235	8.9304	9.4004	9.1682	9.207	9.4156	8.9739	9.3423	9.225	9.229	8.8629	9.3818	9.2147	9.1542	9.286	9.9961	7.65	8.0356	7.2994	7.76	8.4965	8.3702	9.2041	9.4314	9.715	9.5444	9.7453	9.7294	9.4874	8.8671	9.3967	9.4961	9.4912	9.0031	9.3688	9.1672	9.3165	9.3117	9.388	9.2277	9.3348	9.3959	8.9264
MYBL2	4.5632	4.3719	5.1536	4.3	4.4162	4.421	4.4884	4.944	4.8447	4.4435	4.7004	4.5559	4.6292	4.4617	4.6496	4.6277	4.844	4.3385	4.3988	4.4211	4.9434	3.8411	5.5799	5.1652	4.7432	6.3609	6.3892	5.4041	4.6613	4.272	4.2929	4.3777	4.5328	4.3096	4.6217	3.9409	4.7205	4.3711	4.4282	4.731	4.5764	4.7922	4.6113	4.3625	4.6102	4.8408	4.1518	4.5274	4.7771
MYC	4.3077	4.645	3.9789	4.1946	4.9021	4.8243	4.5105	4.7045	4.6181	4.7896	4.7352	5.0063	4.6126	4.6288	5.0791	4.7156	4.1951	4.5933	4.4716	4.5338	4.4637	4.7501	2.8257	2.7484	2.2783	3.2821	4.0369	3.9955	3.825	4.7595	5.0054	4.8479	4.4284	4.5894	4.8883	4.6189	5.1698	4.9033	5.0186	4.0823	4.4421	4.5612	4.4654	4.4781	4.6273	4.4797	4.6495	4.3072	2.9558
NANOG	4.2795	5.0758	4.9794	4.8835	4.8651	4.7934	4.6151	4.4756	4.4577	4.7486	4.6679	5.1798	5.4768	5.0218	4.8338	4.8962	4.3334	4.9058	4.7205	5.0969	4.9878	6.012	7.2556	4.3519	3.4883	5.0113	5.8681	4.9062	5.0153	4.6788	5.1753	5.1121	4.7799	4.931	5.1229	4.522	5.0774	4.808	4.6683	4.8764	5.0199	4.8122	4.9344	5.0527	4.8962	5.0654	4.8529	4.9438	3.2047
NFATC1	5.0345	6.0722	5.6118	5.5791	6.0259	5.8341	5.6169	5.3934	5.6008	5.6078	5.7648	5.9871	6.1148	6.0039	5.9625	5.855	5.6245	6.0291	6.0184	6.0609	6.0654	6.9384	5.1499	5.5003	5.2301	5.9282	6.6307	6.3103	6.0455	5.6733	5.8735	5.8313	5.6905	5.7947	5.8684	5.6741	5.8674	5.9258	5.7981	5.7713	5.7905	5.8024	5.8268	6.2403	5.8169	5.7775	5.7039	5.7935	6.1304
NFE2	3.4542	2.0941	2.4741	2.3225	3.2393	2.8172	2.8895	3.0958	1.7363	3.0417	2.395	2.3783	3.3935	1.507	2.7027	2.671	2.7483	2.603	2.9734	3.3576	3.1488	3.4595	2.0726	1.8748	1.9062	3.0284	2.7425	2.2049	2.917	2.0728	2.2198	2.4152	2.0362	2.5215	2.6077	2.0736	2.5844	2.583	2.1953	2.8386	2.6081	2.9999	2.5633	2.563	2.4813	2.6651	3.0876	2.4956	2.4487
NFIC	6.0199	6.2286	5.6678	6.2604	6.6073	6.5506	6.4819	5.8727	6.1454	6.2232	6.3779	6.7473	6.1044	6.0404	6.6964	6.3656	5.964	6.2435	6.0137	5.9936	6.1432	6.4505	7.0606	6.1324	5.9185	7.174	8.2613	6.4977	5.7384	6.8298	7.0544	6.7515	6.5704	6.8293	6.6878	6.679	6.7425	6.5668	6.5465	5.951	6.4061	6.0665	6.3359	6.1689	6.2964	6.2753	6.3256	6.2923	6.2149
NFYA	6.9797	6.6043	6.4393	6.6684	6.4902	6.7648	6.6004	6.6185	6.6598	6.7442	6.6165	6.7241	6.6874	6.7243	6.6876	6.7107	6.533	6.7397	6.7687	6.6009	6.8506	7.0491	6.8932	6.524	5.8817	6.804	6.5666	6.5725	6.6784	6.7829	6.8521	6.9558	6.7966	7.0039	6.8986	6.5639	6.7738	6.8773	6.8746	6.7967	6.7008	6.766	6.7497	6.7036	6.7392	6.7649	6.9792	6.5854	6.3927
NFYB	8.4987	8.1952	8.3924	8.3737	8.1236	8.3285	8.1287	8.3959	8.3811	8.2931	8.2319	8.2123	8.1618	8.3225	8.328	8.292	8.18	8.1987	8.1401	8.1946	8.3497	8.908	8.7322	9.0187	9.0193	9.5661	9.8786	8.8056	8.5178	8.7663	8.6986	8.362	8.5792	8.686	8.4019	8.5274	8.362	8.5102	8.5285	8.2218	8.4719	8.268	8.3243	8.3699	8.4762	8.4542	8.2677	8.4973	9.0095
NR2C2	8.6524	8.0975	8.3802	8.328	7.9634	8.2476	7.9805	8.4827	8.4201	8.1375	8.2056	8.1412	8.128	7.8198	8.2327	8.2695	8.2486	8.4862	8.1137	8.2105	8.4926	8.1415	9.3392	8.4342	8.3474	9.1947	9.6301	8.4123	8.4844	8.765	8.8735	8.3185	8.5322	8.5618	8.1886	8.509	8.1831	8.4244	8.4596	8.2869	8.5214	8.2757	8.2363	8.2516	8.5079	8.36	8.1166	8.387	8.924
NR2F2	7.6968	8.4434	7.9744	7.9681	7.8465	8.1968	7.9728	7.7685	8.0102	8.2288	7.9369	7.8124	8.4337	7.8897	7.9481	8.0881	7.9913	8.4687	8.3326	8.1116	8.2167	8.0079	7.5687	8.5679	7.5999	8.481	9.469	8.7585	9.6078	7.668	8.3322	8.8053	7.8512	8.2302	8.2406	7.7181	8.0668	8.0362	8.1685	9.4442	8.3841	8.958	8.713	8.98	8.811	8.6576	9.2298	8.4271	11.3121
NR3C1	10.9359	10.9006	10.8019	10.8322	10.9689	11.0171	10.8181	10.7328	11.0139	10.8449	10.9471	11.1133	10.8505	10.897	11.1537	10.9209	10.7094	10.8841	10.7247	10.8313	11.0471	10.8963	10.9016	10.1386	9.2155	10.5359	11.2526	10.4619	10.6056	11.3847	11.7079	11.0872	11.025	11.1419	11.0721	11.0023	11.2293	11.1739	10.9724	10.5951	11.1392	10.754	10.8722	10.7177	11.0875	10.9425	10.7079	10.9342	10.759
NRF1	3.6719	3.3388	3.8816	3.8428	3.4555	3.7152	3.3107	3.8622	3.8995	3.4498	3.7591	3.6194	3.393	2.7333	3.7252	3.7806	3.951	3.6422	3.6626	3.9029	3.9355	3.5702	3.5967	3.2546	3.2048	3.5384	3.4586	3.7226	3.769	4.008	3.8816	3.7806	4.2238	3.9154	3.7287	3.6731	3.7591	3.8307	4.0138	3.698	3.8465	3.8071	3.7455	3.8623	3.712	3.9503	3.2331	3.9417	3.2177
PAX5	4.7373	4.9906	5.4736	5.2196	5.1166	4.982	5.0502	5.0319	5.2474	4.9604	5.201	5.3002	4.8327	5.2402	5.2686	5.1442	4.7911	5.3655	5.0927	5.0893	5.275	4.9195	6.4372	5.3378	4.8937	5.5766	5.6376	5.5336	5.077	5.658	5.571	5.2578	5.2493	5.4321	5.1438	4.9598	5.3283	5.3742	5.1614	5.0225	5.3769	5.1474	5.1617	5.1685	5.1855	5.2487	4.893	4.9458	5.6144
PBX3	5.6658	5.3974	5.1644	5.2382	5.6519	5.4567	5.5254	5.2412	5.2923	5.2776	5.4331	5.4742	5.3223	5.2832	5.7159	5.5082	4.9328	5.4187	5.6223	5.251	5.2632	5.8354	4.4766	5.1937	5.3784	5.567	5.8932	5.8399	5.0879	5.2493	5.3164	5.3941	5.5816	5.6809	5.6242	5.2378	5.6297	5.4383	5.5322	5.1536	5.21	5.267	5.4215	5.3243	5.4049	5.3766	5.4924	5.4118	5.6288
PHF8	6.8292	7.2648	7.1559	7.1162	7.3293	7.2129	7.0273	6.9155	6.9478	7.1051	7.1943	7.4046	7.4814	7.2797	7.3108	7.2837	6.811	7.2245	7.1912	7.1492	7.2897	7.9734	7.0972	6.5067	6.1059	7.0063	7.5132	7.0787	7.1371	7.2948	7.6365	7.4684	7.0822	7.3279	7.5358	6.9129	7.5213	7.3313	7.2193	7.2565	7.4116	7.2566	7.31	7.3374	7.3867	7.4132	7.1916	7.3848	6.8684
PML	7.5142	7.7852	7.5684	7.5442	7.8278	7.7371	7.5675	7.46	7.3986	7.6856	7.6971	7.6948	7.7496	7.9527	7.8613	7.7769	7.5071	7.7109	7.7347	7.6971	7.8424	8.2396	7.6413	7.3574	6.9877	8.0933	8.4727	7.8064	7.7516	7.497	7.7915	7.7022	7.3687	7.5691	7.7325	7.4758	7.7205	7.6035	7.4744	7.6351	7.878	7.6785	7.6738	7.6593	7.7515	7.7162	7.7929	7.6997	7.5558
POLR3A	7.7881	7.4366	7.5795	7.626	7.5302	7.5676	7.1594	7.6667	7.6091	7.5182	7.5206	7.4559	7.5483	7.5432	7.4975	7.4705	7.4074	7.6494	7.4706	7.4904	7.5644	7.4282	7.9995	7.1299	7.2365	7.5319	7.4307	7.331	7.4878	7.7371	7.7475	7.7272	7.7192	7.8414	7.6915	7.5442	7.5471	7.8002	7.6646	7.6213	7.4377	7.5909	7.6395	7.3514	7.4926	7.571	7.6878	7.2712	7.3852
POU2F1	7.5356	8.1047	8.3237	7.9301	8.0859	7.6627	7.6175	7.6046	7.8079	7.5513	7.7884	8.3016	8.4713	7.6346	7.9912	7.9281	7.6976	8.0855	7.9322	8.2046	8.0369	8.4206	8.9873	7.4059	6.9998	8.5328	8.8393	7.8423	8.3515	8.1765	8.6312	8.1718	8.1489	8.1744	8.1755	7.9303	8.2273	8.0515	7.9048	7.9481	8.1301	7.9858	8.048	8.4179	8.1991	8.2263	7.5842	8.1217	8.041
POU5F1	6.5654	6.7089	6.6333	6.7055	6.81	6.6803	6.6423	6.8347	6.6821	6.9154	6.7617	6.9453	6.693	6.5283	6.8214	6.7746	6.8008	6.8631	6.8171	6.7644	7.0744	7.3585	8.9063	7.1334	6.767	8.1537	8.3327	6.7557	6.8661	7.0838	7.3508	6.8451	6.7886	7.0354	6.9659	7.0248	6.93	6.8907	6.814	6.856	6.9494	6.8561	6.8644	6.7423	7.0867	6.8766	6.9893	6.9162	7.0675
PPARGC1A	6.6847	7.2841	6.8598	6.8881	7.3093	7.3378	7.2913	6.7616	7.2117	6.8849	7.2051	7.5252	7.0612	7.1422	7.5321	7.1442	6.9093	6.9676	6.9414	6.855	6.9589	6.8742	5.9109	5.3001	5.7746	5.1209	5.7528	6.7749	6.5605	7.2411	7.4969	7.5341	7.3989	7.4453	7.4941	7.0369	7.7287	7.4259	7.4532	6.6424	7.0754	6.8522	7.1059	6.8799	7.2788	7.1367	6.8665	6.8314	6.5162
PRDM1	4.5582	4.5153	5.1114	4.5337	4.9829	5.2543	4.3512	5.116	4.7903	4.6103	4.9322	4.6936	3.2601	5.2725	4.9237	4.754	5.1221	4.7219	4.7049	4.6267	4.7605	4.065	3.1991	3.9359	4.4108	3.5002	3.823	3.9323	4.6019	5.3121	5.2841	4.8127	5.337	5.2659	4.7483	5.3874	4.998	5.2412	5.4396	4.5831	4.9179	4.595	4.8279	4.5676	5.1625	4.8911	4.133	4.5307	3.6357
RAD21	10.0776	10.4046	10.3761	10.2608	10.3192	10.2241	10.1245	10.2505	10.3806	10.2558	10.2236	10.4364	10.6754	10.4873	10.3004	10.3481	10.0877	10.2796	10.304	10.2916	10.2948	11.0653	9.8297	9.9643	9.5606	10.0597	10.4519	10.1584	10.3643	10.1255	10.3211	10.4597	10.1758	10.4041	10.527	10.0659	10.3796	10.3543	10.3343	10.2959	10.3292	10.3244	10.3582	10.4887	10.4397	10.4925	10.2635	10.2991	10.4567
RARA	6.9573	6.9893	7.1083	7.0579	7.2681	7.0748	7.0748	6.8915	7.1032	7.1705	7.0752	6.856	6.7861	6.9732	7.1014	7.0923	6.7918	6.7214	6.9829	6.7716	6.8277	6.8895	8.3471	8.4105	7.7652	8.2307	8.3964	7.4157	6.6431	7.118	7.2118	7.02	6.7765	7.0102	7.0549	6.9948	7.0473	7.0647	7.0187	6.7268	6.9113	6.9577	6.9392	6.4931	6.7793	6.8389	6.9438	6.6777	6.497
RARG	4.2713	4.2427	4.2886	4.2186	3.8348	4.2773	4.3619	4.0414	4.1547	4.0016	4.2346	4.4854	4.6102	4.4422	4.3709	4.3878	3.9033	4.5268	4.1698	4.4409	4.4319	4.966	5.1977	4.2213	4.7232	5.2415	5.2324	4.7067	4.0731	4.5702	4.6324	4.6136	4.2282	4.1176	4.2099	2.7413	4.5142	4.458	4.1955	4.4268	4.6775	4.2726	4.2883	4.6842	4.3153	4.4148	4.1533	3.7239	4.0572
RBBP5	6.415	5.3996	6.1883	5.9142	5.1806	5.6437	5.3642	6.0115	6.0384	5.6337	5.782	5.7391	4.828	4.7427	5.8762	5.723	6.1347	5.752	5.4952	5.6929	5.9647	5.4108	7.0745	6.4491	6.7826	6.2723	6.4192	6.4932	5.9492	6.6594	6.2902	5.7139	6.2648	6.113	5.7377	6.2595	5.7944	6.1775	6.305	5.7402	6.0355	5.8936	5.7547	5.5572	6.0336	5.792	5.1331	6.1149	6
RBL2	6.3682	6.484	6.372	6.4093	6.4281	6.4502	6.3673	6.2163	6.5777	6.3369	6.2953	6.6101	6.285	6.5886	6.4006	6.4291	6.1995	6.3704	6.3118	6.574	6.4467	6.94	7.23	6.3481	5.9968	6.7157	7.1289	6.6729	6.4924	6.9006	7.0048	6.7015	6.6927	6.7521	6.6341	6.2065	6.5354	6.6589	6.5311	6.2912	6.617	6.3981	6.417	6.4294	6.4806	6.4204	6.4407	6.5608	7.0564
RCOR1	5.5055	6.1048	5.7982	6.0639	6.2058	6.1434	6.3226	6.0047	6.0567	6.1349	6.0728	6.2368	6.1666	6.407	6.1689	6.0664	5.6762	6.017	6.1476	6.0912	5.9409	6.0637	8.2441	7.0908	6.0559	6.641	7.0472	6.5622	5.8923	6.0189	6.2754	6.3043	5.855	6.0504	6.1856	5.8915	6.2422	6.2022	5.9637	5.9884	5.9362	5.9708	6.0409	5.8773	5.8612	5.9811	6.4128	5.7255	6.3071
RELA	5.0504	5.6224	5.2218	5.2619	5.6595	5.445	5.5181	4.8441	5.2855	5.3048	5.3167	5.6538	5.7855	5.7648	5.4511	5.4678	5.1296	5.6117	5.4601	5.4636	5.3281	6.6584	5.2884	5.1979	4.8365	5.291	5.6201	5.4008	5.1441	5.0637	5.7987	5.89	5.319	5.5733	5.6569	4.4414	5.5769	5.5448	5.1882	5.3657	5.373	5.2587	5.3624	5.4484	4.9768	5.2564	5.7981	5.2831	4.9075
REST	6.1199	5.8875	5.6602	5.7665	5.7679	5.9286	5.3011	5.894	5.9287	5.6081	5.7616	6.0689	5.8651	6.0867	5.9951	5.913	5.3448	5.8925	5.7899	6.0766	5.9825	6.9929	4.3303	5.3804	4.4867	5.7717	6.6969	6.0365	6.1667	5.8224	6.1138	5.9851	6.1699	6.1241	6.049	5.398	5.9706	5.9306	5.881	5.8083	6.053	5.8236	5.9059	6.1501	6.109	6.0469	5.8952	6.0362	6.2479
RFX5	6.0126	6.5447	6.5171	6.3812	6.6674	6.6357	6.6068	5.9228	6.4889	6.343	6.6034	6.8477	6.5428	6.012	6.8023	6.5757	6.4089	6.5203	6.3805	6.4282	6.4471	6.0946	5.5118	6.1373	5.5038	5.5683	5.6693	6.0715	6.1519	6.6607	6.9166	6.7818	6.799	6.9236	6.8346	6.6094	6.9156	6.7395	6.8631	6.2477	6.7803	6.3998	6.4939	6.5895	7.0452	6.7749	6.1299	6.5485	5.8416
RUNX1	1.5868	2.668	2.4427	4.4449	2.5412	2.6354	2.387	2.5345	2.7145	2.6099	2.3826	2.1092	1.6862	2.1611	2.2814	2.7219	2.6003	2.7863	2.5317	2.3818	2.6903	3.2976	2.5564	2.896	2.0558	2.4566	3.6213	2.7154	2.7482	1.7374	2.241	2.2331	2.1541	2.7422	2.4616	2.3084	2.4171	2.4285	2.4472	2.6911	2.7168	2.824	2.5132	3.3152	3.0268	2.5894	2.6374	2.8517	4.1312
RUNX2	5.2299	4.4063	4.949	4.5463	4.6048	4.8229	4.616	4.8492	4.7885	4.7744	4.6546	4.5101	4.7231	4.7817	4.7598	4.6365	4.779	4.4473	4.5101	4.7341	4.7467	5.0283	3.2134	5.9969	3.9825	3.8298	4.4535	6.2598	5.0308	5.3617	5.3644	4.4006	5.5362	4.7652	4.6961	4.8144	4.7466	4.7465	4.8486	4.3885	4.7003	4.5387	4.5799	4.1641	4.9021	4.723	4.2382	4.8865	5.2076
RUNX3	3.6766	2.748	2.5487	2.3643	2.3663	2.7114	3.0096	1.8927	2.4977	2.789	2.5549	2.6385	3.2225	3.098	2.4256	2.5209	2.4425	2.6225	2.6949	2.7757	2.3619	1.5167	2.8172	2.5951	2.3335	3.1407	3.4312	2.6573	2.386	2.7292	2.7142	2.5868	1.8783	3.4356	2.9449	3.2025	2.775	2.7165	2.6039	2.4554	2.2387	2.435	2.507	2.5406	2.8159	2.6148	2.6886	2.5412	2.1719
RXRA	9.2911	9.8402	9.3279	9.5475	9.5658	9.5775	9.4426	9.1817	9.2664	9.4543	9.5402	9.723	10.0716	9.5397	9.7298	9.6486	9.3023	9.7018	9.6616	9.6312	9.6828	9.8718	9.0335	9.1816	8.7107	9.7962	10.1911	9.4742	9.7321	9.5142	9.8836	9.8604	9.5187	9.8445	9.8765	9.3301	9.7862	9.6945	9.5952	9.7143	9.6655	9.5638	9.6755	9.7478	9.7044	9.7094	9.7852	9.3692	9.5744
SAP30	7.7906	8.0398	7.956	7.8612	8.0755	7.9714	7.9315	7.8593	7.9297	7.9014	8.0354	8.2048	8.1826	7.7955	8.1401	8.0982	7.5914	7.8331	7.8917	7.931	7.8687	8.5545	6.5755	7.0556	6.7152	6.9385	7.6759	7.5224	7.8223	7.4939	7.8423	8.0414	7.9173	8.2064	8.1934	7.7346	8.1316	7.88	8.0954	7.8512	7.8633	7.9406	8.0084	8.1578	8.1816	8.0578	7.8216	8.0155	7.4168
SETDB1	8.2124	8.5075	8.4433	8.3907	8.5595	8.6115	8.3638	8.3392	8.3656	8.3371	8.4364	8.61	8.4894	8.3706	8.6085	8.5341	8.3588	8.636	8.4254	8.4955	8.6798	8.88	8.9663	7.9031	7.5424	8.2166	8.7665	8.2793	8.4469	8.6596	9.1355	8.7518	8.4854	8.6723	8.7411	8.4404	8.7783	8.6473	8.6042	8.4433	8.7808	8.5143	8.6154	8.3657	8.7798	8.5833	8.3792	8.7056	8.1838
SIN3A	6.8378	7.0994	6.985	7.0415	7.0593	7.0708	6.9951	7.007	7.1613	7.1072	6.9759	7.1036	6.8629	7.2147	7.0333	7.0754	6.8656	6.968	7.1141	7.0371	7.1597	7.6458	7.3751	6.8134	6.6507	7.1892	7.514	7.3888	7.1087	7.3031	7.3504	7.2938	7.0231	7.1248	7.1361	6.8321	7.1094	7.2951	7.156	7.0704	7.1501	7.0299	7.106	6.9915	6.9873	6.9787	7.2714	7.0638	7.0547
SIRT6	2.6763	2.4684	1.4731	2.2395	3.3871	2.6575	2.5509	2.1764	2.318	2.2937	2.4749	2.0758	1.7148	2.6202	2.3002	2.496	2.1236	1.9172	3.4937	2.1916	2.2515	1.5621	2.0855	2.5154	1.7644	2.1754	2.1765	2.0612	2.129	2.3546	2.0569	2.3707	2.1001	2.4104	2.7577	2.1429	2.5146	2.1891	2.3666	2.3813	2.4634	2.2737	2.2462	1.4731	2.1985	2.3139	2.8765	2.6525	2.2973
SIX5	4.6233	4.473	4.6442	4.6078	4.5424	4.6237	4.4024	4.4415	4.3089	4.1901	4.3851	4.629	4.4403	4.4798	4.5778	4.4169	4.4115	4.2897	4.4611	4.3309	4.5976	4.1793	5.3827	4.9398	4.4202	5.1606	5.4683	5.0636	4.2177	4.8738	4.6007	4.4613	4.7289	4.4397	4.5277	3.871	4.6454	4.6699	4.476	4.3956	4.5427	4.4303	4.4842	4.3258	4.6831	4.427	4.1448	4.4339	4.7096
SMAD2	8.723	8.4357	8.5789	8.5215	8.3484	8.4051	8.3218	8.4897	8.5003	8.3958	8.3176	8.3242	8.5886	8.4081	8.2247	8.4344	8.4954	8.2953	8.3507	8.4289	8.3937	8.8314	7.8395	8.3186	7.9267	8.063	8.5592	8.4299	8.5116	8.3306	8.3629	8.4108	8.3794	8.6534	8.4113	8.3663	8.2276	8.4615	8.4987	8.3974	8.3775	8.3695	8.3542	8.4168	8.3552	8.4135	8.5711	8.2414	8.5645
SMAD3	8.4281	8.6744	8.5638	8.511	8.516	8.4377	8.454	8.3765	8.3678	8.5876	8.3785	8.4578	8.5358	8.5473	8.3949	8.5161	8.5416	8.4688	8.6565	8.5201	8.6982	8.2594	9.8852	7.2431	5.996	7.1491	8.4598	8.3217	8.6461	8.1883	8.4281	8.576	8.1113	8.3886	8.4827	8.1503	8.4091	8.5561	8.3949	8.7615	8.3146	8.5967	8.5593	8.3979	8.4184	8.4779	8.6664	8.3042	8.491
SMARCA4	11.3675	13.1764	11.4184	11.5362	12.104	11.5589	11.5861	11.4825	11.207	11.5869	11.5756	11.7183	13.2212	11.778	11.7125	11.8746	11.5717	11.6616	11.8853	12.0186	11.6314	12.7769	12.771	11.874	10.9315	13.5861	14.7001	11.8536	11.8844	11.319	11.7187	11.7652	11.4889	11.668	11.802	11.8048	11.7616	11.5561	11.4606	12.0206	11.5836	11.6124	11.8921	14.5589	11.6515	11.9673	11.7958	11.4335	12.1414
SMARCB1	4.1125	4.8941	4.1574	4.7413	4.7543	4.7256	4.8762	4.2787	4.5638	4.4714	4.5882	4.4787	4.8416	5.0191	4.426	4.5793	4.5408	4.4874	4.611	4.6773	4.1852	5.3437	5.1062	4.7963	4.304	4.5364	4.9663	5.0871	4.1862	4.0371	4.3508	4.7438	4.3599	4.8559	4.7225	4.215	4.5188	4.5031	4.514	4.5162	4.4692	4.5194	4.6221	4.2417	4.3504	4.658	5.0019	4.2439	3.4916
SMARCC1	7.7087	7.1883	7.5342	7.397	7.1203	7.4092	7.0058	7.3662	7.5312	7.1251	7.2629	7.4452	7.2391	7.3236	7.4535	7.3479	7.018	7.2768	7.2506	7.4122	7.5635	8.4263	8.1106	7.1142	7.1256	7.7488	8.0686	7.4649	7.6004	8.3351	8.2385	7.5915	7.808	7.7917	7.5114	7.2851	7.5307	7.6747	7.591	7.2912	7.6042	7.4195	7.4741	7.429	7.3167	7.4382	7.3364	7.4892	7.4038
SMARCC2	13.7217	13.3404	13.5323	13.3934	13.2346	13.1382	13.3425	13.6972	13.4247	13.3955	13.3748	13.3288	13.331	13.0605	13.4389	13.3651	13.6301	13.2966	13.0936	13.2753	13.463	12.8717	13.4052	13.472	13.4175	13.8439	13.6607	13.2873	13.4543	13.7532	13.6286	13.3007	13.5146	13.4052	13.1896	13.6593	13.3892	13.4256	13.4378	13.2472	13.2371	13.2525	13.2616	13.6626	13.3497	13.3026	12.6838	13.4692	13.0675
SMC3	7.0359	7.2003	6.9617	7.0916	7.0417	7.185	7.1746	6.9615	7.2477	7.0422	7.0415	7.1732	7.383	7.2518	7.1162	7.1327	6.8083	7.0888	7.1483	7.1736	7.0317	7.9044	6.9836	6.5902	6.2413	6.4784	6.7958	6.9033	6.877	6.8098	7.1861	7.3668	6.9116	7.1765	7.2298	6.9387	7.1898	7.1115	6.9768	7.0703	7.123	7.0785	7.1304	7.1764	6.9538	7.0302	7.409	7.0067	6.7626
SOX2	10.0545	10.3262	10.0788	10.0445	10.0056	10.0688	9.8448	9.9969	10.2161	10.0188	10.0371	10.5363	10.4497	9.885	10.3668	10.2987	10.0023	10.3004	10.0439	10.354	10.4026	11.4365	8.9209	9.1705	8.5405	9.6897	11.0455	10.1471	10.6786	10.4542	10.7015	10.4459	10.3511	10.6825	10.4044	10.2687	10.3721	10.5925	10.4164	10.1203	10.3374	10.0763	10.216	10.6934	10.5532	10.3913	10.0372	10.2307	10.8202
SOX4	9.8122	9.7604	9.7989	9.9034	9.5823	9.6939	9.5875	9.7391	9.6179	10.0135	9.6309	9.2281	10.0188	9.8364	9.3627	9.759	9.8276	9.7635	9.8597	9.731	9.8757	10.2426	8.7229	9.3918	8.091	9.5097	9.8399	9.4961	9.6141	9.9794	10.2169	9.7071	9.3165	9.6997	9.6644	9.3774	9.4999	9.6456	9.4238	9.666	9.9494	9.7176	9.7216	9.7976	9.8346	9.7498	9.9398	9.6952	9.1497
SP1	7.2497	6.3331	6.5681	6.496	6.1268	6.4702	6.188	6.5989	6.714	6.3492	6.5198	6.7549	6.0749	6.718	6.6852	6.5166	6.2727	6.697	6.4141	6.803	6.9094	7.5455	7.954	6.2618	6.5764	7.5907	8.4544	6.9515	6.9673	7.5546	7.5355	6.691	7.2287	7.0095	6.6785	6.4735	6.7671	6.9085	6.8397	6.46	6.9113	6.5866	6.5249	6.5938	6.8682	6.7517	6.2868	6.789	7.7141
SP2	4.7966	5.2183	4.4631	5.0058	4.9973	5.1391	5.1132	4.5372	4.6289	4.9839	4.9434	5.2189	4.9101	5.059	5.1078	5.077	4.3734	4.937	5.0287	4.9608	4.9242	5.7406	5.6081	5.0669	4.5754	4.6826	5.2818	5.3041	5.0775	4.9517	5.1887	5.3246	4.7555	5.2753	5.2778	4.247	5.2058	5.1292	5.0633	5.0503	5.1143	4.9992	5.209	4.9127	5.1341	5.2241	5.2204	4.9734	4.1426
SP4	7.0099	6.394	6.6778	6.8331	6.1802	6.5451	6.1869	6.9939	6.9394	6.6297	6.4182	6.4215	6.5433	6.0343	6.3782	6.5334	6.5225	6.6024	6.3763	6.5469	6.4801	6.6368	7.0263	6.6416	6.072	6.2168	6.4854	6.624	6.4907	6.8871	6.7655	6.5727	7.0729	7.0303	6.5281	6.6229	6.4984	6.6686	6.9107	6.4625	6.544	6.5515	6.5136	6.6045	6.4569	6.5472	6.2538	6.3892	6.6824
SPI1	3.8419	4.1188	4.2494	4.1991	4.0607	4.1516	4.98	4.1385	3.9854	4.2742	4.142	4.2583	4.7421	4.3293	4.409	4.3114	4.237	4.288	4.0023	4.1069	4.3741	4.4305	4.754	4.3321	4.1743	5.5512	5.3677	4.5799	4.123	4.1992	4.1805	4.378	4.0836	4.3368	4.2768	4.1688	4.4091	4.1627	3.9198	4.4784	4.4246	4.2966	4.2305	4.5112	4.443	4.1917	4.0204	3.6162	4.1479
SREBF1	10.6033	10.4386	10.2395	10.2862	10.3263	10.3695	10.2733	10.2434	10.0053	10.2123	10.3059	10.7578	10.5607	10.5136	10.6128	10.5296	10.1145	10.5358	10.4055	10.7211	10.7034	11.865	10.229	10.0042	9.3265	10.6325	11.989	10.5638	10.8063	10.5091	11.0085	10.4899	10.4569	10.5995	10.6407	10.3658	10.64	10.3941	10.3361	10.5498	10.6832	10.3958	10.5055	10.8107	10.5894	10.5662	10.3991	10.9082	11.1173
SRF	9.5101	9.9473	9.7494	9.8936	9.7999	9.8781	9.7487	9.5798	9.7178	9.7728	9.7228	9.7294	10.1123	9.9482	9.7189	9.8271	9.6185	9.7815	9.9499	9.7115	9.7677	10.0429	10.2533	10.1928	9.5429	9.9321	10.1117	9.6389	9.68	9.813	10.1336	10.1114	9.6455	10.0179	10.0124	9.3743	9.8726	10.025	9.7814	9.8464	9.76	9.8015	9.9026	9.7721	9.715	9.8167	10.1098	9.3721	9.0543
STAT1	7.1019	6.4126	6.9	6.8854	6.3451	6.7553	6.3337	6.9352	6.971	6.5995	6.6113	6.7332	5.9283	6.3096	6.755	6.6607	6.6672	6.6951	6.4813	6.7261	7.0696	6.4444	7.7527	7.9117	7.7387	8.3112	8.4295	7.9184	7.3408	7.6225	7.4999	6.7635	7.1664	7.1036	6.712	6.803	6.7674	7.0594	7.1041	6.78	6.9598	6.8078	6.7416	6.5272	7.1028	6.8249	6.2068	7.0296	7.7458
STAT2	4.5748	5.3737	4.8754	5.1216	5.6735	5.4655	5.5658	4.7947	4.6312	5.3721	5.1654	5.3121	5.5212	6.0377	5.3056	5.2849	4.821	4.9192	5.2819	5.4685	4.8826	5.7872	5.4667	5.1936	4.5688	4.5173	4.7434	4.8609	4.6131	4.2372	5.1222	5.5935	4.4981	4.8517	5.4396	4.7042	5.372	5.0613	4.6293	5.0964	4.9158	5.0663	5.2375	5.0389	4.7826	5.0084	5.9483	4.6473	3.6798
STAT3	5.1824	5.0351	4.6621	5.179	4.9587	5.1607	5.2256	4.8823	5.0705	4.9106	5.0102	5.0337	5.1394	4.8526	5.0618	4.9879	4.872	4.9822	4.7623	5.0421	5.0495	5.5375	4.7376	4.7216	4.5361	4.9897	5.4796	5.2156	4.8704	5.2361	5.442	5.2446	5.1997	5.0928	5.0344	4.644	5.0861	5.0446	5.0806	4.9844	5.1037	4.9461	4.9669	4.6831	4.7982	5.0517	5.0812	5.1974	5.2024
STAT5A	3.1735	3.5283	3.2188	3.3679	2.8796	3.1848	2.9084	3.3737	3.178	3.3618	3.3765	3.139	3.2434	3.7212	3.3875	3.2681	1.7264	2.9394	3.5354	3.3618	3.3571	3.566	2.4945	2.6542	2.1597	3.019	3.8846	3.4786	3.1243	3.6154	3.6994	3.439	3.4035	3.2322	3.5068	2.1537	3.5313	3.4596	3.7299	2.9848	3.5582	3.3313	3.5229	2.6609	3.9832	3.3789	3.0094	3.1715	2.9708
SUZ12	8.5431	8.7989	9.0091	8.7338	8.8244	8.7101	8.5711	8.7247	8.8359	8.7536	8.7613	8.7861	8.7064	8.7709	8.8032	8.7993	8.6022	8.7745	8.7374	8.6707	8.7363	8.8712	9.2403	8.7715	8.5488	8.9222	9.3843	8.8744	8.6819	8.8067	8.949	8.8558	8.8729	8.9729	8.8896	8.716	8.9099	8.8238	8.9511	8.6853	8.8042	8.7559	8.7951	8.7756	8.9052	8.8515	8.5706	8.8245	8.9231
TAF1	8.3071	8.4427	8.0226	8.3309	8.4256	8.3862	8.0951	8.153	8.1734	8.287	8.2391	8.5536	8.7539	8.533	8.3982	8.3506	8.1799	8.274	8.3139	8.4073	8.2952	9.2668	9.2812	8.3416	8.2977	8.5781	9.1039	8.4569	8.3071	8.3675	8.7466	8.6295	8.3884	8.5892	8.5982	8.4705	8.5323	8.6226	8.398	8.2498	8.2975	8.2465	8.3964	8.4483	8.2622	8.3513	8.5275	8.1809	8.6316
TAF7	10.0273	10.2152	9.8861	10.1645	10.213	10.1433	10.0366	10.0525	10.0774	10.0632	10.1254	10.1358	10.3739	10.0527	10.1252	10.1707	9.9407	9.97	10.1709	10.0904	9.8931	10.2426	9.3707	9.9396	9.4514	9.275	9.8471	9.8485	9.9257	9.4349	9.7472	10.1054	9.9767	10.2287	10.3337	9.7985	10.1462	9.958	10.2109	10.1153	9.9929	10.1265	10.1496	9.9841	10.1202	10.1533	10.1661	9.9647	9.5199
TAL1	4.6851	5.6079	6.2114	5.1542	5.7207	5.647	6.026	5.6771	5.9388	5.4398	5.904	5.8698	6.0931	6.1308	5.826	5.6652	5.3476	5.1564	5.6655	5.64	5.8784	4.6574	5.7955	6.3656	5.7203	7.1726	7.506	6.5845	5.8091	5.5346	5.6635	5.5231	5.2975	5.5022	5.6784	4.5447	5.9328	5.569	5.4446	5.7728	5.6836	5.7388	5.684	5.555	6.1726	5.9933	5.1325	5.4106	5.7576
TBL1XR1	10.0806	10.4527	10.1669	10.2044	10.3809	10.1194	10.0101	9.7015	10.4646	10.1367	10.1451	10.2607	10.4979	10.2356	10.1356	10.2521	9.9693	10.1204	10.1401	10.1719	10.0934	10.6387	9.9183	10.0888	9.7419	10.2657	10.963	9.9557	9.9927	10.1269	10.4178	10.4618	10.2616	10.4352	10.4006	10.0879	10.2573	10.2715	10.1684	10.091	10.1561	10.1746	10.2535	10.1744	10.0376	10.1657	10.2769	9.8439	9.7546
TBP	6.125	6.3114	6.2243	6.227	6.2259	6.1972	6.1306	6.1183	6.0578	6.1983	6.1235	6.177	6.4625	6.4805	6.0319	6.1416	5.9202	5.9801	6.1703	6.1275	5.9435	6.4618	5.6767	5.6197	5.7668	5.4274	5.3788	5.6873	5.8634	5.684	6.0987	6.2743	5.9071	6.1232	6.297	5.9308	6.1777	6.1004	6.1201	6.0826	5.9414	6.1457	6.1767	6.1736	5.9605	6.1456	6.4199	5.9145	5.3035
TCF12	8.8333	8.3069	8.2153	8.325	8.3973	8.294	7.8447	8.4005	8.5032	8.322	8.1992	8.5914	8.4017	8.5762	8.4968	8.3809	8.1072	8.2452	8.2905	8.5907	8.5084	9.9721	9.72	9.0068	9.0111	9.7385	10.2622	8.7604	8.5844	8.7092	9.0105	8.4849	8.5757	8.5492	8.4687	8.3077	8.5249	8.5198	8.3865	8.2409	8.4511	8.2879	8.3706	8.5641	8.33	8.3763	8.4625	8.5538	9.1875
TCF3	7.6099	7.8855	7.6899	7.6996	7.7846	7.8406	7.6043	7.4626	7.4427	7.7241	7.717	7.9734	8.2205	7.6065	7.8842	7.8458	7.4889	7.8579	7.8608	7.8055	7.9479	8.4422	8.0878	7.3638	6.8818	7.992	8.6955	7.721	7.8826	7.9288	8.386	8.0633	7.5993	7.8701	8.0045	7.6133	8.0613	7.9	7.7573	7.893	7.9658	7.8003	7.8923	7.8699	7.9554	7.8965	7.955	7.7645	7.5092
TCF4	11.7309	11.981	11.8111	11.9335	11.8387	11.9436	11.913	11.821	12.1043	11.8618	11.9413	12.0141	12.2749	11.7805	11.984	11.9958	11.9251	12.0337	11.9371	11.9726	12.255	12.1465	13.0731	12.6893	12.2547	12.5166	12.6993	12.51	12.1644	12.2369	12.5118	12.2943	11.915	12.1956	12.0748	11.8162	12.0834	12.244	11.9539	11.9603	12.054	11.9488	12.0421	11.9142	12.01	11.9679	11.9519	11.9277	11.2157
TEAD4	2.2378	2.8551	2.6891	2.6412	2.8905	2.9071	2.7041	2.4028	2.9153	2.8234	3.0208	3.0887	2.1156	2.9031	3.0929	2.8846	2.7786	2.8794	2.7237	2.4577	2.6482	2.3112	2.363	3.2808	2.0016	2.9237	2.7029	2.925	2.3048	2.9407	3.3275	2.9329	3.1212	2.8769	2.8315	3.4289	3.2298	2.9991	3.072	2.4298	3.1597	2.5912	2.5503	2.3418	3.1869	2.9134	2.7065	2.8282	2.8913
TFAP2A	1.6816	1.8371	1.972	1.9038	1.8258	1.7687	1.6245	1.6057	1.7374	1.8928	2.0104	1.9125	1.7162	1.507	1.8431	1.9659	1.7919	1.8495	2.1646	1.7365	2.0302	1.7042	1.5393	3.8744	1.9535	1.8168	1.8641	1.6744	2.2193	1.6996	1.8358	1.7722	1.7886	2.1625	2.6815	2.0317	1.8005	1.9249	1.8353	1.9083	1.9629	1.9059	1.8529	1.6348	2.1528	1.939	1.8239	2.1376	2.3046
TFAP2C	3.4693	4.0334	4.1009	3.7176	3.9818	3.1311	4.1397	3.3935	3.836	3.5685	4.0174	4.1994	4.196	4.1529	4.1139	3.7681	2.9774	4.0474	3.587	3.8323	3.7233	2.0608	3.5967	3.6493	3.8042	4.1699	3.7464	3.931	3.935	3.6166	3.9245	4.3698	3.8562	3.9157	3.996	2.9732	4.1831	3.9883	3.3533	3.7385	3.6005	3.8087	3.9436	3.988	3.6497	3.8873	3.5871	3.4347	3.3995
THAP1	7.2972	7.4628	7.5159	7.4792	7.4636	7.4714	7.4053	7.4789	7.6107	7.5115	7.4589	7.4282	7.6186	7.5936	7.4234	7.4776	7.3605	7.4031	7.4558	7.3359	7.2776	7.5952	7.642	7.2692	6.7562	7.2129	7.5445	7.4611	7.2276	7.2819	7.4975	7.637	7.3963	7.5102	7.5924	7.3319	7.5285	7.5109	7.5894	7.3505	7.2696	7.4056	7.3852	7.3447	7.388	7.4312	7.4963	7.3064	6.8229
TP53	3.518	2.6856	3.5074	2.5509	2.4597	2.9181	2.8066	3.2458	2.7287	2.66	3.0629	2.8423	2.8521	2.7719	2.9116	2.9483	2.29	2.8326	2.982	2.8371	3.0245	3.0681	2.5474	2.6437	2.2722	2.5729	2.6826	2.7961	2.827	3.0566	2.957	2.905	3.0321	2.8751	3.4293	2.425	3.0423	2.8897	3.3597	2.8627	2.7831	2.8531	2.7608	2.277	2.9066	2.9653	2.6893	3.0528	2.4377
TP63	2.1606	3.0909	3.048	3.0457	2.15	2.6693	3.0177	3.4123	2.7656	3.7592	3.012	3.0357	2.0052	1.9525	2.8867	3.2599	3.2728	2.1506	2.498	2.5359	3.0789	1.5585	2.2715	3.0142	1.9545	2.0258	2.5561	2.0991	2.9442	2.706	2.5532	2.2458	2.3705	2.8389	3.0094	3.6834	2.9405	2.8625	2.7031	3.1024	3.137	2.9661	3.0648	3.3915	3.4948	3.0069	2.7609	4.2453	2.4243
TRIM28	7.7536	7.6671	7.3992	7.7854	7.7786	8.0245	7.9762	7.7554	7.6711	7.8584	7.8535	7.6235	7.7996	7.6997	7.7741	7.8856	7.885	7.9153	7.7642	7.7707	7.7403	7.9693	7.5901	7.5667	7.1935	7.1464	7.6529	7.5328	7.37	7.4206	7.6445	7.8514	7.5699	7.7313	7.7907	7.61	7.7676	7.6659	7.76	7.8481	7.8756	7.7137	7.7895	7.6127	7.6783	7.7905	7.8633	7.6196	6.8407
UBTF	6.1921	6.1289	5.7459	6.1788	5.9959	6.1628	5.9772	5.8981	6.0892	6.1544	5.9917	6.0417	5.867	6.3313	5.9324	6.0196	5.9454	6.0443	6.0129	5.9485	6.0075	6.3955	7.3194	6.4458	5.9748	6.7072	7.0655	6.1429	6.0358	6.2902	6.4594	6.2453	5.9475	6.2074	6.2909	5.8672	6.0486	6.1301	6.136	6.0203	5.9989	6.0241	6.1179	5.8295	6.0239	6.0024	6.4884	5.8952	6.1857
USF1	4.1817	4.4414	4.4559	4.601	4.3859	4.3423	4.179	4.6068	4.459	4.3344	4.6536	4.4729	4.3713	3.6733	4.5426	4.3756	4.2625	4.6047	4.4571	4.3125	4.6835	3.8502	5.8149	5.4043	5.0317	5.0325	5.4169	5.4903	4.9314	4.9338	4.7267	4.536	4.751	5.067	4.5264	4.2904	4.5697	4.7839	4.8215	4.6035	4.5073	4.5776	4.526	4.1497	4.731	4.8992	4.0289	4.5279	6.1152
USF2	7.5982	7.5962	7.2073	7.4811	7.3888	7.419	7.2972	7.2063	7.3282	7.381	7.4293	7.6144	7.6411	7.5062	7.6562	7.4767	7.2516	7.4497	7.3651	7.4216	7.9216	7.8884	8.6814	7.9364	7.4342	8.5798	8.9912	7.8777	7.8022	8.5061	8.5536	7.7725	7.8566	7.9482	7.6169	7.6547	7.7131	7.8847	7.7557	7.3947	7.7683	7.4394	7.5763	7.6511	7.679	7.6508	7.4904	7.5709	7.8965
WRNIP1	6.827	7.3105	6.7447	7.3109	7.1889	7.32	7.513	6.8601	7.0482	7.3325	7.0632	7.1067	7.5252	7.677	6.91	7.1392	7.0567	6.8412	7.1678	7.2284	6.6644	7.5775	7.532	7.6667	7.2483	7.1033	7.2267	7.2583	6.7017	6.8211	6.8853	7.3585	6.8557	7.0534	7.2936	6.7055	7.1057	7.2026	6.8616	7.0801	6.6858	6.92	7.0726	6.9371	6.4028	6.7817	7.8863	6.5622	6.3475
YY1	9.9101	10.2776	10.2237	10.2055	10.2911	10.1718	10.287	10.0262	10.1634	10.0864	10.1707	10.2632	10.3994	10.1632	10.2293	10.2301	10.055	10.1949	10.2178	10.0316	10.1767	10.2367	10.7631	10.2496	9.852	10.3387	10.4668	9.9891	10.1131	10.3411	10.5767	10.4202	10.0572	10.3754	10.349	10.1137	10.3257	10.3589	10.206	10.2483	10.3132	10.2033	10.2696	10.222	10.2556	10.2998	10.2336	10.19	9.9158
ZBTB33	5.6949	6.0132	5.7558	5.9112	6.1232	6.0566	6.1575	5.6151	6.0585	5.8535	5.8717	6.1794	6.081	6.3027	5.9585	5.8801	5.4563	5.6694	5.8151	5.7822	5.5847	6.3319	5.9769	5.549	5.8074	5.6407	6.3497	5.7177	5.5752	5.8758	6.0569	6.327	5.9577	6.004	6.1647	5.5234	6.1482	6.1362	5.9258	5.7543	5.7352	5.7689	5.9517	5.8778	5.544	5.7823	6.0409	5.4161	5.729
ZBTB7A	9.5152	9.2501	9.1936	9.3303	9.2397	9.5391	9.3643	9.3988	9.3782	9.2721	9.5202	9.4341	8.8642	8.8611	9.6465	9.5242	9.3955	9.5251	9.3097	9.2002	9.744	9.1144	9.7249	9.5435	9.2788	9.9699	9.95	9.4479	9.3201	10.1807	10.3293	9.7282	9.8067	9.8195	9.4599	9.6683	9.5642	9.6846	9.8002	9.3773	9.8799	9.3675	9.4787	9.073	9.6442	9.513	9.2322	9.5095	8.6371
ZEB1	8.0863	7.8311	8.0256	7.8545	7.6559	7.8281	7.6747	7.8341	8.0552	7.7889	7.8232	7.8611	7.513	7.4938	7.8933	7.8841	7.7878	7.9209	7.751	7.7946	8.1076	7.9183	7.8652	7.5677	6.8862	7.614	8.3346	8.0489	8.1038	8.3354	8.343	8.0695	8.2658	8.3819	8.0255	8.0446	7.9085	8.1181	8.1344	7.8205	8.0518	7.9922	7.9056	7.9355	8.0469	8.0415	7.8004	7.9146	7.9763
ZKSCAN1	8.5935	8.1227	8.2635	8.306	8.156	8.3477	8.2538	8.2964	8.3943	8.0311	8.2612	8.4413	7.7689	8.1152	8.4053	8.3467	8.2175	8.2578	8.0946	8.3025	8.4784	8.5424	9.0266	8.0884	8.1607	9.1236	9.5483	8.484	8.3704	8.6583	8.6061	8.3676	8.6582	8.7764	8.4047	8.4178	8.3509	8.4052	8.4965	8.1915	8.462	8.2948	8.3546	8.3108	8.4657	8.4711	8.0294	8.4055	8.8069
ZNF143	6.3388	6.2116	6.1514	6.2626	6.4061	6.1802	6.2051	6.2145	6.3234	6.0257	6.2152	6.3557	6.3938	6.1745	6.3009	6.251	6.1051	6.1616	6.1594	6.1903	6.0866	6.5631	5.766	6.1234	5.6113	5.7347	5.7652	6.1214	6.1097	6.2064	6.3892	6.3612	6.2882	6.3729	6.4972	6.033	6.3493	6.3145	6.3521	6.1683	6.2061	6.1915	6.2462	6.3156	6.2489	6.2581	6.0983	6.1153	5.8079
ZNF217	3.2231	3.372	3.2033	3.594	3.8107	3.945	5.1185	3.1898	3.8355	3.7494	3.8616	3.7401	3.8698	4.4788	3.8464	3.8528	3.6278	3.4501	3.9055	3.8783	3.4858	5.3776	2.9247	3.2034	2.7623	3.786	5.0001	3.8306	3.6642	3.8397	4.0201	3.8552	3.728	3.7225	3.8637	2.8761	3.9623	3.8217	3.441	3.497	3.6342	3.6577	3.6826	4.1783	3.5912	3.5778	4.0687	3.542	5.041
ZNF263	4.5519	4.8126	4.9775	4.495	4.4991	4.3086	4.6949	4.2838	4.3929	4.1898	4.4619	4.7341	4.858	4.3562	4.4755	4.4603	4.1627	4.3218	4.2895	4.5096	4.409	4.2111	5.6424	4.7777	4.6299	5.3832	5.7717	4.9532	4.4188	4.5791	4.8371	4.5443	4.3641	4.6711	4.7043	3.8718	4.7639	4.5388	4.2619	4.4127	4.4046	4.447	4.5505	5.0035	4.1791	4.4597	4.2078	4.4339	4.4794
ZZZ3	6.4691	6.4154	6.3706	6.5106	6.4111	6.6553	6.4341	6.6586	6.5554	6.4727	6.4103	6.4954	6.4556	6.6187	6.3925	6.4893	6.3451	6.4589	6.5026	6.4796	6.6006	7.0454	7.1935	5.8349	6.132	6.5799	6.997	6.4965	6.535	6.4005	6.4477	6.5695	6.4707	6.5884	6.4782	6.2811	6.4016	6.5148	6.5	6.5938	6.3781	6.6521	6.5042	6.5128	6.4222	6.4718	6.5512	6.5349	6.5891
LGALS1	11.8462	12.0317	12.1512	11.9415	12.3223	12.2334	12.2125	11.9603	12.0678	12.0891	12.4657	12.2838	11.5044	11.7781	12.5966	12.3451	12.0211	11.7662	11.9272	11.995	12.245	11.422	9.3693	10.6955	9.6829	10.4914	12.0633	11.2281	11.521	11.2425	11.3692	11.8362	11.7463	12.1733	12.1135	12.0854	12.0486	11.9387	12.1311	11.5943	11.7781	11.851	11.9815	11.4824	12.0762	12.105	11.5071	11.5858	11.3558
LGALS2	3.9761	4.5501	3.4046	4.3436	5.0966	4.3534	4.3012	3.8763	3.8623	3.9379	4.9771	4.7806	4.9872	4.66	5.1293	4.4125	4.1291	4.5125	4.9357	4.629	3.7689	5.0192	2.6188	3.609	2.4908	3.4098	3.6933	3.4508	4.1704	1.9497	2.4799	3.4247	2.4358	3.2873	4.0161	3.1412	3.9814	3.097	3.1813	4.6046	4.1635	4.221	4.1397	4.3013	3.6883	4.483	4.8401	3.8535	7.1134
LGALS3	9.515	9.7345	9.2857	9.3716	9.3927	9.4881	9.3804	9.2635	9.6982	9.5936	9.3278	9.5536	9.9086	9.4268	9.4297	9.5424	9.2829	9.5296	9.4859	9.522	9.5101	9.9666	7.7579	8.953	8.0566	8.8062	9.7104	9.3409	9.4401	9.502	9.8947	9.671	9.2168	9.6705	9.6371	9.2023	9.5439	9.6024	9.4702	9.3494	9.3601	9.3829	9.4769	9.7545	9.6259	9.4608	9.6214	9.145	9.6091
LGALS4	4.7882	4.5277	5.1678	4.815	4.5322	4.7998	4.9824	4.9019	4.7378	4.9654	4.7882	4.7648	4.7011	4.8692	4.9969	4.7624	4.2648	4.8043	4.7868	4.7079	5.2247	4.4972	5.9004	5.1528	4.6007	6.3703	6.5424	4.7263	4.7704	4.9557	4.9172	4.6313	4.8682	4.6522	4.5448	4.1209	4.8675	4.8693	4.6647	5.4436	5.0152	4.7917	4.6534	4.35	5.0795	4.9281	4.4874	4.4865	5.484
LGALS7	5.5496	5.5903	5.4585	5.7651	5.438	5.3272	5.4809	5.943	5.6039	5.8194	5.5012	5.6448	5.7302	5.7736	5.4881	5.4615	5.4827	5.3451	5.7948	5.4784	5.6299	5.7427	5.668	5.7697	5.4001	6.0915	6.3666	5.5815	5.787	5.4296	5.6338	5.5297	5.5383	5.7953	5.6754	5.9983	5.494	5.6568	5.6121	5.6537	5.4256	5.6123	5.5821	5.6228	5.6863	5.5108	5.7128	5.4891	5.4817
LGALS8	9.2032	9.2958	9.4087	9.2982	9.4364	9.3017	9.34	9.2845	9.2299	9.2309	9.4353	9.434	9.1846	9.2472	9.6255	9.4244	9.2812	9.2691	9.349	9.3036	9.4186	8.765	10.3646	10.0856	10.2396	10.3276	10.219	10.219	9.3363	9.2493	9.2291	9.3434	9.242	9.408	9.3558	9.4751	9.299	9.2737	9.4323	9.4641	9.1941	9.3972	9.3456	9.0066	9.2009	9.378	9.4296	9.1145	9.5144
LGALS9	2.6411	3.2811	2.7039	2.6302	2.8987	3.1458	3.1295	3.0929	2.3844	2.9228	3.0325	2.7396	2.8367	3.4256	3.0045	2.9562	1.97	2.9627	3.0081	2.9845	3.0851	4.1408	4.0364	3.4484	2.6942	3.966	4.5993	3.4687	2.7719	3.2275	3.228	3.0609	2.5706	2.8481	3.1562	2.8477	3.176	2.6332	2.8541	3.0551	3.4362	3.0147	3.0023	2.8814	3.078	3.2261	3.1383	3.098	2.8381
LGALS12	1.591	3.0061	2.8889	2.1544	2.6768	2.4783	2.0565	2.0141	2.747	1.9472	2.4343	3.0153	2.6279	1.6064	2.7897	2.5241	1.8547	2.0154	2.2288	2.4227	3.529	1.5275	2.7061	2.2341	2.0902	2.1497	2.1418	2.5863	2.3993	3.1065	2.6096	2.6457	2.1868	2.8081	2.8518	2.2321	2.9326	1.9427	2.2541	2.6201	2.2148	2.7424	2.43	2.9817	2.9808	2.647	1.8441	2.215	2.1464
LGALS13	1.6356	1.8852	2.8831	1.9462	2.3359	1.8134	2.1351	2.9952	1.6865	1.9774	2.0851	1.8491	2.6565	1.7429	1.9585	2.6069	2.2774	2.9536	2.727	2.9258	2.6511	2.648	2.5626	1.8378	1.6099	2.3869	2.8963	1.9937	2.9363	1.8284	1.7835	1.7155	1.6007	1.7782	2.0175	2.2587	1.9323	1.8138	1.7474	2.9485	1.8118	2.8693	2.6176	2.5294	1.9339	2.2288	3.1504	1.9318	2.2908
LGALS14	2.7827	4.1177	4.5833	3.6509	4.1115	3.5969	4.185	3.9215	3.8907	3.5999	4.146	4.2461	4.2845	4.4152	4.1925	3.9618	3.503	3.5955	3.781	3.9717	4.3609	2.3588	5.0841	4.4476	4.8635	5.5835	5.5521	4.6604	4.1681	4.1275	4.3086	4.234	4.2001	4.6219	4.3091	2.9173	4.4795	4.0336	3.9731	4.1771	4.2773	4.4826	4.2327	4.6059	4.2735	4.1297	3.471	3.7258	3.8468
LGALS16	1.9792	1.8743	1.9226	2.1423	1.8089	1.882	1.8513	1.7089	1.7782	1.9346	2.1167	1.8925	1.685	1.6128	1.8102	2.2692	2.153	1.9417	1.9583	1.7958	2.0439	2.0185	1.7632	2.1679	1.8318	2.0152	2.3895	1.8202	2.2338	1.7885	1.9442	1.8677	1.8547	1.9504	1.8506	2.3655	2.0627	1.847	1.8452	2.3579	1.9327	2.3955	2.0001	1.5755	2.0296	2.0242	2.0897	2.1565	2.5365
RBP1	7.8187	7.9412	7.9003	8.0011	7.9062	8.0971	7.7813	7.9804	8.0902	8.0509	7.9458	8.205	8.3784	7.6529	8.1692	8.083	8.0598	7.9628	7.767	8.0343	8.1683	9.1041	8.1042	7.3514	6.6446	7.2139	8.0031	7.2759	7.4406	7.9511	8.2044	7.8549	7.7294	8.0552	8.055	7.9572	8.1439	8.0453	7.9431	7.3627	8.1239	7.4543	7.7479	8.0224	8.1484	7.921	7.5134	7.7705	7.6737
FAM48A	6.6993	6.8341	7.7511	6.9329	7.0064	6.7678	6.8412	7.2027	6.7211	6.9007	6.8576	7.2848	6.8325	6.8218	7.0533	6.8891	6.6762	6.8919	6.7166	7.0232	7.1734	6.9414	8.4482	7.5833	7.373	8.9526	9.3085	7.4925	7.403	7.3204	7.2994	6.7934	7.3507	7.5731	6.858	6.7116	6.998	7.0365	6.9791	6.923	7.0096	6.9233	6.9207	7.3696	6.9947	7.0787	6.5705	7.1632	7.658
RBP2	5.0131	4.4346	4.4749	4.2421	4.1414	3.9676	4.5585	4.7056	4.2478	4.1225	4.3652	4.6509	4.4918	5.0519	4.4522	4.1751	4.1856	4.233	4.1629	4.3503	4.4432	3.0867	5.3666	4.2375	3.7102	3.5677	4.1954	3.775	4.296	4.5222	4.5666	4.5732	4.4465	4.4575	4.717	3.757	4.5451	4.541	4.449	4.22	4.3522	4.3908	4.2807	4.5411	4.7891	4.3571	3.8422	4.2875	2.6403
POU2F2	6.0716	5.8194	5.6948	5.6731	5.1995	5.2615	4.8775	5.7534	5.4997	5.8025	5.4781	5.5537	5.3858	5.1066	5.5461	5.4324	5.4409	5.8191	5.7855	5.4706	5.6503	5.6443	7.0686	5.8464	4.6448	5.9667	6.0813	5.6246	5.9809	6.165	6.1759	5.503	6.2182	6.2922	5.8536	5.7763	5.801	6.0225	5.9897	5.6135	5.7372	5.739	5.6498	5.7028	6.2539	5.7145	5.568	5.8346	6.5976
ESRRA	8.5982	9.1917	9.1359	8.9597	9.5241	9.3245	9.2248	8.8585	8.8304	8.8465	9.4006	9.9107	9.3018	8.992	9.8799	9.2916	8.81	9.2594	8.9993	9.0998	9.4829	8.9538	9.6943	9.8618	9.8094	10.619	11.0117	9.5169	9.1754	9.7617	10.1416	9.5954	9.4501	9.5643	9.6166	9.2453	9.9456	9.5021	9.5339	9.0229	9.5598	9.0889	9.2278	9.2633	9.6313	9.4562	8.8743	9.5521	8.8367
[truncated: 93 more columns]

## Sheet: Top structures for B1
WGCNA analysis of human brain microarray data from Allen Brain Human Atlas
(No. of worksheets included- 7)
Brain structures for which WGCNA expression analysis was done
Symbols	Structures
AOrG	frontal lobe
fro	frontal lobe
FP	frontal lobe
GRe	frontal lobe
opIFG	frontal lobe
orIFG	frontal lobe
trIFG	frontal lobe
IRoG	frontal lobe
LOrG	frontal lobe
MOrG	frontal lobe
MFG	frontal lobe
PCLa	frontal lobe
PaOG	frontal lobe
POrG	frontal lobe
PrG	frontal lobe
SFG	frontal lobe
SRoG	frontal lobe
LIG	insula
SIG	insula
CgGf	cingulate gyrus
CgGp	cingulate gyrus
SCG	cingulate gyrus
DG	hippocampal formation
CA1	hippocampal formation
CA2	hippocampal formation
CA3	hippocampal formation
CA4	hippocampal formation
S	hippocampal formation
PHG	parahippocampal gyrus
Cun	occipital lobe
LiG	occipital lobe
OTG	occipital lobe
SOG	occipital lobe
AnG	parietal lobe
SMG	parietal lobe
PCLp	parietal lobe
PoG	parietal lobe
PCu	parietal lobe
SPL	parietal lobe
FuG	temporal lobe
HG	temporal lobe
ITG	temporal lobe
MTG	temporal lobe
PLP	temporal lobe
PLT	temporal lobe
STG	temporal lobe
TP	temporal lobe
TG	temporal lobe
ATZ	amygdala
BLA	amygdala
BMA	amygdala
CeA	amygdala
COMA	amygdala
LA	amygdala
SptN	basal forebrain
SI	basal forebrain
GPe	globus pallidus
GPi	globus pallidus
BCd	striatum
HCd	striatum
TCd	striatum
Acb	striatum
Pu	striatum
Cl	claustrum
Hb	epithalamus
Pa	epithalamus
SO	hypothalamus
LHM	hypothalamus
PHA	hypothalamus
PrOR	hypothalamus
SbT	subthalamus
DTA	dorsal thalamus
ILc	dorsal thalamus
LGd	dorsal thalamus
DTLd	dorsal thalamus
DTLv	dorsal thalamus
MG	dorsal thalamus
DTM	dorsal thalamus
DTP	dorsal thalamus
ILr	dorsal thalamus
VT	ventral thalamus
SC	mesencephalon
CGMB	mesencephalon
MBRa	mesencephalon
MBRF	mesencephalon
3	mesencephalon
RN	mesencephalon
SN	mesencephalon
4	mesencephalon
VTA	mesencephalon
PTec	mesencephalon
Ve-I-II	cerebellar cortex
Ve-III	cerebellar cortex
Ve-IV	cerebellar cortex
Ve-V	cerebellar cortex
Ve-VI	cerebellar cortex
Ve-VIIAf	cerebellar cortex
Ve-VIIAt	cerebellar cortex
Ve-VIIB	cerebellar cortex
Ve-VIIIA	cerebellar cortex
Ve-VIIIB	cerebellar cortex
Ve-IX	cerebellar cortex
Cb-III	cerebellar cortex
Cb-IV	cerebellar cortex
Cb-V	cerebellar cortex
Cb-VI	cerebellar cortex
Cb-Crus I	cerebellar cortex
Cb-Crus II	cerebellar cortex
Cb-VIIB	cerebellar cortex
Cb-VIIIA	cerebellar cortex
Cb-VIIIB	cerebellar cortex
Cb-IX	cerebellar cortex
Dt	cerebellar nuclei
Emb	cerebellar nuclei
Fas	cerebellar nuclei
Glo	cerebellar nuclei
Pn	basal part of pons
6	pontine tegmentum
7	pontine tegmentum
LPB	pontine tegmentum
LC	pontine tegmentum
MPB	pontine tegmentum
SubC	pontine tegmentum
RPn	pontine tegmentum
PPRF	pontine tegmentum
SOC	pontine tegmentum
5	pontine tegmentum
Arc	myelencephalon
CGS	myelencephalon
8Co	myelencephalon
Cu	myelencephalon
10	myelencephalon
Gr	myelencephalon
12	myelencephalon
IO	myelencephalon
CMRt	myelencephalon
GiRt	myelencephalon
LMRt	myelencephalon
RaM	myelencephalon
Sp5	myelencephalon
8Ve	myelencephalon
cc	white matter

## Sheet: list of genes
List of Genes included in WGCNA Analysis
Gene-symbol
AR
ARID3A
ATF1
ATF2
ATF3
BACH1
BATF
BCL11A
BCL3
BCLAF1
BDP1
BRCA1
BRF2
CBX3
CCNT2
CEBPA
CEBPB
CEBPD
CHD1
CHD2
CREB1
CREBBP
CTBP2
CTCF
CTCFL
DEC
E2F1
E2F4
E2F6
EBF1
EGR1
ELF1
ELK1
ELK4
EP300
EPAS1
ESR1
ETS1
EZH2
FOS
FOSL1
FOSL2
FOXA1
FOXA2
FOXA3
FOXM1
FOXP2
GABPA
GATA1
GATA2
GATA3
GTF2B
GTF2F1
GTF3C2
HDAC1
HDAC2
HDAC8
HIF1A
HMGN3
HNF4A
HNF4G
HSF1
IKZF1
IRF1
IRF3
IRF4
ITGB3BP
JUN
JUNB
JUND
KDM5B
LIN54
LIN9
MAFF
MAFK
MAX
MAZ
MBD4
MEF2A
MEF2C
MTA3
MXI1
MYBL2
MYC
NANOG
NFATC1
NFE2
NFIC
NFYA
NFYB
NR2C2
NR2F2
NR3C1
NRF1
PAX5
PBX3
PHF8
PML
POLR3A
POU2F1
POU5F1
PPARGC1A
PRDM1
RAD21
RARA
RARG
RBBP5
RBL2
RCOR1
RELA
REST
RFX5
RUNX1
RUNX2
RUNX3
RXRA
SAP30
SETDB1
SIN3A
SIRT6
SIX5
SMAD2
SMAD3
SMARCA4
SMARCB1
SMARCC1
SMARCC2
SMC3
SOX2
SOX4
SP1
SP2
SP4
SPI1
SREBF1
SRF
STAT1
STAT2
STAT3
STAT5A
SUZ12
TAF1
TAF7
TAL1
TBL1XR1
TBP
TCF12
TCF3
TCF4
TEAD4
TFAP2A
TFAP2C
THAP1
TP53
TP63
TRIM28
UBTF
USF1
USF2
WRNIP1
YY1
ZBTB33
ZBTB7A
ZEB1
ZKSCAN1
ZNF143
ZNF217
ZNF263
ZZZ3
LGALS1
LGALS2
LGALS3
LGALS4
LGALS7
LGALS8
LGALS9
LGALS12
LGALS13
LGALS14
LGALS16
RBP1
FAM48A
RBP2
POU2F2
ESRRA

## Sheet: B2
WGCNA Expression analysis of Donor Brain 2
Gene-symbol	fro	FP	GRe	opIFG	orIFG	trIFG	IRoG	LOrG	MOrG	MFG	PCLa	PTG	PaOG	POrG	PrG	SFG	SRoG	LIG	SIG	CgGf	CgGp	CgGr	SCG	DG	CA1	CA2	CA3	CA4	S	PHG	Cun	IOG	LiG	OTG	SOG	AnG	SMG	PoG	PCu	SPL	FuG	HG	ITG	MTG	PLP	PLT	STG	TP	TG
AR	5.9175	6.1211	5.7664	5.9435	6.1275	6.0325	6.0558	6.0406	6.1328	6.1059	6.3659	5.9279	5.5653	5.619	6.435	5.9667	6.0524	5.9436	5.9083	5.7971	6.334	5.915	5.3154	8.0642	5.2865	4.0579	5.2204	6.2465	5.8481	5.22	6.3622	6.1831	6.3803	5.8537	6.2266	6.1137	6.088	6.4751	6.2181	6.1071	5.6034	6.3074	5.7892	5.953	6.131	6.0557	6.0499	5.7632	6.2713
ARID3A	7.4525	7.426	7.6601	7.0343	6.9872	7.7954	7.0818	7.2722	7.5452	7.5489	7.4637	8.3366	8.174	7.0026	7.3699	7.2723	7.2017	7.1527	7.552	7.4441	7.9211	7.6561	7.7847	7.6806	8.4261	7.9387	8.2071	8.4311	8.1137	7.3274	7.0023	6.8147	7.1154	7.2836	7.0889	7.2772	7.0239	7.3874	6.8558	7.2826	7.0886	7.1727	7.4066	7.2882	7.177	7.873	7.396	7.2337	7.3044
ATF1	5.3358	5.6458	5.4749	5.7072	5.4536	5.4231	5.4194	5.5894	5.6034	5.5538	5.4958	5.89	5.5738	5.6945	5.3878	5.5411	5.8983	5.353	5.7958	5.368	5.4912	5.2342	5.5535	5.6705	5.4332	5.1888	4.9923	5.4634	5.5612	5.5815	5.4992	5.5063	5.4823	5.4363	5.4936	5.4274	5.489	5.4711	5.4215	5.4852	5.4027	5.3445	5.4512	5.4575	5.5546	5.6441	5.4452	5.7099	5.6431
ATF2	6.2286	6.3266	6.3093	6.4125	6.332	6.2131	6.27	6.3203	6.3075	6.3231	6.278	5.862	6.1893	6.4484	6.2462	6.4306	6.3826	6.2701	6.4236	6.1854	6.0859	6.0838	6.3024	6.4	6.4028	6.3026	6.588	6.5153	6.3254	6.1663	6.2425	6.3512	6.2705	6.0331	6.406	6.3551	7.0977	6.2817	6.2925	6.2678	6.1975	6.4019	6.258	6.2749	6.3852	6.2589	6.1973	6.5465	6.293
ATF3	7.8733	7.7505	7.641	7.0351	7.5731	7.8849	7.5522	7.5577	7.5454	7.5069	7.5091	8.1814	7.397	8.1613	7.7104	7.4518	7.4748	7.494	7.4486	7.5879	7.3671	7.863	7.4169	4.2924	5.7091	5.064	5.1115	5.0768	6.7574	7.8016	7.4022	7.6311	7.6962	7.7383	7.2233	7.1524	7.4683	7.6448	7.39	7.6098	7.3873	7.9338	7.3931	7.3771	8.0638	7.5958	7.6794	7.341	7.8684
BACH1	6.624	6.6685	6.3461	6.4981	6.4953	6.4757	6.5558	6.4359	6.3027	6.4191	6.2148	6.1686	6.3578	7.1174	6.4385	6.5818	6.4316	6.1901	6.3777	6.403	6.0217	6.3294	6.2079	5.0123	6.5175	6.387	5.9181	5.9626	6.4897	6.4763	6.6418	6.7065	6.4381	6.3684	6.3426	6.2926	6.4319	6.5247	6.4594	6.3872	6.4735	6.6013	6.3416	6.3143	6.5488	6.2202	6.3891	6.207	6.7848
BATF	3.4453	3.5131	3.4337	3.1256	3.6035	3.0656	3.2604	3.0821	3.307	3.3657	2.97	3.5	3.197	3.5478	3.192	3.3535	2.6355	3.5038	3.2777	3.311	2.9046	3.0931	3.0834	3.6026	5.5305	3.2426	3.7685	3.8561	4.0971	3.4058	3.27	3.0924	3.6419	2.9852	3.3789	3.1309	2.8626	3.3355	3.3988	3.2129	3.4649	3.7057	3.3189	3.4082	3.4809	3.0718	3.6009	3.0834	2.8795
BCL11A	10.8273	10.9999	10.8636	11.4505	11.1938	10.8512	10.9686	10.999	11.0355	11.0292	11.2012	10.6241	10.2447	10.6249	11.1246	11.0362	11.1522	11.2087	10.9999	11.088	11.2399	11.2854	10.8936	10.8693	11.8732	10.7668	11.3896	11.1453	11.5079	11.3019	11.5728	11.3744	11.5803	11.3612	11.5175	11.3911	11.2569	11.2515	11.4222	11.4347	11.1562	11.2672	11.2392	11.3265	11.0957	11.0187	11.3315	11.2471	11.2998
BCL3	7.2596	7.2073	7.011	7.2675	7.4313	7.1718	7.1455	7.276	7.1362	7.3136	7.1205	6.4806	6.7073	7.007	7.3015	7.317	7.0817	7.1689	7.109	7.1564	7.1258	7.1578	6.8171	5.6504	6.3543	6.578	6.6514	6.7223	6.8474	7.0468	7.73	7.4883	7.744	7.2742	7.3485	7.294	7.1779	7.3518	7.4317	7.3411	6.9706	7.3927	7.1889	7.2185	7.2571	7.205	7.2486	7.102	7.3601
BCLAF1	11.4923	11.6757	11.5414	11.5821	11.4439	11.5295	11.6657	11.5488	11.5794	11.5508	11.5816	11.9653	11.7343	11.8995	11.5222	11.6144	11.6016	11.6471	11.6056	11.6392	11.6725	11.6825	11.6619	11.9537	11.8497	11.6454	11.8827	11.8749	11.7521	11.6824	11.6698	11.6187	11.6413	11.6259	11.5816	11.5936	11.5247	11.5699	11.593	11.5151	11.6372	11.9121	11.6042	11.5854	11.7917	11.7246	11.5871	11.7313	11.6392
BDP1	8.1598	8.2445	8.1929	7.9771	8.0788	8.1517	8.2823	8.1735	8.1571	8.1722	8.1084	8.2824	8.2675	7.9191	8.1457	8.2413	8.2948	8.2719	8.3139	8.0251	8.2123	8.245	8.2214	8.2333	8.6484	8.1277	8.0464	8.0437	8.2527	8.0249	7.7854	8.0713	7.9457	8.0593	8.1764	8.1897	7.88	8.1302	8.0104	7.9283	8.0804	8.3084	8.0975	8.0333	7.8406	8.2306	8.0245	8.1434	8.1184
BRCA1	4.7656	4.8602	4.6	4.208	4.8104	4.7995	4.5758	4.6595	4.4966	4.6535	4.3742	4.0825	4.5009	4.927	4.649	4.6564	4.2565	4.1601	4.5353	4.2233	4.446	4.3514	4.3639	3.0577	4.1395	3.3811	3.5305	4.0857	4.1387	4.6228	4.4338	4.8103	4.3475	4.6935	4.4248	4.4463	4.5599	4.6503	4.3244	4.7746	4.4298	4.5792	4.3507	4.5321	4.7151	4.3403	4.6943	4.4705	4.5002
BRF2	6.2491	6.2022	6.1985	6.468	6.248	6.1003	6.2752	6.1219	6.0352	6.1721	6.1137	5.1616	5.8639	6.2548	6.0971	6.2872	6.2843	6.128	6.2829	6.2052	5.6872	5.8587	6.2363	5.7508	5.8097	5.9464	5.9117	5.7742	5.6329	6.2002	6.2842	6.2931	6.3678	6.0511	6.1793	6.2056	6.4042	6.0781	6.4047	6.3267	6.22	6.0326	6.2281	6.207	6.2911	5.8977	6.2022	6.4254	6.2304
CBX3	10.0864	9.9798	9.9649	10.3695	10.0745	9.9992	10.1556	9.9956	10.0212	9.9816	10.1498	9.6501	9.986	9.9911	10.0623	10.012	9.9941	9.9212	10.1129	10.0767	9.8548	10.0425	9.9259	9.6882	10.4602	10.0986	10.0263	10.0652	10.4703	10.0088	10.2455	10.2542	10.2162	10.113	10.0623	9.9671	10.1003	10.1509	10.2069	10.1043	10.1005	10.1894	10.0664	9.9394	10.1526	10.0882	10.0526	9.949	10.2269
CCNT2	5.7415	5.7633	5.7805	5.7887	5.8133	5.8006	5.6996	5.6994	5.6064	5.7049	5.6472	5.8469	5.8153	5.8082	5.6747	5.7559	5.9128	5.6543	5.7212	5.6326	5.4152	5.4168	5.8293	6.0465	5.8364	5.8379	5.8006	5.8617	5.9102	5.7978	5.6506	5.6922	5.5716	5.4328	5.7831	5.6879	5.5645	5.6389	5.4138	5.6404	5.7245	5.5079	5.6418	5.6203	5.8451	5.6076	5.7013	5.7528	5.8617
CEBPA	11.2111	10.8373	11.5138	10.7621	11.3019	11.6615	11.351	11.1869	11.4568	11.4219	11.59	11.8407	11.5943	10.2855	11.5282	11.0094	11.0437	11.3969	11.1764	11.3303	11.9686	11.746	11.6471	11.8792	12.1617	12.1519	12.0938	12.1917	12.2591	11.5047	10.7282	10.9445	11.0401	11.6405	11.2343	11.5316	11.2147	11.6706	10.8968	11.2772	11.1988	11.2164	11.2781	11.4627	11.1202	11.7865	11.4038	10.9308	10.5206
CEBPB	9.3468	9.4915	9.3971	9.4357	9.6154	9.3906	9.5896	9.4382	9.4933	9.4398	9.3634	9.3336	8.9569	9.2932	9.3654	9.4218	9.4348	9.3907	9.4268	9.4363	9.3252	9.5496	9.3138	10.2056	10.2374	9.8048	8.5739	8.6758	9.624	9.3438	9.8151	9.538	9.8406	9.4785	9.4354	9.497	9.376	9.3784	9.6137	9.422	9.3191	9.5295	9.3874	9.3899	9.4273	9.514	9.4299	9.2426	9.5153
CEBPD	14.8506	14.8222	14.9444	14.5217	14.9343	14.9285	14.7728	14.8693	14.8042	14.7608	14.6294	14.8817	14.5488	14.7745	14.7967	14.7862	14.741	14.9837	14.6931	14.8068	14.8478	14.7389	14.7133	14.133	14.2091	14.1257	14.2563	14.2328	14.2365	15.2467	14.7686	14.8148	14.7514	14.6707	14.6368	14.7849	14.6003	14.8031	14.7762	14.7998	14.8253	14.9509	14.765	14.7467	14.8268	15.0025	14.7609	14.7572	14.4488
CHD1	5.7802	5.9269	5.86	5.8155	5.9233	5.8022	5.8553	5.8196	5.7951	5.7929	5.9024	6.2264	5.8927	6.0887	5.871	5.8082	5.708	5.8861	5.6885	5.8603	5.9876	5.9367	5.6001	6.2554	5.9067	5.5922	5.7101	5.9634	6.1503	5.9073	6.0597	6.0215	6.0201	5.8931	5.9595	5.8314	5.8964	5.9244	5.8342	5.9771	5.9051	6.0786	5.8579	5.9234	6.0409	5.8716	5.994	5.8829	6.0658
CHD2	7.6531	7.7572	7.6304	7.6416	7.7692	7.6848	7.6728	7.808	7.6812	7.7164	7.5896	7.4845	7.5989	7.9614	7.675	7.7562	7.5765	7.6049	7.6368	7.6248	7.526	7.6935	7.5852	7.803	7.5315	7.5267	7.604	7.7239	7.5024	7.68	7.7689	7.8128	7.7227	7.7538	7.7259	7.704	7.7681	7.7915	7.7838	7.8613	7.6454	7.6278	7.6632	7.7082	7.6803	7.7737	7.7121	7.7381	7.9017
CREB1	6.8562	6.9471	6.7975	6.9227	6.9498	6.7434	6.9695	6.8927	6.8325	6.8387	6.7715	6.7835	6.9002	6.9281	6.7927	6.8722	6.8514	6.8513	6.9716	6.8199	6.6918	6.8327	6.8075	6.8525	6.6202	6.3712	6.4593	6.6803	6.5835	7.0056	6.9586	6.9968	6.8646	6.923	6.9078	6.8531	6.99	6.913	6.9752	6.9877	6.8765	6.8184	6.8574	6.8787	6.8835	6.6656	6.8984	6.9456	6.9528
CREBBP	7.0218	7.1772	7.0103	6.9228	7.224	6.9126	6.9239	7.0542	6.9947	7.0765	6.8594	7.206	7.006	7.0097	6.9884	7.1331	7.5561	6.9442	6.9887	6.9522	6.9244	6.7515	6.8895	6.7286	6.7141	6.4756	6.5101	6.7792	6.6351	7.1521	7.2468	6.9977	7.0279	6.8889	7.0392	7.0565	6.8759	6.917	6.939	7.0204	6.8984	7.1872	7.0131	7.0009	6.8075	7.2714	6.9689	7.0677	6.8373
CTBP2	11.0821	11.1819	10.9741	11.0383	11.0908	10.9858	11.1631	10.9714	11.0405	11.0029	10.9001	11.5159	11.3364	11.2272	10.9968	11.0806	10.9849	10.9615	11.2706	11.2426	10.9952	11.1155	11.0219	11.9461	11.5933	11.2552	11.4576	11.5174	11.3164	11.2668	10.9597	11.0354	11.013	10.9578	10.7914	10.8971	10.7858	10.937	10.9891	10.9219	11.1842	11.1084	11.0172	10.9926	11.156	11.0148	11.0187	11.1017	10.9509
CTCF	5.8843	5.9365	5.6862	5.8958	5.7345	5.846	6.0723	5.7982	5.7966	5.754	5.8503	5.6991	5.7679	5.596	5.8793	5.7985	5.8363	6.0223	5.7791	5.8747	5.7389	5.945	5.7376	5.7319	6.0559	6.0242	5.6014	5.5784	5.4373	5.9258	6.0058	6.1699	6.0416	6.0983	6.0793	5.9582	5.9871	6.0242	5.9955	5.8646	5.9037	6.1067	5.8646	5.8455	6.3377	5.5884	5.9141	5.8557	6.1784
CTCFL	1.6159	1.7415	1.8961	1.7394	1.7098	2.073	1.4573	1.4573	1.5302	1.6337	1.7023	1.515	1.8676	1.3862	1.6376	1.5375	1.4697	2.0587	1.5175	2.5214	1.6211	1.8125	1.5253	1.901	1.8958	2.0792	1.8858	1.4528	1.8557	1.7269	1.7395	1.5821	1.6791	1.8297	1.5895	1.655	1.7836	1.7203	1.9797	1.972	1.641	1.468	1.6939	1.8423	1.5215	2.6834	1.623	1.5905	1.7742
DEC	1.7055	1.6844	2.0685	1.6934	1.9591	1.8589	1.6007	1.7343	1.625	1.6641	1.8333	1.5342	1.8902	1.4212	1.7866	1.837	1.6297	1.6429	1.6465	1.834	1.7537	1.9361	1.7565	2.0594	2.0048	2.1088	2.0371	1.9344	1.7714	1.7228	1.9305	1.8118	1.8901	1.9719	1.9174	1.8383	1.8043	1.7746	2.3815	1.8987	1.8155	1.604	1.858	1.8961	1.5691	1.9181	1.7734	1.52	1.7908
E2F1	5.708	5.6774	5.6774	5.9583	5.7687	5.6878	5.5871	5.6224	5.632	5.7858	6.554	4.658	4.6411	5.6047	6.0974	5.7249	5.3981	5.2866	5.402	5.4808	5.7644	5.5838	5.4143	4.6806	5.4337	5.0045	5.2544	5.2936	5.3577	5.3076	5.7313	5.7772	5.817	5.6604	5.6645	5.7914	5.8978	5.8783	5.8957	5.9956	5.6649	5.5212	5.6046	5.6812	5.7048	5.3608	5.7663	5.618	5.1246
E2F4	7.6185	7.72	7.4585	7.7431	7.5471	7.4132	7.5414	7.4689	7.7083	7.6197	7.8673	8.0226	7.945	7.7261	7.7974	7.6365	7.5211	7.5825	7.6137	7.8071	7.865	7.9997	7.3832	8.1821	8.115	7.9965	8.0041	8.0259	7.9071	7.5155	7.886	7.7193	7.93	7.8751	7.8142	7.7815	7.8957	7.8877	7.9707	7.7817	7.5314	7.7135	7.7202	7.8247	7.7111	7.4033	7.8189	7.856	7.931
E2F6	7.6657	7.7403	7.5584	7.7965	7.8113	7.7541	7.7008	7.8235	7.6471	7.7169	7.7095	7.3046	7.9351	7.6338	7.6831	7.6912	7.561	7.4744	7.5893	7.5567	7.6179	7.6025	7.406	7.7115	7.6314	7.6796	7.6413	7.6536	7.4588	7.71	7.7929	7.9207	7.8427	7.7205	7.6312	7.6196	7.7432	7.7191	7.7305	7.8984	7.7395	7.6863	7.7113	7.7441	7.6704	7.6661	7.7475	7.6244	7.8757
EBF1	5.1684	4.9412	4.989	5.3619	5.1238	4.956	5.0007	4.9397	5.0882	5.0776	5.0687	4.6979	4.8194	4.8874	5.0924	5.2228	5.1023	4.9346	5.0959	5.0505	4.9949	5.0643	4.8529	4.2011	5.8044	4.6567	4.6842	4.91	5.4028	4.7774	5.1873	5.0779	5.3289	5.032	4.8496	4.6932	4.9265	4.9625	5.1468	5.0424	4.819	5.0871	4.774	4.8986	5.0511	4.8693	4.9564	4.8804	5.4744
EGR1	10.2176	10.5551	10.5568	10.4595	10.5243	10.1219	10.5213	10.3566	10.6882	10.4098	10.6065	9.5352	9.7613	10.258	10.4863	10.4168	10.5538	10.6128	10.5172	10.5858	10.4573	10.6405	10.3539	9.478	9.8168	10.1595	10.3336	10.3275	9.7369	10.1498	11.1703	10.6412	11.1325	10.3804	10.5495	10.3366	10.5855	10.5357	10.6651	10.6258	10.0479	10.4845	10.3278	10.3516	10.4077	10.2903	10.4107	10.2023	10.6452
ELF1	3.6231	3.4691	3.5026	2.9613	3.3788	3.6429	3.3517	3.7067	3.1442	3.4004	3.2208	2.8481	3.1766	3.4728	3.6432	3.3405	3.5441	3.3611	3.5675	3.2998	3.0794	3.2951	3.1835	2.475	3.2123	2.5396	2.6536	2.6613	3.2316	3.8129	3.1111	3.3671	3.2608	3.509	3.0432	3.2079	3.5757	3.6344	3.1113	3.095	3.5394	3.4751	3.4488	3.2523	3.6782	3.34	3.3927	3.3786	3.6904
ELK1	3.8983	3.5428	3.7079	3.7008	3.6918	3.4419	4.0547	3.8319	3.7894	3.5637	4.0851	3.9588	4.0394	3.6586	3.674	3.7502	3.8655	4.313	4.0049	4.0658	3.7824	4.1026	4.1637	5.8116	4.1112	3.6059	3.4146	3.8859	3.481	4.0052	4.1937	3.9568	3.9745	4.1625	3.663	4.1669	4.3203	3.8639	4.0705	3.8068	4.3206	3.7935	4.1299	4.1057	4.2373	3.5257	3.9888	4.5378	3.293
ELK4	7.1608	7.454	7.2208	7.092	7.1746	7.2275	7.0859	7.1222	7.1494	7.2513	7.0613	7.4937	7.3236	7.4209	7.143	7.2213	7.2967	6.8712	7.2913	7.0364	7.1874	7.1535	7.0598	7.1968	7.6548	7.0133	7.1272	7.1904	7.3898	7.1542	7.1187	6.9834	7.1434	7.0934	7.0511	6.9768	6.8397	7.1032	7.0108	7.0497	7.0545	7.111	7.2119	7.1338	7.2437	7.5751	7.0605	7.3643	7.0123
EP300	6.5127	6.6769	6.6132	6.5214	6.5515	6.4939	6.5052	6.5214	6.4979	6.5961	6.4412	6.4501	6.5284	7.0438	6.3975	6.7335	6.7064	6.2983	6.6824	6.3815	6.3732	6.3363	6.4168	6.2198	6.3769	6.1273	6.1242	6.1397	6.1983	6.5281	6.5456	6.4759	6.4815	6.4543	6.5807	6.4638	6.517	6.5243	6.4901	6.4665	6.3523	6.7048	6.5476	6.4915	6.755	6.3992	6.4792	6.7689	6.507
EPAS1	10.4032	10.2337	10.2472	10.3377	10.3777	10.0545	10.2307	10.2823	10.3033	10.2702	10.2576	10.1314	10.1523	10.2392	10.293	10.3256	10.374	10.1307	10.3001	10.3849	10.1424	10.3946	10.0447	9.0324	10.8254	10.0719	9.8225	9.7356	10.5544	10.301	10.2015	10.191	10.3285	10.2344	9.9868	10.1205	10.3198	10.1294	10.4487	10.2192	10.2302	10.2046	10.2077	10.2358	10.205	9.7978	10.2618	10.1997	10.6899
ESR1	4.2046	4.5722	4.5107	4.0878	4.2551	4.8651	4.5228	4.6398	4.4098	4.5829	4.6111	4.9335	4.856	4.3941	4.6528	4.2107	4.2904	4.3139	4.0176	4.3792	5.0942	4.822	4.5109	5.6031	5.6776	5.3614	5.3278	5.3202	5.4288	4.4248	3.9341	4.1567	4.0619	4.5548	4.3203	4.3556	4.1665	4.6725	4.0778	4.2919	4.1922	4.4672	4.4339	4.4298	4.0685	4.3503	4.2908	4.3137	4.3858
ETS1	4.1276	4.0202	4.0584	4.1943	4.1894	4.2351	4.1167	4.006	4.0893	4.249	3.9802	3.3671	3.8118	3.9811	4.1053	4.0179	4.3563	3.8886	4.3158	3.8131	3.8733	4.1423	4.1109	2.8098	4.0513	3.5803	2.9785	3.6689	3.6543	3.8658	4.191	4.2219	4.1695	3.9481	3.9895	4.1928	3.7423	4.0136	3.9986	3.8596	3.7985	3.4089	3.8344	3.8847	3.9826	3.8448	4.0074	3.8651	3.7222
EZH2	5.3638	5.3843	5.2844	5.5628	5.5065	5.3101	5.4451	5.3908	5.2736	5.3945	5.1826	4.9963	5.1112	5.3111	5.4226	5.3252	5.3526	5.4953	5.3	5.176	5.1651	5.099	5.1408	4.8782	5.2501	4.3193	4.0386	4.4321	4.8516	5.2803	5.8415	5.7919	5.6484	5.4313	5.644	5.3087	5.3524	5.4667	5.3614	5.465	5.4083	5.5848	5.2833	5.3627	5.3718	5.288	5.4215	5.3602	5.618
FOS	7.702	7.573	7.9756	6.9965	7.8268	7.7681	7.8461	7.5941	7.9056	7.4909	7.8981	9.325	8.3719	9.246	7.881	7.4645	7.8882	8.0669	7.6183	8.1377	7.3408	8.4274	7.9584	5.7698	6.1074	4.8812	5.1943	5.5042	7.6892	8.7683	7.9137	7.7085	7.9377	7.4647	7.2348	7.0403	7.2884	7.6235	7.3981	7.055	7.3305	8.435	7.1372	7.1187	8.4235	7.7477	7.515	7.4076	7.7266
FOSL1	4.359	4.4097	4.2317	4.4961	4.3497	4.3345	4.3075	4.1765	4.3457	4.3921	4.1743	4.5344	4.8387	4.219	4.3421	4.317	4.332	4.4138	4.5888	4.2691	4.2523	4.2372	4.1759	3.8465	3.4724	3.5305	3.809	4.2578	3.8851	4.2893	4.2748	4.445	4.0105	3.8336	4.221	4.3179	3.9314	4.1757	3.7472	4.1152	4.1798	4.1542	4.1541	4.051	4.053	4.4847	4.3871	4.3191	4.5148
FOSL2	7.3629	7.6825	7.2993	7.7656	7.6036	7.2236	7.5254	7.3526	7.5364	7.6342	7.6819	7.5657	7.5702	7.4054	7.6293	7.6112	7.7001	7.5597	7.7665	7.4909	7.7504	7.707	7.043	8.6848	8.1577	8.5933	7.9801	7.7191	8.1463	7.1058	7.6493	7.5335	7.7411	7.5998	7.7231	7.6188	7.3353	7.6378	7.5898	7.4507	7.3507	7.5227	7.5683	7.5304	7.357	7.8883	7.4937	7.6173	7.255
FOXA1	2.2378	1.841	1.9509	1.9568	1.9491	1.9915	1.8527	1.8135	1.9442	1.867	2.0028	1.8045	1.9697	1.6191	1.9463	1.9914	1.7494	1.8148	1.9145	2.1044	2.098	2.1495	1.8791	3.2862	3.9684	3.4067	2.8629	3.2935	3.2041	1.9236	2.13	2.0738	2.1691	2.0008	1.9547	1.9318	1.8989	1.8885	2.0756	2.0219	1.9672	2.5642	2.0253	2.1593	1.7187	2.0721	2.1058	1.7999	1.8618
FOXA2	7.518	7.7432	7.3142	6.9573	7.4532	7.6816	7.1829	7.0226	7.2188	7.3833	7.3062	6.9772	7.1667	7.615	7.5335	7.3856	7.0851	6.8393	7.2191	7.1265	7.4351	7.435	6.9277	8.3547	6.9539	8.1385	8.2691	8.0462	7.4369	7.2319	7.1815	7.3	7.1998	7.2814	7.2498	7.1165	6.9595	7.4446	7.2157	7.4662	7.1432	7.3746	7.208	7.209	7.3442	7.3821	7.2623	7.1948	7.3467
FOXA3	3.8649	4.3497	4.158	3.874	4.2077	4.726	4.3822	3.9135	4.09	4.3264	4.4227	4.2108	4.4751	3.6135	4.3835	3.9364	3.9789	4.6198	4.3468	4.2416	4.9351	4.381	4.6438	4.6599	4.838	4.6177	5.0489	4.638	4.8131	4.4659	3.3178	4.2842	3.6792	4.4698	4.1068	4.3622	3.6597	4.3395	3.6752	3.7914	4.2324	4.0207	4.1431	4.0934	3.7993	4.7452	4.2382	3.7602	2.4011
FOXM1	2.7789	2.5446	2.3348	2.4081	2.7272	2.221	2.7762	2.9662	2.8627	2.8009	2.651	3.3161	3.2167	2.3524	2.6308	2.7371	2.9557	2.8968	3.1579	2.3677	3.1906	2.6388	2.8627	2.7011	3.3071	2.8903	2.5496	3.0532	2.7875	2.8847	1.893	2.6107	2.5258	2.6164	2.9296	2.7134	2.5738	2.5038	2.5003	2.533	2.4368	2.6092	2.2688	2.5431	2.9132	2.4941	2.5157	2.8994	1.5575
FOXP2	4.524	4.7758	4.5863	5.1531	4.8252	4.7403	4.5814	4.8357	4.7579	4.7012	4.578	3.5252	3.1555	4.6393	4.7009	4.893	4.9931	5.0732	4.8516	4.3542	4.6483	4.4856	4.9054	2.154	3.1712	2.3104	1.9612	2.0739	4.2395	4.3889	4.7922	4.983	4.9541	4.6797	5.1728	4.9092	4.7447	4.8253	4.6234	5.2128	4.7363	5.1314	4.9218	4.9762	4.8469	4.8173	4.7844	5.0124	4.7205
GABPA	6.4715	6.5023	6.4185	6.2048	6.3816	6.4355	6.3774	6.3231	6.2069	6.3209	6.2835	6.3881	6.5433	6.5468	6.3012	6.4298	6.3333	6.2004	6.4541	6.2405	6.1203	6.3497	6.2815	6.6636	6.8798	6.1241	6.3167	6.3729	6.3877	6.3635	6.324	6.4777	6.3529	6.2984	6.3013	6.2563	6.3135	6.4549	6.2426	6.4717	6.3363	6.4064	6.3727	6.3573	6.5025	6.3377	6.3027	6.3943	6.2666
GATA1	2.4061	2.8057	2.7562	2.8276	2.8829	3.1614	2.5967	2.5333	2.7226	3.0839	3.1052	3.4152	2.64	2.87	2.8075	2.5493	2.2715	3.0992	2.9273	2.7053	3.1858	2.7729	2.7006	3.6908	3.9151	3.8017	4.2577	3.7253	4.0342	3.1881	2.5387	2.9883	2.4235	3.0305	3.0269	3.2548	2.5809	3.1304	2.4614	2.7181	2.8926	2.7982	2.7943	2.7728	2.6806	3.2231	3.184	2.9172	2.4164
GATA2	3.1564	3.0396	3.1703	2.7796	3.1857	3.5087	2.9859	3.4378	3.0679	3.187	2.8489	1.3446	2.0238	3.1067	3.1756	2.9826	2.7587	2.7198	2.5907	2.8917	2.7243	2.6742	2.4467	2.364	2.6082	2.6167	2.463	2.6725	2.916	2.7235	2.9404	2.7631	2.7413	2.5855	2.4799	2.6421	2.6177	2.7444	2.8865	2.7544	2.8216	4.4493	2.616	2.8338	2.9447	2.7218	2.7119	2.588	2.2367
GATA3	2.6955	3.0199	2.6571	2.7874	2.4109	2.9163	2.1237	2.7484	2.7288	2.6411	2.2751	2.3987	2.9243	2.4068	2.5039	2.3607	2.0634	2.4255	1.787	2.4778	3.3314	2.3355	1.7936	2.772	3.2845	2.7171	2.5328	3.0429	3.6428	2.166	2.5204	2.4735	2.4497	2.6956	2.3546	1.9754	2.0071	2.3841	2.2626	2.2136	2.2395	2.3799	2.1866	2.2118	2.0461	2.0366	2.4756	2.1581	1.6883
GTF2B	7.0716	7.266	7.2713	7.2861	7.1448	7.1423	7.2368	7.3337	7.1787	7.2196	7.1103	6.5118	7.1155	7.7466	7.0985	7.3687	7.2363	6.9644	7.3389	7.0827	6.6937	6.856	7.2071	7.2195	7.6783	7.4558	7.2707	7.2672	7.3754	7.1178	7.2561	7.1503	7.1743	7.0357	7.0929	7.0189	7.0247	7.1165	7.1429	7.143	7.1499	7.2178	7.0913	7.0777	7.1888	7.123	6.9705	7.3765	7.1122
GTF2F1	9.4697	9.3879	9.4761	9.6686	9.4768	9.4697	9.5532	9.3218	9.512	9.5534	9.5485	9.311	9.3038	9.522	9.5428	9.5348	9.5262	9.6038	9.5512	9.5379	9.4308	9.3398	9.5676	8.8611	9.0959	8.9741	9.0975	9.1353	9.0104	9.5664	9.6317	9.4154	9.5161	9.4177	9.6413	9.6601	9.4392	9.4872	9.4796	9.4829	9.4692	9.5794	9.4911	9.4775	9.4565	9.509	9.4638	9.6662	9.42
GTF3C2	8.5832	8.7275	8.5785	8.6903	8.8251	8.5854	8.6907	8.6305	8.6368	8.5944	8.5757	8.3953	8.5245	8.6886	8.5863	8.6463	8.5839	8.5628	8.6634	8.5863	8.3867	8.4902	8.5309	8.5824	8.2023	8.1218	8.0968	8.2176	8.455	8.6812	8.833	8.8529	8.8405	8.6098	8.6582	8.6559	8.6779	8.6753	8.6801	8.6434	8.6641	8.6984	8.6131	8.6363	8.7957	8.4783	8.6532	8.5945	8.6486
HDAC1	8.0906	8.1817	8.0122	7.6765	8.1868	7.9985	7.9153	7.9493	7.9596	7.9326	7.7125	8.262	8.2007	8.5605	7.9094	7.994	7.788	7.7428	7.93	7.9549	7.5946	7.9667	7.8211	9.0104	7.6279	7.4488	7.6468	7.9337	7.8123	8.2774	8.058	8.1884	8.0838	7.9967	7.7224	7.7693	7.9009	8.0154	8.0237	8.1537	8.0291	7.9601	7.9791	7.9525	8.1701	7.8699	7.9779	7.986	8.0399
HDAC2	9.6329	9.5848	9.6179	9.6997	9.6274	9.6074	9.7299	9.5939	9.4587	9.4825	9.5433	9.0748	9.4304	9.6875	9.5814	9.5448	9.5249	9.5995	9.6687	9.6601	9.189	9.4479	9.5035	9.817	9.7585	9.5432	9.6515	9.5577	9.7416	9.7655	9.6983	9.7349	9.6493	9.577	9.5897	9.5377	9.5425	9.5518	9.6658	9.5948	9.7921	9.6607	9.6086	9.5049	9.7474	9.5933	9.5172	9.581	9.6437
HDAC8	6.7473	6.902	6.9671	6.7582	6.7769	7.073	6.8166	6.9947	6.9656	6.8651	6.9143	7.099	6.8257	6.943	6.9409	6.8275	6.7781	6.847	6.8226	6.864	6.9004	6.9027	6.9729	7.0649	6.9755	6.7672	7.0368	7.0409	7.0876	6.9342	7.0026	6.865	6.9761	6.9987	6.9354	7.0201	6.759	6.9956	6.8898	6.877	6.8306	7.1169	6.9376	6.8501	7.0501	7.0753	6.885	6.9213	7.073
HIF1A	7.644	7.5654	7.3735	7.6701	7.5298	7.4085	7.5675	7.57	7.5489	7.5877	7.5565	7.5985	7.6793	7.6627	7.4925	7.6988	7.6506	7.3531	7.6413	7.5479	7.4711	7.4319	7.3187	7.7627	7.7433	7.5095	7.8955	8.2276	7.709	7.4972	7.499	7.5241	7.4178	7.5784	7.5102	7.4376	7.6295	7.5141	7.708	7.5459	7.4972	7.4494	7.5221	7.5596	7.4263	7.4021	7.6035	7.6041	7.5958
HMGN3	9.2654	9.3605	9.3217	8.8074	9.2549	9.2409	9.4215	9.2917	9.3263	9.2228	9.2022	9.661	9.5397	8.661	9.146	9.2651	9.4158	9.3007	9.4273	9.3435	9.1815	9.2681	9.2916	9.156	9.0685	8.6845	8.9361	9.0021	9.0154	9.4568	8.9611	9.2197	9.1422	9.2358	9.1019	9.3131	9.1213	9.2479	9.0513	9.1168	9.322	9.4558	9.2417	9.1759	9.2993	9.2957	9.234	9.246	9.3167
HNF4A	3.7922	3.615	3.8599	3.9699	3.9412	4.1996	3.7565	3.9005	3.988	3.932	3.9391	3.6473	3.8509	3.5908	4.0502	3.6498	3.5648	3.7291	3.9019	3.7294	4.2236	3.7391	4.285	2.6322	3.5588	2.8259	2.7548	2.7992	3.2061	3.3165	3.2165	4.0108	3.6391	4.0842	3.9722	4.1597	4.0315	4.0591	3.6242	3.6949	3.7075	3.9473	3.8228	3.7908	4.0574	4.0881	3.9758	3.5156	3.3948
HNF4G	1.7672	2.0537	1.8062	1.7814	1.9586	1.8535	1.7047	1.7714	1.6892	1.8555	1.8394	1.7249	1.644	1.5051	2.0062	2.1446	1.7028	1.8506	1.879	2.012	1.9619	2.4926	1.7453	1.4081	1.787	2.1041	1.8473	1.6933	1.5552	1.8127	2.3415	1.8805	2.4181	1.871	2.2593	2.1031	2.0272	2.1326	2.2214	1.9906	2.2875	1.8399	2.1362	2.4275	1.6871	1.9026	2.0683	1.8548	2.1668
HSF1	11.4426	11.4797	11.4098	11.3568	11.5071	11.4184	11.4347	11.3805	11.3966	11.4211	11.4056	11.6365	11.4538	11.4058	11.4636	11.4796	11.4897	11.4531	11.4429	11.5043	11.4116	11.4586	11.3413	11.0345	11.397	10.9961	11.0602	11.1338	11.3076	11.57	11.4917	11.3549	11.4363	11.3816	11.3788	11.4652	11.3217	11.3905	11.4929	11.3525	11.2864	11.4244	11.3707	11.381	11.3006	11.2251	11.3388	11.3374	11.2844
IKZF1	3.1762	3.3492	3.401	2.9402	2.5184	2.5539	2.7311	3.2909	3.1012	2.9714	2.5165	3.2705	3.9097	3.6417	3.0483	3.2525	3.9815	2.5026	3.5895	2.8026	2.3467	3.0029	3.2551	1.6119	2.6871	2.4893	2.4132	2.6997	2.7032	2.8233	2.5078	2.6887	2.3922	2.3546	2.3647	2.4246	2.6152	2.536	2.4552	2.6776	2.6399	2.5391	2.6385	3.0532	2.8172	2.6579	2.572	3.4528	3.2892
IRF1	2.8726	3.5033	3.1185	2.7483	3.0233	3.2551	3.1533	3.2465	3.2543	3.3477	3.2292	3.7933	3.5609	3.3801	2.9854	3.131	2.8813	3.1887	3.414	3.0423	3.446	2.9881	2.7599	3.4778	3.679	3.0888	2.9184	3.3806	3.4552	3.0693	3.0591	3.2525	3.1829	2.8545	3.1266	3.1623	2.7111	3.2618	2.7973	3.0128	2.745	2.9927	2.9409	2.914	3.4286	2.939	3.0396	2.9506	3.2472
IRF3	7.0347	7.3575	7.2324	7.074	7.273	7.2602	7.22	7.3108	7.2594	7.2158	7.0495	7.0035	7.0228	7.2109	7.1339	7.2104	7.1935	7.1483	7.2139	7.0869	7.1206	7.145	7.0028	5.8765	6.4646	5.9135	5.926	6.0466	6.5981	7.3733	7.4074	7.4702	7.4251	7.207	7.2819	7.2773	7.1178	7.211	7.1701	7.3853	7.119	7.2516	7.1817	7.17	7.3528	7.2747	7.176	7.2874	7.0674
IRF4	1.4409	1.6017	1.6254	1.7218	1.8168	1.5135	1.3178	1.4416	1.6291	1.5957	1.655	1.3885	1.3231	1.7189	1.6607	1.4838	1.5739	3.2297	1.5458	1.5834	1.7682	1.6837	1.3467	2.5824	2.9815	2.5777	2.5164	2.6235	2.6938	1.4132	1.8519	1.7703	1.8923	1.9842	1.9332	1.5476	1.6609	1.8014	2.047	1.9646	1.8106	1.3554	1.7891	1.8686	1.6281	1.3769	1.6723	1.8123	1.6097
ITGB3BP	7.7478	8.0006	7.719	7.9533	7.7806	7.7689	7.6613	7.609	7.7586	7.8228	7.961	8.2475	7.7446	7.8867	7.9728	7.8095	7.8352	7.7234	7.8239	7.7558	8.0143	8.1013	7.5154	7.3362	8.1359	7.3199	7.5154	7.6014	8.1315	7.6266	8.2486	7.8995	8.2823	7.9951	8.0217	8.0366	7.8175	8.0648	8.1017	8.0142	7.4752	7.9749	7.8736	7.9468	7.8459	8.1072	7.9046	7.8073	7.9741
JUN	11.95	12.1174	12.1473	11.6817	12.169	12.0229	11.9705	11.8084	12.1379	11.9588	11.705	12.3004	11.8743	12.4106	11.8263	11.9625	11.9457	11.7514	12.0689	11.9879	11.8895	12.0282	11.8301	12.6286	10.148	9.9404	11.2526	11.416	11.2172	12.2254	11.5549	11.3897	11.507	11.7368	11.3293	11.6967	11.5499	11.52	11.6294	11.5159	11.7496	11.948	11.7635	11.7389	11.8811	12.033	11.7888	11.9523	11.424
JUNB	9.7508	9.9033	9.6402	9.691	9.7716	9.2893	9.8378	9.5629	9.907	9.6846	9.8849	10.7253	10.1922	10.838	9.8041	9.7449	9.8433	9.7	9.935	10.0776	9.8217	10.415	9.5654	8.7418	9.8902	9.3322	9.6281	9.6035	9.9393	9.823	10.0979	9.7957	10.1901	9.8277	9.5944	9.4602	9.8376	9.7585	10.0969	9.822	9.4733	9.9414	9.6783	9.7382	9.9749	9.3357	9.862	9.7484	10.0386
JUND	12.6115	12.7274	12.5382	12.7476	12.6057	12.3919	12.6295	12.5913	12.6447	12.5294	12.6005	12.9406	12.723	12.7162	12.501	12.5867	12.5815	12.3645	12.7726	12.5949	12.762	12.9048	12.449	12.1051	12.5823	12.0131	11.9558	12.0599	12.5635	12.4794	12.6558	12.5866	12.7685	12.7096	12.5365	12.5119	12.6382	12.565	12.8172	12.7505	12.6598	12.7342	12.7557	12.7159	12.8489	12.4712	12.7491	12.7208	12.7488
KDM5B	7.2577	7.5503	7.2215	7.3524	7.4222	7.1869	7.5362	7.3483	7.3281	7.3311	7.1955	7.3686	7.4307	7.2135	7.1155	7.4076	7.4288	7.2805	7.4167	7.3435	7.0529	7.142	7.2239	8.2285	7.5334	7.5959	7.4037	7.5572	7.2675	7.3336	7.4015	7.4441	7.3852	7.2634	7.2456	7.2931	7.3963	7.2636	7.4054	7.273	7.3245	7.2758	7.3691	7.3386	7.2641	7.0787	7.2685	7.3839	7.1955
LIN54	5.5473	5.9359	5.8352	5.5011	5.8272	5.8046	5.5036	5.7612	5.7803	5.7575	5.503	5.0206	5.5094	5.9006	5.7629	5.8532	5.7988	5.404	5.7671	5.5237	5.4522	5.437	5.5585	5.7994	6.146	5.8972	5.8558	5.8081	5.7333	5.6114	5.6808	5.5637	5.5149	5.5786	5.7202	5.64	5.5297	5.6762	5.5582	5.5252	5.5591	5.5714	5.6389	5.6081	5.526	5.835	5.6832	5.7653	5.5864
LIN9	6.0838	6.1618	6.0032	6.2017	6.2326	5.9804	6.3699	6.1377	6.1254	6.0986	6.087	6.1985	5.9996	5.7863	6.0592	6.0084	6.1361	6.1763	6.0977	5.9737	6.1334	6.1561	5.7734	5.9426	5.3801	5.035	5.1473	5.4142	5.502	5.8924	6.7268	6.5789	6.5991	6.2162	6.4052	6.1614	6.2921	6.3398	6.2694	6.2771	6.1164	6.2839	6.0996	6.1403	6.2034	6.1947	6.3029	6.0571	6.4048
MAFF	4.6259	4.5564	4.5584	4.5308	4.4325	4.4961	4.7956	4.62	4.8205	4.6791	4.8168	5.2609	4.9175	5.0717	4.6711	4.7001	4.8976	4.6169	4.7468	4.9586	4.7854	4.7486	4.6799	4.0912	4.2417	4.5329	4.285	4.348	4.6842	4.7317	3.9627	4.2175	4.2086	4.3531	4.442	4.4989	4.3801	4.4367	4.3963	4.3648	4.2124	4.6675	4.3771	4.3605	4.6809	4.4188	4.5592	4.526	4.1339
MAFK	7.9327	8.0776	8.1279	7.9376	8.026	7.8359	8.0284	7.9196	7.9564	7.9108	7.9339	7.7272	7.7247	8.0462	7.8282	8.0137	8.0849	7.8367	7.8674	8.0729	7.818	7.9805	7.9816	6.9713	7.1397	6.5009	6.2026	6.4804	7.3052	8.0134	7.6748	7.8801	7.7864	7.8246	7.7933	7.9785	7.9877	7.7866	8.0811	8.0964	7.9584	7.828	7.8936	7.923	7.8851	7.8531	7.9014	7.9793	7.5361
MAX	10.2663	10.4707	10.1921	10.4413	10.5289	10.2443	10.3406	10.5541	10.2908	10.4002	10.3445	10.2991	10.2834	10.3813	10.3382	10.4452	10.4616	10.1229	10.3804	10.2758	10.1765	10.0892	10.1491	9.9136	10.0421	10.1018	10.0917	10.2243	10.1512	10.348	10.4837	10.6376	10.556	10.3604	10.4285	10.3509	10.4199	10.4025	10.4742	10.545	10.2891	10.3885	10.3557	10.3808	10.2724	10.2934	10.3818	10.3501	10.5042
MAZ	6.4843	6.5217	6.5296	6.6107	6.716	6.4731	6.6515	6.474	6.6556	6.5236	6.4422	6.9878	6.5344	6.6686	6.4632	6.6032	6.3434	6.594	6.6717	6.639	6.6711	6.5031	6.6335	6.5486	7.0102	7.0043	7.0362	7.1392	6.8507	6.7034	6.2762	6.3845	6.4028	6.3935	6.494	6.571	6.2544	6.268	6.3219	6.2132	6.544	6.4432	6.6119	6.5023	6.3394	6.5393	6.481	6.7545	6.3467
MBD4	7.9186	8.003	8.0088	8.1409	7.9946	7.8702	8.0836	7.9954	7.9701	7.9041	7.8945	7.4523	7.8353	8.0136	7.9458	7.9703	8.0024	7.8773	8.0567	7.9616	7.6959	7.9077	7.8712	8.0492	8.3677	8.0365	8.1724	8.0271	8.0142	8.0501	8.0168	8.028	7.9981	7.967	8.0087	7.8826	8.0558	7.9699	8.13	8.0697	8.1117	7.938	8.045	7.9031	8.0602	7.793	7.9446	8.081	7.8426
MEF2A	8.9185	9.0635	8.9005	9.1104	9.0983	8.7575	9.0297	8.9413	9.0956	8.9715	8.9964	8.8493	9.1496	9.1604	8.9202	9.0661	9.1009	9.0426	9.146	8.9781	9.1132	9.1188	8.8361	9.131	8.9623	9.1786	9.2453	9.159	8.6437	8.8146	9.6249	9.2249	9.5852	9.0512	9.2982	9.1039	9.0982	9.1253	9.2307	9.1554	8.9819	9.2605	9.0803	9.0547	9.1404	9.0236	9.0565	9.1319	9.1821
MEF2C	10.8697	11.1302	11.1021	11.0361	11.1761	10.8093	11.4283	11.1316	11.1758	11.0059	10.9205	10.3594	10.5391	10.7524	10.8745	11.0692	11.2742	11.3692	11.0025	11.171	10.9889	11.0896	11.046	9.4411	8.6013	7.8135	7.958	8.3446	9.2636	10.8511	11.4742	11.3305	11.3862	11.1153	11.3253	11.2557	11.2011	11.0771	11.2218	11.0219	11.1822	11.3564	11.1438	11.0582	11.2122	10.9162	11.0682	11.1843	11.1373
MTA3	6.7061	6.8535	6.7971	6.8641	6.722	6.5119	6.6407	6.7777	6.8495	6.7634	6.7994	7.2051	6.9396	6.7992	6.662	6.8725	6.9561	6.5412	6.8994	6.7882	6.6925	6.7697	6.7868	7.2468	7.4159	7.1885	7.5333	7.5468	7.0529	6.7546	6.4946	6.5347	6.4437	6.5676	6.8042	6.7412	6.7555	6.6243	6.7666	6.7097	6.6506	6.5566	6.7909	6.7663	6.5911	6.7787	6.6836	7.0234	6.8685
MXI1	9.3309	9.6483	9.3792	9.3539	9.3396	9.5011	9.3217	9.5808	9.4219	9.5058	9.1596	9.1568	9.4376	10.082	9.1817	9.5945	9.5467	8.897	9.5485	9.1215	9.077	9.068	9.3142	8.1092	8.5515	8.0513	7.9516	8.1861	8.6494	9.1222	9.1266	9.3073	9.2682	9.233	9.2631	9.1872	9.2459	9.3594	9.0796	9.3392	9.0769	9.4957	9.2512	9.2679	9.5943	9.5129	9.2027	9.6889	9.3169
MYBL2	4.8316	4.9274	5.3867	4.6143	5.0027	5.3081	4.9863	5.0477	5.0004	5.1035	4.9964	5.3508	5.2281	4.8713	4.9384	4.8254	4.9509	5.1683	4.8397	4.9429	5.1377	5.0671	4.9267	5.4995	5.8496	5.6218	5.8212	5.9362	5.8673	5.2851	4.7591	4.7306	4.6572	4.8573	4.8349	4.8002	4.8821	5.0018	4.5574	4.9256	4.8711	4.8287	4.9128	4.7635	4.6636	5.6157	4.9951	4.7147	4.6058
MYC	4.3617	4.0875	4.19	4.7521	4.415	4.2572	4.3335	4.2552	3.994	4.5288	4.7292	4.3384	4.3536	4.2797	4.8344	4.4818	4.2805	4.5085	4.1303	4.6174	4.7224	4.2789	3.9188	1.6729	2.8475	2.2889	2.4068	2.3667	4.158	3.9329	5.1188	4.6932	5.1819	4.4759	4.6522	4.4263	4.5991	4.913	4.7927	4.5991	4.1475	4.6224	4.3076	4.3502	4.5774	4.2793	4.4985	3.9776	4.8986
NANOG	5.3386	5.3994	5.1609	5.326	5.3702	5.1608	5.3665	5.4192	5.3335	5.175	5.2397	6.1952	5.8483	5.2791	5.203	5.2478	5.4614	5.2372	5.347	5.4242	5.204	5.4897	5.3653	5.3442	5.3176	3.8145	4.1401	4.6647	4.6971	5.449	5.4287	5.6185	5.5813	5.6314	5.2354	5.2621	5.4929	5.4843	5.5023	5.5527	5.4294	5.4817	5.313	5.4714	5.688	5.0507	5.5884	5.4174	5.521
NFATC1	5.8804	6.1017	5.7067	5.375	5.7718	5.8521	5.8933	5.6336	5.7374	5.7167	5.4908	6.9176	6.0998	5.9598	5.6298	5.7349	5.7151	5.2513	5.7308	5.8892	5.6925	5.8871	5.6829	5.2899	6.0092	5.4761	5.8331	6.021	6.1445	6.0647	4.7556	5.2002	5.2302	5.4922	5.09	5.5328	5.4355	5.5349	5.49	5.5558	5.6501	5.3687	5.6425	5.7429	5.6085	5.8379	5.6473	5.8185	5.0932
NFE2	2.3631	2.2478	2.451	2.05	2.2186	2.1758	2.4094	2.4585	2.4488	2.7322	2.3781	4.0808	3.7369	2.7543	2.5739	2.4132	1.9316	2.6774	2.912	2.5572	2.6656	2.3186	2.0097	2.3981	3.3315	2.6699	3.077	3.1241	2.9257	2.7808	2.0445	2.2671	1.8866	2.0813	1.977	2.4225	1.5534	2.4284	2.2387	1.9759	2.4485	2.6527	2.3344	2.147	2.5692	2.846	2.1202	2.5581	1.546
NFIC	6.7648	6.8108	6.7506	6.9088	6.8981	6.9974	6.6198	6.9538	6.8095	7.0292	7.0578	6.138	6.2111	6.7062	7.1314	6.9009	6.6321	6.7354	6.6513	6.4725	6.8701	6.8179	6.3904	5.401	5.3882	5.1298	5.5492	5.6948	5.6808	6.397	7.308	7.324	7.1775	6.9241	7.2095	7.0591	6.8821	7.1573	6.8331	7.0103	6.4798	7.0901	6.6252	6.7535	7.0903	6.8521	6.8471	6.7162	6.8169
NFYA	6.8781	6.9127	6.8549	6.7735	6.8969	6.7757	6.8616	6.9253	6.8725	6.808	6.6104	6.1819	6.7743	6.9819	6.7473	6.878	6.8669	6.8439	6.898	6.7945	6.5555	6.8064	6.7764	6.9492	6.8413	6.4797	6.7235	6.7654	6.4928	6.9168	6.9314	7.0422	6.8507	6.8317	6.7715	6.8671	6.9296	6.7633	6.8973	6.9772	6.9089	6.8675	6.9139	6.8787	7.0038	6.757	6.8721	6.9245	6.908
NFYB	8.1946	8.2286	8.2434	8.135	8.2618	8.2865	8.2586	8.0875	8.1258	8.0968	8.0312	7.7263	8.086	8.2893	8.1228	8.121	7.9945	8.0691	8.1636	8.0233	7.9275	8.0917	8.0425	7.5206	8.2303	8.2535	8.2995	8.1309	8.0539	8.2677	8.2964	8.2858	8.291	8.1843	8.231	8.1005	8.0112	8.1749	8.2153	8.1246	8.2377	8.312	8.214	8.1345	8.3456	8.3918	8.15	8.1411	8.1619
NR2C2	7.9914	8.1271	8.1902	8.178	8.1771	8.046	8.0236	7.9882	8.1265	8.0714	7.8003	7.9926	7.9969	8.4136	7.8739	8.1759	8.2255	8.0367	8.2298	7.9635	7.8266	7.7345	8.0718	7.7647	7.9593	7.5834	7.7932	7.808	7.6065	8.0961	8.0478	7.8357	7.9499	7.855	7.9317	7.9941	7.8624	7.8567	7.7342	7.7081	7.9003	8.1649	7.9266	7.9461	8.0387	8.123	7.8942	8.2941	7.9934
NR2F2	8.01	7.7651	7.56	8.0407	7.9895	7.3313	7.9586	7.6986	7.9314	7.8493	7.7112	7.6614	9.0605	8.7188	7.692	7.826	8.0881	8.003	8.4972	7.9286	7.5105	8.0137	7.2466	7.6222	8.818	7.8037	8.0773	8.5998	8.4942	9.3805	7.8238	8.0147	8.1395	8.36	7.793	7.8019	7.9339	7.6216	7.938	7.5594	9.1888	8.1738	8.7364	8.2757	8.3547	8.0503	8.1763	9.0933	8.3986
NR3C1	10.5117	10.7581	10.45	10.7796	10.719	10.6595	10.7519	10.4543	10.537	10.6676	10.647	10.1942	10.1703	10.5213	10.7601	10.6487	10.5251	10.5663	10.5665	10.5463	10.9275	10.67	10.2834	9.8734	10.2791	9.0541	9.5526	9.6996	10.5611	10.3388	10.8849	10.5884	10.8335	10.7088	10.7218	10.6494	10.4684	10.6877	10.5956	10.502	10.2989	10.8028	10.4847	10.4959	10.5597	10.7246	10.5917	10.4743	10.4873
NRF1	3.4516	3.5167	3.4939	3.7341	3.3072	3.6618	2.9693	3.4158	3.4977	3.4744	3.2731	3.481	3.6004	3.799	3.4649	3.5238	3.8795	3.4308	3.3522	3.3086	3.124	3.2248	3.3757	2.9739	3.1661	2.4634	2.3392	3.0377	2.9787	3.5961	3.6487	3.9233	3.5602	3.4819	3.6494	3.5419	3.5349	3.5662	3.3999	3.5258	3.4653	3.5032	3.5396	3.5544	3.8742	3.3501	3.5142	3.5735	3.8087
PAX5	5.0808	4.8525	5.1928	4.9889	4.8254	5.2613	4.8857	5.1292	5.1434	4.9368	4.9704	5.4453	4.8082	5.328	5.018	4.906	4.9109	4.8403	4.9467	4.8434	5.1538	4.819	5.18	5.3838	4.7678	4.9115	4.8886	4.9786	5.1392	4.8997	5.8893	5.0053	4.6304	4.8717	4.7823	4.7724	4.9034	4.9857	4.7421	5.0331	4.8662	4.8807	4.8622	4.8417	4.9992	5.3334	4.9106	4.8463	4.71
PBX3	5.6965	5.5608	5.4589	5.6309	5.5226	5.6849	5.4067	5.6386	5.2968	5.6431	5.6101	5.5102	6.0073	6.0831	5.9165	5.5636	5.4061	5.3854	5.8164	5.322	5.3735	5.2604	5.3767	4.8873	6.2093	5.729	5.4542	5.361	5.8525	5.7019	5.5697	5.8889	5.574	5.6517	5.47	5.4901	5.6638	5.9456	5.4251	5.7865	5.4987	5.7525	5.479	5.4412	5.7089	5.466	5.6428	5.3941	5.8707
PHF8	7.5887	7.7368	7.4658	7.4525	7.6349	7.5723	7.5438	7.5018	7.4007	7.5053	7.4336	7.5891	7.5423	7.552	7.5109	7.5114	7.3224	7.3492	7.348	7.4745	7.3993	7.6264	7.1872	6.9904	6.9574	6.7122	6.7527	7.1111	7.163	7.5246	7.8332	7.7565	7.8627	7.6869	7.5448	7.4788	7.5418	7.6922	7.7748	7.7071	7.5028	7.6311	7.5778	7.6212	7.6927	7.3451	7.6607	7.4817	7.6757
PML	8.3894	8.4321	8.4304	8.2187	8.5307	8.3896	8.4358	8.3255	8.4324	8.3306	8.227	8.349	8.4701	8.5719	8.3342	8.3966	8.4159	8.3552	8.4197	8.3879	8.2224	8.3398	8.4141	7.431	7.8102	7.5608	8.1814	8.2347	7.8844	8.5332	8.13	8.2224	8.1888	8.2127	8.0217	8.2478	8.0716	8.2718	8.2094	8.2436	8.3181	8.2899	8.3075	8.323	8.3269	8.4194	8.3195	8.4074	7.9662
POLR3A	6.9512	7.3855	7.4411	7.4081	7.2818	7.1665	7.1727	7.2659	7.3425	7.3577	7.1834	7.0004	7.1061	7.6901	7.09	7.4446	7.558	7.0446	7.3793	7.1806	7.6699	7.1772	7.2441	7.1083	6.9304	6.7944	6.9342	6.991	6.9654	7.105	7.0694	6.9267	7.16	7.0273	7.2254	7.2151	7.022	7.049	6.9612	7.1589	7.0971	7.1146	7.3218	7.1781	7.1063	7.4583	7.209	7.5953	6.8725
POU2F1	7.7361	8.0138	7.6745	7.8145	7.7695	7.589	7.7516	7.67	7.9934	7.8144	7.9173	8.7914	8.476	7.8802	7.7694	7.8548	7.8482	7.6049	7.8542	7.8989	8.2738	8.2897	7.6837	7.8875	7.6703	7.4351	7.9154	8.2337	7.8565	7.8672	7.76	7.6533	7.9004	8.0835	7.708	7.7539	7.8411	7.8788	7.9795	7.8878	7.7873	7.8749	7.8954	8.039	7.7552	7.5529	7.9424	8.0982	7.6815
POU5F1	6.7136	6.7466	6.7235	6.6713	6.8591	6.5302	6.8356	6.5745	6.7307	6.691	6.6519	7.1087	7.0228	7.0562	6.6297	6.7729	6.8699	6.9171	6.8112	6.8298	6.775	6.8622	6.7838	7.1149	7.297	6.7777	6.7887	7.0177	6.6171	6.9201	6.7532	6.729	6.7621	6.7093	6.4959	6.6626	6.5836	6.6897	6.8184	6.7421	6.7313	6.8317	6.6875	6.6655	6.7981	6.9236	6.7116	6.8213	6.3121
PPARGC1A	6.9778	6.858	6.5468	7.2965	7.0838	6.9968	7.2365	7.1911	6.9283	7.1853	7.4906	6.2372	6.4137	6.5651	7.5509	7.1144	6.9363	7.1875	6.7379	6.9864	7.201	7.188	6.3824	6.4297	6.0056	6.2799	5.743	6.2212	7.2383	6.5606	7.9172	7.8506	7.8997	7.439	7.6875	7.3739	7.4363	7.6781	7.6275	7.5251	6.9287	7.5712	7.1014	7.1701	7.2428	7.2029	7.2874	6.7227	7.8005
PRDM1	3.9638	4.4588	4.4028	4.9182	4.429	4.5295	4.4312	4.7375	4.5787	4.7102	4.5669	4.1886	3.6851	5.0586	4.6463	4.6882	4.8236	4.3684	4.6211	4.312	4.746	4.2246	4.2581	3.5453	4.1298	4.9479	3.4355	3.4414	3.8575	3.6744	4.6763	4.2855	4.6818	4.3266	4.5604	4.4201	3.9616	4.7036	4.038	4.3401	4.0741	4.55	4.2433	4.1774	4.5948	4.6418	4.3446	4.556	3.0822
RAD21	10.5936	10.5773	10.5061	10.5925	10.5562	10.4755	10.5757	10.4462	10.4573	10.4493	10.4146	10.4346	10.5423	10.5051	10.3892	10.5325	10.5049	10.3362	10.4655	10.5496	10.2675	10.4435	10.4714	10.1731	10.3189	10.236	10.2962	10.4439	10.1978	10.5984	10.4931	10.5214	10.4883	10.3775	10.3858	10.3379	10.6199	10.4833	10.7159	10.6793	10.5192	10.4336	10.5348	10.5031	10.4106	10.3519	10.5068	10.5052	10.7067
RARA	6.3081	6.5562	6.4185	6.3692	6.6545	6.5571	6.4871	6.445	6.4611	6.512	6.3497	6.3651	6.2134	6.3206	6.5036	6.4305	6.3455	6.3369	6.4506	6.4107	6.3859	6.5289	6.1107	7.5924	7.2216	7.2428	6.925	6.996	6.7217	6.4597	6.6384	6.5099	6.6844	6.5156	6.4977	6.5203	6.3185	6.4148	6.7127	6.4103	6.3862	6.3071	6.5028	6.4084	6.3224	6.4874	6.4807	6.2416	6.3411
RARG	4.4318	4.8585	4.4671	4.4883	4.4677	4.544	4.5937	4.5858	4.5126	4.6403	4.707	5.2441	5.0009	4.5173	4.4697	4.5343	4.425	4.4287	4.4624	4.6373	4.6748	4.8215	4.506	5.109	4.8824	5.0234	5.1174	5.2685	4.9846	4.7527	5.2969	4.6513	4.7667	4.7652	4.7483	4.7462	4.5989	4.671	4.5659	4.5287	4.4212	4.4249	4.5743	4.6062	4.5202	4.4407	4.616	4.6839	4.6299
RBBP5	5.1267	5.263	5.1362	5.0525	5.18	5.169	5.07	5.0155	5.188	5.2253	5.0026	4.9674	5.0699	5.3065	5.0369	5.2494	5.1956	4.9092	5.1484	4.9019	5.0135	4.96	4.8678	6.1814	5.8191	6.0346	5.8873	5.7293	5.6325	5.0916	5.0783	4.9634	5.0757	4.8246	5.095	5.0992	4.825	4.9805	4.9807	5.0348	5.058	4.7971	5.1662	5.0739	4.9794	5.286	4.977	5.1798	4.7798
RBL2	6.3982	6.5433	6.257	6.3721	6.3559	6.2396	6.3763	6.467	6.3198	6.3312	6.2735	6.5057	6.4798	6.6094	6.3358	6.4036	6.3658	6.1845	6.3436	6.3143	6.0986	6.3459	6.153	6.3569	6.2389	6.2964	6.0745	6.3426	6.2563	6.3789	6.3907	6.5516	6.448	6.4528	6.3527	6.3315	6.4061	6.4113	6.4068	6.4788	6.4027	6.4431	6.4609	6.3557	6.6235	6.3235	6.4256	6.522	6.1882
RCOR1	6.3074	6.4014	6.2457	6.4269	6.4432	6.2437	6.4746	6.3509	6.272	6.2516	6.308	6.0709	6.2492	6.2403	6.3274	6.3106	6.3511	6.3158	6.3634	6.3387	6.0188	6.2132	6.1605	7.3988	6.6527	6.3447	6.0228	6.1013	6.1876	6.3385	6.5025	6.6856	6.4348	6.2983	6.3353	6.3336	6.4141	6.3443	6.4866	6.3977	6.5519	6.3544	6.3818	6.2436	6.3682	6.0568	6.3456	6.4305	6.4582
RELA	5.9984	6.0927	5.9707	6.0373	6.0884	5.8608	5.9553	5.9996	6.0535	6.006	6.0439	6.2203	6.3965	6.5618	5.9871	6.1218	5.9989	5.7537	6.0067	6.0463	5.7819	6.0798	5.9519	5.809	5.8001	5.9058	5.6602	5.9167	5.8123	6.0586	6.1977	6.2081	6.1346	6.0347	6.0779	5.9906	6.2068	6.2331	6.3289	6.3195	5.9301	5.8799	6.0747	6.1979	6.2075	5.7119	6.0997	6.2981	6.3477
REST	6.3638	6.5028	6.3559	6.0152	6.282	6.4149	6.2074	6.3226	6.2166	6.3085	6.0595	6.6692	6.593	6.837	6.3316	6.3751	6.1883	5.9924	6.2519	6.1783	6.1895	6.2194	6.0637	4.6731	6.1242	5.5812	5.3704	5.7623	6.0786	6.6891	5.7189	6.1494	5.9378	6.1459	5.7817	6.0263	5.9903	6.2359	6.081	6.2492	6.1996	6.3375	6.1456	6.1363	6.4475	6.0425	6.224	6.3906	6.2249
RFX5	6.9551	6.882	6.6571	7.1331	7.0148	6.8769	6.9904	6.9399	7.0477	7.0258	7.3066	6.8883	6.7383	6.8367	7.2326	7.0267	6.9685	7.0517	6.9237	6.9342	7.0988	7.0465	6.634	6.0978	6.3827	6.581	6.4021	6.5223	6.7348	6.6555	7.5594	7.3741	7.4995	7.1484	7.3023	7.2098	7.1313	7.32	7.2053	7.1282	6.6479	7.2879	6.8795	7.0324	7.0118	6.9351	7.106	6.9073	7.2016
RUNX1	2.5388	3.4178	2.3854	1.8137	2.4367	2.5017	2.3701	2.0091	2.2727	2.4879	2.3042	2.7448	3.8685	2.9396	2.7883	2.6092	2.6143	2.6995	2.1921	2.6643	1.923	2.4704	2.8634	2.4789	3.1504	2.3378	2.3432	2.8747	2.8707	2.5724	2.1062	2.2248	2.4148	2.28	2.1469	2.1564	2.0428	2.4453	2.3274	2.4656	2.5418	3.0354	2.4922	2.4696	2.8371	2.1089	2.6776	2.1072	2.9784
RUNX2	4.2614	4.3621	4.0304	3.9419	4.0605	4.3227	4.1822	3.9249	4.2158	4.5825	4.0242	3.9332	4.1941	3.9792	4.185	4.2576	4.1025	3.9931	3.6619	4.0551	3.9561	4.2605	3.8638	3.7275	5.6504	4.2686	4.0045	4.5009	5.8415	4.0329	4.5093	4.2744	4.4095	3.9415	4.1669	3.5637	4.1786	4.1861	4.174	4.2323	3.877	3.8917	4.0319	4.0532	4.0495	3.9237	4.1143	3.7365	4.402
RUNX3	3.6744	3.4034	3.7063	3.2982	3.6324	3.6335	3.6538	3.6828	3.7602	3.6924	3.4075	3.6058	3.389	3.4809	3.4726	3.6412	3.7579	3.6002	3.5506	3.1559	4.1017	3.3508	3.6982	3.0238	3.8378	3.9768	3.775	4.1606	3.9419	3.511	2.5209	3.2073	2.8003	3.5549	3.1867	3.4266	2.8978	3.5019	2.9167	3.3456	2.9655	3.3896	3.1053	2.9528	3.1655	3.8275	3.4453	3.4853	3.588
RXRA	9.4689	9.5906	9.3849	9.5944	9.7497	9.3849	9.5422	9.5944	9.5499	9.5508	9.5118	9.5634	9.5121	9.7022	9.5219	9.6485	9.6224	9.391	9.5113	9.5137	9.4249	9.4851	9.1669	8.2024	9.1602	8.8857	9.4078	9.4769	9.0292	9.9399	9.5028	9.6577	9.538	9.4924	9.573	9.6028	9.6054	9.4814	9.7972	9.6752	9.5573	9.4339	9.5912	9.5593	9.4665	9.3657	9.5237	9.6679	9.6149
SAP30	8.4548	8.436	8.2564	8.2357	8.308	8.3332	8.3068	8.2913	8.2739	8.2903	8.4028	8.4356	8.4044	8.3136	8.4735	8.3082	8.2216	8.0158	8.2882	8.287	8.3472	8.3801	7.992	7.2971	7.9544	7.9673	8.1804	8.3113	8.1162	8.2815	8.2921	8.4152	8.3881	8.5056	8.1425	8.26	8.4168	8.5308	8.423	8.4798	8.1763	8.3189	8.29	8.3111	8.3138	8.186	8.4147	8.1632	8.5035
SETDB1	8.7036	8.9939	8.5938	8.7974	8.8191	8.7156	8.8062	8.7883	8.7562	8.7936	8.6638	8.8099	8.7507	8.8139	8.7152	8.8612	8.7689	8.6957	8.7748	8.693	8.7374	8.7914	8.4549	8.2955	7.8388	7.6487	7.8799	8.0909	8.038	8.5956	9.0689	8.9585	9.0666	8.8675	8.7617	8.7867	8.8274	8.8955	8.9788	8.8527	8.6404	8.9248	8.7308	8.8184	8.9609	8.6355	8.8746	8.7912	9.007
SIN3A	6.918	7.0641	6.8812	6.8063	7.1582	6.7823	7.0211	6.91	6.8201	6.9079	6.6902	6.7628	6.9205	7.0678	6.7251	7.0131	7.0507	7.0391	6.9551	6.8401	6.3514	6.6962	6.8493	7.1793	6.8498	6.8314	6.9947	7.1552	6.9844	7.1622	6.9968	7.0504	6.8836	6.8082	6.8609	6.8887	6.9629	6.7368	6.9306	6.9057	7.0932	6.8673	7.0092	6.8818	6.9527	6.7479	6.8365	7.1121	6.5138
SIRT6	3.5346	3.4356	3.522	3.5805	3.452	3.5742	3.2534	3.6407	3.4599	3.7231	3.3263	1.8021	2.2161	3.1698	3.6271	3.4578	3.3505	3.3286	3.2485	3.3021	3.0905	3.1047	3.2348	3.0047	3.3299	2.7333	2.0028	2.7221	3.0592	3.2176	3.6912	3.9992	3.6706	3.2647	3.7018	3.6178	3.685	3.4881	3.3255	3.6507	3.3086	3.6865	3.2737	3.4835	3.4415	3.3736	3.4587	3.463	3.6023
SIX5	3.8962	4.1745	4.8934	4.1906	4.3453	4.5734	4.0805	4.5223	4.4437	4.3023	4.5385	4.4432	4.5384	4.0175	4.3271	4.1196	4.1666	4.1487	4.2065	4.5536	4.7968	4.2368	4.225	5.0264	5.0231	5.0827	5.1491	5.2105	5.2248	4.5638	4.3158	4.2092	4.3935	4.612	4.3242	4.324	4.3305	4.4759	4.1829	4.3351	4.3147	3.8781	4.2284	4.3232	4.2184	4.6497	4.5205	4.3238	4.2754
SMAD2	8.3854	8.3981	8.4626	8.4517	8.4047	8.2574	8.404	8.3008	8.3693	8.3321	8.2605	8.3621	8.5039	8.5974	8.2336	8.4141	8.4895	8.276	8.5042	8.4955	8.0356	8.3056	8.4568	7.7533	8.581	8.3407	8.4032	8.4251	8.3933	8.5374	8.1594	8.1634	8.1843	8.194	8.2561	8.2281	8.362	8.1988	8.3895	8.363	8.452	8.2466	8.4377	8.3278	8.4008	8.1655	8.2444	8.5084	8.3661
SMAD3	8.2606	8.4253	8.3043	8.2546	8.4228	7.8604	8.4237	8.2284	8.3028	8.3319	8.1355	8.0233	8.3404	8.3806	8.1331	8.4509	8.4527	8.3904	8.6062	8.469	7.9277	8.1882	8.1798	9.5714	8.0739	6.2358	6.6753	7.314	7.84	8.2781	8.0685	8.1265	8.1145	8.0942	8.1273	8.2163	8.2849	7.942	8.4039	7.9503	8.4817	8.0807	8.413	8.293	8.0852	8.0498	8.2264	8.5818	8.0784
SMARCA4	12.0773	12.1005	12.0018	12.2682	12.0249	11.8565	12.0552	11.9287	12.0943	12.0105	12.0671	12.5898	12.312	12.1839	12.0906	12.0654	12.0403	12.1123	12.1439	12.1625	12.127	12.2547	12.0039	11.6836	12.8089	11.3479	11.6294	11.6742	12.6697	11.9988	12.0973	11.8472	12.099	11.9948	12.0146	12.0789	12	12.0198	12.0783	12.0145	12.0107	12.1668	12.1617	12.031	12.087	11.9413	12.0462	12.0645	12.109
SMARCB1	5.4356	5.5558	5.5197	5.7664	5.6508	5.3526	5.5857	5.5688	5.4832	5.5116	5.566	5.4435	5.4294	5.5631	5.4792	5.5783	5.6351	5.5276	5.5839	5.5181	5.0531	5.4232	5.5623	5.1512	5.1388	4.9544	4.9446	4.8098	5.1938	5.5527	5.5981	5.6148	5.4439	5.4768	5.308	5.5843	5.6882	5.5048	5.5872	5.6062	5.5207	5.4028	5.4842	5.533	5.4987	5.3172	5.4505	5.7123	5.0388
SMARCC1	7.0827	7.3213	7.0974	6.8349	7.2306	7.3129	7.0908	7.0602	6.9897	7.1009	7.0036	7.2666	7.0648	7.3434	7.0895	7.0497	6.9011	6.8936	6.974	6.8926	7.0204	7.21	6.9595	6.6546	6.4933	6.3772	6.4467	6.5856	6.5323	7.1315	7.1694	7.3637	7.3127	7.1779	7.2629	7.0236	6.9644	7.1847	7.1991	7.3215	7.2172	7.2173	7.2778	7.1596	7.393	7.2567	7.1972	7.1498	7.2336
SMARCC2	13.2706	13.0896	13.5841	13.0553	13.2191	14.0129	13.2536	13.4889	13.3446	13.5463	13.6858	13.8845	13.7062	12.3683	13.3511	13.0368	13.3609	13.0521	12.92	13.1594	13.9277	13.6399	13.7733	13.7709	13.8725	13.9554	13.9427	13.861	13.7709	13.4393	12.513	12.5545	12.8666	13.5757	12.9746	13.408	13.0228	13.4535	12.6216	13.14	12.9795	13.1282	13.3229	13.2063	12.752	14.0732	13.3034	13.3329	12.7615
SMC3	7.4836	7.3029	7.3385	7.157	7.3521	7.3778	7.3953	7.4117	7.2626	7.2479	7.1075	7.1333	7.3219	7.3974	7.1974	7.336	7.2846	7.1123	7.2917	7.1983	7.0245	7.1398	7.2688	6.956	6.6842	6.6409	6.6615	6.8143	6.6866	7.3558	7.2367	7.4043	7.0658	7.2667	7.1596	7.0961	7.1772	7.3338	7.1646	7.2197	7.3343	7.3586	7.2282	7.1354	7.4468	7.147	7.1787	7.3866	7.3441
SOX2	9.901	9.8947	9.8158	9.5577	9.8786	9.6066	9.968	9.7201	9.8688	9.7145	9.447	11.3499	10.5881	10.2787	9.4675	9.7988	10.0471	9.3764	10.0751	9.9261	9.3124	9.5674	9.7764	8.6252	9.1768	8.5019	8.9213	9.3886	9.3851	10.3324	9.1074	9.5244	9.119	9.5073	9.2416	9.5795	9.6096	9.5371	9.6861	9.6779	9.9956	9.4919	9.8628	9.8068	9.6886	9.65	9.6759	10.0151	9.8287
SOX4	9.15	9.1106	9.52	8.8901	9.1466	8.9622	9.3465	8.9406	9.3952	8.9538	8.7144	9.672	9.6173	9.3595	8.7527	9.0806	9.4383	9.1581	9.3625	9.1705	8.8168	8.9894	9.6873	7.4972	9.0674	7.9985	7.9732	8.3034	8.7528	9.3383	8.7671	8.6645	8.6903	8.8119	8.5004	8.8452	8.6921	8.6945	8.7826	8.7166	9.3232	9.0596	9.1696	9.014	9.1592	9.2891	8.9258	9.3979	8.5077
SP1	6.0648	6.6986	6.3474	5.8903	6.2614	6.3772	6.1495	6.2621	6.1829	6.3582	6.0897	6.6835	6.5594	6.794	6.1951	6.4479	6.2727	5.8698	6.1486	6.0965	6.1319	6.0709	6.1405	5.8659	6.0804	5.8312	5.7721	6.3034	6.284	6.1673	5.8946	6.1218	6.0083	6.0929	6.0274	5.9986	5.8552	6.1685	5.9916	6.2533	6.039	6.1471	6.1193	6.1407	6.137	6.3954	6.0718	6.3439	5.8417
SP2	5.3875	5.3806	5.0561	5.4703	5.2233	5.095	5.3032	5.1882	5.2194	5.253	5.2328	4.8526	5.1606	5.6018	5.2323	5.4211	5.1295	5.2546	5.37	5.0701	4.9065	5.132	4.9725	5.0964	5.0304	4.6909	4.9454	5.0137	4.8635	5.4195	5.1505	5.4518	5.3723	5.1713	5.3441	5.2754	5.3598	5.1881	5.4151	5.2883	5.2129	5.5375	5.2268	5.3431	5.6025	4.6909	5.2976	5.5474	5.1285
SP4	6.0341	6.306	6.2104	6.044	6.1878	6.1778	6.02	6.0996	6.1059	6.1653	6.1382	6.4512	6.3342	6.2439	5.9847	6.1657	6.1943	6.0579	6.1333	6.0835	5.9925	5.991	6.1096	6.0121	5.8615	5.2701	5.3156	5.595	5.9536	6.103	5.9848	6.07	6.0196	5.9994	6.2268	6.1661	5.9003	6.0051	6.0157	6.0608	6.0811	6.2432	6.0886	6.0759	6.1789	6.3108	6.0921	6.3501	6.1182
SPI1	4.3571	4.2056	4.3509	4.1893	4.0467	4.653	4.3591	4.2398	4.5255	4.5157	4.471	4.6322	4.5416	3.9142	4.4457	4.1705	4.204	4.4162	4.4899	4.485	4.9382	4.4188	5.3483	4.9875	4.8909	4.7425	5.0959	4.8456	4.9636	4.4671	3.9997	4.2863	3.9038	4.4528	4.1693	4.4473	4.1926	4.4914	3.8907	4.2345	4.2853	4.3931	4.2966	4.2697	4.2677	4.3768	4.5112	4.1768	3.7118
SREBF1	11.3532	11.5489	11.2879	10.7214	11.3262	11.2987	11.1962	11.1983	11.2144	11.175	10.8753	12.2309	12.0259	11.9233	11.03	11.2095	11.1156	10.9802	11.3001	11.2838	11.3003	11.3601	11.2034	9.4538	10.4198	9.8314	10.0343	10.575	10.7279	11.6532	10.8068	11.0364	11.0375	11.3271	10.7535	11.0841	11.0536	11.1533	11.1041	11.2955	11.4231	11.3036	11.3142	11.3411	11.4629	11.3274	11.3122	11.427	11.2945
SRF	9.5218	9.5559	9.6531	9.8285	9.7032	9.4323	9.7861	9.7783	9.488	9.4991	9.5145	9.3059	9.2792	9.5988	9.4638	9.6036	9.7525	9.5131	9.6308	9.6253	9.2746	9.5377	9.6408	9.5647	9.4869	9.2951	9.305	9.4161	8.9213	9.6611	9.9199	9.966	9.9062	9.7175	9.663	9.6262	9.7574	9.5957	9.8927	9.8052	9.9152	9.6193	9.7931	9.7054	9.7293	9.6095	9.6732	9.7547	9.7974
STAT1	6.5238	6.6491	6.4656	6.4313	6.5287	6.5164	6.5029	6.6027	6.4542	6.5279	6.2854	5.9817	6.6141	6.923	6.4565	6.5795	6.5149	6.4416	6.5586	6.4143	6.4206	6.39	6.3116	6.482	6.9817	6.7071	7.0259	7.0283	6.8833	6.8034	6.5544	6.6485	6.5508	6.4865	6.4263	6.4938	6.4006	6.4407	6.5502	6.5109	6.5209	6.5288	6.553	6.4643	6.4245	6.643	6.5046	6.6398	6.5024
STAT2	6.0103	5.8024	5.8463	6.0504	6.0141	5.9046	6.2036	5.9738	5.908	5.9411	5.9445	5.5233	6.0599	5.9817	6.0794	5.9944	5.9158	6.1017	5.9783	6.0246	5.7704	5.9403	5.878	6.2861	5.8588	5.7075	5.6597	5.6801	5.6964	5.8157	6.0382	6.1492	6.0991	6.1701	5.7203	5.91	5.962	6.0308	6.0708	5.9408	5.9843	6.3722	5.9384	5.9656	6.19	5.9547	6.0475	5.9585	6.0823
STAT3	5.3029	5.3374	5.2489	5.1179	5.3459	5.2578	5.1741	5.3419	5.2059	5.2142	5.2396	5.2838	5.4337	5.4105	5.3113	5.2593	5.2113	5.3544	5.2145	5.2782	5.0107	5.1603	5.2803	4.1358	4.239	4.319	4.4005	4.7001	4.6289	5.4261	5.347	5.4739	5.3594	5.1845	5.2242	5.2877	5.4513	5.403	5.3123	5.3463	5.2761	5.5207	5.2597	5.2397	5.5775	4.8306	5.2762	5.338	5.4105
STAT5A	3.5059	3.9947	3.6029	3.5337	3.8553	3.5564	3.6797	3.7393	3.6857	3.7181	3.3913	3.7179	3.9669	4.3433	3.4044	3.7582	3.7156	3.1284	3.4088	3.5519	3.793	3.4737	3.8816	2.52	3.2898	2.5931	2.971	2.8723	3.2278	3.4611	2.5325	3.227	3.1343	3.3236	2.9655	3.4998	2.962	4.0862	3.3578	3.1673	3.4342	3.684	3.2811	3.2607	3.4442	3.4067	3.5816	3.7276	2.9736
SUZ12	9.0311	9.2414	9.0195	9.245	9.1435	9.0342	9.2093	9.1262	9.1436	9.1405	9.1286	8.8981	9.1237	9.0849	9.1204	9.1682	9.0708	8.9788	9.091	9.075	9.1009	9.122	8.8903	9.5714	9.0703	9.1345	9.2841	9.3193	9.181	8.9601	9.374	9.2806	9.3237	9.2063	9.2086	9.1106	9.1721	9.2104	9.2451	9.2684	9.0491	9.1518	9.103	9.0964	9.0543	9.1547	9.1657	9.1099	9.2398
TAF1	8.3907	8.514	8.3605	8.3956	8.573	8.4055	8.4688	8.2972	8.3494	8.4003	8.3353	8.6331	8.377	8.7074	8.3923	8.4373	8.2584	8.3285	8.4712	8.4111	8.403	8.5425	8.2994	8.3084	8.4075	8.1102	8.294	8.2326	8.2386	8.4947	8.4802	8.5924	8.3773	8.4844	8.4854	8.4004	8.3228	8.5205	8.4916	8.5529	8.5124	8.5456	8.4615	8.3921	8.7261	8.4889	8.4318	8.5224	8.3904
TAF7	10.2988	10.3246	10.1432	10.4674	10.343	10.1492	10.3044	10.279	10.2515	10.2657	10.4749	10.1605	10.2961	10.3054	10.4152	10.33	10.2372	10.2161	10.2687	10.3877	10.1969	10.3284	10.102	10.4741	10.4825	10.6884	10.6605	10.6979	10.5468	10.4411	10.6052	10.5727	10.6386	10.4101	10.4124	10.3055	10.5737	10.4519	10.6111	10.3768	10.3732	10.4156	10.3632	10.3843	10.3999	10.0906	10.4387	10.3511	10.5481
TAL1	5.676	5.5961	5.7336	5.6017	5.477	6.0212	5.693	5.9667	5.7415	5.9783	6.132	6.1665	5.9496	5.4533	5.9382	5.584	5.3147	6.0348	5.4761	5.5616	6.2958	5.8057	5.652	5.926	7.0251	6.591	6.6029	6.7346	6.9343	5.625	5.4356	5.7225	5.6159	5.6109	5.7379	5.7434	5.5956	5.9285	5.4063	5.6992	5.497	5.7494	5.629	5.5533	5.2846	5.6294	5.6836	5.3799	5.6981
TBL1XR1	10.0054	10.2543	10.0055	10.2929	10.1203	10.02	10.0713	10.0724	10.1141	10.139	10.2555	10.325	10.2503	10.1937	10.1348	10.2081	10.2377	10.1361	10.1397	10.2388	10.2092	10.1161	10.0457	10.1444	10.4579	10.6047	10.6469	10.5734	10.0561	10.1895	10.2206	10.218	10.2511	10.2229	10.1941	10.1955	10.3745	10.1778	10.2719	10.3017	10.2207	10.2982	10.2436	10.2551	10.196	10.1106	10.27	10.2638	10.4942
TBP	6.5153	6.4565	6.4133	6.5282	6.3554	6.4287	6.5473	6.3496	6.5359	6.4292	6.4642	6.3086	6.5347	6.5067	6.4586	6.4487	6.3705	6.377	6.4669	6.4869	6.5434	6.5674	6.3714	6.419	6.4229	6.2879	6.2446	6.3462	6.4088	6.3665	6.5086	6.4729	6.5408	6.5386	6.3616	6.4913	6.4152	6.546	6.5863	6.5127	6.4672	6.6156	6.5569	6.4988	6.6489	6.3208	6.5087	6.5565	6.6084
TCF12	8.0792	8.498	8.2746	7.6276	8.0139	8.2945	7.9838	8.0649	8.1007	8.1828	7.974	8.6195	8.4945	8.9375	8.0423	8.1914	7.8943	7.5854	8.0338	7.9592	8.3104	8.1578	7.9438	8.3504	8.7414	8.4823	8.2314	8.3266	8.5208	8.2418	7.4757	7.7956	7.7169	8.0803	7.6173	7.7071	7.5966	8.0125	7.6949	8.0618	8.0748	8.0973	7.965	7.9655	8.2265	8.1325	8.0129	8.2839	7.923
TCF3	7.7906	7.9671	7.7939	7.644	8.0857	7.8396	7.9419	7.88	7.8972	7.8315	7.7485	7.9327	8.0481	7.8967	7.8613	7.842	7.8136	7.8422	7.7425	7.893	7.9008	8.0265	7.602	7.3893	7.3009	7.0642	7.266	7.5032	7.4911	8.1202	8.1437	8.0805	8.1946	8.0637	7.8483	7.874	7.7795	7.9144	7.9944	7.8767	7.8668	7.9723	7.9316	7.931	7.8254	7.8196	7.9643	7.887	7.7261
TCF4	11.8752	12.0052	11.8661	11.7867	11.974	11.7861	12.0302	11.9237	11.913	11.9088	11.8353	11.6517	11.7294	11.9393	11.8371	12.0007	12.0641	11.8982	11.9709	12.0012	11.9395	11.9727	11.8494	12.385	12.7684	12.647	12.6639	12.639	12.3582	12.2167	11.8533	11.9294	11.7443	11.8852	11.9762	11.979	11.8757	11.8371	11.9459	11.8593	11.9231	12.0018	11.9021	11.8843	11.9975	11.8312	11.8658	12.1487	12.0189
TEAD4	3.4651	3.3462	2.7259	3.3863	3.4936	3.6214	3.3968	3.4619	3.2709	3.5196	3.6087	1.9885	2.8024	3.1155	3.5102	3.5266	3.5546	3.7325	3.2123	2.9027	3.3709	3.4079	2.762	2.191	2.1624	2.1325	1.9991	1.8524	2.8817	2.8892	4.0109	3.6393	3.8699	3.2451	3.0158	3.3822	3.1355	3.8165	3.72	3.6943	2.4808	3.7439	2.8788	3.0433	3.5237	3.2289	3.3824	2.7922	3.64
TFAP2A	1.5621	1.5299	1.8635	1.5302	1.6065	1.543	1.3947	1.5751	1.4355	1.7177	1.6548	1.4884	1.418	2.1183	1.648	1.6304	2.453	1.4244	1.526	1.7377	1.5353	2.3078	1.5563	1.5796	1.5409	2.3855	1.7931	1.5938	2.4435	1.5397	1.8504	1.5188	1.7759	1.6889	1.9438	1.5922	1.7023	1.6656	2.4117	1.7938	1.6889	1.4778	1.9647	1.7457	1.481	1.685	1.6066	1.4778	2.3268
TFAP2C	3.8438	3.6838	3.7622	3.9728	3.526	3.9902	3.8803	3.8585	3.9124	3.9953	4.3029	4.1555	4.3019	3.4484	4.0407	3.6433	3.5672	3.8484	3.854	3.8456	4.5371	4.3748	4.035	4.2025	4.7491	4.7618	4.7526	4.6911	4.957	3.5446	3.5488	3.7944	3.7438	4.1911	4.1494	4.0244	3.9987	4.2353	3.6983	4.0091	3.815	3.882	3.9538	4.1033	3.804	3.1244	4.0821	3.7853	3.4515
THAP1	7.2672	7.3034	7.1717	7.4596	7.3455	7.2253	7.4711	7.2212	7.2094	7.2799	7.2825	7.1712	7.2974	7.2403	7.2401	7.3109	7.3692	7.1586	7.1874	7.2861	7.0942	7.1788	7.1729	7.4849	7.1827	7.0829	7.155	7.2977	7.2616	7.2017	7.5741	7.4841	7.4659	7.3949	7.3312	7.2386	7.5219	7.3612	7.503	7.5095	7.2959	7.2885	7.3599	7.3327	7.2832	7.1448	7.4004	7.2097	7.6487
TP53	3.2958	3.4978	3.5728	3.1958	3.4076	3.6132	3.3298	3.7558	3.6244	3.3525	3.1926	3.6904	3.4698	3.775	3.2854	3.4116	3.3934	3.3564	3.6647	3.067	3.4585	2.8799	3.739	3.2136	3.4511	3.4535	2.8775	3.3771	3.3463	3.4676	2.7257	2.9929	2.7075	3.1985	3.1626	3.1143	3.3892	3.3155	2.4427	3.1105	3.099	3.2887	3.2985	3.2252	3.729	2.4836	3.2083	3.4862	2.7857
TP63	2.0204	2.2454	2.241	2.6996	2.1583	2.2163	2.41	2.2004	2.1038	2.1328	2.0943	2.1568	2.703	1.9976	2.5438	2.196	1.9287	2.0195	2.194	2.3084	2.2774	2.315	2.0193	3.799	4.5233	4.2415	3.5789	3.9028	3.9316	2.112	2.5634	2.024	2.5156	2.3472	5.3505	2.204	2.0743	2.3712	2.3479	2.1748	2.7146	2.7054	2.2525	2.2126	1.9227	2.2914	2.5767	1.793	1.9773
TRIM28	8.5175	8.6342	8.5896	8.5933	8.6484	8.568	8.5724	8.8058	8.5224	8.5992	8.4438	8.24	8.3771	8.6444	8.4954	8.6272	8.642	9.0153	8.4985	8.5346	8.357	8.4302	8.5485	8.2603	7.8087	7.831	7.9639	8.0424	7.6777	8.626	8.7037	8.6875	8.6523	8.4552	8.5083	8.7081	8.6039	8.5673	8.6193	8.5818	8.417	8.4494	8.4896	8.5555	8.5343	8.5281	8.5734	8.6882	8.6417
UBTF	6.0342	6.1603	6.202	6.0499	5.9489	5.9433	6.3292	5.9126	6.0769	6.1244	6.1265	5.5529	6.0358	6.4143	6.0089	6.226	6.2501	6.2262	6.3114	6.112	5.904	6.0256	6.0244	6.0628	5.9971	5.4034	5.5447	5.6336	5.8168	6.1795	5.9856	5.9182	5.9623	6.007	5.9158	6.1635	6.0467	5.9724	6.085	5.9418	6.1038	6.2986	6.0408	6.0898	6.2164	6.0291	6.0545	6.2857	5.8107
USF1	5.311	5.1807	5.2882	5.3187	5.2372	5.1327	5.2022	5.2709	5.2713	5.1952	5.1987	4.6342	4.9438	5.2176	5.1666	5.2862	5.3422	5.0837	5.3264	5.0801	5.0072	4.971	5.1673	4.9453	5.4478	4.8201	4.7185	4.791	5.354	5.18	5.5133	5.4881	5.4465	5.1564	5.2117	5.3045	5.2464	5.2043	5.3136	5.2632	5.1373	5.2324	5.303	5.184	5.1821	5.1146	5.2299	5.2756	5.0877
USF2	7.5432	7.7078	7.5991	7.5234	7.6216	7.58	7.5074	7.7159	7.5641	7.6445	7.4956	7.3278	7.4057	7.6976	7.6389	7.6344	7.7442	7.4372	7.5069	7.5427	7.465	7.5859	7.6306	7.3388	7.8609	7.1273	7.1691	7.2914	7.6436	7.4711	7.8865	7.8269	7.7404	7.5003	7.8052	7.7297	7.5547	7.6652	7.643	7.6627	7.5302	7.6386	7.5514	7.5534	7.6353	7.5672	7.5239	7.6006	7.5739
WRNIP1	7.4665	7.3777	7.497	7.3834	7.5023	7.5256	7.6384	7.517	7.4348	7.4129	7.4595	7.0881	7.4777	7.3825	7.4213	7.4488	7.5153	7.676	7.3552	7.672	7.3066	7.4929	7.6346	7.7832	7.6137	7.6755	7.3074	7.3211	7.5655	7.6884	7.6241	7.6424	7.5877	7.5894	7.4406	7.5715	7.6006	7.5385	7.7061	7.5482	7.7259	7.6841	7.6113	7.4586	7.722	7.592	7.5482	7.507	7.5005
YY1	10.141	10.1698	9.9814	10.2335	10.2565	10.0902	10.1345	10.1497	10.0481	10.091	10.0634	9.6715	9.9154	9.9847	10.0779	10.1162	10.087	10.058	10.008	10.0545	10.0014	10.0251	9.8967	10.2968	10.0905	10.044	10.2163	10.1611	9.7658	10.0753	10.3753	10.3375	10.3742	10.1449	10.3077	10.1454	10.261	10.1505	10.3093	10.2601	10.153	10.1399	10.1933	10.1898	10.1555	10.0125	10.2492	10.1386	10.3157
ZBTB33	6.0735	6.1348	5.9278	6.0858	5.9972	5.9359	6.3611	6.1482	5.9513	6.0251	6.0321	5.9802	5.7155	5.8078	6.068	6.0567	6.0488	5.8205	5.8171	5.9066	6.0116	5.9172	5.8503	6.8875	6.2997	6.8513	6.8155	6.8646	6.0859	6.035	6.0404	6.3766	6.1008	6.1417	6.2194	6.2132	6.2802	6.0979	6.256	6.2154	6.0407	5.8809	6.1552	6.0893	6.0748	5.6822	6.151	6.1188	6.1664
ZBTB7A	9.38	9.5147	9.4422	9.5861	9.6591	9.5033	9.2355	9.5976	9.4763	9.5576	9.5406	8.5762	8.7122	9.3907	9.5719	9.5739	9.4573	9.4889	9.3865	9.2948	9.2866	9.3274	9.2058	8.4222	8.8623	8.6271	8.7942	8.6783	8.8614	9.4211	9.8906	9.8806	9.7586	9.3987	9.8556	9.6723	9.5794	9.5628	9.5755	9.7086	9.3887	9.4967	9.4679	9.4809	9.6356	9.6031	9.5025	9.5193	9.623
ZEB1	7.2644	7.4573	7.513	7.4338	7.3749	7.2579	7.5042	7.511	7.4879	7.3982	7.0493	6.9695	6.898	7.6064	7.1671	7.5254	7.5289	7.3053	7.5532	7.261	7.0461	6.9827	7.1906	6.3649	6.528	5.822	5.9672	6.303	6.7041	7.4607	7.1274	7.2573	6.9699	6.9591	7.4245	7.3311	7.1343	7.086	7.1649	7.1661	7.3897	7.2463	7.3549	7.1845	7.3039	7.295	7.1883	7.7639	7.1861
ZKSCAN1	8.4203	8.5953	8.4199	8.4286	8.5146	8.4833	8.5026	8.4967	8.3771	8.4279	8.234	8.0316	8.517	8.6392	8.4275	8.5439	8.367	8.4902	8.4987	8.3053	8.2281	8.1883	8.2024	7.8052	7.8049	7.9489	7.9442	7.9935	7.9033	8.545	8.2761	8.5573	8.2568	8.3237	8.3579	8.3223	8.2473	8.4124	8.2755	8.3756	8.3651	8.5995	8.3224	8.3394	8.5008	8.4153	8.3097	8.5592	8.322
ZNF143	6.1655	6.3114	6.1636	6.411	6.1827	6.1068	6.1952	6.0925	6.2303	6.2418	6.2865	6.3625	6.2783	6.3118	6.3284	6.2171	6.2388	5.9399	6.2243	6.11	6.1332	6.3379	5.9397	6.2949	6.4388	6.2778	6.1428	6.3527	6.3516	6.0493	6.2395	6.1947	6.326	6.3374	6.2362	6.1975	6.3574	6.3081	6.3351	6.3026	6.1089	6.1819	6.1897	6.2192	6.2626	6.0756	6.3393	6.1836	6.2722
ZNF217	4.1732	4.3042	4.3022	3.8441	4.227	4.0414	4.4309	4.3713	3.9486	4.1606	3.5545	4.5144	4.1556	4.4897	3.9358	4.1612	3.8851	3.9615	4.2841	4.0869	3.7952	3.9612	4.3474	3.155	3.8318	3.5422	3.2951	3.7993	3.9718	4.394	4.3842	4.0824	3.6776	3.69	3.8898	3.7783	3.823	3.7428	3.7025	3.8859	4.0758	4.013	3.9803	4.2695	4.3617	4.0696	3.9617	4.0573	3.9567
ZNF263	4.3809	4.3986	4.3098	3.9767	4.1776	4.4646	4.1816	4.5494	4.5355	4.5089	4.7983	5.4044	5.1651	3.9769	4.465	4.1609	4.1	4.5175	4.1337	4.4208	5.3001	4.9962	4.7131	5.5459	5.3385	5.5	5.4923	5.6616	5.1797	4.2581	3.6943	4.1489	4.1879	4.7079	4.2186	4.515	4.5966	4.7218	4.0826	4.3854	4.1713	4.3727	4.4872	4.4574	4.0229	4.6218	4.5874	4.2122	4.1758
ZZZ3	6.9395	7.0885	6.9139	6.844	7.0172	6.8537	6.9102	7.0417	6.8091	6.8452	6.5879	6.4354	7.0038	7.2319	6.7101	6.9256	6.8738	6.6747	6.8741	6.7883	6.655	6.6223	6.9019	6.7771	6.3852	6.4716	6.4632	6.5714	6.3899	7.0521	6.6364	6.9929	6.6589	6.783	6.6692	6.7194	6.8725	6.7658	6.771	6.9951	6.9533	6.7415	6.843	6.8054	6.8963	6.7915	6.822	6.9443	6.6903
LGALS1	12.4985	12.3418	12.2064	12.6684	12.4773	12.5037	12.2233	12.301	12.3825	12.532	12.6987	11.478	11.4638	12.434	12.7703	12.5504	12.1091	12.066	12.2961	12.4498	12.4782	12.2145	11.9419	9.9548	11.2704	10.651	10.978	11.5154	12.395	12.1374	11.9878	12.0204	11.9953	12.1458	12.2366	12.4181	12.2021	12.2272	12.4955	12.3453	11.9745	11.7569	12.2138	12.2324	11.776	11.8349	12.294	12.0205	12.0463
LGALS2	5.0388	3.8391	3.8505	5.1041	4.0629	4.1775	3.8142	3.8204	3.6485	4.2008	5.1022	4.9471	4.8381	4.8266	5.4907	4.4892	3.5082	3.8414	4.7269	4.5588	3.3025	2.4114	3.9583	2.6107	3.8386	2.8961	4.5181	3.9564	4.3156	4.2523	2.8133	3.0663	2.8904	3.1106	3.0022	3.5532	3.6279	3.6664	3.4836	3.5641	4.3176	3.3662	4.0171	3.8383	4.1986	3.4593	3.88	4.5239	2.9127
LGALS3	9.0854	9.2135	9.2743	9.0133	9.2302	8.8726	9.3507	9.2277	9.2093	9.1629	8.8941	9.8395	9.63	9.1312	8.8903	9.2537	9.5882	9.1257	9.4352	9.4114	8.9771	9.1341	9.1985	8.0432	9.2081	8.5749	8.7265	8.8405	9.2967	9.47	8.965	8.9438	8.9786	8.9936	8.8135	9.2003	9.0577	8.8425	9.2524	8.9605	9.2585	8.8308	9.2902	9.2667	8.8539	8.9873	9.144	9.3946	9.065
LGALS4	4.321	4.4945	4.5894	4.3563	4.371	4.6294	3.9829	4.6544	4.5205	4.4467	4.6746	4.7087	4.587	4.2746	4.4936	4.1265	3.9574	4.2005	4.3063	4.249	4.9294	4.5953	4.4116	5.0798	5.418	5.0982	5.23	5.348	5.2381	4.7578	4.6388	4.2514	4.6769	4.4669	4.4614	4.3513	4.4162	4.5267	4.4826	4.6023	4.3825	4.1637	4.3407	4.3949	4.4055	4.609	4.5166	4.3575	4.4823
LGALS7	5.5443	5.681	6.005	5.3642	5.4941	5.7509	5.7073	5.7326	5.9472	5.5653	5.4996	5.8531	5.7956	5.2659	5.3472	5.5034	5.7843	5.5985	5.6294	5.4085	7.2483	5.5682	5.8262	5.6297	5.6364	5.158	5.4774	5.3846	5.6502	5.6695	5.3045	5.6441	5.5017	5.8119	5.401	5.5219	5.4221	5.6026	5.3586	5.3878	5.7933	5.5787	5.7441	5.6963	5.6734	5.979	5.6762	5.8556	5.3437
LGALS8	8.6243	8.5528	8.5563	9.0672	8.7765	8.5789	8.7289	8.6509	8.5897	8.6997	8.9705	8.1337	8.7143	8.6942	8.9769	8.7641	8.6124	8.7972	8.663	8.8974	8.6821	8.6793	8.6003	9.016	9.272	9.8083	10.0943	9.9008	9.463	8.9706	8.874	8.7497	8.8232	8.7213	8.9091	8.8336	8.809	8.7361	8.9318	8.8864	8.8135	8.6569	8.7496	8.7262	8.5374	8.6566	8.7526	8.7426	8.8297
LGALS9	4.5584	4.4153	4.7965	4.2635	4.4867	4.6837	4.4307	4.7131	4.5539	4.397	4.351	4.753	4.6989	5.206	4.4595	4.4499	4.6388	4.2311	4.5524	4.5384	4.3824	4.5546	4.5864	3.5846	4.7202	3.8121	3.516	4.0556	4.6778	4.8791	3.9561	4.3742	4.1269	4.1444	4.0099	4.334	4.3059	4.4513	4.1734	4.311	4.2421	3.9705	4.2294	4.2613	4.5984	4.5093	4.3931	4.4644	3.8858
LGALS12	3.6237	3.44	3.5066	3.3311	2.9811	3.888	3.4529	3.7016	3.7508	3.5433	4.0904	3.9465	3.5327	3.7202	3.4915	3.199	2.9919	4.4562	2.8459	3.0103	4.8264	3.6799	2.7036	3.405	4.1294	3.9416	3.7384	3.6715	3.622	3.2668	3.1526	3.9379	3.8813	3.4772	3.8868	3.6452	3.0412	4.004	2.6961	3.9262	2.9492	3.7873	3.2155	3.4914	3.8719	3.891	3.3412	3.1261	3.0552
LGALS13	2.7268	1.9511	2.1089	1.5228	1.8851	1.8298	1.6404	1.5975	1.7725	1.924	1.7773	1.445	2.6666	2.3522	2.0974	1.8368	1.8499	1.7884	2.1042	2.4274	2.2324	1.8922	2.6548	1.892	1.3863	1.4919	1.8947	1.4475	2.0812	2.3672	1.8382	1.5402	1.7433	1.7562	1.8102	1.8851	1.9201	1.6951	1.9094	1.6961	2.8494	1.9589	2.0025	2.082	1.5743	1.7621	2.3044	2.8777	3.0231
LGALS14	4.2957	4.1971	4.4713	3.7018	3.9135	4.6503	4.3019	4.2925	4.5395	4.5082	4.6211	5.2687	4.8836	4.2125	4.4557	4.0799	3.9881	4.64	4.3328	4.2651	5.022	4.6549	4.4718	5.3702	5.5573	5.6194	5.8332	5.8894	5.4627	4.5921	3.9442	3.988	3.9772	4.5185	4.2221	4.2531	4.3609	4.5967	3.5257	4.4044	3.9885	4.3863	4.3857	4.3636	3.99	4.5667	4.3292	4.3747	3.7875
LGALS16	1.6548	1.5581	1.8176	1.6447	1.625	1.994	1.4616	1.5212	1.5601	2.3094	1.9625	1.5665	1.4126	1.3702	1.7764	1.7486	1.46	1.4896	1.6815	1.8097	1.6707	1.88	2.0078	1.7089	1.9379	2.0163	1.7892	1.4701	1.604	1.646	1.8905	1.7384	1.8243	1.7548	1.7322	1.6657	1.7199	1.6832	1.9239	1.8133	1.7862	2.5832	2.0225	2.4127	1.5105	1.7135	1.7583	1.7889	1.736
RBP1	8.0381	8.2404	8.3975	7.6918	8.1042	8.178	8.2929	8.1082	8.188	8.07	7.8087	9.1198	8.2498	8.0231	7.8697	8.1335	8.1919	7.5262	8.0852	8.0662	7.9224	7.7692	8.3548	8.267	7.6278	6.9557	7.0643	7.4151	7.3095	8.0045	7.2394	7.4996	7.3693	7.6839	7.4095	7.8661	7.8664	7.9305	7.9053	7.9582	7.7229	7.593	7.7835	7.8533	7.7836	7.9198	7.8028	7.7621	7.9775
FAM48A	6.148	6.3543	6.1499	6.0895	6.2152	6.1824	5.9954	6.1321	6.3421	6.1755	6.4868	7.2865	6.966	6.2472	6.2128	6.1671	6.1095	6.0599	5.9899	6.1202	6.746	6.585	6.15	6.4927	6.92	6.7296	6.827	7.1422	6.7703	6.316	6.0582	6.0516	6.1987	6.3877	6.078	6.1238	5.9311	6.2516	6.0165	6.1853	6.0416	6.1691	6.261	6.1789	6.0687	6.1259	6.2009	6.1541	6.0835
RBP2	4.1954	3.8934	4.0575	4.4385	3.9428	4.3625	4.3738	4.3119	4.4494	4.3213	4.3638	5.0636	4.2307	4.0937	4.149	4.0067	4.1182	4.3317	4.0999	3.9977	4.7232	4.2806	4.3775	5.1899	5.5744	4.8533	4.6997	4.8895	4.7998	3.9306	3.8509	3.9102	3.9896	4.001	3.9071	3.7065	4.0655	4.2298	3.9401	4.1996	3.8417	4.2262	4.0314	4.111	4.0125	4.3035	4.0034	4.0826	3.979
POU2F2	4.3988	4.7233	4.5709	4.6191	4.3745	4.1975	4.1801	4.3831	4.7763	4.5686	4.2481	5.1611	4.7401	5.1637	4.3391	4.7264	4.8823	4.1354	4.7568	4.2548	4.4605	3.9744	4.2857	5.1492	5.8187	4.7934	4.5073	5.008	5.0548	4.0526	4.2714	4.2328	4.34	4.0092	4.3046	4.1483	4.0428	4.491	4.0032	4.1113	4.1551	4.6873	4.3702	4.4282	4.5662	4.273	4.2301	4.8383	4.1515
ESRRA	9.5229	9.657	9.1822	9.7932	9.5215	9.5387	9.3819	9.603	9.7087	9.8539	10.2432	9.4658	9.2647	9.3729	10.2229	9.7148	9.4532	9.4475	9.3876	9.5741	10.1942	10.0884	8.8917	9.1015	9.9441	10.2815	10.0762	10.0838	10.3398	9.2478	10.4015	10.1003	10.6504	10.0683	10.1992	9.9145	9.9346	10.2554	10.0577	9.9798	9.1976	9.8721	9.58	9.7656	9.6179	9.5166	9.9181	9.3817	10.1902
[truncated: 103 more columns]

## Sheet: B3
WGCNA Expression analysis of Donor Brain 3
Gene-symbol	fro	GRe	orIFG	trIFG	IRoG	LOrG	MOrG	MFG	PCLa	PrG	SFG	LIG	SIG	CgGf	CgGp	SCG	DG	CA1	CA2	CA3	CA4	S	PHG	Cun	IOG	LiG	OTG	SOG	AnG	SMG	PoG	PCu	SPL	FuG	HG	ITG	MTG	PLP	STG	TP	TG	ATZ	BLA	BMA	CeA	COMA	LA	SptN	SI
AR	5.4283	4.8912	5.5931	5.7998	5.2818	5.5467	4.9771	5.6102	6.3609	6.3005	5.5579	4.9193	4.9278	5.7218	5.6181	6.3689	7.747	3.5149	3.6825	4.273	6.4803	5.3412	4.5908	5.8135	5.1923	5.8223	5.2142	5.6143	5.7879	5.7199	6.0266	5.649	5.9949	4.7	5.1398	4.8081	5.4085	5.3189	5.3776	5.0506	5.7751	6.7897	4.1104	8.0681	6.6891	8.1666	8.3517	8.1764	7.1013
ARID3A	6.7346	6.8366	7.093	6.994	7.2833	6.8947	7.1519	7.1397	6.9947	6.8649	7.0021	7.164	6.542	7.5288	7.0474	7.2407	7.8108	7.3527	7.9139	8.2107	8.0251	7.302	7.3183	6.9545	7.0365	6.7157	7.0607	7.1714	7.1276	6.9309	7.2208	7.0658	7.0928	6.7777	5.9719	6.8185	6.9562	6.948	6.8448	7.5516	6.6189	7.6365	8.6759	7.7136	7.2454	7.0318	7.8658	8.1902	7.8069
ATF1	4.9641	5.2221	5.5095	5.2779	5.9663	5.1989	5.3357	5.4435	5.6702	5.5279	5.2493	5.5846	5.6823	5.7978	5.8399	5.9583	6.2626	5.5385	4.7104	4.202	5.8351	5.3579	5.3491	5.8599	5.6217	5.6195	5.6344	5.7331	5.844	5.8088	5.748	5.8058	5.7855	5.5295	5.5852	5.7386	5.8869	5.8811	5.6782	5.5773	5.9458	5.5073	4.8145	4.3423	5.68	6.0477	5.9858	5.7776	5.8046
ATF2	6.5455	6.1378	6.4376	6.1276	6.3371	5.8908	6.1231	6.3329	6.246	6.5106	6.217	6.4892	6.5639	6.4246	6.838	6.3416	6.893	6.442	6.2926	6.5163	5.6911	6.5245	6.2249	6.8434	6.6388	6.638	6.6748	6.6116	6.6069	6.5562	6.4793	6.7925	6.6102	6.4738	6.2075	6.6857	6.6767	6.7924	6.5757	6.3036	6.6134	6.3402	6.2276	6.0516	6.3082	6.4894	6.8762	6.1521	6.3871
ATF3	8.0322	7.6896	7.5643	7.8917	8.039	8.2323	8.0602	7.496	7.7089	7.9734	7.5426	7.9365	7.961	8.2982	7.7582	9.0802	4.9774	7.1725	6.9984	7.3289	7.6632	6.6729	8.0236	8.1363	7.4074	7.9423	8.1237	7.9978	7.7642	8.0957	7.9131	7.8017	7.9039	7.782	7.8775	7.8784	8.2145	7.7214	7.6589	7.805	7.5315	8.6682	6.8519	6.9034	7.4728	8.5202	7.9945	9.7438	8.0601
BACH1	6.6333	6.3095	6.1957	6.5243	6.6972	6.4408	6.356	6.4179	6.5673	6.551	6.353	6.0369	6.5279	6.894	6.4762	7.439	5.0614	6.3168	6.7577	6.3856	5.8636	6.4002	6.7121	6.5079	6.4061	6.454	6.4535	6.593	6.5268	6.7122	6.626	6.4641	6.6439	6.2523	6.2891	6.4769	6.7114	6.5188	6.5189	6.616	6.6847	6.6337	6.283	6.4106	6.5114	7.02	7.0424	7.068	7.3208
BATF	4.0119	2.6222	2.763	2.3695	3.5573	2.1227	2.8361	2.75	2.4819	3.1319	2.7883	2.4911	2.4685	2.7906	3.1144	3.165	3.6218	3.637	2.6435	4.2449	5.5799	3.1542	3.1488	3.0774	2.9734	2.6308	2.8183	3.0912	2.582	2.0267	3.0318	2.7163	3.6839	2.2263	1.4135	3.1978	3.3571	2.7084	2.6704	2.4985	4.4268	2.8484	2.8023	2.3706	3.3361	3.4602	4.2176	3.4355	3.9936
BCL11A	11.083	10.8958	11.0515	10.8513	10.9072	10.9396	10.7547	10.8919	11.2149	10.9544	10.8883	11.0521	11.0974	11.0709	11.3701	10.8952	11.0788	11.7899	10.8197	11.7897	12.0008	12.0137	11.4494	11.2128	11.1862	11.4316	11.14	11.323	11.1725	11.2671	11.2159	11.1443	11.1881	11.0814	11.0694	11.141	11.1566	11.097	11.151	10.6323	11.4461	8.0461	7.7193	8.3525	10.6928	8.7066	8.8414	9.5988	10.6866
BCL3	7.7019	7.6637	7.5757	7.6347	7.2078	7.2663	7.3959	7.78	7.6369	7.9077	7.781	7.6455	7.6098	7.5713	7.9469	7.5355	5.4373	7.1971	7.8135	8.1592	8.8698	7.4891	7.6312	7.8394	7.707	7.9639	7.6142	7.7151	7.9018	7.9705	7.9293	7.581	7.9454	7.3939	7.9038	7.7543	7.8787	7.598	7.6783	7.5923	8.0894	7.3016	7.8581	7.7172	7.5705	8.0602	8.5053	8.0455	8.116
BCLAF1	11.8982	11.2752	11.5943	11.4499	11.8175	11.2282	11.5569	11.8169	11.5416	11.7512	11.7897	11.811	11.7616	11.9401	12.2264	12.0613	12.8988	12.1723	12.3498	12.6883	12.9071	12.0902	11.7868	12.3736	12.2535	12.1302	12.25	12.144	12.1815	12.0671	11.967	12.0306	11.9503	11.9407	11.7241	12.2442	12.0825	11.9954	11.8971	11.7283	12.0668	11.9631	12.2709	12.3308	12.6208	12.3899	12.7365	12.7476	12.3634
BDP1	8.3605	8.1976	8.4072	8.312	8.6112	8.3496	8.3532	8.5469	8.2008	8.4849	8.5404	8.1907	8.5929	8.7308	8.7309	8.7859	8.9063	8.5299	8.6869	8.7437	8.7776	8.2978	8.6126	8.6882	8.6554	8.4941	8.6539	8.7968	8.6721	8.437	8.5396	8.605	8.6241	8.4582	8.2649	8.7382	8.5725	8.4417	8.5845	8.4536	8.9825	7.8657	8.6747	9.6175	8.5142	7.8303	9.0242	8.9146	8.3543
BRCA1	5.1612	4.0524	4.3685	4.7054	4.5255	5.0151	4.4599	4.373	4.5725	4.782	4.3038	3.9215	4.4428	4.7554	4.198	4.5079	2.9906	3.2772	2.5562	3.3192	4.1089	3.616	4.2848	4.7005	4.1374	4.4493	4.49	4.7248	4.6264	4.6368	4.6902	4.4688	4.9251	4.3222	4.6201	4.7534	5.1103	4.636	4.6613	4.2402	5.1711	5.2384	3.2761	3.5209	6.7244	4.2099	5.2208	4.4901	4.8502
BRF2	5.9959	6.0251	5.8177	5.8075	6.0497	5.8556	5.8514	5.5798	6.0118	5.9205	5.6186	5.9553	6.1746	5.6873	5.4184	5.7919	5.1764	5.6369	4.3498	4.3833	4.1346	5.455	5.5873	5.6376	5.3374	5.4712	5.2304	5.3794	5.6099	5.9087	5.9049	5.6815	5.6554	5.6985	5.5273	5.7344	6.1087	6.3104	6.2204	5.9232	6.4509	4.9331	3.0881	2.8066	4.6114	5.2793	5.9573	3.2821	4.5392
CBX3	10.194	9.9628	9.833	9.9151	10.0736	10.0154	9.778	9.915	10.0054	10.1604	9.9241	9.5557	9.9876	10.1952	9.9545	10.2417	9.7993	10.1928	9.9881	10.1124	10.025	9.9962	10.1379	10.0409	9.873	9.8991	9.914	10.0324	10.0481	10.1569	10.1514	9.8874	10.1436	9.718	9.6735	9.9846	10.1244	9.9169	10.0885	9.9274	10.465	9.7428	10.0505	9.7936	9.9975	10.0674	10.4975	9.7218	10.0743
CCNT2	5.5797	5.5375	5.6931	5.6066	5.8652	5.6241	5.7977	5.7181	5.7231	5.8945	5.7084	6.11	6.0175	6.1588	6.2493	5.8812	7.1995	6.4342	6.7236	6.9572	6.84	6.3611	5.9528	6.2597	6.0975	6.1584	6.0393	6.2296	6.0473	6.1859	5.896	6.0159	6.0384	6.041	6.0634	6.2353	6.2045	6.1286	5.91	5.6238	5.6885	6.8832	6.5581	6.5335	6.7506	6.1855	6.4263	6.3668	6.4281
CEBPA	9.6052	11.0819	9.3248	11.2307	10.5454	11.3922	10.6717	10.5383	11.0618	10.5031	10.6543	9.5772	10.8356	10.9344	10.2718	10.2526	9.6556	9.9346	10.0983	10.171	10.1803	9.7928	10.6166	10.245	9.8606	10.1103	10.3827	10.8966	10.0896	10.7405	10.5175	10.0564	10.5961	9.965	10.0693	10.2394	10.3086	9.7332	10.4634	10.0821	9.8183	9.7726	10.1309	10.3063	10.365	9.8569	10.3385	10.4718	10.0363
CEBPB	9.7981	10.0555	9.4078	9.778	9.8118	9.8984	9.6705	9.6865	9.5039	9.6496	9.7652	9.4727	9.9744	9.8808	9.8524	10.1682	10.7953	10.8514	11.0384	10.309	10.5597	9.5392	9.9123	9.7155	9.652	9.7662	9.6704	9.8957	9.7745	9.8387	9.6777	9.4436	9.8401	9.4975	9.6793	9.838	9.8867	9.6189	9.8327	9.577	9.7495	10.0912	9.5357	10.0679	10.3358	10.5832	10.0475	10.7357	9.9587
CEBPD	13.8313	14.2879	13.9189	14.3837	14.4534	14.2725	14.3616	14.2915	14.3751	14.4426	14.3086	14.3728	14.7163	14.6685	14.5838	14.9617	14.9512	14.6529	14.8333	14.906	15.3651	14.6069	14.7106	14.3252	14.2534	14.48	14.3685	14.6091	14.2021	14.4752	14.4548	14.1149	14.4447	14.3126	14.8456	14.3528	14.7417	14.2412	14.2698	14.1849	13.5158	14.4612	14.2491	13.9503	14.3061	14.7433	15.2214	14.337	14.6822
CHD1	6.2242	5.7184	5.8175	5.7044	6.1391	5.8861	5.8779	5.9237	5.6788	6.1561	6.0133	6.134	6.2208	6.1292	6.4062	6.5164	7.2151	5.8539	6.0069	6.8052	7.7286	6.2538	6.1488	6.5944	6.3019	6.3663	6.2406	6.2895	6.3807	6.4354	6.1828	6.1897	6.1597	6.1993	6.5194	6.433	6.5533	6.3134	6.2163	5.9029	6.5134	6.3911	6.1728	6.2392	6.421	6.4054	7.0043	7.214	6.6879
CHD2	8.0763	7.8052	7.8229	7.9356	8.1761	8.0027	7.9176	7.9504	7.9934	8.1725	7.945	8.0703	8.2051	8.3298	8.5267	8.301	9.0167	8.0201	8.4455	9.148	9.2029	8.2335	8.1279	8.3621	8.1654	8.3465	8.24	8.4709	8.2907	8.4483	8.3367	8.191	8.2525	8.1582	8.2934	8.32	8.441	8.1961	8.1453	7.7487	8.3357	8.3594	8.5328	8.2474	8.4986	8.6006	8.7324	9.0563	8.6987
CREB1	6.544	6.7902	6.565	6.6494	7.0934	6.9193	6.8036	6.5723	6.5917	6.8259	6.4994	6.7675	7.0224	7.075	6.7639	7.3397	6.582	6.293	5.903	5.8192	6.2048	6.4107	6.9161	6.6602	6.599	6.7608	6.7709	7.0075	6.6921	7.0806	6.8857	6.6625	6.8829	6.6182	6.3684	6.7491	7.0447	6.8742	6.8704	6.7187	6.6366	6.4118	5.9464	5.8145	6.6709	6.7865	6.9465	6.3262	6.0632
CREBBP	7.1436	6.8187	7.2698	6.8268	7.0043	6.6337	6.9816	7.0033	7.0319	7.166	6.9624	6.9916	7.1798	7.2564	7.6288	7.5232	8.5393	7.2814	7.7998	8.3267	7.9606	7.4062	6.9321	7.6989	7.44	7.5433	7.5223	7.3145	7.4508	7.8323	7.4535	7.5229	7.249	7.3229	6.9726	7.5793	7.5805	7.7708	7.226	6.9788	7.3702	7.5338	7.7203	7.2637	7.2927	7.5398	8.101	8.1288	7.8937
CTBP2	11.1009	10.8572	11.0126	11.0391	11.0613	11.1045	11.0758	11.0089	10.9877	11.0305	11.0952	11.0548	11.0366	11.3807	11.2233	11.4581	13.1439	12.0214	12.1184	12.7358	13.277	11.7573	11.2291	11.0299	10.9633	11.0083	11.1633	11.2985	11.1218	11.1488	11.0256	10.9888	11.0498	10.9735	10.9828	11.175	11.2554	11.0806	10.9635	10.9101	10.9846	12.277	12.3493	12.305	12.4063	12.7731	12.5584	12.8601	12.3059
CTCF	5.7939	5.9091	5.7287	5.9268	6.0306	6.103	5.959	5.8433	5.7991	6.071	5.8708	5.854	6.3745	6.1085	6.1511	6.4876	6.3948	5.9024	6.0062	5.7743	5.7934	5.2981	6.111	6.0585	5.8847	6.1391	5.9101	6.1053	5.9955	6.141	6.1884	5.9373	6.1361	6.1784	6.131	6.1364	6.3187	5.9741	6.1761	5.8357	6.2417	5.4605	4.5574	5.1039	5.3366	4.325	5.9993	5.4129	5.0456
CTCFL	1.6964	1.6724	2.0032	1.604	1.4584	1.4078	1.716	1.8017	1.6138	1.6697	1.9296	1.7571	1.8027	1.6069	1.7186	1.6079	1.4121	1.5295	1.5378	1.458	1.7057	1.4336	1.593	1.8678	1.7986	1.6924	1.8663	1.5379	1.7816	1.5936	1.7715	1.8067	1.7041	1.7143	1.6656	1.6201	1.7787	2.1665	1.6213	1.8516	1.6911	1.5125	1.691	1.6662	1.5225	1.6054	1.5337	1.5846	1.7338
DEC	1.8537	1.7053	2.0509	1.7278	1.5911	1.4078	2.0808	1.9348	1.8439	1.688	2.2721	1.9277	1.6044	1.6688	1.7352	1.6185	1.4716	1.6081	1.6548	1.7516	1.8642	1.5899	1.6347	1.807	1.944	1.9616	1.9359	1.5684	2.2208	1.6871	1.8286	1.9609	1.7318	1.8439	2.0545	1.7812	1.7271	1.9567	1.7313	2.3771	1.762	3.3314	2.0517	1.762	1.5384	1.6786	1.6556	1.7167	1.7472
E2F1	6.0009	5.3768	5.4296	5.663	5.2838	5.48	5.4035	5.6815	5.5936	6.138	5.616	5.2825	5.6372	5.8741	5.4501	4.4415	3.8849	5.1605	4.4709	5.0442	6.5234	4.4573	5.0744	5.4788	5.1235	5.1625	5.1772	5.1401	5.5198	5.9373	5.7815	5.3169	5.6589	5.4816	5.1306	5.6802	5.6492	5.2842	5.6085	5.1224	5.8087	2.5577	3.2369	4.5861	2.8051	3.1447	7.3604	3.1413	5.4006
E2F4	7.8883	7.5254	7.3895	7.4484	7.8069	7.7924	7.5136	7.4361	7.7283	7.9367	7.488	7.8094	7.8961	7.8573	8.0325	7.9184	8.3978	7.8398	8.0931	8.5719	8.3124	7.5782	7.8067	7.5653	7.6493	7.8946	7.6816	8.0066	7.6904	7.9408	7.9023	7.5732	7.8516	7.7739	7.8299	7.8886	7.9204	7.628	7.7276	7.4796	7.937	6.6338	7.2224	7.5936	7.8115	7.581	8.3501	7.8608	7.6501
E2F6	7.8237	7.455	7.4638	7.5529	7.5577	7.6818	7.5113	7.4891	7.5956	7.6348	7.4307	7.6348	7.6165	7.653	7.6389	7.7547	7.6853	7.3488	7.4684	7.6533	7.5277	7.3387	7.4693	7.6323	7.443	7.6201	7.635	7.6581	7.6249	7.9097	7.6485	7.578	7.6529	7.4512	7.4017	7.6548	7.754	7.5793	7.5651	7.5002	8.3155	7.4643	7.1677	7.1194	7.7656	7.4836	7.6437	7.9074	7.6207
EBF1	5.4652	5.0121	5.6594	5.3763	5.7688	5.3336	5.1829	5.4102	5.7066	5.9015	5.4147	5.3361	5.5755	6.1874	5.8449	6.0184	3.9631	5.7226	5.5867	5.6475	5.9609	5.5356	5.5949	5.5529	5.313	5.4998	5.6156	5.924	5.784	6.0855	5.952	5.5841	5.7114	5.3297	5.0061	5.5139	5.7872	5.2426	5.3768	5.8225	5.5869	5.8298	5.24	5.4725	7.2039	5.3309	6.1436	6.4855	6.7791
EGR1	10.8262	11.1034	10.2019	10.7659	10.6875	11.031	10.8159	10.7566	10.6421	10.749	10.6918	10.9234	11.1143	10.7996	11.1271	11.0077	9.8955	11.2195	11.5116	12.1981	11.8072	10.8884	10.5328	10.9246	10.8181	11.2659	10.7761	11.1156	10.6858	10.9888	10.8556	10.6458	10.9214	10.4048	10.2951	10.8843	10.8212	10.276	10.314	9.8264	10.4498	11.0204	10.6113	10.5108	10.5933	10.8788	10.7821	12.0489	10.7063
ELF1	3.2907	3.5279	3.5762	4.1117	4.1789	4.0717	3.898	3.8139	3.7574	4.026	3.7512	3.6559	4.0582	3.9758	3.8104	3.954	2.7354	3.3917	3.7558	2.9872	5.2398	3.9312	3.9051	4.4625	3.6448	3.6922	3.7359	3.7893	3.786	3.4947	4.0419	3.5938	3.7731	3.9901	4.4986	4.3133	4.2113	3.482	3.9479	4.131	3.7698	2.1869	2.8892	3.9663	3.524	2.3589	3.9001	4.0754	3.8196
ELK1	3.7233	4.4934	3.6865	3.6503	4.8127	4.5213	4.1455	3.9391	4.1148	4.3231	4.0499	4.5575	4.9515	4.457	5.1314	4.7567	5.5475	4.4491	3.9437	3.6452	2.9602	4.0725	4.9204	4.0729	4.5746	4.3258	4.423	4.4587	4.3701	4.4831	4.2238	3.5769	4.3431	4.9938	4.4001	4.8115	4.4312	4.0569	4.7582	4.5037	4.8084	4.2803	3.6436	3.2655	3.6423	3.482	4.4338	1.7697	2.5943
ELK4	7.5167	6.952	7.4828	7.1404	7.3643	6.9824	7.2586	7.2734	7.4331	7.3644	7.276	7.4141	7.2812	7.675	7.7881	7.9273	7.8591	7.5996	7.2686	7.4261	7.8108	7.4348	7.5569	7.8258	7.6447	7.724	7.8122	7.6916	7.6863	7.5369	7.5734	7.673	7.5733	7.4437	7.3617	7.5861	7.7312	7.6327	7.2091	7.4942	7.5548	7.459	8.3257	7.7606	7.6086	7.8242	8.2961	8.0197	7.7259
EP300	6.6481	6.0078	6.2981	6.1343	6.6107	7.1297	6.344	6.2578	6.2929	6.6243	6.2196	6.5497	6.8043	6.6597	6.9217	6.9594	6.7988	6.5699	6.1745	6.7286	6.6366	6.6297	6.5182	7.0303	6.736	6.7886	6.7902	6.8918	6.7159	6.9008	6.6993	6.8341	6.7583	6.5643	6.5937	6.8355	6.8615	6.6548	6.6586	6.3841	6.103	6.3321	6.2809	6.3612	6.8138	6.1276	7.0163	6.8169	6.5998
EPAS1	10.6204	10.2388	10.2858	10.3213	10.8436	10.4349	10.3181	10.5365	10.3011	10.9537	10.5232	10.2611	10.6562	11.1646	10.9026	11.4083	7.8754	10.4676	9.9274	10.0143	10.4856	9.964	10.7161	10.483	10.3786	10.4641	10.4419	10.918	10.8403	10.9766	10.8839	10.3649	10.8351	10.3798	9.9732	10.5963	10.865	10.2096	10.348	10.6595	11.0091	9.3817	9.93	9.8183	9.8816	10.7946	10.51	10.8151	10.1772
ESR1	4.1738	4.0363	3.6175	4.6361	4.5468	4.427	4.2332	4.3086	4.5385	3.9799	3.961	3.3854	3.4311	4.4524	4.3208	4.3031	4.9356	4.389	4.5358	4.9136	5.3546	4.0572	4.1569	4.4219	4.3394	4.3919	4.416	4.5663	4.3039	4.454	4.2984	4.51	4.4245	4.2837	3.9171	4.1329	4.2056	4.1485	4.1011	4.1335	5.3231	5.1821	5.3468	5.4364	4.9894	4.3322	4.3136	6.0433	4.5443
ETS1	3.2474	3.9197	3.5498	3.4613	2.7905	3.1285	3.4062	3.6939	3.2808	3.8857	3.521	3.9926	3.5853	3.7785	3.8035	3.4626	2.1268	3.2892	3.874	2.5801	3.5816	1.7983	3.3654	3.7577	3.3346	3.5274	3.7503	3.3402	3.8278	3.8986	3.6626	3.546	3.8701	3.3515	3.2361	3.3436	3.7251	3.1558	3.5644	3.3695	3.4751	2.0344	3.3055	1.771	2.6266	2.8714	4.1965	3.2272	3.2125
EZH2	6.7065	5.1268	5.1981	5.3164	5.5179	5.6706	5.1004	5.4505	5.2193	5.6068	5.4402	5.0346	5.2852	5.4105	5.2437	5.8704	6.2254	4.9852	5.0688	5.1803	5.5785	5.1099	5.2465	5.0675	5.0874	5.3872	5.1729	5.2929	5.5494	5.3123	5.2507	5.0739	5.811	5.1113	5.2896	5.8448	6.178	5.1466	5.2728	5.0326	7.1979	5.6296	4.1421	4.6983	5.4247	5.2366	6.9684	5.8801	5.6947
FOS	9.0678	9.5987	8.8573	9.4075	9.9	9.8458	9.4356	8.9861	9.0654	9.4615	9.066	9.2176	9.5344	9.8601	9.1347	11.231	7.5614	9.252	8.7308	8.9394	10.0362	8.6247	9.6537	9.0147	8.8951	9.0738	8.9109	9.2916	8.8281	9.2536	9.2671	8.5648	9.2389	8.8774	9.2191	8.9479	9.3288	8.8978	8.8173	9.2173	8.5305	10.5786	9.1322	9.0256	9.9445	11.0284	9.428	11.3615	10.0489
FOSL1	4.6439	4.0499	3.3047	4.2175	3.6626	3.7224	4.048	4.0024	4.5249	4.3557	4.0539	3.6598	3.8854	4.031	4.0525	3.7001	4.8827	3.576	3.6038	4.0378	3.0912	3.5241	3.5027	3.8001	3.6742	4.0823	3.82	3.9837	4.0833	3.5258	3.6344	3.9486	4.289	4.0254	4.4733	4.1174	4.1901	3.9475	3.6282	3.9465	5.1259	2.8503	3.3461	4.3526	3.5149	3.6148	4.0973	2.2758	3.4469
FOSL2	7.7353	7.4706	7.5683	7.4606	7.5371	7.4473	7.5307	7.9401	8.0554	7.9601	7.9886	8.1625	7.8043	8.1998	8.6805	8.4332	10.0376	8.7994	10.101	9.926	10.1465	9.1129	8.1402	8.5225	8.3387	8.4594	8.3465	8.3707	8.3832	8.3793	8.1293	8.157	8.2586	7.8761	7.9816	8.1042	7.9963	7.7553	7.6995	7.4442	7.5998	9.0414	9.3293	8.9159	8.2102	9.02	8.054	9.7291	8.3996
FOXA1	3.5573	2.0013	2.3554	2.6815	2.3424	1.4078	2.0306	2.644	1.8597	2.3832	2.5267	2.1306	1.8318	1.7438	1.9215	1.698	2.0083	1.6585	1.624	2.2763	2.4143	1.6831	1.8762	2.1429	2.1514	2.3253	2.3283	1.8347	2.322	1.6733	1.8977	2.0248	2.9642	2.0446	2.1511	2.6787	2.4319	2.0066	1.8266	2.595	2.9943	1.4078	1.77	1.7941	1.7174	1.7121	2.187	1.8139	1.8616
FOXA2	7.3055	6.7641	7.5537	7.407	7.3356	7.3085	7.5795	7.4017	7.5683	7.6965	7.4714	7.3878	7.2341	7.753	7.871	7.5266	9.1934	6.5908	8.6507	8.8517	8.8563	7.5643	7.2158	7.9124	7.5111	7.6757	7.8527	7.8349	7.6016	7.5177	7.6541	7.9648	7.6976	7.2404	7.6066	7.6434	7.7507	7.6544	7.3516	7.0032	6.7351	7.2582	8.032	7.7296	8.1895	8.111	7.8742	7.5405	7.8141
FOXA3	4.3245	3.8807	3.7895	3.7512	3.6126	4.2837	3.5299	3.7985	3.9063	3.5516	3.7911	3.15	3.2914	3.8442	3.4938	2.9394	1.9024	1.8103	2.3778	3.4276	3.0554	2.2709	3.3869	3.4149	3.3084	3.5603	3.2166	3.9857	3.7032	3.1258	3.4339	3.4369	4.0047	3.1777	3.0626	3.3903	3.5756	3.4962	3.452	3.5581	4.1036	1.9268	1.7868	1.648	4.1029	1.9886	2.5104	2.5801	3.1321
FOXM1	5.1828	2.2358	2.3788	2.6507	1.8608	2.0217	2.104	3.2754	2.9425	3.5705	2.8775	2.2223	2.1355	2.1067	2.0698	2.1411	1.5559	1.586	1.591	1.6187	1.9265	1.4339	1.9405	2.2043	1.9064	2.0447	1.8905	2.3065	3.2102	2.6125	2.0171	2.2659	3.6866	1.879	2.6467	3.2728	3.5829	2.4374	2.3572	1.7349	5.6263	1.6388	1.8763	1.5476	1.6011	1.6101	1.8842	1.7203	1.8003
FOXP2	4.1979	4.2044	4.6173	4.4795	3.9422	4.6748	4.334	4.375	4.1137	4.3719	4.4935	4.9913	4.9248	4.535	4.8178	4.3748	1.9735	2.4298	2.1167	2.5042	3.9917	5.3677	4.3494	5.0826	5.0733	5.1631	5.2314	5.2269	4.8815	4.4303	4.8296	5.2694	4.7835	4.867	4.8755	5.294	5.0647	4.6575	5.131	3.6565	3.7021	2.0212	2.6138	1.8838	3.514	2.328	3.1096	3.2161	5.0052
GABPA	6.2201	6.08	5.9913	6.3638	6.3793	6.292	6.2118	6.1556	6.3077	6.355	6.3929	6.1685	6.5259	6.5194	6.4254	6.7755	7.1877	6.4406	6.114	6.0364	6.5079	6.3179	6.3161	6.7041	6.4449	6.5633	6.4036	6.7306	6.3814	6.5613	6.3505	6.3624	6.4619	6.3242	6.2559	6.5002	6.6702	6.3332	6.3622	6.1595	6.3469	6.576	6.1513	6.1973	7.1441	6.4331	7.2545	7.0916	6.6126
GATA1	2.6851	1.8215	2.2814	2.7231	2.5095	1.7875	2.4472	2.7049	2.267	2.3821	2.6202	1.9336	1.8926	2.5338	2.0484	1.9797	1.7405	1.9736	1.8321	1.5745	3.0497	1.8562	1.9955	2.4351	2.6145	2.1425	2.4557	2.7175	2.5321	2.2292	2.4732	2.3606	2.6941	2.51	1.5882	2.6034	2.4647	2.5447	2.7009	2.1101	2.529	1.5731	3.835	1.8828	2.2058	1.5412	2.6753	2.6748	2.1107
GATA2	3.7983	3.4125	2.8832	3.6976	1.9937	3.0707	3.4446	3.6404	2.0047	3.6407	3.524	3.1002	3.2993	3.0155	2.9909	2.7165	1.802	2.7761	1.9102	2.4756	4.6684	2.3463	2.7969	3.3511	3.1146	3.544	3.116	2.9383	3.3008	3.0553	2.9875	2.9708	3.4311	2.8524	3.9116	3.3476	3.4312	2.7772	2.9104	2.618	3.6993	1.8079	2.9853	2.1002	1.8098	1.8291	4.6552	1.9841	2.0076
GATA3	6.3318	1.8475	2.0859	2.9054	2.5773	2.9658	2.3183	3.8033	2.9295	4.2572	3.6656	1.5389	1.5532	1.8499	2.029	1.9573	1.8272	1.8656	1.7664	3.0025	2.8218	2.7244	1.9354	2.1735	2.6971	2.3823	2.45	2.0373	3.5982	1.4754	1.7702	2.2617	4.8077	2.059	1.724	4.3024	4.0122	1.5071	1.8408	2.3031	6.4947	1.7971	3.6765	2.3386	2.7985	1.5574	3.743	4.0727	3.0174
GTF2B	7.0336	7.1472	7.0315	7.2048	7.5801	7.1074	7.1823	7.2567	7.5365	7.4159	7.2248	7.1648	7.422	7.2747	7.5476	7.6386	7.4771	7.6745	7.4777	7.437	6.9705	7.2789	7.2833	7.6371	7.3342	7.4037	7.2093	7.397	7.3912	7.5492	7.4607	7.3581	7.4427	7.2574	7.1954	7.4471	7.4814	7.366	7.4664	7.288	7.0835	7.8434	7.1757	7.227	7.6201	7.325	7.7099	7.5261	7.4069
GTF2F1	9.5967	9.6094	9.6144	9.3976	9.7335	9.3414	9.4225	9.3906	9.6381	9.7448	9.4729	9.7822	9.7716	9.6633	9.7181	9.8066	9.754	9.4024	9.6702	10.1592	10.9326	9.4389	9.6051	9.6762	9.4578	9.5483	9.516	9.4606	9.592	9.8707	9.7379	9.6354	9.7094	9.5971	9.3489	9.7348	9.799	9.7375	9.7718	9.4826	9.8085	9.1712	9.6159	8.9759	9.2671	9.4122	10.211	9.5226	9.5986
GTF3C2	8.4737	8.2242	8.2535	8.2468	8.201	8.3242	8.2446	8.1198	8.3515	8.4258	8.1559	8.2454	8.2798	8.3779	8.5121	8.4523	8.6878	8.1028	7.9317	8.3339	8.6332	8.4021	8.2293	8.4603	8.3052	8.5728	8.4123	8.5293	8.3813	8.454	8.4068	8.4133	8.4292	8.2994	8.2085	8.442	8.5594	8.3466	8.3673	8.0737	8.8339	8.6101	7.9391	8.042	8.5754	8.3112	8.7894	8.5021	8.1449
HDAC1	8.4433	7.5485	7.6306	7.7953	8.2574	7.9517	7.9351	7.7021	7.6234	8.1157	7.7181	7.7786	7.9242	8.4234	8.0236	8.8421	9.7121	7.7418	7.6157	8.1875	8.5548	7.8362	8.1816	8.1954	7.5873	8.0138	7.8848	8.0458	8.0489	8.2554	8.0998	7.9353	8.1087	7.8205	7.7184	8.1528	8.4058	7.9728	7.8362	8.1234	8.7681	8.5219	8.0199	7.9731	9.2174	8.742	8.3507	8.9983	8.6677
HDAC2	9.7374	9.5091	9.3612	9.5285	9.7681	9.7052	9.5306	9.4772	9.5165	9.65	9.5551	9.5659	9.7295	9.804	9.7556	10.0369	10.2279	10.0655	10.1184	10.4536	10.5001	9.7883	9.8277	9.8245	9.6133	9.6999	9.7142	9.81	9.7169	9.8418	9.6976	9.5568	9.6837	9.5936	9.6574	9.7988	9.8366	9.6506	9.7107	9.4422	10.2121	9.9174	10.2895	9.9601	10.3909	10.312	10.6232	9.9316	10.0387
HDAC8	7.0196	6.6742	6.9601	6.7561	6.9344	6.3553	6.752	6.9219	6.7882	7.0679	6.8809	7.0857	7.0365	6.983	7.1676	7.3639	7.7409	6.8793	6.8904	7.4126	7.982	7.0073	6.8908	7.4461	7.1556	7.1764	7.1618	7.1095	7.1647	7.3222	7.116	7.1197	7.2985	7.0394	6.9764	7.2278	7.1951	7.3256	7.1561	7.0192	6.7864	6.6001	7.9628	7.0502	7.0912	7.1622	7.7751	7.3779	7.0288
HIF1A	7.576	7.5599	7.444	7.5962	7.8292	7.911	7.4386	7.5638	7.7021	7.8259	7.4782	7.5198	7.6987	7.9948	7.6727	7.9829	8.0257	7.5862	7.46	7.8579	8.0861	7.5368	7.7981	7.2744	7.3364	7.5129	7.4129	7.9261	7.5522	7.7344	7.7111	7.4148	7.8554	7.3525	7.3789	7.587	7.8004	7.518	7.6097	7.5531	7.5097	8.3584	7.7826	7.6883	8.022	7.8232	7.8015	7.8861	7.8514
HMGN3	9.0625	9.0977	9.1775	8.9505	9.3634	8.9811	9.1269	9.1871	8.9593	9.1353	9.1058	9.4298	9.0906	9.361	9.2684	9.7938	9.8758	8.7212	9.0945	9.5891	9.9157	9.0134	9.2703	9.2977	9.1769	9.193	9.2149	9.1528	9.2668	9.1599	9.1394	9.0768	9.2086	9.1546	9.2449	9.187	9.2857	9.1669	9.1897	9.3369	9.4106	9.4138	9.3963	9.1696	9.5682	9.442	9.6496	10.2627	9.3585
HNF4A	3.2065	3.4529	2.8877	3.3103	2.9143	3.4592	3.3885	3.6113	3.421	3.1445	2.9074	3.3875	2.9099	3.0127	3.1041	2.6863	2.4202	2.9676	3.4158	2.2588	3.4728	2.4583	2.8043	2.8388	3.1004	2.9134	3.3075	3.0004	3.3591	5.6562	3.2085	3.1446	3.2125	2.9927	2.7073	2.6991	3.2603	3.4268	3.4976	3.3883	3.6577	2.4566	2.2204	1.9691	2.5428	2.8735	4.1849	3.0921	2.669
HNF4G	2.3994	1.9028	2.4748	2.0338	1.8269	1.4078	2.175	2.1584	3.4072	2.031	2.1611	2.1412	1.6555	1.9088	1.9857	1.844	2.6036	3.2858	2.7721	1.9849	1.7638	3.2131	1.9117	2.1147	2.3819	1.9424	2.0262	1.8101	2.301	1.8496	2.2353	2.1107	1.8666	2.1898	1.9491	1.9076	1.9405	2.2273	2.0894	2.5425	2.1108	1.453	3.3213	3.7554	1.6966	2.0752	3.3332	2.6913	3.2304
HSF1	11.5008	11.2535	11.4278	11.277	11.6273	11.1728	11.2304	11.4418	11.5224	11.5541	11.4656	11.4317	11.4434	11.7769	11.786	11.9229	11.3323	11.3051	11.4347	11.8214	11.9086	11.2906	11.5785	11.6561	11.469	11.5284	11.4984	11.5695	11.6926	11.8272	11.6835	11.5345	11.6508	11.3088	11.1491	11.6131	11.6506	11.5263	11.4942	11.4237	12.0691	11.0496	11.3493	11.0915	11.638	11.4632	11.8688	11.8148	11.9321
IKZF1	2.7989	2.4894	2.3448	1.67	3.0064	1.4306	2.6483	2.0953	2.6409	2.8447	2.3423	2.2397	1.9333	2.2473	2.5383	2.8945	2.3903	3.418	3.188	2.7408	3.2813	2.5776	2.878	1.9648	2.2761	1.8214	1.7507	2.0351	2.1625	2.0154	2.1803	2.2078	2.4397	2.9679	1.9465	2.1003	2.3002	2.4947	2.0397	2.8948	2.4423	3.8113	3.4199	3.9145	2.7328	2.374	3.8963	4.2209	3.6566
IRF1	2.5607	2.9163	2.9998	3.0727	2.7929	3.1086	2.9545	2.9139	3.1293	2.885	2.9588	3.0518	2.7653	3.0399	3.1439	2.6157	5.08	2.1768	3.3327	2.4813	4.9362	2.5008	2.4243	3.5781	3.1232	3.4122	2.957	3.4579	3.0106	3.1522	2.9509	2.9782	2.9206	2.8857	3.4637	2.9918	2.797	2.5904	2.8203	1.9447	2.696	4.3554	2.789	2.4695	2.2969	3.0089	2.944	3.2903	2.7783
IRF3	7.1737	6.7921	6.9968	6.7249	6.8482	6.5212	6.8556	6.859	6.9138	6.9991	6.7962	6.9412	7.0405	6.8147	6.8495	6.889	5.8541	5.9951	5.7429	5.8741	7.2173	6.1174	6.7313	7.1765	6.7636	7.0837	6.896	6.6894	6.9785	7.1161	7.0261	7.0391	6.9353	6.9783	6.9034	7.0058	7.2538	7.3197	7.0212	6.928	7.0085	6.6162	6.2564	6.157	6.3293	6.1967	7.096	6.8933	6.8346
IRF4	2.2359	1.5107	2.0382	1.6425	4.0204	2.2562	2.0461	2.3656	2.3591	2.3517	2.027	2.6005	1.6446	1.9126	2.2465	2.5709	2.7097	2.9301	2.8047	1.7595	2.1223	2.6578	1.7851	1.9788	1.8209	2.0647	2.153	1.9837	2.0904	2.3911	1.9399	2.1908	1.9329	2.5228	1.6159	2.0586	2.001	1.9458	2.0131	2.3414	3.1785	1.8239	1.9555	2.5208	1.7019	1.8335	2.8951	3.4719	2.7342
ITGB3BP	8.3185	8.1798	8.8679	8.368	8.6688	8.0914	8.107	8.5423	8.6881	8.55	8.482	8.2589	8.429	8.8496	8.6986	8.9641	8.1685	8.2604	7.9336	7.9165	8.8133	8.0016	8.5974	8.6379	8.6859	8.5456	8.6048	8.7253	8.7485	8.8232	8.8189	8.6189	8.7986	8.2987	8.3057	8.568	8.7604	8.6274	8.5306	8.7842	9.0998	8.0426	7.9053	7.8526	8.441	8.274	8.6756	8.5403	8.4581
JUN	12.728	12.894	12.6013	12.6555	12.913	12.6414	12.8013	12.6627	12.1349	12.5846	12.6775	12.8644	12.9685	13.1365	12.8988	13.6898	14.6137	12.6593	12.3877	13.7378	14.5441	12.6274	13.041	12.747	12.7125	12.5087	12.842	12.9168	12.7673	12.821	12.5724	12.3967	12.7303	12.6334	12.8559	12.9462	13.0109	12.8194	12.7339	12.6467	12.2259	13.6827	13.5995	12.6335	12.6066	13.2594	13.8298	14.0463	13.1973
JUNB	10.8754	10.9013	10.5465	10.7933	11.0276	11.2284	10.7811	10.628	10.573	10.9579	10.6219	10.8329	11.0366	11.1734	10.8618	11.9969	10.2238	11.2141	11.1789	11.7298	12.7283	10.7732	11.0331	10.5678	10.5356	10.6794	10.6155	11.0928	10.5862	10.9614	10.7954	10.2526	10.8614	10.5329	10.4783	10.6921	10.7629	10.324	10.478	10.5514	8.3689	11.8719	11.3563	11.4441	11.8457	12.3014	11.5153	13.2007	11.8785
JUND	12.7352	12.3055	12.1659	12.4316	12.6149	12.5618	12.3611	12.4236	12.2784	12.5165	12.4698	12.4997	12.6944	12.7931	12.811	13.0185	13.1915	12.7374	12.9532	13.2333	13.909	12.903	12.8631	12.606	12.6494	12.5876	12.688	12.9152	12.6913	12.7728	12.4974	12.2457	12.6089	12.4528	12.6007	12.8139	12.7116	12.2879	12.5507	12.3131	10.5463	12.7709	13.7683	13.2725	13.1889	13.2175	13.9382	13.8222	13.429
KDM5B	7.7688	7.8582	7.5631	7.6366	7.7752	7.7964	7.6914	7.5913	7.5381	7.5178	7.5173	7.7574	7.8441	7.7432	7.7924	7.9972	8.8057	7.7795	7.6942	7.9647	8.1971	7.8454	7.7626	7.6354	7.687	7.7479	7.6422	7.7641	7.6478	7.8631	7.5941	7.5678	7.6819	7.7557	7.8119	7.802	7.8505	7.8101	7.7463	7.5077	8.0028	7.8896	6.8135	7.6993	8.3073	8.1424	8.3169	8.0159	7.6686
LIN54	5.44	5.4166	5.7263	5.4876	5.4841	5.4372	5.4843	5.3907	5.4681	5.6904	5.3732	5.4662	5.7784	5.6244	5.8603	5.8324	6.4991	6.055	5.6299	6.0485	5.4395	5.6274	5.4268	5.9181	5.5868	5.8701	5.8124	5.5897	5.7427	6.0131	5.5656	5.8905	5.8433	5.6114	5.7547	5.7696	5.8995	5.8894	5.6505	5.4765	5.6446	5.9863	5.2766	5.4968	5.3679	5.8144	5.9256	5.7854	5.7867
LIN9	6.3081	6.286	6.2436	6.1933	6.2397	6.4618	6.1692	6.271	6.4089	6.3622	6.1689	6.0968	6.4976	6.4422	6.5787	6.5858	6.9851	5.6977	5.7575	5.7119	5.9106	6.1856	6.0738	6.5697	6.3229	6.6467	6.4413	6.7679	6.5702	6.6189	6.5149	6.3446	6.6253	6.3279	6.1408	6.536	6.5911	6.3589	6.5242	6.1031	6.2245	6.3363	5.9332	5.8178	6.2094	6.2397	6.7	6.0189	5.8685
MAFF	5.9395	5.7212	5.6139	5.875	5.95	5.8469	5.8341	5.8327	5.4702	6.1365	5.9792	6.1112	6.0349	6.394	6.0912	6.6964	4.9233	5.8258	6.0684	6.3849	6.9695	5.9783	5.8829	5.8286	5.7191	5.8013	5.8109	5.8448	5.9664	6.1598	6.0332	5.8114	5.9206	5.6604	5.6364	5.9239	6.1877	5.9431	5.7863	5.4817	5.3576	6.9252	6.6848	6.1523	5.9942	6.5307	6.5801	7.2369	6.8907
MAFK	8.2013	8.2998	8.2969	7.9804	8.4592	8.1429	8.3658	7.9392	8.0868	8.3044	8.0793	8.4463	8.4566	8.7839	8.6488	9.0521	7.6112	7.9652	7.7692	7.5808	8.083	8.4745	8.5157	8.1061	8.2433	8.2327	8.445	8.5816	8.2465	8.6299	8.4271	8.3089	8.4378	8.5664	8.0974	8.5794	8.7333	8.2763	8.2508	8.0216	7.7201	7.714	8.444	8.2725	7.8993	8.0319	8.8925	8.088	8.3072
MAX	10.2225	10.0433	10.443	10.0455	10.1745	10.0149	10.1294	10.0943	10.289	10.4081	10.0712	10.1394	10.229	10.5001	10.5959	10.5017	10.2091	10.214	10.4422	10.8295	10.5426	10.4252	10.2096	10.3666	10.3288	10.4562	10.345	10.457	10.43	10.5281	10.4617	10.4464	10.4511	10.2482	10.2193	10.3585	10.5553	10.386	10.2159	10.077	10.3537	10.1558	10.0814	9.9475	10.49	10.5031	10.7867	10.4132	10.6537
MAZ	6.7152	6.5562	6.473	6.2847	6.6956	6.2683	6.6519	6.5614	6.4059	6.4422	6.7328	6.7086	6.5962	6.8466	6.8929	7.1727	7.231	6.6511	7.2671	7.8225	8.6449	6.4453	7.0204	6.6151	6.7517	6.6518	6.7947	6.6646	6.8346	6.8821	6.5475	6.6883	6.6569	6.7921	6.5268	6.8211	6.7393	6.7966	6.5521	6.4349	6.774	6.6563	7.3079	6.1104	6.4798	6.76	7.5388	6.6532	7.1516
MBD4	8.0206	8.0364	7.9312	8.0238	8.1913	8.2324	8.0155	7.9081	8.0539	8.0852	7.9277	7.7586	8.2546	8.1438	7.9321	8.2431	8.1296	8.501	8.0151	8.2846	7.6074	8.0224	8.2361	8.1159	7.9308	7.9291	7.9699	8.1402	7.9739	8.1947	8.1466	7.9475	8.1281	8.0335	7.8892	8.15	8.2977	8.118	8.1988	7.9353	7.9266	8.1295	8.0781	7.9513	8.4104	8.0727	8.6703	7.6026	7.7332
MEF2A	8.8944	8.6729	8.6247	8.6325	8.684	8.7513	8.7737	8.7839	8.7933	8.827	8.8301	9.1042	9.079	8.9191	9.4497	8.6838	9.5644	8.5411	9.406	9.7819	10.1429	8.3962	8.8497	9.3733	9.2519	9.6528	9.2955	9.3995	9.1359	9.1251	8.9768	8.9135	9.1	8.9404	9.328	9.1616	9.1694	8.8672	8.9304	8.3871	8.335	8.2725	8.9432	8.9629	9.1988	8.466	9.5194	8.8829	8.503
MEF2C	10.7866	11.1542	10.6265	10.9208	10.9268	11.0465	10.8952	10.76	10.7876	10.5679	10.792	10.5984	11.0298	10.6435	10.915	10.4549	8.7875	7.4737	6.9514	7.1159	7.2068	9.6009	10.883	10.8754	10.8096	10.9711	10.6607	10.8235	10.7934	10.9195	10.874	10.6486	10.7879	10.7627	10.8735	10.7387	10.8005	10.7371	10.9852	10.6427	11.2549	8.123	8.5565	9.7679	8.3107	9.5786	11.0156	7.6355	8.0017
MTA3	6.9782	6.8433	7.1327	6.6845	7.0882	6.6388	6.8165	6.9167	6.7524	6.9637	7.0356	6.6777	7.1709	7.2683	7.3723	7.2437	8.2455	7.7012	7.6049	8.0682	8.8241	7.2774	7.2788	7.0422	7.3024	6.9214	7.2477	7.3861	7.1696	7.255	6.9679	7.0314	7.1582	6.8766	7.0591	7.3358	7.2814	7.0462	6.9745	6.8495	6.3747	6.9953	7.9456	7.4485	7.2442	7.3543	8.404	7.278	7.0325
MXI1	9.4454	8.5966	9.3377	9.0951	9.5006	8.9938	9.1471	9.1222	9.2283	9.5164	9.0122	9.4322	9.3018	9.6006	9.4534	9.6903	7.866	8.4209	7.6056	7.7235	7.6839	8.7388	9.0805	9.8628	9.3778	9.4442	9.5544	9.5272	9.5003	9.6504	9.6793	9.7273	9.4942	9.39	9.0731	9.6442	9.6964	9.6633	9.3896	9.5892	9.7472	8.1601	8.4485	8.5678	9.1938	9.1742	9.2797	9.016	9.0494
MYBL2	4.6814	4.6051	3.9841	5.3644	4.446	4.7964	4.8397	5.0486	5.0923	4.5356	4.8377	4.6437	4.0987	4.6728	4.5988	4.2697	4.7865	4.2582	4.4152	5.3325	5.2727	4.3422	4.43	4.7635	4.7518	4.6314	4.8198	5.0236	4.5958	4.6175	4.7586	4.6752	4.6304	4.5873	4.1328	4.458	4.5076	4.5067	4.6855	4.8714	4.8314	4.0055	4.6284	4.3506	4.3365	4.1947	4.9208	5.0751	4.6807
MYC	7.4018	4.8504	4.3426	4.8952	5.0996	5.2325	4.5777	5.2842	5.2734	5.7118	5.1864	4.8826	5.3289	4.7791	4.9835	5.027	2.3145	2.3545	2.6424	2.795	3.5167	4.2667	4.3919	5.0741	4.6715	4.8942	4.6058	4.9375	5.8011	5.1019	5.2751	4.7629	5.9849	4.5177	4.8988	5.7277	5.9381	4.6257	5.1234	4.3693	8.2725	5.3546	3.3955	2.1759	6.9421	4.3149	4.4408	3.5644	4.0615
NANOG	5.9309	5.2592	4.895	5.218	5.8935	5.5907	5.2752	5.1034	5.0332	5.5271	4.9693	5.0653	5.7227	5.8916	5.6611	6.1951	7.478	5.1688	4.8745	5.165	5.8727	5.2682	5.4514	5.5813	5.2466	5.3467	5.2784	5.589	5.5166	5.6549	5.6009	5.3836	5.7323	5.2622	5.2647	5.8374	6.1228	5.5893	5.5019	5.1446	5.6958	5.7438	5.295	4.7749	6.4965	5.2522	6.4625	7.4498	8.0885
NFATC1	6.0371	5.7437	5.7655	6.1998	6.266	6.6217	6.1318	5.9443	5.8797	6.056	5.976	5.6779	6.2388	6.5526	5.853	6.9423	5.2359	6.1366	5.6014	5.8392	6.6268	6.1059	6.3998	5.5586	5.6631	5.6296	5.8641	5.9351	5.868	6.271	5.9461	5.6624	6.0126	5.6598	6.0825	5.9633	6.2578	5.9891	5.6919	5.9047	5.25	6.8695	6.5674	7.0488	7.1836	6.8309	6.2942	7.9884	7.0407
NFE2	6.3803	3.4355	3.3738	3.6116	3.6523	3.7812	2.8976	3.9429	2.7403	4.4979	3.9982	3.1278	3.5056	3.4086	2.5938	3.477	1.7636	2.5705	1.6833	1.8491	2.8182	1.9136	2.9673	2.1508	2.594	2.4587	2.9117	2.8338	4.3794	3.0002	2.67	2.7844	4.8666	2.9533	1.5339	4.5764	4.9968	2.2761	2.9318	2.7955	6.2345	2.1126	2.0449	2.4683	2.448	2.0637	2.4224	2.4777	2.1268
NFIC	6.4807	6.1281	6.7126	6.3519	6.1515	5.8183	6.0367	6.6703	6.8467	7.2141	6.6303	6.5513	6.755	6.5749	6.8827	6.3888	6.515	5.428	5.6674	6.0572	7.954	5.1734	6.1072	7.2689	6.5204	7.0013	6.524	6.6253	6.9326	7.2333	7.178	7.0439	6.9714	6.4448	6.3045	6.673	6.8808	6.8908	6.8708	6.1541	6.962	4.8405	5.7496	4.9571	5.2377	5.4112	6.8463	6.0042	6.144
NFYA	6.8147	7.013	7.0133	6.9608	6.9778	7.2101	6.9519	6.9288	6.932	7.0763	6.9318	6.9403	7.1987	7.2008	7.1991	7.1554	7.2239	6.8188	6.616	7.2022	8.3671	6.936	7.0914	7.0723	6.9904	7.104	7.0308	7.1537	7.1015	7.2087	7.318	6.9868	7.1504	7.086	7.1114	7.2015	7.3431	7.1268	7.1924	6.8998	7.1214	6.6854	6.9445	6.4273	7.2704	7.0023	7.6964	6.872	7.0553
NFYB	7.9899	8.1471	8.4197	8.316	8.3576	8.2831	8.2732	8.2516	8.2637	8.3796	8.24	8.1695	8.3307	8.5003	8.444	8.8093	7.9825	8.4668	8.7401	9.1379	9.6864	8.2443	8.3963	8.3941	8.3696	8.3709	8.5057	8.5608	8.4259	8.2838	8.4559	8.3366	8.4946	8.197	8.2317	8.3595	8.5975	8.3582	8.332	8.1759	8.3643	8.6013	8.9179	8.221	8.4191	8.5702	9.0672	8.7623	8.5213
NR2C2	7.8011	7.7644	8.0262	7.5834	7.8693	7.2962	7.7924	7.8314	7.8322	7.8806	7.8937	8.2243	8.0019	8.1165	8.2993	8.5683	8.7491	8.4674	8.596	9.1943	9.5703	8.4408	8.0735	8.2875	8.1533	8.238	8.2134	8.0464	8.1742	8.1923	8.042	8.1775	8.0128	8.0518	7.8984	8.1832	8.1713	8.2936	7.9892	7.8964	8.3514	8.6682	9.2852	8.7586	8.7998	9.0433	8.768	8.8382	8.5368
NR2F2	8.2446	7.8424	8.0743	7.732	8.0001	7.9082	7.7087	7.7715	7.6585	8.0326	7.7818	8.2705	8.1403	8.5269	8.3538	8.8378	7.5094	8.8221	7.6328	8.2708	8.1559	8.492	9.4037	7.6693	8.3791	8.2361	8.6501	8.4195	8.2927	8.5091	8.0219	7.4796	8.1128	9.0764	7.8341	8.784	8.7455	8.7887	8.3661	9.2988	7.9354	10.8739	10.8336	11.0219	10.2556	10.7382	10.7638	7.7148	8.9804
NR3C1	10.9934	10.5913	10.7023	10.7743	10.5219	10.459	10.6632	10.9829	10.7535	10.8715	10.977	10.7401	10.8667	10.8568	11.1835	10.8766	10.7176	10.102	9.3248	10.3058	11.0915	10.547	10.6623	11.2663	11.0879	11.2585	10.999	11.04	11.021	10.9586	10.992	10.9264	10.9563	10.7744	11.0615	10.9928	11.0737	10.7353	10.8114	10.4624	10.8505	9.774	10.8767	10.8603	11.1145	10.577	11.2686	11.3013	10.8169
NRF1	3.2186	3.1749	3.4007	3.0134	2.9572	3.4461	3.3613	3.1584	3.5975	3.871	3.223	3.556	3.6214	3.5465	3.7908	3.5335	3.7729	3.5028	3.166	2.8047	3.3247	2.4526	3.4258	3.925	3.1002	3.7078	3.5381	3.9682	3.4923	3.9521	3.7278	3.9551	3.611	3.5891	3.8826	3.8754	3.8313	3.7449	3.8131	3.1014	3.6029	2.9123	4.2858	2.2439	3.4154	2.8815	3.3022	3.3027	3.5446
PAX5	4.6382	4.584	4.209	5.0478	4.9612	4.5833	4.8576	4.7003	5.0068	4.8797	4.7284	4.8338	4.9199	4.978	5.2803	4.3582	6.4221	4.4234	4.8343	5.2644	5.6877	4.676	4.7347	5.0814	4.8142	4.8928	5.1165	5.2152	4.8335	4.9656	4.8685	5.1518	5.0601	4.7914	4.712	4.8452	5.1561	5.0901	4.9546	4.5159	4.2509	5.2808	4.1901	5.3901	4.7564	4.5417	5.7154	5.8608	4.7509
PBX3	5.4519	5.0835	5.0833	5.5123	5.7593	5.5351	5.2657	5.2642	5.9434	5.8829	5.1743	5.2544	5.7237	5.5312	5.4666	6.1464	3.9617	5.1231	5.44	5.8546	5.6897	5.8785	5.4431	5.7014	5.2802	5.4937	5.3664	5.4917	5.4701	5.6035	5.7556	5.5523	5.511	5.1675	5.6133	5.4082	5.6109	5.2963	5.5228	5.2619	5.7841	5.4735	5.737	5.9547	7.9225	6.2164	6.6116	6.5479	7.905
PHF8	7.8467	7.5184	7.5115	7.7945	7.7446	8.0186	7.6979	7.5462	7.614	7.7869	7.53	7.4948	7.8938	7.9489	7.9453	8.1719	7.3341	7.135	7.1612	7.5978	7.8074	7.5517	7.8211	7.916	7.6439	7.9264	7.8284	8.0754	7.7973	7.9893	7.9182	7.613	7.8688	7.5912	7.8862	7.8965	8.1278	7.6404	7.8142	7.4211	7.6377	7.2867	7.4638	7.612	8.3911	7.7423	8.3551	8.4607	8.1739
PML	8.4193	8.2171	8.3922	8.2996	8.4488	8.461	8.3616	8.3131	8.2061	8.3733	8.3155	8.221	8.3722	8.5592	8.3384	8.6241	7.9648	8.0619	8.2382	8.8402	9.5456	8.2617	8.4037	8.1958	8.1922	8.2476	8.3286	8.4047	8.3449	8.5589	8.3642	8.136	8.3952	8.1595	8.2307	8.5215	8.6024	8.3735	8.2743	8.2692	8.3994	8.6956	8.5939	8.4442	8.8611	8.6842	8.8831	9.1863	9.0248
POLR3A	7.6609	6.8496	7.3561	6.8694	7.1828	6.7567	7.005	7.4095	7.0623	7.4572	7.5078	7.6193	7.6249	7.311	7.7769	7.4506	8.2668	7.8586	8.0782	8.6646	8.4833	7.8315	7.3563	8.0717	7.9714	7.7635	7.728	7.5833	7.8194	8.0103	7.6386	7.7228	7.6609	7.773	7.6334	8.0168	7.8684	7.9104	7.616	7.2489	7.7067	7.3549	8.149	8.3217	7.841	7.511	8.6752	7.4236	7.5408
POU2F1	8.5629	8.0758	8.1585	8.1827	8.6812	8.6683	8.2533	8.2218	8.1598	8.4035	8.1558	8.2777	8.5845	8.8576	8.6822	8.9896	9.3055	8.1711	8.2663	9.2922	9.782	8.5653	8.757	8.2363	8.4418	8.3746	8.4646	8.7868	8.5074	8.7193	8.4356	8.2124	8.5753	8.2991	8.2733	8.692	8.7629	8.4471	8.3895	8.3746	7.8747	8.9035	9.0693	8.9647	9.0772	8.6944	9.2941	9.8726	9.088
POU5F1	8.288	7.081	6.666	6.879	7.0546	7.1623	6.9427	7.4111	6.8696	7.326	7.2431	7.0732	7.4429	7.1812	7.2749	7.5133	9.1672	6.952	7.8406	8.5682	8.9778	7.3771	7.3093	7.2198	6.9154	7.1302	7.0985	7.2066	7.5765	7.1052	7.0379	6.7637	7.5753	7.0516	7.0825	7.8444	7.7881	6.934	7.1161	6.6971	8.3565	6.9535	7.7614	7.6819	8.0771	7.5627	8.5317	8.4423	8.1537
PPARGC1A	7.2817	7.1828	7.2161	7.5413	7.406	7.6164	6.9747	7.5833	7.9657	8.0636	7.5931	6.969	7.6084	7.6649	7.6562	7.5642	6.342	6.0824	5.8492	4.7493	5.6448	7.0736	7.2323	7.7701	7.4798	7.7214	7.246	7.5575	7.5568	8.0562	8.1634	7.3832	7.9157	6.9405	7.4111	7.2395	7.456	7.1583	7.5873	7.1864	7.9626	7.4631	5.7715	6.7049	7.0433	6.8611	7.2516	6.9094	6.9072
PRDM1	5.9092	5.8843	6.3991	5.7859	6.1366	5.4869	5.8728	5.9479	5.678	5.8813	6.0261	5.9554	5.7663	6.2941	5.7589	6.5744	5.0759	5.2222	5.7957	6.6004	7.2224	6.3098	6.006	6.025	5.823	5.7905	5.9514	5.6732	5.8403	5.7179	5.9857	5.8814	6.0224	5.7521	5.5561	5.6563	5.6703	5.9558	5.5814	6.4795	5.0174	6.4967	6.6075	6.736	6.6159	5.9857	6.7886	7.6455	6.9552
RAD21	10.6956	10.4424	10.5072	10.5367	10.9971	10.536	10.468	10.4736	10.5992	10.6063	10.4351	10.4979	10.8093	10.9749	10.7146	11.2054	9.6229	10.2038	10.1852	10.6557	9.9811	10.379	10.8747	10.5785	10.4929	10.6057	10.5481	10.8174	10.6201	10.8011	10.7695	10.5314	10.7194	10.519	10.4308	10.6788	10.8586	10.6985	10.6768	10.7309	10.7282	10.1552	10.02	10.1026	10.9844	10.5266	10.907	10.6338	10.4131
RARA	7.1725	7.4564	6.956	7.2536	7.2599	7.3675	7.1753	7.3028	7.0926	7.1615	7.3706	6.7822	7.3974	7.3032	7.3573	7.3768	8.0983	8.3124	8.5481	8.2776	8.8154	7.4023	7.3885	7.2323	7.0864	7.1544	7.1376	7.3992	7.2111	7.322	7.2417	6.9949	7.6531	7.0338	7.1931	7.3787	7.4018	6.8119	7.2847	6.8503	6.8778	6.7968	7.1194	7.8575	7.8455	7.8792	7.8612	7.8652	7.6689
RARG	5.5722	4.9345	5.0373	5.0752	5.5714	5.3578	4.9741	5.1111	4.6854	5.1039	5.0868	5.225	5.3118	5.4817	5.2669	5.5213	5.6528	4.6195	5.3728	5.1959	6.785	4.7563	5.2453	5.3648	4.9683	5.234	4.833	5.5345	5.3331	5.5612	5.4075	4.9493	5.2847	4.9558	5.035	5.2843	5.242	5.1926	5.1703	4.9724	5.2808	6.5593	4.9617	4.5132	4.7256	4.0055	5.5097	5.6784	5.575
RBBP5	5.4943	5.0161	5.3649	5.2574	4.8994	5.1798	5.2463	5.4155	5.315	5.3315	5.566	5.3308	5.2397	5.3307	5.8928	4.6284	6.9231	6.1372	6.3546	6.5378	5.937	5.8869	5.2274	5.8191	5.7733	5.7934	5.9314	5.784	5.7991	5.7428	5.3531	5.8103	5.6212	5.4748	5.5429	5.7025	5.4976	5.5771	5.5087	5.1133	5.2199	5.5714	5.722	5.698	5.7714	5.6151	6.6063	5.0449	5.6829
RBL2	6.6624	6.4271	6.3259	6.6985	6.7213	6.9819	6.6753	6.5551	6.6274	6.8134	6.5952	6.6681	6.84	6.931	6.9391	7.1781	7.4266	6.531	6.5557	6.7833	6.9627	6.5964	6.8469	6.9174	6.6673	6.9008	6.817	7.0825	6.7531	6.745	6.8402	6.7036	6.7455	6.7039	7.0155	6.9016	7.054	6.5918	6.7675	6.3519	6.1657	6.7509	6.9315	6.2854	7.1057	6.8798	7.3612	7.0955	6.9957
RCOR1	6.5965	6.5103	5.9976	6.2881	6.3525	6.7721	6.3613	6.3104	6.2884	6.5302	6.299	6.0298	6.6411	6.4421	6.3787	6.7578	8.0887	6.8286	6.2559	6.3275	7.247	5.9725	6.4186	6.4167	6.2913	6.4281	6.3514	6.4397	6.4227	6.5787	6.3593	6.0213	6.454	6.292	6.5576	6.4198	6.6394	6.3805	6.5731	6.1451	5.9414	6.331	5.8053	6.1825	6.5913	6.6575	7.9249	6.6364	6.1042
RELA	6.5028	5.8294	5.677	5.6569	6.3611	6.1211	5.9276	5.8183	6.0785	6.3079	5.7992	6.1013	6.445	6.5057	6.1692	6.7825	5.9628	5.6304	5.5538	5.1436	6.8767	5.77	6.2925	6.3085	5.9124	6.2784	6.0892	6.1977	6.2151	6.5514	6.4036	6.196	6.2873	6.1418	5.9872	6.429	6.4495	6.0123	6.2116	5.7816	6.8881	7.2734	4.0802	4.7585	5.3941	5.6618	6.3446	6.5917	6.1798
REST	6.9314	5.8795	6.5957	6.4522	6.9974	6.4548	6.4505	6.5128	6.4015	6.789	6.3772	6.5321	6.6276	7.1532	6.4341	7.45	3.8091	6.3035	5.5554	5.4189	6.2509	6.0755	6.8731	6.6571	6.313	6.2325	6.5835	6.6646	6.6364	6.8788	6.8526	6.5181	6.8221	6.468	6.2005	6.8271	7.0583	6.6361	6.3807	6.9234	7.1938	6.2392	5.994	6.2309	6.6928	7.1392	7.0606	7.3686	6.8208
RFX5	6.9928	6.8312	7.0738	6.8946	7.0486	6.7293	6.5343	6.9423	7.5012	7.5094	6.8627	6.962	7.0416	7.3105	7.3725	7.2903	6.035	6.3169	6.7477	6.6078	6.5663	6.701	7.0396	7.1824	6.9872	7.4265	6.8592	7.2066	7.1402	7.5199	7.5954	7.0687	7.4863	6.7754	7.1623	6.9887	7.1947	6.8303	7.1297	6.972	7.0505	6.2783	5.9387	6.2078	6.5339	6.4706	7.2822	6.3343	7.1038
RUNX1	3.0328	2.5005	3.1691	2.8859	3.2559	2.6764	3.3436	2.6009	2.5932	2.95	2.9798	3.1616	2.6261	2.9494	2.2023	3.731	2.4062	3.0858	3.7045	3.8576	4.2632	2.8237	3.4563	2.4787	3.29	2.8009	2.9847	3.0821	2.7919	2.7336	2.6853	2.486	2.8434	2.9516	2.6367	2.6816	3.1166	3.0821	2.4251	3.1675	3.456	2.5124	4.11	1.7809	2.3349	5.3494	3.0231	4.2997	3.3842
RUNX2	4.2681	4.4926	4.5698	4.5718	4.5385	4.6472	4.5683	4.8711	4.9085	4.7548	4.8642	4.5198	4.4697	4.8529	4.9069	4.5234	3.0211	5.4049	4.9164	4.9507	5.4901	6.611	4.8521	5.0444	4.9357	5.2809	5.0331	4.7309	4.7773	4.8223	4.7915	4.6618	4.8261	4.7103	4.772	4.5581	4.5874	4.5008	4.4264	4.8638	4.7535	4.4318	4.8729	5.5421	5.7607	4.7884	5.2362	6.2058	5.5189
RUNX3	1.5494	2.2321	1.9176	2.3789	1.4078	2.8928	1.9501	2.5414	2.3009	2.0377	2.6134	1.5895	2.4368	2.3785	1.8991	1.6183	1.7289	2.348	1.9516	2.1125	2.3553	1.5353	2.0534	2.1682	2.6368	2.003	2.1285	2.4684	2.1727	2.2561	2.2817	2.5308	1.6286	2.1581	1.8182	2.2288	2.0567	2.1043	2.0694	2.6538	2.3668	1.7676	1.8438	2.9155	1.7065	1.7447	2.587	2.3349	2.912
RXRA	9.9152	9.4692	9.6562	9.4863	9.9449	9.3912	9.4938	9.7536	9.6381	10.0942	9.7699	9.6839	9.8698	10.1724	10.1954	10.3863	9.0481	9.9465	9.5441	10.4732	10.7282	9.7443	10.0705	9.9474	9.8474	9.7497	9.7237	9.949	10.0646	10.3949	10.1405	9.8962	10.1166	9.6986	9.3285	10.0297	10.1747	9.9528	9.9217	9.9396	9.8595	9.6073	10.1946	10.0147	10.1392	10.2078	10.2431	9.9735	10.2627
SAP30	8.4411	8.2068	8.1741	8.2641	8.5135	8.4811	8.0584	8.1619	8.3387	8.6263	8.1196	8.0565	8.4151	8.5893	8.1867	8.8312	6.7225	7.3015	6.8621	7.5077	7.459	7.4333	8.361	8.0876	7.9835	8.0913	7.9478	8.2618	8.2068	8.5892	8.5392	8.0542	8.4598	8.0336	8.0061	8.1878	8.4949	8.1369	8.3109	8.4047	8.4937	7.5493	7.1545	6.9755	7.5397	7.8156	8.1876	7.4823	7.3383
SETDB1	9.3085	8.8651	8.9007	8.9881	9.1022	9.1322	8.9394	8.9286	8.9696	9.0902	8.881	9.088	9.2597	9.2764	9.3834	9.4911	9.4607	8.6449	8.8103	9.3848	9.3681	9.1045	9.076	9.3505	9.1226	9.3792	9.1294	9.4235	9.1776	9.4159	9.3459	9.0377	9.2535	9.0256	9.0986	9.3244	9.4192	9.1623	9.1274	8.8202	9.2917	8.5859	8.6462	8.5623	9.2539	9.0105	9.511	9.6124	9.2664
SIN3A	7.2916	7.0564	6.6717	6.9423	7.2827	7.123	6.987	6.9497	6.7584	7.0617	6.9379	7.1073	7.2942	7.2476	7.3171	7.3377	7.1861	7.1942	7.1443	7.5394	7.3319	7.3925	7.2476	7.2702	7.1572	7.2368	7.1845	7.3929	7.3034	7.3452	7.1884	7.1291	7.2144	7.2334	7.089	7.3262	7.4283	7.2827	7.2024	6.9632	7.167	7.714	7.6648	7.418	7.9234	7.3982	8.3783	7.5194	7.6616
SIRT6	2.2885	3.0628	2.774	2.4588	3.0904	2.9603	2.1927	2.6634	3.1452	3.1529	2.6678	3.1753	2.8929	2.5924	2.3655	2.7526	1.9248	2.1829	3.1627	2.5733	2.5629	2.2144	2.4572	2.1411	2.3794	3.1821	2.2434	2.8463	2.5419	2.4041	2.9795	2.6142	3.1027	2.7949	3.0706	2.5978	3.1418	2.8509	2.9885	2.8126	2.9582	2.4758	2.1935	1.7772	3.1353	2.4286	2.1896	2.2564	2.8345
SIX5	4.0535	4.0043	3.8826	4.1821	4.3254	3.8262	3.8439	4.2046	3.9362	4.0236	4.1227	4.2122	3.7027	4.2292	4.0358	4.0078	4.8675	4.397	3.9391	4.5795	2.7845	3.4796	3.6122	4.3749	4.1198	3.8788	4.0124	4.2751	4.4078	4.3266	4.2891	4.0641	4.319	4.182	3.5868	4.1959	4.1296	4.2965	4.2025	4.2124	4.0957	3.662	4.4427	3.9661	3.7526	3.8591	3.0886	4.9328	4.4428
SMAD2	8.3442	8.3249	8.2442	8.2652	8.8149	8.4105	8.3295	8.2393	8.3126	8.4692	8.3044	8.3422	8.6797	8.7562	8.5008	9.1212	7.7591	8.5006	8.2362	8.5441	8.6104	8.389	8.854	8.2898	8.1907	8.294	8.3181	8.4181	8.3585	8.6407	8.4895	8.2687	8.4202	8.3698	8.2055	8.4451	8.6116	8.4527	8.4761	8.4033	8.6555	7.8995	8.3503	8.3093	8.4016	8.6365	8.8209	8.2997	8.5495
SMAD3	8.4476	8.5812	8.0614	8.1573	8.4133	8.5473	8.3139	8.1979	8.0716	8.2144	8.2904	8.5291	8.4896	8.447	8.6343	8.6045	9.9594	8.2315	6.8999	6.7506	8.1682	8.4422	8.6556	8.0995	8.2327	8.2071	8.4125	8.6117	8.3158	8.5178	8.1269	8.0463	8.2109	8.4951	8.5199	8.4887	8.484	8.2772	8.3567	7.9732	7.9518	8.4039	8.9128	9.288	8.2954	9.2687	9.6319	8.1195	8.3449
SMARCA4	12.0251	11.7642	12.6029	11.8813	12.1453	11.8347	11.7614	12.0337	11.8864	11.9296	12.2834	11.7521	11.7335	13.3933	11.8609	14.1326	12.1657	13.6852	12.2766	12.6643	15.0287	12.1985	12.7066	11.6388	12.7775	11.7274	11.941	11.8997	12.5982	11.9175	12.2768	11.6399	12.6202	11.7311	11.7387	12.2693	11.8982	11.8461	11.844	14.4568	12.0781	11.7927	13.293	12.9119	13.2905	11.9624	14.4551	15.2395	12.9892
SMARCB1	5.2779	5.2665	5.0248	4.9907	5.6949	4.9432	4.9523	4.9	5.2135	5.3425	4.914	5.2918	5.4651	5.2232	4.8402	5.4529	5.5659	4.4428	4.0509	4.5736	5.4342	3.488	5.1183	5.1351	4.4381	4.9218	4.6083	4.7102	5.089	5.3466	5.3552	5.0525	5.0811	5.1576	4.862	5.2725	5.2699	5.5913	5.391	5.194	5.0507	3.4276	3.5146	1.9239	3.8506	4.4535	4.5689	4.1548	4.2621
SMARCC1	7.6255	7.1226	7.4262	7.5518	7.7374	7.5964	7.6234	7.5179	7.5331	7.7642	7.4886	7.3485	7.8879	7.9542	7.959	8.2118	7.8222	7.4837	7.3761	7.8951	8.5548	7.9334	7.7805	7.9845	7.8676	7.8851	8.0305	8.2346	7.9035	7.9335	7.8728	7.8413	7.972	7.6794	7.7377	8.1422	8.2819	7.6922	7.7706	7.3771	7.5859	7.8608	7.9697	7.9929	8.2069	7.8923	8.4577	8.4975	8.4623
SMARCC2	12.2376	12.7631	12.328	12.9994	12.6594	12.8923	12.8086	12.9951	12.8105	12.641	12.7727	12.3858	12.6897	13.0287	12.9196	12.483	12.4892	12.3785	13.0369	13.4614	12.1205	12.3425	12.8562	12.555	12.718	12.8181	12.6562	13.1937	12.6708	12.8777	12.7085	12.6775	12.6935	12.451	12.5852	12.5712	12.741	12.4531	12.5301	12.5057	12.7147	11.8165	12.5632	12.457	12.3622	12.5356	12.5094	12.7302	12.4448
SMC3	7.7005	7.4585	7.2503	7.571	7.9618	7.7541	7.5507	7.4882	7.5146	7.7622	7.4071	7.3427	7.9093	7.8514	7.5705	8.2095	6.7966	7.0135	6.4656	6.5375	4.3337	7.1592	7.8027	7.8919	7.5764	7.68	7.5352	7.8101	7.6304	7.7803	7.762	7.5059	7.8005	7.542	7.7078	7.8199	7.9375	7.7586	7.8372	7.641	7.8624	7.095	6.7176	6.6205	7.6377	7.0683	8.3105	6.9862	7.1082
SOX2	10.1803	9.8948	10.0392	9.8452	11.0468	10.062	9.9951	9.9976	9.9626	10.4266	9.9654	10.2015	10.293	11.1383	10.2782	12.228	7.7006	9.33	8.2079	8.6313	10.1405	9.4181	10.5643	9.8937	9.7744	9.6037	9.8907	10.2756	10.325	10.5015	10.4039	9.9741	10.4066	9.9616	9.5077	10.4098	10.525	10.305	10.0929	10.7818	9.5989	10.6622	10.3225	9.9811	11.6858	11.3259	9.941	11.5939	10.5696
SOX4	9.5062	9.1264	8.8188	8.8628	9.6191	8.9797	9.1956	8.9571	8.5248	8.9058	8.9563	8.9931	9.262	9.4373	9.0671	9.9577	7.5452	9.1928	8.9912	9.1556	9.662	9.0714	9.3607	9.0716	9.039	8.8744	9.1589	9.1655	9.2553	9.296	9.0453	8.9259	9.1349	9.0623	8.6526	9.5648	9.6352	9.4124	9.2069	9.221	9.8273	8.8427	9.427	9.6208	9.1619	9.27	10.434	10.5783	9.8321
SP1	6.411	5.7946	6.3256	6.2874	6.3193	6.4054	6.8215	6.261	6.1908	6.4778	6.3058	6.5642	6.3533	6.7606	6.7424	7.1772	7.6011	6.59	6.7538	7.3988	8.0608	6.9962	6.64	6.9183	6.549	6.7191	6.7952	6.7885	6.6285	6.7268	6.576	6.7548	6.6018	6.4786	6.6993	6.7741	6.817	6.6868	6.2403	6.1276	6.2257	7.7019	8.1203	7.5489	7.6867	7.5592	7.3836	8.4228	8.0132
SP2	4.8028	4.5628	4.1081	4.5264	4.8189	4.8305	4.5487	4.245	4.4947	5.0533	4.4041	4.8432	4.7914	4.8625	5.0976	5.1239	5.3234	4.4626	4.6118	4.4055	4.0935	4.5948	4.7322	4.9479	4.8916	4.8474	4.6181	4.72	4.8818	5.082	4.8851	4.6814	4.747	5.0814	5.1181	4.9462	5.1263	4.6911	4.9159	4.7042	4.7329	4.8755	4.1243	4.3894	5.018	3.5398	5.6637	5.48	4.2022
SP4	6.152	5.74	6.2249	5.7046	6.1928	5.9033	5.9545	5.7937	5.679	6.0551	5.8206	6.4493	6.2018	6.004	6.1802	6.359	6.9758	6.3866	5.6675	6.1311	5.8727	6.2215	5.6409	6.673	6.1213	6.0668	6.312	6.2893	6.2107	6.4787	6.071	6.3769	6.0545	6.174	6.0696	6.3965	6.3742	6.6681	6.2275	5.8901	5.8215	7.0564	7.27	6.2801	7.0139	6.7745	6.7342	6.8483	6.7372
SPI1	3.4959	3.7803	3.7905	4.0241	3.9756	4.3703	3.7379	3.7443	3.9304	3.7117	3.6435	3.838	3.1607	3.9046	3.6026	2.9659	4.7947	3.8713	3.6938	4.1671	3.968	3.3055	3.7594	3.9937	3.9407	3.536	3.5756	3.8397	3.9157	3.7177	4.0186	4.0467	3.5543	3.6774	3.2577	3.7614	3.8414	3.3978	4.027	3.8451	4.1029	3.736	4.2819	4.0748	3.8251	3.423	5.0965	3.0377	3.3725
SREBF1	11.4948	10.854	10.9409	11.3569	11.5625	11.8051	11.5585	11.0821	10.8947	11.2749	11.0355	11.5158	11.4635	11.7967	11.2453	12.3557	10.3687	11.1758	10.5912	11.3242	12.7552	11.6416	11.6073	11.4998	11.0621	11.3652	11.5	11.5942	11.2398	11.4508	11.2994	11.249	11.2937	11.2985	11.4891	11.6566	11.7924	11.5121	11.2174	11.3157	11.406	11.7179	12.3604	12.2827	12.7409	12.5697	12.3395	13.0525	12.6994
SRF	9.8882	9.7437	9.2729	9.6448	10.0534	9.8562	9.6307	9.6182	9.6541	9.8201	9.6527	9.6951	10.2041	10.0077	10.1392	10.23	10.077	10.3212	10.3404	10.5274	10.5813	9.8141	10.034	9.9727	9.858	9.8851	9.8324	10.118	9.9711	10.2975	10.0035	9.7094	9.977	9.819	9.7463	10.2199	10.2245	9.9265	10.0719	9.6326	9.6482	9.7227	9.7087	9.8155	10.0974	9.8358	10.8563	9.8824	9.7546
STAT1	6.618	6.325	6.6949	6.4184	6.3634	6.5383	6.5617	6.4942	6.3591	6.6077	6.5765	6.7411	6.378	6.7944	7.0539	6.768	7.626	7.9133	7.5646	8.1693	7.9461	7.3834	6.7867	7.0056	6.9711	6.9187	7.0133	7.0723	6.953	6.781	6.6699	6.8679	6.7588	6.6571	6.4729	6.9656	6.9123	6.7455	6.618	6.3924	6.742	7.8453	8.3274	7.2209	7.4653	7.3738	7.7628	7.6209	7.5844
STAT2	5.4544	5.4093	4.9857	5.5831	5.4145	5.5636	5.4952	5.3488	5.3163	5.481	5.3766	5.3833	5.7257	5.4816	5.4264	4.9693	6.0547	5.5415	4.884	5.2779	5.2895	5.4095	5.6067	5.4595	5.2147	5.3727	5.1485	5.3882	5.1853	5.3663	5.6019	5.1071	5.193	5.5898	5.6441	5.5119	5.5884	5.4547	5.6547	4.9582	5.5632	5.0541	4.1812	4.5169	5.9696	4.9307	6.1244	5.8102	5.4954
STAT3	5.4029	4.9783	4.9085	5.1692	5.3206	5.2584	5.1914	4.9397	5.0302	5.4523	4.9794	4.9082	5.2027	5.372	5.2979	5.5131	4.279	4.8082	4.4294	4.2684	3.9922	4.7562	5.3295	5.3441	5.0085	5.1719	5.0952	5.0577	5.0075	5.4855	5.4997	5.2139	5.3754	5.1045	4.9786	5.3794	5.5767	5.1817	5.2876	5.0655	5.1438	4.5042	4.4131	5.1414	4.8349	5.6319	5.5549	5.5768	5.3294
STAT5A	4.8187	3.2733	3.6628	3.4804	3.5317	3.3127	3.5386	3.4753	3.2605	3.9653	3.5483	3.3027	3.6632	3.6532	3.0819	3.7258	2.253	2.1922	2.4439	2.924	3.7514	3.3284	3.5833	3.953	3.5893	3.0748	3.6461	5.064	3.7008	3.4788	3.3911	3.6067	3.7658	3.5973	3.0972	4.0599	4.1224	3.6765	3.1587	3.7032	4.9547	2.6196	3.5648	1.9272	2.6091	2.7099	4.0296	5.1008	4.1207
SUZ12	9.2611	8.9091	8.9393	9.0144	9.0858	9.2037	8.8981	8.9915	9.1833	9.1386	9.0058	9.0049	9.1882	9.1907	9.2125	9.2432	9.6821	8.9679	9.2204	9.7021	9.4966	9.117	9.0461	9.0884	9.0525	9.1039	9.1335	9.237	9.1175	9.2937	9.2038	9.0488	9.209	8.8794	8.9566	9.1067	9.235	9.0498	9.0892	8.9355	8.9801	9.0354	9.2943	9.3637	9.716	9.5593	9.5679	9.6937	9.4619
TAF1	8.8693	8.095	8.2412	8.2091	8.5887	8.3525	8.3714	8.4611	8.338	8.6937	8.5005	8.4134	8.6225	8.6461	8.8335	9.0042	9.4843	8.5544	8.7762	9.0962	9.5149	8.6271	8.5194	9.0609	8.8266	8.7517	8.8462	8.7039	8.8416	9.008	8.8399	8.6843	8.7462	8.7426	8.7518	8.9971	9.0094	8.8712	8.7974	8.5036	8.4308	8.6614	8.6025	8.622	9.158	8.8871	9.345	9.3739	9.0091
TAF7	10.4405	10.1459	10.1376	10.2253	10.3795	10.4026	10.1591	10.1231	10.3873	10.44	10.1142	10.0758	10.4825	10.3351	10.1838	10.3915	9.9598	10.1056	10.1535	10.2279	9.8984	10.2412	10.233	10.1548	9.936	10.1725	10.0093	10.1919	10.1471	10.4242	10.498	10.0823	10.329	10.006	9.9811	10.1397	10.3817	10.3772	10.3178	10.1466	10.3092	9.7118	9.4874	9.5938	10.3251	10.034	10.9432	9.9071	10.0375
TAL1	5.3029	5.4653	5.376	5.7454	5.4248	5.4245	5.697	5.8432	6.0574	5.6107	5.6608	5.1849	4.9259	5.7789	5.7256	5.676	4.5412	5.297	5.7915	6.1692	5.5196	5.4201	5.4348	5.4557	5.7299	5.5103	5.5065	5.7915	5.5525	5.8473	5.8515	5.4803	5.6556	5.4465	4.8076	5.1416	5.3596	5.0635	5.1163	6.2905	5.5785	5.3935	6.1687	6.1405	6.3019	5.5527	6.1969	6.7212	5.7259
TBL1XR1	10.347	9.5897	9.8085	9.5216	10.0483	9.4122	9.6595	9.7659	9.6667	10.0499	9.8866	10.134	10.0593	10.0722	10.3063	10.2109	10.1451	9.9218	10.0296	10.8617	11.0331	9.9139	9.9865	10.2176	10.1498	10.0536	10.1223	10.0045	10.1472	10.2542	10.1248	10.0381	9.9766	10.2291	10.0973	10.1647	10.2757	10.0961	10.0141	10.016	10.0009	9.1696	9.8441	9.8826	10.3949	9.6449	10.8297	10.3805	10.213
TBP	6.5528	6.3608	5.9061	6.5386	6.647	6.8443	6.3147	6.2765	6.3874	6.5895	6.3751	6.3432	6.6824	6.5326	6.4654	6.6769	6.4403	6.1669	6.0533	6.0653	5.2456	6.3478	6.56	6.5693	6.3443	6.6825	6.5267	6.7043	6.4562	6.5904	6.5518	6.1581	6.5571	6.3497	6.4132	6.6998	6.6335	6.1615	6.6579	6.1671	6.0974	6.1482	5.4544	6.1299	6.2635	6.0507	7.1775	5.8648	6.3395
TCF12	8.4572	7.6975	8.396	8.2313	8.5765	8.1218	8.3807	8.2423	8.0867	8.3581	8.2394	8.0906	8.2289	8.7345	8.308	9.3383	9.0692	8.9758	9.0433	9.3517	10.0973	8.5689	8.4348	9.0347	8.4295	8.5154	8.6784	8.5778	8.5364	8.2953	8.4656	8.6299	8.4023	8.3325	8.3403	8.7529	8.769	8.5908	8.301	8.5619	8.456	8.6629	9.0854	8.7339	8.9889	8.9806	9.0978	9.9636	9.1858
TCF3	8.359	8.0345	7.7934	8.0563	8.3391	8.2987	7.9384	8.0384	7.8805	8.2157	8.0585	7.8638	8.2375	8.4654	8.3584	8.7045	7.9603	7.8166	7.5873	8.3706	8.9658	7.9759	8.3804	8.2402	8.0841	8.3083	8.1458	8.3969	8.3591	8.3695	8.3002	7.9234	8.3688	7.9801	8.0472	8.4489	8.5825	7.9892	8.1428	8.0914	8.795	7.8636	8.198	7.8883	8.3553	8.3087	8.8704	8.8711	8.4715
TCF4	12.1459	11.7797	11.7726	11.7106	12.0469	11.8268	11.8266	11.8919	11.8	12.1182	11.9062	11.833	12.1264	12.3095	12.4522	12.3357	12.5933	12.9472	13.2301	13.2982	13.147	12.8495	12.3926	12.3246	12.1875	12.1891	12.1556	12.3638	12.2979	12.3059	12.1773	12.1655	12.1496	12.131	11.7722	12.3741	12.3783	12.0856	12.1025	12.0324	12.1037	11.5511	11.9764	11.9624	10.8955	12.0664	12.5278	11.387	11.3702
TEAD4	4.1617	3.3777	3.1339	3.5457	3.2256	3.0812	2.8786	3.6327	3.5319	3.7869	3.4423	3.1334	3.5933	3.1363	3.5957	2.5543	2.4111	3.2001	2.8966	2.3847	2.385	2.6517	2.8353	3.3596	2.8201	3.5914	3.2358	3.4829	3.8197	4.1054	3.6825	3.4928	4.0812	2.4457	3.8967	3.8166	3.7675	3.2219	3.2173	2.1177	4.8724	2.5447	2.4196	1.7031	2.2742	3.6955	2.8983	2.1771	2.5016
TFAP2A	1.9482	1.4985	1.9123	1.536	1.7632	1.4078	1.804	1.8575	2.0027	1.806	1.876	1.8425	1.7281	1.7076	1.831	1.9034	1.4235	1.9059	2.1829	1.6513	1.751	1.6847	1.75	1.7999	1.945	1.7957	2.5584	1.601	2.0136	1.7942	2.2064	2.0146	2.4512	1.8555	1.7117	2.8708	2.1386	2.0626	2.0508	1.9755	2.9262	1.7602	2.0457	1.8761	1.6812	1.9956	1.5233	1.7229	2.1502
TFAP2C	3.6769	3.4276	2.8846	3.5656	3.7318	3.8726	3.6688	3.5978	3.6123	3.9855	3.4518	2.9132	3.783	3.5954	3.8838	3.0015	2.9172	2.5717	3.5425	4.76	4.8857	2.5773	3.5778	3.3584	3.6909	3.6247	3.6676	4.5318	3.5853	3.9637	3.5965	3.7867	3.6994	3.9044	2.4181	3.9282	3.7921	3.5976	3.7039	3.6197	4.4221	1.8296	2.1218	2.4075	2.8448	2.0077	4.249	2.5083	3.2593
THAP1	7.5536	7.5712	7.4232	7.4979	7.6366	7.6158	7.4139	7.3512	7.5251	7.5372	7.327	7.3024	7.6997	7.6491	7.3522	7.695	7.4756	7.1976	7.0187	7.2531	7.7355	7.343	7.4989	7.4508	7.3171	7.4609	7.2663	7.5086	7.4306	7.5868	7.5864	7.2826	7.5526	7.412	7.2776	7.4888	7.6416	7.4792	7.6029	7.2856	7.8436	7.2928	6.3646	7.0487	7.6687	7.3814	8.1158	7.4848	7.3726
TP53	3.0736	2.3617	2.5375	3.0499	3.1864	3.0572	2.7755	2.7083	2.9632	2.7978	2.6669	2.1885	2.3341	2.7345	2.1918	2.826	1.9394	2.1104	2.3362	3.5756	2.9596	2.5426	2.4097	3.5083	2.2876	2.9582	2.291	2.8351	2.9363	2.0954	2.8484	2.4364	5.2513	3.2096	2.4579	2.4822	2.566	2.7246	2.5405	2.7666	3.0885	2.1998	2.392	2.1234	2.1257	2.5149	2.3797	2.2817	2.4579
TP63	1.9429	2.173	2.5376	2.0781	2.5342	1.4078	2.3125	2.8529	1.9853	1.953	2.4035	2.0629	1.6264	1.7535	2.1633	1.6433	1.7517	1.891	1.5174	2.1561	4.0502	1.8847	2.0259	2.4707	2.3571	2.9279	2.1217	2.4381	2.2213	1.7094	1.7696	2.3319	1.853	2.051	2.2379	1.8927	1.8207	1.9042	1.8737	2.6326	1.7877	1.4164	3.6029	1.7148	2.6725	1.5087	2.5041	2.4345	2.5085
TRIM28	8.8906	8.5333	8.5145	8.3259	8.589	8.2804	8.3922	8.3948	8.2788	8.5784	8.3368	8.853	8.5874	8.536	8.6515	8.7231	8.5039	8.0885	8.1015	8.693	8.5548	8.3644	8.4276	8.5668	8.4017	8.6502	8.43	8.4017	8.5245	8.7082	8.6008	8.598	8.5743	8.5098	8.6698	8.6274	8.758	8.7103	8.4729	8.3352	8.8335	7.8866	7.9082	7.721	8.2521	8.6452	9.0751	8.3251	8.2301
UBTF	5.9268	5.7127	5.591	5.6407	6.0326	5.4204	5.6574	5.8746	5.4412	6.0896	5.7969	5.9879	6.1386	5.7992	6.0812	6.0382	7.0885	6.3466	6.3577	6.8268	7.1169	5.7499	5.7082	6.3967	6.0357	6.0598	6.038	5.8837	6.1557	6.1387	6.119	6.0168	6.0311	6.2551	6.1378	6.3463	6.3245	6.315	6.2279	6.008	6.0448	6.0431	6.3059	6.2391	5.9468	5.8751	6.7389	6.4799	5.6147
USF1	3.9635	3.7824	3.6256	3.8474	4.1025	3.7002	3.6715	3.9699	4.1143	4.126	3.8291	3.8931	3.8935	3.8601	4.2019	4.0894	5.1361	4.7815	4.7054	4.59	5.1799	4.0581	3.7809	4.2318	4.3399	4.2517	3.8719	3.8971	4.1446	4.254	4.096	4.3547	3.9838	4.1525	3.9358	4.0608	4.1213	4.106	4.0825	3.9832	3.668	5.1646	4.0012	4.318	5.3853	3.0435	5.4773	4.7588	5.0964
USF2	7.4693	7.3062	7.3784	7.2899	7.3912	7.3814	7.2733	7.4888	7.4865	7.6526	7.5984	7.4663	7.4836	7.7014	7.9487	7.784	8.1736	7.7529	7.6859	8.0651	8.8611	7.7184	7.6714	8.0025	7.7975	7.7595	7.7062	7.7902	7.8511	7.8215	7.7887	7.7576	7.8813	7.5925	7.5868	7.7578	7.6596	7.6738	7.591	7.4801	7.3717	7.4205	8.4496	7.698	7.8605	7.8478	8.4844	8.6316	8.1197
WRNIP1	7.306	7.8393	7.1163	7.925	7.9475	8.0736	7.593	7.4107	7.4899	7.6507	7.511	7.1854	8.1025	7.5006	7.4866	7.5047	7.6743	7.7806	7.8161	7.8779	7.6021	7.6598	7.7407	7.5675	7.273	7.5124	7.2564	7.4275	7.3992	7.8468	7.6869	7.2527	7.487	7.3759	7.901	7.7179	7.7722	7.5746	7.8208	7.2077	7.4748	7.1405	7.0835	7.571	8.118	7.6517	8.5801	7.2664	7.3384
YY1	10.2925	10.1852	10.1032	10.1562	10.1292	10.1949	10.1586	10.1601	10.1278	10.2631	10.1454	10.2566	10.3012	10.3017	10.5405	10.1896	10.7729	10.3804	10.6394	11.2026	10.8017	10.1519	10.3448	10.3907	10.3194	10.4892	10.3701	10.4923	10.3485	10.4063	10.3693	10.205	10.3283	10.298	10.3215	10.3727	10.5303	10.2492	10.3161	10.0793	10.6031	9.7472	10.3799	10.079	10.4586	10.1183	11.0657	10.2049	10.0419
ZBTB33	6.2548	6.4232	5.9557	6.5148	6.4456	6.5973	6.3208	6.3047	6.376	6.5266	6.3374	5.6092	6.6688	6.4565	6.405	6.489	5.9247	5.6229	5.6043	6.0731	5.9261	5.6724	6.5326	6.1873	6.2176	6.251	6.2079	6.542	6.4323	6.6759	6.5449	6.1123	6.4946	6.303	6.168	6.4165	6.5546	6.161	6.5634	6.3481	6.412	5.3938	5.1384	5.4822	6.589	5.2314	6.7323	6.0948	6.0569
ZBTB7A	9.5121	9.1435	9.6531	9.237	9.2664	8.9327	9.2532	9.5773	9.6358	9.9586	9.631	9.8378	9.6774	9.7012	10.2713	9.5565	9.8313	10.1257	10.2885	10.3404	10.8327	9.8704	9.5687	10.2855	9.8822	10.1405	10.035	10.0223	10.0001	10.2723	10.0404	10.0427	10.0208	9.6724	9.5127	9.9375	10.0593	9.7803	9.7429	9.2668	9.6948	9.1465	9.9818	8.9366	9.0473	9.5058	10.5205	9.1179	9.7808
ZEB1	7.476	7.2936	7.5116	7.4585	7.7078	6.99	7.3917	7.6563	7.4621	7.7227	7.6456	7.7383	7.8903	7.9841	8.0982	8.323	7.1179	7.2401	6.6693	6.5699	6.5539	7.7293	7.8709	7.981	7.9042	7.8115	7.7961	8.0406	8.0087	8.1021	7.8857	7.8508	7.9389	7.7565	7.7534	7.9913	7.9951	7.8592	7.7714	7.7701	7.4312	7.1452	7.3507	7.5498	7.9043	8.0334	8.1238	8.4353	8.1011
ZKSCAN1	8.184	8.099	8.15	8.2761	8.4393	8.2577	8.2459	8.0059	8.2601	8.383	8.0043	8.4783	8.278	8.4342	8.378	8.4846	8.6544	7.8989	8.2348	8.778	9.3643	8.2466	8.3239	8.4638	8.1279	8.298	8.3688	8.4662	8.2009	8.5423	8.4669	8.3156	8.3166	8.2655	8.552	8.3804	8.5734	8.5288	8.2636	8.0673	8.2094	8.5001	8.7726	8.285	8.8346	8.292	8.7373	8.6413	8.7699
ZNF143	6.3359	6.1364	6.2463	6.1648	6.3274	6.2465	6.1002	6.1191	6.3344	6.4641	6.1995	5.9023	6.3933	6.4745	6.4118	6.4033	5.7897	5.903	5.7317	5.2217	5.771	6.1185	6.2526	6.2597	6.1673	6.2658	6.2937	6.5808	6.2024	6.5565	6.3897	6.3516	6.4009	6.2036	6.175	6.3071	6.5402	6.146	6.3721	6.0849	6.616	5.372	5.3524	6.025	5.8754	5.8415	6.7021	6.3475	6.3223
ZNF217	5.2709	4.5051	3.9224	4.6727	4.6222	4.9245	4.5193	4.5295	4.3134	4.5795	4.4159	3.9083	4.4871	4.6081	4.1873	4.485	3.1635	4.2757	3.6876	4.192	5.1453	3.8194	4.6372	3.9386	3.3595	4.1445	4.0214	4.3099	4.2712	4.5074	4.3144	3.9475	4.8175	3.8782	4.4852	4.5792	4.7344	4.14	4.514	4.2962	5.5467	4.9598	3.5347	4.0083	5.4234	5.5417	5.4879	6.1677	4.8666
ZNF263	4.2983	4.0231	5.2267	4.4452	4.5104	4.3248	4.2191	4.2291	4.5539	4.1639	4.1131	3.822	3.8619	4.2996	4.4218	3.7299	5.0492	3.2558	3.9074	4.6466	4.3487	2.3745	3.8581	4.2852	4.0365	4.1451	4.1184	4.7771	4.3407	4.3678	4.3888	4.365	4.2222	4.3402	3.283	4.0789	4.2365	3.9064	4.361	4.2443	4.4778	4.7202	3.2728	3.9466	4.0604	1.9664	4.0055	5.1343	4.1786
ZZZ3	6.4654	6.5894	6.4481	6.6082	6.658	6.8925	6.7031	6.312	6.4207	6.523	6.3461	6.5513	6.6995	6.8019	6.6551	6.8374	7.353	6.3762	6.5545	6.8398	6.2601	6.7405	6.6576	6.5237	6.4171	6.5672	6.6803	6.818	6.492	6.7151	6.4874	6.6011	6.5766	6.6085	6.5475	6.7323	6.8358	6.5831	6.6718	6.3444	6.1148	6.8079	6.3704	6.5984	7.3407	7.0265	7.5698	6.8039	6.8111
LGALS1	12.5281	11.9296	12.2216	11.9313	11.6241	11.6826	11.7754	12.1646	12.5051	12.5422	12.292	12.0327	11.9736	12.0962	12.1274	11.7419	7.8669	10.4253	9.3951	9.5285	11.1912	10.2572	11.5295	11.9969	11.7516	11.632	11.6294	11.7278	12.0955	12.2183	12.2225	12.1062	12.1731	11.7151	11.625	11.8959	12.1119	11.8816	11.9839	11.6145	12.5618	10.473	10.573	10.164	10.7914	11.0079	11.1036	10.788	12.0503
LGALS2	5.3611	3.5505	4.2524	3.9083	4.4066	3.9559	4.038	4.2499	4.9148	5.3541	4.4246	4.7074	4.7283	4.3734	2.8462	5.0105	1.8243	5.2083	2.4537	4.3198	4.739	3.9662	4.2503	2.5956	3.0398	2.3233	3.3269	3.1475	3.8167	3.5816	3.6435	2.9332	3.8331	4.0195	2.6036	4.0297	4.4835	4.3674	4.1975	4.6288	5.7089	6.4505	7.1773	5.3933	5.2722	5.1907	4.7164	4.1587	4.1857
LGALS3	10.5821	9.85	9.7241	9.5948	10.2299	9.5489	9.6027	10.0536	9.3504	10.1114	9.9655	9.8004	9.8576	10.3676	10.0461	10.8867	6.5058	9.5912	7.9931	7.9942	9.2012	8.9388	9.7656	9.6015	9.6788	9.3603	9.4971	9.7226	10.1988	10.2897	10.1187	9.6296	10.2009	9.7904	9.3811	10.182	10.2257	9.9361	9.6907	10.3676	10.9077	9.2285	8.77	8.7571	9.3329	10.3111	9.0587	10.4545	8.9293
LGALS4	4.3058	4.4431	4.1673	4.8976	4.7638	4.4461	4.2587	4.8643	4.6526	4.2332	4.7637	4.5737	4.4434	4.8543	4.2128	4.8261	5.3157	4.5224	5.6139	5.6193	5.9173	4.7425	4.4761	4.9462	4.4084	4.364	4.1638	4.6996	4.6459	4.6919	4.6346	4.439	4.4855	4.1649	4.1811	4.4343	4.4619	4.1408	4.5967	4.4468	3.898	4.5259	5.3196	3.8721	4.4701	3.9984	6.161	5.7345	5.2821
LGALS7	4.622	5.5184	5.3756	5.0343	5.1161	5.1712	5.3423	4.9261	4.4307	4.5191	4.7022	4.821	4.9298	4.8241	4.6469	5.2344	4.9337	4.8076	4.2616	5.0612	5.3709	4.918	5.0107	4.9551	4.9422	4.8294	5.1501	4.9536	5.0531	4.6648	4.6354	4.6848	4.7663	4.9293	4.7024	5.0786	5.0154	5.082	5.0082	5.2389	4.9174	5.163	5.2275	5.5982	6.5526	4.8581	5.7909	5.4897	5.5526
LGALS8	8.3377	8.2839	8.3742	8.2463	8.2249	8.2245	8.1393	8.3879	8.8118	8.6449	8.5148	8.3963	8.4727	8.4189	8.5113	7.8955	9.1392	9.2428	9.5664	9.9954	9.8983	8.93	8.6105	8.4047	8.295	8.4272	8.2802	8.35	8.3699	8.5717	8.4777	8.343	8.4394	8.3327	8.3224	8.4536	8.4403	8.4043	8.4995	8.1191	8.6902	8.799	9.116	8.4203	9.3269	8.5604	9.7329	7.7282	8.6794
LGALS9	2.7794	3.3529	3.3976	3.4809	4.0064	3.7193	3.5358	3.2711	3.6333	3.6569	3.0553	3.7632	3.7038	3.7549	3.4034	3.4367	2.9262	2.7769	3.6227	2.8055	5.5646	3.0091	3.6232	3.6044	3.0014	3.2308	3.2463	3.1801	3.0176	3.6828	3.5137	3.098	3.7405	3.3487	3.6765	3.2154	3.6863	3.2076	3.4268	3.2539	2.8065	2.8257	3.355	2.7801	3.012	2.8236	4.4243	3.1335	3.1969
LGALS12	2.0443	2.3975	2.3882	3.301	2.9838	3.3841	2.5364	3.2885	4.0391	3.0609	2.8785	1.7385	2.5816	3.0196	2.4614	2.8647	1.5838	1.7422	2.2844	1.6161	1.9606	2.1099	2.4681	3.1522	2.4804	3.1353	2.6798	3.8228	2.7083	2.6289	3.2525	2.7003	2.9746	2.4321	2.7632	2.3924	2.3522	2.1432	2.3906	2.6312	2.1245	1.8347	2.3087	1.703	1.7392	1.7617	1.7306	1.7514	2.1308
LGALS13	1.8485	2.3243	1.9421	1.5644	1.7506	1.7408	1.7961	1.9877	1.5214	1.9084	2.0018	2.3208	2.3664	1.8838	1.7838	2.2043	1.8699	1.598	1.5917	1.7436	2.8285	1.4156	2.0405	1.9597	1.7379	1.7732	1.7817	1.4852	1.78	1.5673	1.7596	1.9631	1.6778	2.2868	2.0701	2.1319	2.2598	2.2872	2.0731	2.2773	1.5134	3.4369	1.6802	1.5537	1.8716	2.5031	3.7925	2.0823	2.7088
LGALS14	4.2453	3.8822	3.741	4.5708	4.3682	4.418	4.3718	4.4964	5.1769	4.2624	4.3771	3.9057	3.7846	4.4093	4.4239	3.9374	4.6748	3.6303	4.8762	4.2682	3.0003	4.3232	4.0226	4.3167	4.416	4.2634	3.7935	5.1793	4.2479	4.6297	4.5917	4.3607	4.3359	4.3081	3.6202	4.2053	3.9924	4.078	4.1835	4.4362	3.8956	2.6376	3.8099	3.5552	3.2002	2.6106	4.4092	4.853	3.7275
LGALS16	2.5386	1.7309	2.1443	1.7647	1.9796	1.4078	1.8925	2.0808	1.7283	1.9277	1.9751	2.1556	1.6217	1.8662	2.0883	1.9359	1.6952	2.4079	2.4517	2.2368	3.2026	1.7805	1.9968	1.98	2.1751	2.0044	2.1089	1.6276	2.248	1.7937	2.078	2.0421	2.1459	2.9776	2.0245	1.9936	2.0389	2.1599	1.8635	2.2693	2.0542	1.5511	2.0751	2.8523	1.8556	2.1449	2.4609	2.1021	2.3821
RBP1	7.8232	7.5882	7.7304	7.6284	8.376	7.7172	7.7113	7.6978	7.7538	8.1929	7.6236	7.8113	7.7318	8.4738	7.9119	9.1134	8.0149	7.4806	6.0266	6.1164	7.1549	6.6145	7.6276	7.8252	7.2117	7.5056	7.4845	7.6019	7.7579	8.3803	8.0825	7.8148	7.9293	7.1709	7.5809	7.618	8.0746	7.8779	7.5741	7.7074	7.6777	7.5919	6.4944	6.4015	6.7057	8.3566	7.3785	8.4815	7.3579
FAM48A	6.1512	5.888	6.1227	6.4111	6.6064	6.1367	6.2269	6.2713	6.2921	6.1403	6.2551	6.2601	6.2957	6.6376	6.5865	6.5222	7.5364	6.4702	7.4648	7.6468	7.9458	6.726	6.2902	6.4773	6.5237	6.5298	6.5318	6.587	6.5172	6.5417	6.4481	6.3195	6.3457	6.2414	6.3745	6.3232	6.3975	6.302	6.1744	6.6917	6.2065	6.292	7.2628	6.6249	6.9028	6.5407	7.0916	7.7521	6.9391
RBP2	2.9423	3.8613	3.6246	3.7851	3.9575	4.3889	3.6475	4.2352	3.9931	3.8578	3.2799	3.2895	3.454	3.7584	3.7056	3.3737	4.9406	2.9075	3.273	3.598	4.6039	3.0151	3.2829	3.7868	3.48	3.8213	3.5356	4.0971	3.4773	3.6269	3.4753	3.5245	3.4682	3.546	2.9499	3.725	3.6728	3.1974	3.6672	3.7666	2.8258	3.296	2.4324	3.4931	2.4938	1.6366	4.4094	4.1373	2.772
POU2F2	4.4606	4.0907	4.9998	4.2077	5.0588	4.0257	4.3351	4.9003	5.0617	5.0363	4.8029	5.1402	4.6942	5.0195	5.118	5.7502	6.7058	5.2629	5.035	5.7043	6.692	5.2382	4.6537	5.3657	5.2472	4.9774	5.1993	5.1443	5.0707	5.048	4.8307	4.8229	4.9056	4.8301	4.8216	4.8709	4.9466	5.0923	4.9537	5.2259	4.222	5.1573	5.8495	5.8102	5.7901	5.8507	6.4809	7.1518	6.0771
ESRRA	10.0109	9.4704	9.7783	9.9151	9.6692	9.6913	9.4657	10.1273	10.6535	10.6836	10.0739	9.6274	9.9206	10.1969	10.4686	9.7753	9.6687	9.8836	11.0423	11.1825	11.3726	9.8988	9.9275	10.3993	10.0825	10.4958	9.8983	10.4356	10.216	10.5745	10.6857	10.0598	10.5142	9.5637	9.9389	9.9589	10.1049	9.6085	9.8995	9.5169	9.7881	9.3177	9.605	9.4727	9.241	9.3597	9.7448	10.2213	9.9937
[truncated: 63 more columns]

## Sheet: B4
WGCNA Expression analysis of Donor Brain 4
Gene-symbol	AOrG	fro	GRe	opIFG	orIFG	trIFG	IRoG	LOrG	MOrG	MFG	PCLa	PaOG	POrG	PrG	SFG	SRoG	LIG	SIG	CgGf	CgGp	CgGr	SCG	DG	CA1	CA2	CA3	CA4	S	PHG	Pir	Cun	IOG	LiG	OTG	SOG	AnG	SMG	PoG	PCu	SPL	FuG	HG	ITG	MTG	PLP	PLT	STG	TP	TG
AR	5.7649	5.861	5.8261	6.272	5.9454	6.0398	5.5955	5.615	5.7331	5.9566	6.5113	5.4336	5.6544	6.4164	5.8455	5.8124	5.9486	5.5573	5.4533	6.0475	5.9398	5.5787	8.3821	2.8155	3.0218	3.8765	6.0613	3.911	5.3183	6.481	6.7157	6.0597	6.5465	5.7103	6.2012	6.1877	6.0201	6.5317	6.2873	6.2636	5.453	6.0912	5.727	5.815	5.6858	6.1191	5.9164	5.173	6.0551
ARID3A	5.7745	6.0281	6.4838	6.083	6.2502	6.5369	5.7298	6.3558	6.2595	5.9235	6.3983	5.941	6.0252	6.2644	6.2549	6.1913	6.6479	5.98	6.2354	6.4905	6.1608	6.5105	6.6571	7.694	7.2669	7.6582	8.1788	6.8115	6.512	7.5848	6.4721	6.4729	6.4812	6.157	6.3119	6.2145	6.2234	6.1558	6.1964	6.3039	6.358	5.9619	6.2183	6.2959	6.2589	5.9445	6.3302	6.336	6.4135
ATF1	5.2328	5.0773	5.4266	5.5058	5.3267	5.2572	5.4941	5.3376	5.5189	5.0557	5.5238	5.2966	5.5866	5.4663	5.2985	5.4595	5.6393	5.3318	5.4082	5.6547	5.7684	5.407	6.0137	5.6	4.6567	5.1668	5.6722	5.3143	5.9083	5.5321	5.6543	5.4102	5.6473	5.443	5.4276	5.6143	5.2688	5.4528	5.8493	5.6259	5.469	5.4101	5.3756	5.3036	5.3614	5.3553	5.3797	5.3886	5.5964
ATF2	6.3337	6.3682	6.4394	6.5689	6.5343	6.3473	6.4248	6.3611	6.3476	6.2173	6.4728	6.3579	6.7732	6.4479	6.3647	6.8607	6.688	6.3708	6.3811	6.6202	6.8659	6.2252	6.8118	6.9996	6.6377	7.0149	6.8715	6.6175	6.9272	6.919	6.724	6.6066	6.69	6.7044	6.688	6.6525	6.5131	6.4457	6.82	6.6569	6.5049	6.5087	6.3837	6.3501	6.2838	6.4696	6.3927	6.3559	6.7894
ATF3	7.9078	8.1268	8.4076	9.2877	7.9969	7.905	7.8701	8.2281	8.1487	8.1403	8.6392	7.6051	8.4856	8.4404	8.6638	8.5365	8.8407	8.3534	8.4679	8.6656	8.4181	8.8365	7.0312	6.5891	6.5106	6.6423	7.3133	7.5945	8.7329	8.2674	8.3727	8.2111	8.4387	8.3048	7.6706	8.3234	8.0927	8.3347	8.8401	8.5563	8.2766	8.0563	8.2428	8.088	8.3734	8.4566	8.2761	8.2817	8.4233
BACH1	6.7013	6.6653	6.6752	6.8754	6.7921	6.7212	6.6642	6.8364	6.6609	6.7279	6.8549	6.5425	6.9234	6.8365	6.8517	7.0924	6.862	6.7625	6.8529	6.8011	7.118	6.8527	5.0835	6.2073	6.2926	6.028	6.6604	6.2983	7.0843	7.2705	7.0058	6.8675	7.0193	6.7233	6.8252	7.0418	6.7185	6.8543	7.0669	6.9841	6.6993	6.9406	6.8337	6.7214	6.6106	6.8281	6.7236	6.6983	7.0059
BATF	3.2061	2.4706	3.2932	3.0809	2.8841	3.2993	2.7832	3.2249	3.6384	2.9741	2.3977	2.7034	3.116	2.7187	2.7693	2.8349	3.3476	3.2746	2.4585	2.8675	3.2595	2.7905	2.4166	3.4629	2.3947	2.9301	2.3954	3.1385	3.3689	2.6373	2.8383	2.955	2.7376	2.7108	3.2165	3.2621	3.1885	3.2686	3.1	2.8406	3.4218	2.2247	3.6947	3.4647	3.1731	2.5777	3.0689	3.254	2.9231
BCL11A	11.1653	10.9902	11.0796	11.0093	11.159	11.1575	11.1018	11.0258	11.1295	10.9611	11.0418	10.8712	11.1251	11.0823	10.9068	11.3137	10.8089	10.9617	10.8435	11.1752	11.3004	10.7614	10.8085	11.7356	10.6517	11.1532	10.7904	11.8469	11.3898	10.3739	11.4446	11.3691	11.388	11.3789	11.444	11.3716	11.2217	11.2539	11.2862	11.2209	11.243	11.1622	11.2295	11.209	11.0746	11.1415	11.1901	10.9517	10.9982
BCL3	8.044	7.8684	7.5917	8.2423	7.7586	7.6134	7.8088	7.6738	7.752	7.9771	7.7859	7.4031	7.9173	7.7931	7.7126	7.6656	7.8683	7.8617	7.5669	7.696	7.7991	7.5258	6.6391	6.7581	7.264	7.2812	7.9312	7.2412	7.5819	7.3576	8.1521	7.9858	8.1984	7.8137	8.1134	7.8993	7.8827	8.0568	8.0923	7.9829	7.649	8.0241	7.7811	7.7315	7.8487	7.9708	7.7313	7.6517	7.7006
BCLAF1	11.4492	11.5284	11.7581	11.7537	11.7323	11.5821	11.6639	11.754	11.5021	11.4672	11.7908	11.7139	12.1167	11.689	11.7281	11.6018	11.9255	11.6392	11.6291	11.9601	12.1521	11.5597	13.0009	12.5245	12.4182	12.529	12.8112	12.1781	12.0467	12.5866	12.334	12.2451	12.3015	11.9425	12.2006	11.8382	11.6896	11.7034	12.2069	12.1001	11.6756	11.5895	11.5665	11.5945	11.5446	11.5478	11.5581	11.6223	11.9053
BDP1	8.4123	8.363	8.4173	8.5274	8.4739	8.5937	8.3451	8.4356	8.3607	8.3347	8.5514	8.2127	8.3318	8.4159	8.4218	8.1138	8.5355	8.3577	8.3962	8.6403	8.8649	8.2689	9.2536	9.117	8.6843	8.6452	9.1186	8.6971	8.6702	8.9623	8.8974	8.7596	8.8127	8.536	8.7722	8.5702	8.4284	8.3968	8.619	8.6718	8.4223	8.3419	8.3103	8.4287	8.3738	8.4029	8.4147	8.3194	8.7445
BRCA1	4.1238	4.4182	4.5453	4.7431	4.4777	4.3412	4.2011	4.6343	4.3562	4.5383	4.5549	3.9535	4.8737	4.6483	4.7704	4.7321	4.5397	4.6169	4.5361	4.543	4.8301	4.4426	3.1994	3.5456	3.0177	3.3824	3.8372	3.7455	4.9762	4.0713	4.7349	4.5729	4.5785	4.4055	4.3981	4.7891	4.4451	4.5896	4.9397	4.8792	4.3478	4.7829	4.3613	4.3759	4.3034	4.4771	4.6179	4.2858	4.9212
BRF2	6.367	6.1309	6.0944	6.3831	6.013	6.0363	6.3868	6.0103	6.2597	6.1731	5.5644	6.1099	6.3732	5.9035	5.9077	6.7906	6.0387	6.2138	6.2071	5.7909	5.9625	5.7778	5.536	5.751	5.6215	5.4742	4.9599	5.7243	6.47	4.6837	5.4255	5.5125	5.3662	5.8375	5.3947	6.0684	6.0421	6.01	6.0099	5.8387	6.1947	6.1075	6.2532	6.1327	6.0643	6.0065	5.9987	6.1891	5.7838
CBX3	10.0034	10.2497	10.1797	10.3838	10.058	10.1996	10.088	10.0919	10.2082	10.2633	10.1785	10.2184	10.3079	10.3153	10.2143	10.3349	10.1947	10.1123	10.2364	10.2513	10.3337	10.101	9.6813	10.509	9.9605	9.9133	10.2459	10.1727	10.5272	10.6907	10.3591	10.2486	10.3175	10.2055	10.1903	10.2184	10.2621	10.3404	10.3015	10.2641	10.2332	10.2566	10.2301	10.1353	10.1529	10.1476	10.2659	10.2541	10.2863
CCNT2	5.6936	5.7118	5.8336	5.6714	5.9967	5.7837	5.7026	5.6903	5.6036	5.5323	5.9067	5.7801	6.1672	5.8908	5.8323	5.9212	5.9101	5.6883	5.7451	5.9783	6.0645	5.4653	6.5874	6.1787	6.2241	6.3412	6.3588	6.1117	6.0158	6.7037	6.274	6.2227	6.1987	6.0691	5.9574	5.9693	5.8381	5.8193	6.1326	6.012	5.7725	5.8543	5.6228	5.5599	5.5387	5.8129	5.6751	5.7142	5.9691
CEBPA	9.5986	9.6145	9.4148	9.5185	9.5813	9.9631	9.4326	9.9226	9.7672	9.5569	9.459	9.4777	8.822	9.4231	9.4207	8.8786	9.246	9.1006	9.5352	9.5997	9.416	9.637	10.4649	10.2148	10.6284	10.6281	10.9388	10.5255	8.9114	9.3029	9.2494	9.3941	9.3837	9.5794	9.4294	9.6005	9.3927	9.5392	9.4178	9.4297	9.4466	8.4065	9.5014	9.7116	9.6814	9.5871	9.625	9.477	9.0728
CEBPB	9.7596	9.6907	9.4026	10.0631	9.5467	9.5822	9.5937	9.542	9.6256	9.682	9.5052	9.4481	9.6349	9.5721	9.5093	9.343	9.5646	9.6082	9.4149	9.54	9.62	9.4968	10.8515	10.4393	10.0625	8.9943	9.1393	9.0588	9.5074	9.4662	9.6926	9.5714	9.8397	9.6054	9.6362	9.6695	9.5396	9.6446	9.8473	9.6513	9.3946	9.6455	9.5168	9.5449	9.6301	9.7277	9.5296	9.5486	9.4111
CEBPD	14.4258	14.3183	14.1859	14.4654	14.1402	13.8471	14.4124	14.1719	14.1464	14.3266	14.2592	14.3299	14.602	14.2881	14.2396	14.6049	14.1605	14.4438	14.149	14.1795	14.351	13.864	14.7543	14.124	14.3191	14.3566	14.6956	14.2667	14.2977	13.6896	14.3034	14.3685	14.3712	14.2922	14.368	14.3039	14.1799	14.2413	14.71	14.4735	14.1533	13.9963	14.2391	14.1132	14.2609	14.2492	14.1123	14.2659	13.9351
CHD1	5.9867	6.0494	6.189	6.3842	6.3114	6.1717	6.287	6.3705	6.0635	6.068	6.3835	6.1178	6.6024	6.2346	6.3284	6.3491	6.2885	6.1921	6.1751	6.4657	6.7414	6.3005	7.0677	5.9618	6.1678	6.318	7.091	6.2504	6.4953	6.8862	6.8359	6.6447	6.8289	6.4097	6.5336	6.4664	6.195	6.3417	6.7449	6.706	6.2055	6.0946	6.1943	6.1779	6.2072	6.2439	6.1651	6.0219	6.4478
CHD2	8.0541	7.9256	8.0413	8.3465	8.221	8.0365	8.0048	8.2223	8.0347	8.0392	8.2406	8.0198	8.3923	8.2498	8.2354	8.3096	8.3169	8.2027	8.1388	8.4079	8.5662	8.0406	8.8178	7.6817	7.9201	8.2427	8.9562	7.9149	8.3322	8.6038	8.657	8.5316	8.6302	8.3851	8.4627	8.5034	8.1388	8.2656	8.6216	8.5545	8.0169	8.2498	8.0082	8.0937	8.0121	8.2211	8.1774	7.9148	8.4837
CREB1	6.9416	6.8773	7.0524	7.1723	7.065	7.2104	7.1149	7.22	7.232	6.9748	6.8915	6.9824	7.0265	6.9908	6.9545	7.0714	7.1753	7.0741	7.1038	7.1153	7.3359	7.2621	6.6657	6.3902	5.8525	5.9721	5.9427	6.2453	7.4795	6.9851	6.9744	6.9137	7.0119	7.1177	6.8849	7.3088	7.0478	7.0569	7.1679	7.0536	7.1906	7.0973	7.1607	7.1544	7.116	7.1696	7.1502	7.1277	7.3226
CREBBP	6.8623	6.7295	6.8387	6.9945	6.9037	6.7835	6.8765	6.9933	6.7797	6.6504	6.8641	6.6646	7.2431	6.809	6.8715	7.3117	7.0106	6.8359	6.7967	7.0776	7.0367	6.7187	7.2412	6.425	6.7287	6.7881	7.4859	6.2033	6.9354	6.2969	7.3193	7.1706	7.2006	7.0721	7.1715	7.1059	6.9	6.9876	7.4154	7.2387	6.8146	6.8495	6.8411	6.7972	6.8264	6.7703	6.7088	6.7623	6.8045
CTBP2	10.9984	11.0061	11.0483	11.1996	11.0399	10.8512	10.8857	11.1005	10.9231	11.0507	11.1876	11.2819	11.1101	11.1194	11.1185	10.9095	11.1664	11.0971	11.1469	11.1604	11.2276	11.1833	12.9036	11.7626	11.8831	12.0533	12.5942	11.5088	11.3031	12.0845	11.3832	11.3333	11.3324	11.0597	11.2085	11.1482	10.9635	10.9773	11.3033	11.2559	11.0554	10.9424	10.9202	10.9164	10.9123	10.9772	10.9245	11.1983	10.9775
CTCF	6.3965	6.4904	6.3876	6.5108	6.4635	6.6116	6.6015	6.5681	6.5059	6.4854	6.4869	6.4471	6.7672	6.4958	6.4336	6.8352	6.5132	6.4538	6.5214	6.3703	6.6777	6.4333	5.8792	6.6531	6.096	5.9212	5.9162	5.8993	6.5469	5.9622	6.4247	6.4401	6.3864	6.5275	6.372	6.5495	6.5311	6.5363	6.6227	6.5941	6.518	6.417	6.5577	6.443	6.4633	6.5524	6.5572	6.3282	6.5517
CTCFL	1.3044	1.3427	1.3859	1.3037	2.5851	1.3232	1.4225	1.3808	1.2679	1.3961	1.4366	1.5095	1.387	1.3678	1.4353	1.3016	1.3177	1.4063	1.3752	1.3943	1.2876	1.1402	1.308	1.7736	1.3893	1.4124	1.4712	1.2338	1.2607	1.3765	1.3337	1.4397	1.4573	1.5274	1.3944	1.3915	1.4208	1.3432	1.33	1.3396	1.3798	1.3927	1.4236	1.4172	1.8932	1.3836	1.344	1.4308	1.1442
DEC	1.43	1.5365	1.7991	1.4434	1.4004	1.3998	1.7205	2.038	1.3096	1.5552	1.4362	1.5149	1.4516	1.4867	1.5281	1.3127	1.3169	1.5242	1.4717	1.5108	1.2967	2.1838	1.5119	1.5104	1.5155	1.4136	1.3768	1.4355	2.0637	1.576	1.3834	1.5111	1.3971	1.3994	1.8204	1.3878	1.4642	1.4118	1.4225	1.3527	1.6649	1.4286	1.804	1.4976	1.6007	1.4288	1.3524	1.5862	1.2592
E2F1	5.7241	5.6829	5.6376	5.6921	5.6801	5.9127	5.5128	5.5251	5.7612	5.7918	5.7269	4.8198	5.7198	5.8705	5.6921	5.7583	4.9362	5.3879	5.4641	5.3363	5.177	5.2123	4.213	5.0681	4.9717	5.5755	5.2314	4.8666	5.1596	3.192	5.1759	5.3047	5.0349	5.5154	5.1695	5.5115	5.6307	5.6761	5.5391	5.5652	5.4628	5.367	5.5692	5.5296	5.1459	5.5325	5.5463	5.3633	5.1618
E2F4	7.7371	7.7658	7.9128	8.0649	7.9762	8.0127	7.8873	8.0573	8.0069	7.7492	8.1482	7.784	7.9742	8.0522	7.8997	8.0845	7.9969	7.7738	7.9898	8.165	8.3556	8.1051	8.2641	7.7154	7.7847	7.9328	7.9951	7.3555	7.988	7.274	8.2029	8.1634	8.2322	8.1448	8.0785	8.2492	7.9153	8.0968	8.3321	8.2449	7.9869	7.7596	7.9515	8.0328	7.8692	8.0972	8.0088	7.9344	8.1428
E2F6	7.8146	7.6866	7.7931	7.8965	7.8617	8.0766	7.7694	8.0197	7.8278	7.7967	7.7671	7.5425	7.9618	7.9482	7.8916	7.8257	7.8178	7.8891	7.8871	7.9556	7.9847	7.7459	7.7507	7.6306	7.3275	7.5756	7.8641	7.4076	7.9232	8.1476	7.9919	7.9442	7.9612	7.8482	7.8405	8.1043	7.8287	7.9653	8.1585	8.0107	7.7543	7.8002	7.8363	7.9323	7.8039	7.989	7.8925	7.7564	7.8268
EBF1	5.343	5.2897	5.3134	5.8361	5.2933	5.2009	5.0174	5.6752	5.2376	5.1586	5.629	4.651	4.9289	5.5484	5.4059	5.6407	5.9727	5.0342	5.2783	5.6109	5.7588	5.4434	3.3401	4.9798	4.4151	4.3726	5.98	4.6323	5.6295	5.3816	5.8556	5.5201	5.7753	5.469	5.3877	5.3736	5.2482	5.5446	5.7899	5.7186	5.2963	5.1363	5.3692	5.101	4.9427	5.2891	5.1883	5.2315	5.2638
EGR1	10.5984	10.6883	10.4135	11.1178	10.7741	10.7327	10.6678	10.5412	10.6395	10.5651	10.7776	10.2144	10.9066	10.7148	10.5724	10.5028	10.5832	10.6093	10.3963	10.7847	10.8768	10.3939	10.092	10.2909	10.7553	10.8539	11.2399	10.253	10.4189	10.5614	10.8861	10.6362	11.0354	10.4665	10.7337	10.6879	10.6314	10.734	10.8415	10.7544	10.2568	10.5149	10.3855	10.5038	10.5877	10.5911	10.4531	10.3662	10.5303
ELF1	3.8071	4.2036	4.1329	4.4774	3.72	3.5561	4.1047	4.0225	3.9439	4.2326	4.4436	3.7242	4.5145	4.2451	4.3102	3.9873	4.227	4.1493	4.1325	4.2697	4.4785	4.4101	3.1887	3.6434	3.3447	2.7177	3.2458	3.3258	4.7167	3.7351	4.4402	4.267	4.0491	4.0665	4.2028	4.1607	4.1461	4.3265	4.5391	4.5145	4.0714	4.2075	4.108	3.9336	3.8625	4.2676	4.2121	4.0347	4.572
ELK1	4.9512	4.5492	4.6307	4.4641	4.468	4.5914	5.2635	4.5854	4.8287	4.4268	4.6586	5.0746	5.0681	4.4484	4.3919	5.0151	4.8668	4.7855	4.8141	4.4757	4.9248	5.078	7.253	4.5116	4.5413	4.6558	4.5692	4.3036	4.861	1.9187	4.3258	4.4446	4.3371	5.0185	4.3942	4.7461	4.7758	4.7447	4.804	4.7474	5.094	4.4173	4.9865	4.918	4.998	4.5136	4.6555	5.2416	4.7172
ELK4	6.8847	6.9102	7.2965	7.2191	7.2482	7.0713	6.8881	7.252	6.909	6.9386	7.3337	7.0724	7.3628	7.2282	7.2638	7.3075	7.4324	7.153	7.0862	7.4251	7.446	7.2336	7.6002	7.8941	7.1953	7.3273	7.8379	7.4886	7.6084	8.4088	7.728	7.6306	7.7602	7.3418	7.5392	7.2822	7.1841	7.2202	7.5478	7.5459	7.2883	7.1663	7.1471	7.0848	7.0526	7.1679	7.1213	7.2244	7.4355
EP300	6.1963	6.2218	6.5383	6.5927	6.591	6.5179	6.5002	6.6846	6.4583	6.2452	6.4835	6.3348	6.9848	6.535	6.4941	6.8819	6.7403	6.4824	6.4682	6.708	6.9451	6.3402	6.7327	6.8661	6.2941	6.5589	6.8206	6.4382	6.8223	6.693	6.9762	6.8008	6.8986	6.7486	6.75	6.8411	6.4825	6.6057	6.9871	6.8637	6.5356	6.533	6.438	6.4491	6.3359	6.5116	6.4617	6.3228	6.8795
EPAS1	10.7064	10.556	10.7757	11.1494	10.6302	10.6986	10.5814	10.7199	10.8516	10.6456	11.1849	10.0334	10.7538	11.1189	10.8794	11.1898	11.0797	10.6963	10.8809	11.227	11.3871	10.7979	8.3658	10.2877	9.5538	9.6203	10.6287	9.7758	11.0821	10.1805	11.3182	11.1318	11.2716	10.9572	11.0424	11.188	10.811	10.9872	11.5086	11.3443	10.7366	10.5923	10.9095	10.8544	10.5958	10.9258	10.6946	10.887	10.908
ESR1	3.4053	3.0268	3.2973	3.4692	3.9957	4.1976	3.2433	4.3138	3.8128	3.6422	3.9004	2.712	2.8902	3.7871	3.7521	2.6751	3.5932	3.0585	3.971	4.1691	3.8481	4.193	4.7845	4.5591	4.2005	4.6638	5.1891	4.4066	3.2833	4.7847	4.2337	4.0579	4.7711	3.859	3.9817	4.0221	3.4484	3.8202	3.7979	4.1024	3.6361	3.3147	3.663	3.8382	3.7009	3.7437	3.9001	3.5617	4.0936
ETS1	3.5111	3.5386	3.3843	3.6235	3.5222	3.1986	3.281	3.1852	3.158	3.3459	3.6921	2.7229	3.4376	3.4243	3.354	3.4591	3.0726	3.5253	3.2568	3.5446	3.7492	3.532	1.8435	3.825	3.5049	3.5023	3.5618	3.1667	3.356	4.0901	3.9649	3.5756	3.7794	3.5084	3.9927	3.95	3.7845	3.5225	3.6601	3.6112	3.6178	3.7413	3.5364	3.3837	2.6446	3.6201	3.3122	2.9897	3.3016
EZH2	5.5561	5.7097	5.3624	5.6895	5.4071	5.4125	5.567	5.6439	5.511	5.6302	5.3921	5.8756	5.4362	5.4713	5.4887	5.5512	5.569	5.5519	5.4037	5.405	5.6231	5.3863	5.3674	5.2324	4.5978	4.5545	5.0727	4.9445	5.5585	4.9893	5.904	5.6996	5.829	5.5829	5.5242	5.6416	5.4709	5.5682	5.8032	5.7814	5.5286	5.5465	5.5526	5.454	5.3059	5.5212	5.4951	5.4861	5.6174
FOS	8.8707	9.3785	8.9035	10.2869	8.7127	8.7149	8.7848	8.6395	8.744	9.1324	9.6407	9.3422	8.8412	9.5466	9.3295	9.0048	9.8118	9.1457	9.1952	9.4601	9.4079	9.3116	9.3214	8.5785	8.2918	8.2243	9.0208	9.3338	9.5995	10.0467	9.2576	9.0624	9.4283	8.8171	8.9107	9.1057	9.0219	9.5559	9.4409	9.2697	8.5399	8.9999	8.7367	8.6319	9.1519	9.1978	9.0483	9.1363	9.1997
FOSL1	3.8268	4.2665	3.6701	4.2505	3.7315	4.0951	3.8393	4.0958	3.9512	3.5944	4.0231	3.4679	4.2865	3.8964	3.9856	3.7556	3.5192	4.0882	3.8617	3.7663	3.9304	3.5134	4.6254	3.5426	3.7363	4.4877	4.3343	3.7474	3.4509	4.2565	4.2763	4.0302	4.1486	3.7353	4.2528	4.1412	3.7724	4.0826	3.9604	3.7092	3.8973	3.9061	3.8518	3.6828	3.9541	4.0265	3.8921	3.3339	4.0829
FOSL2	7.5419	7.8912	7.6583	8.1386	7.8816	7.6674	7.5634	7.6354	7.4481	7.534	8.4443	7.1602	7.9109	8.1982	7.8844	7.1923	8.0139	7.5951	7.4985	8.3767	8.2681	7.5089	9.6915	8.9429	9.6034	9.0965	9.6543	9.1039	7.6283	8.9496	9.1019	8.898	8.9317	8.2669	8.7368	7.9947	7.8218	8.1333	8.4721	8.5598	7.7551	7.7571	7.6389	7.7188	7.6553	7.8923	7.7429	7.4025	8.1017
FOXA1	1.8022	1.852	1.9374	1.759	2.083	1.6128	1.7418	1.7479	1.7011	1.8533	1.7615	1.9847	1.5283	1.8609	1.8107	1.3656	1.5876	1.9499	1.6408	1.6755	1.4988	1.4615	1.2119	2.4804	2.0495	1.9017	1.4086	2.1157	1.4689	3.6503	1.5627	1.7113	1.698	2.1639	1.7307	1.6021	2.0173	1.6981	1.5696	1.597	1.7857	1.754	1.9164	1.798	2.1147	2.0385	1.7116	1.7893	1.4697
FOXA2	6.9078	7.0993	7.4463	7.2714	7.514	7.197	6.8831	7.5545	7.0112	7.2797	7.6592	6.6169	7.8623	7.509	7.7697	7.3963	7.256	7.3389	7.3681	7.5963	7.4683	7.2306	8.9608	6.8763	8.3157	8.7033	8.814	7.622	7.5103	8.5374	7.8733	7.7265	7.7002	7.3836	7.528	7.3774	7.3681	7.3161	7.7844	7.7973	7.0896	7.1901	7.1275	7.1753	7.0091	7.2205	7.2843	7.001	7.4909
FOXA3	2.5459	2.4439	2.2743	3.2488	3.5558	3.1045	2.618	2.7007	2.9009	3.0165	3.4543	2.6156	1.8302	3.0035	2.9853	2.4274	3.2085	2.6476	2.4747	3.0293	2.8903	2.6401	4.5759	4.0617	4.1111	4.4656	5.0187	4.4338	2.8745	2.1882	3.3985	3.0619	2.6967	2.4644	2.2429	2.5197	2.4901	2.9538	2.3411	2.8868	3.2497	2.6695	2.7448	2.7164	2.8232	2.6624	3.2482	3.1859	3.8166
FOXM1	1.8817	1.3016	1.3181	1.5962	1.8331	1.1814	1.4657	1.3312	1.5933	1.5601	1.8542	1.8513	1.2889	1.5134	1.6251	2.5288	1.8074	1.6232	1.5695	1.2977	1.5248	2.7668	2.1211	1.3323	1.2708	1.5872	2.153	2.0317	1.6798	1.4727	1.1912	1.3992	1.2712	1.3125	1.2342	1.907	1.3467	1.7491	1.4045	1.7731	1.6438	1.6585	1.5947	1.6705	1.3242	1.8851	1.8355	1.323	1.377
FOXP2	4.6859	4.721	4.4857	4.2736	4.9737	4.6197	4.5302	4.5779	4.5938	4.3977	4.4539	4.4258	4.6623	4.698	4.5421	4.643	4.0733	4.6939	4.2249	4.7439	4.7762	3.7824	1.1013	1.7924	1.2975	1.2196	1.8291	5.2555	4.6482	3.9356	5.6248	5.4404	5.4247	5.3021	5.5868	5.0769	4.7361	4.7837	5.0183	5.1557	4.6905	4.7242	4.519	4.5983	4.3264	4.6322	4.6676	4.0821	5.0843
GABPA	6.333	6.395	6.5257	6.6538	6.5495	6.3426	6.3527	6.603	6.4003	6.3914	6.5806	6.3689	6.8291	6.5754	6.5593	6.7018	6.6502	6.5419	6.4794	6.6268	6.8654	6.5971	7.0987	6.8242	6.3484	6.5891	6.8174	6.5387	7.1209	7.2679	6.9443	6.6768	6.8326	6.6114	6.7055	6.7937	6.494	6.5342	6.9231	6.8384	6.4858	6.6584	6.4511	6.4037	6.3162	6.4089	6.5043	6.4293	6.9151
GATA1	1.2504	1.5447	1.858	2.1281	2.0601	2.1183	1.8485	1.4106	1.6443	1.5961	1.7182	1.4187	1.2082	1.8397	1.6785	2.0282	1.6168	1.7393	1.512	1.9081	1.7449	1.1013	2.6043	3.214	3.2433	3.0073	2.944	2.0737	2.3076	2.2578	2.118	1.9477	2.0279	1.9367	1.5244	1.4934	2.1913	1.9111	1.6507	1.9621	1.5999	1.851	1.989	1.5917	1.3901	1.2977	1.9458	1.8469	2.6079
GATA2	3.2029	2.8091	2.7485	3.3746	2.7142	2.3418	2.6843	2.271	2.6129	3.4468	3.3942	2.0267	3.0195	3.1859	2.9844	2.6437	2.3426	2.8245	2.4913	2.7041	2.675	2.8967	1.9312	2.5355	2.2108	2.4443	3.32	2.7735	2.1351	2.3009	3.4191	3.1143	3.2821	3.104	3.1896	2.9485	2.8742	2.7998	2.9286	2.9298	2.7242	2.8254	2.6284	2.7189	2.6874	3.2668	2.6776	2.7679	3.0178
GATA3	1.6973	2.134	1.442	1.9513	1.5907	1.2154	1.3829	1.6684	1.5448	2.2103	1.424	1.7084	1.1262	1.8581	1.7257	1.1013	1.4877	1.7117	1.9353	1.824	1.5277	2.6481	1.4782	1.8449	1.5759	1.2028	1.521	2.5806	2.0297	2.6333	1.7235	1.7918	1.9513	1.3046	1.327	1.3627	1.9808	1.7049	1.3678	1.7617	1.8632	1.3387	1.9608	1.5614	2.2055	2.2394	1.9397	1.5332	2.3733
GTF2B	7.3411	7.2997	7.2384	7.3773	7.1916	7.2604	7.3516	7.1974	7.2375	7.2177	7.2498	7.3016	7.5496	7.3475	7.297	7.4168	7.4126	7.371	7.3181	7.3374	7.5742	7.0483	7.7845	8.0774	7.7924	7.6793	7.8268	7.5775	7.6727	8.0067	7.3738	7.3225	7.4429	7.3465	7.3632	7.3452	7.3907	7.3626	7.5235	7.4451	7.3158	7.4597	7.2928	7.1955	7.1821	7.2787	7.283	7.3669	7.3938
GTF2F1	9.6414	9.4349	9.4296	9.6807	9.3333	9.2297	9.5607	9.2294	9.4236	9.4546	9.2544	9.4016	9.773	9.4191	9.3657	9.8797	9.4343	9.3419	9.4098	9.3677	9.4954	9.1991	9.3621	8.9903	9.2613	9.3532	9.9676	9.0919	9.6632	9.2653	9.3713	9.3101	9.3023	9.4794	9.3129	9.55	9.4451	9.4979	9.5597	9.463	9.4661	9.3656	9.4337	9.4225	9.3715	9.4278	9.3524	9.4177	9.4164
GTF3C2	8.6238	8.61	8.6665	8.8327	8.6902	8.5765	8.6674	8.6956	8.6514	8.65	8.7666	8.6006	8.974	8.7236	8.6885	8.9187	8.613	8.6732	8.6723	8.7918	8.8742	8.6327	9.0982	8.2643	8.0642	8.1967	8.5175	8.2862	8.7552	8.3924	8.9054	8.8193	8.9354	8.8054	8.8428	8.91	8.6484	8.7739	9.0903	8.9078	8.6024	8.6434	8.6565	8.6524	8.5788	8.7579	8.6553	8.5845	8.7413
HDAC1	7.8455	7.7415	8.1545	8.4001	8.006	7.7292	7.8315	8.1159	7.96	8.0349	8.2897	8.0804	8.3958	8.2828	8.3149	8.5794	8.432	8.2656	8.2642	8.388	8.6118	8.129	9.6629	6.9855	7.0105	7.5487	8.3209	7.3107	8.7053	8.4009	8.5201	8.4118	8.5092	8.0739	8.1588	8.4072	8.0737	8.2284	8.7328	8.5684	8.0246	8.0986	8.1512	8.0664	7.9646	8.2193	8.0822	8.0945	8.3634
HDAC2	9.7674	9.8593	9.832	9.8764	9.7785	9.6592	9.8147	9.726	9.7499	9.8812	9.9639	9.9679	9.9948	9.9565	9.8998	9.814	9.8333	9.9756	9.851	9.8934	10.0191	9.7026	10.4844	10.1751	9.9179	9.8855	10.2144	9.8862	10.1307	10.4543	10.1144	10.0161	10.112	9.8976	9.9236	9.9107	9.8225	9.8353	10.0569	10.0108	9.8451	10.0168	9.8413	9.6902	9.7683	9.7635	9.7866	9.9014	9.8328
HDAC8	6.8606	6.7998	6.959	6.4924	6.9341	7.0514	7.0417	6.9785	6.9008	6.7614	6.8917	6.799	7.1467	6.8737	6.9087	7.006	7.0053	6.8077	6.8474	7.0059	7.0583	6.7664	7.3847	6.861	7.0077	7.0097	7.2751	7.0227	7.0798	7.2742	7.2214	7.1133	7.234	7.0801	7.1889	7.0295	6.8707	7.0558	7.2453	7.0964	6.8973	6.8326	6.906	6.8355	6.879	6.867	6.8941	6.9409	6.8969
HIF1A	7.7399	7.7782	7.8067	7.9316	7.9675	8.0907	7.7463	7.9631	7.9491	7.8333	8.0262	7.6221	7.734	8.0385	7.7975	7.876	7.8312	7.7284	7.8956	8.1646	8.1703	7.8796	7.834	7.3594	7.1624	7.7536	8.2397	7.6546	8.0678	8.4406	7.978	7.8803	7.9613	7.8975	7.9143	8.1321	7.858	7.9401	8.074	8.0812	7.8419	7.8105	7.887	7.901	7.8621	7.9995	7.9801	7.803	8.0673
HMGN3	9.438	9.4393	9.4587	9.4067	9.295	9.2896	9.3821	9.3348	9.3205	9.4399	9.5577	9.311	9.3703	9.5023	9.4158	9.3767	9.3925	9.3927	9.4864	9.5376	9.7161	9.4791	9.8504	9.2245	9.2161	9.4343	9.9177	9.2885	9.6043	9.8749	9.6073	9.6068	9.6722	9.4458	9.5594	9.4677	9.4193	9.4743	9.5887	9.6302	9.4331	9.4489	9.4484	9.4303	9.4893	9.447	9.4208	9.5095	9.5714
HNF4A	2.5857	2.1267	2.4116	4.9385	1.9803	2.2378	2.3467	2.2863	2.0558	2.5578	2.5276	2.4679	2.3984	2.2185	2.5646	2.1073	2.6736	4.4437	2.6605	2.2274	2.7673	3.0323	1.8938	2.4472	1.6525	1.855	2.0965	2.6944	2.123	3.5009	1.8884	2.2992	2.3675	2.4436	2.5158	2.5422	2.4632	2.8274	2.606	2.3282	2.1603	2.2631	2.9547	2.3543	2.3206	2.5993	2.447	1.648	3.035
HNF4G	3.2011	3.0971	2.6474	2.1569	2.2941	2.5738	3.0319	2.3319	2.4848	2.1942	2.1565	2.4257	1.6262	2.5335	2.3969	1.5762	2.565	2.5334	2.2264	2.6212	2.0239	2.9768	1.1671	2.2036	2.1654	2.8523	2.1183	1.8636	2.1422	3.7013	2.1927	2.3728	2.2482	2.2223	2.4797	2.3158	2.2902	2.2747	2.6107	2.4597	2.3165	2.1628	2.6519	2.3638	2.8447	1.7929	2.4484	2.5331	2.0252
HSF1	11.2683	11.2449	11.3622	11.4959	11.2895	11.1898	11.3191	11.3025	11.3027	11.2736	11.4927	11.3267	11.4246	11.4321	11.3776	11.5845	11.4605	11.3332	11.3965	11.5408	11.693	11.3161	11.1979	10.94	10.7115	10.8488	11.5793	10.9079	11.6025	10.7873	11.6705	11.563	11.646	11.4157	11.5254	11.5513	11.3462	11.4536	11.7669	11.6549	11.2882	11.2338	11.33	11.2985	11.2405	11.3233	11.2479	11.3148	11.3655
IKZF1	2.7959	2.6567	2.7746	2.8953	2.7195	2.249	1.5556	2.2296	2.571	2.8416	1.8504	2.5447	1.4786	2.4644	2.8291	2.517	2.5681	2.8523	2.7102	2.4188	1.8003	2.5161	1.1013	2.8408	2.4867	1.8073	1.9786	2.5662	3.5825	2.8376	1.7313	2.3715	2.4729	1.9988	2.8364	2.5396	2.5241	2.5067	2.279	2.4014	2.9601	3.0068	2.7799	2.4284	2.6581	2.0516	2.5434	3.3867	2.2501
IRF1	2.6257	2.6474	3.2076	2.8591	2.6208	2.3018	2.8383	2.6882	2.5417	2.7246	3.2138	2.7902	2.6146	2.829	2.8954	2.4258	2.6796	2.9291	2.685	2.9536	3.0777	3.0696	4.5683	2.6753	2.8223	3.225	3.7962	2.6626	2.2751	3.4997	3.6407	3.45	3.5223	3.1837	3.8499	2.8517	2.9306	2.8965	3.1554	3.1515	2.7105	3.2925	2.444	2.5802	2.2146	2.9004	2.8059	2.243	3.2991
IRF3	7.0235	6.9407	6.8824	7.1855	6.752	6.6725	6.952	6.7679	6.8612	6.9571	6.9519	6.828	7.0717	6.8789	6.8684	7.3834	6.9693	6.8528	6.8038	6.8277	6.8886	6.9224	5.8079	5.6622	5.5589	5.7808	6.2318	6.1415	7.0743	7.1286	7.0189	7.0017	7.0351	6.9036	6.9531	7.0165	6.9406	7.0146	7.2396	7.0653	6.8344	6.829	6.8849	6.7931	6.7837	7.0405	6.918	6.7526	6.9039
IRF4	1.537	1.1504	1.8852	1.3564	1.3191	1.2471	2.1571	2.2031	1.5356	1.7613	2.1101	1.3705	1.5643	1.8804	1.7445	1.4904	2.3219	2.0796	1.8502	1.82	1.6477	2.121	1.1725	2.0137	1.6315	1.582	1.6565	2.3835	1.8324	3.306	1.718	1.6331	1.7747	1.5807	1.5096	2.1841	1.8809	1.8567	1.6279	1.5601	1.4764	1.6921	1.6582	1.6021	1.807	1.6911	1.7099	1.3996	1.1494
ITGB3BP	6.8884	7.0124	7.2686	7.2197	7.2081	7.0967	7.0231	7.1725	6.99	7.0637	7.3624	6.8651	7.2329	7.3048	7.0938	7.3917	7.35	7.0319	7.0037	7.3778	7.5689	7.2849	6.6861	7.0562	6.5098	6.5025	7.243	6.8623	7.7485	7.7143	7.7284	7.6162	7.6979	7.3098	7.6066	7.378	7.2886	7.404	7.6221	7.5678	7.1871	7.3299	7.1902	7.0891	7.0666	7.1063	7.22	7.25	7.3751
JUN	12.3717	12.5948	12.3815	13.0213	12.3809	12.1163	12.3481	12.3816	12.2163	12.4006	12.6626	12.3575	12.6472	12.5618	12.6269	12.4533	12.7995	12.5167	12.3651	12.6396	12.7584	12.3869	14.6107	11.7067	11.7365	12.6864	13.5629	12.328	12.7502	12.9845	12.6398	12.6764	12.7233	12.358	12.4378	12.4258	12.3725	12.4695	12.9813	12.8286	12.1799	12.4504	12.2729	12.2167	12.5065	12.4214	12.3414	12.4189	12.5245
JUNB	10.8504	11.1172	10.9847	12.075	10.9946	10.9551	10.7953	10.9118	10.8744	10.9521	11.485	11.0665	11.0552	11.4241	11.2132	10.9368	11.7335	11.0484	11.034	11.3259	11.3856	11.4316	10.8944	10.9938	10.5845	10.6705	11.3384	10.9673	11.2836	12.0878	11.3417	11.2057	11.4884	10.8979	11.091	11.0845	10.9226	11.3827	11.4374	11.3515	10.7359	11.0806	10.8465	10.8097	11.1339	11.0995	11.0114	11.0769	11.0833
JUND	12.8762	12.967	13.1521	13.2151	13.1762	12.952	12.9076	13.2588	13.0263	12.8976	13.1873	13.0369	13.254	13.1138	13.0136	12.9815	13.2163	13.0119	13.0529	13.3326	13.4489	13.2912	13.3866	13.0388	12.6432	12.6174	13.4657	12.9198	13.2777	13.7852	13.5604	13.5244	13.5862	13.2403	13.3572	13.2315	13.0599	13.1038	13.4431	13.4865	13.0871	13.0489	13.0626	13.0689	13.0256	13.1173	13.1131	13.1455	13.2863
KDM5B	8.0815	7.9396	7.9323	8.0445	8.1801	8.1339	8.052	8.1504	8.0497	7.9886	7.8791	7.8653	8.1581	7.9533	7.9788	8.0745	8.0564	8.0744	8.0628	8.059	8.1613	8.0833	8.6927	7.6342	7.7617	7.8508	7.608	7.8417	7.9352	7.9899	7.9111	8.0263	8.0574	8.0859	8.0644	8.2034	7.9642	8.0305	8.2632	8.0547	7.9674	7.9194	7.9923	8.1065	8.1093	8.0385	7.9751	7.9986	8.006
LIN54	5.4882	5.4889	5.5396	5.5736	5.6979	5.6233	5.5403	5.7914	5.4518	5.3347	5.432	5.2481	5.9339	5.4088	5.5594	5.5717	5.6158	5.692	5.4624	5.5188	5.5592	5.4179	5.7053	6.1305	5.783	5.9376	5.7279	5.8383	5.8446	6.4124	5.7294	5.5954	5.7207	5.5946	5.5987	5.6752	5.5166	5.3793	5.8374	5.7176	5.5178	5.6707	5.3984	5.3735	5.3823	5.387	5.4179	5.34	5.666
LIN9	6.3687	6.107	6.127	6.4603	6.2854	6.3959	6.2663	6.2089	6.3352	6.287	6.3834	6.1286	6.6787	6.334	6.1046	6.1768	6.3537	6.1381	6.0949	6.3438	6.6397	6.2771	6.5769	4.9047	4.9929	5.5451	5.513	5.7987	6.267	6.2166	6.8149	6.5461	6.8115	6.5519	6.6111	6.5704	6.2177	6.4822	6.702	6.551	6.1489	6.2426	6.2033	6.2931	6.1838	6.3152	6.2925	6.0674	6.3705
MAFF	5.1246	5.647	5.3363	6.1574	5.3788	5.1281	5.064	4.9585	5.0665	4.9923	5.6529	5.4423	5.3585	5.6118	5.4995	5.1482	5.8895	5.3775	5.4108	5.6439	5.3347	5.3757	4.5488	4.8631	5.7117	5.6287	5.9976	5.8817	5.5392	6.0572	5.434	5.4854	5.3005	5.2035	5.244	5.1852	5.2376	5.4778	5.589	5.543	4.9124	5.4418	4.9247	5.1213	5.3192	5.2148	5.1701	5.281	5.5994
MAFK	7.7215	7.6088	7.8699	8.0941	7.7081	7.5114	7.8064	7.7545	7.7307	7.6529	7.8607	7.9249	8.1259	7.7851	7.8432	8.3571	7.9575	7.6494	7.9526	8.0099	8.1685	7.8342	7.2691	7.138	6.5464	6.7487	7.2812	7.349	7.9668	7.3197	7.7795	7.9526	7.7979	7.8737	7.9063	8.0621	7.7151	7.7719	8.2239	8.0764	7.8168	7.5112	7.7697	7.7227	7.6873	7.8014	7.7642	7.7308	7.901
MAX	10.2154	10.143	10.2177	10.4836	10.3167	10.1626	10.1622	10.2361	10.1614	10.1999	10.3664	10.0476	10.4334	10.3884	10.2892	10.5655	10.3821	10.2359	10.2213	10.4529	10.6361	10.0884	10.1809	9.7502	9.9221	10.2501	10.4296	10.0107	10.4931	10.4605	10.6452	10.5814	10.6657	10.4169	10.5788	10.5955	10.3382	10.4458	10.7399	10.5986	10.1602	10.3204	10.1811	10.225	10.028	10.382	10.2479	10.0414	10.5027
MAZ	6.7787	6.7649	6.7445	6.8342	6.7665	6.5573	6.5851	6.642	6.6893	6.6499	6.6208	6.9526	6.8659	6.6321	6.675	6.7638	6.6174	6.6306	6.6973	6.8179	6.6903	6.7276	6.6239	6.8602	7.0361	7.3285	7.923	6.8045	6.7787	6.7489	6.8809	6.9306	6.7556	6.705	6.8759	6.739	6.7086	6.5384	6.8148	6.8473	6.7206	6.4276	6.6643	6.6612	6.5518	6.5895	6.6419	6.7645	6.68
MBD4	8.2652	8.3381	8.2602	8.3596	8.2631	8.2394	8.2858	8.1718	8.3365	8.3471	8.1804	8.3865	8.3404	8.2944	8.2785	8.4808	8.2585	8.4209	8.2699	8.2284	8.4425	8.2414	8.3342	8.6745	8.1293	8.3196	7.8983	8.1458	8.6462	8.6163	8.2214	8.208	8.2442	8.2792	8.1284	8.3162	8.3306	8.228	8.3538	8.2609	8.4035	8.4691	8.3356	8.2456	8.2993	8.2369	8.2959	8.4793	8.4826
MEF2A	9.2022	9.2021	9.1668	9.267	9.4885	9.3151	9.2661	9.3477	9.1962	9.08	9.3397	8.7449	9.6011	9.2989	9.1483	8.9358	9.2523	9.1746	9.0638	9.5528	9.7034	8.9596	9.6387	9.0312	9.5107	9.6583	10.0068	8.8615	9.066	9.6597	10.124	9.7197	10.2146	9.5983	9.7762	9.5005	9.1871	9.3706	9.717	9.5499	9.1091	9.2439	9.0348	9.1931	9.1183	9.2687	9.1381	9.0502	9.5391
MEF2C	11.5436	11.3841	11.1471	11.3552	11.2127	11.3408	11.4031	11.0857	11.4012	11.2382	10.7888	11.2793	11.2373	10.892	11.0239	11.2723	11.1011	11.3318	11.0313	11.0077	11.2296	11.1545	9.3614	7.8167	7.6336	7.5071	7.9502	10.461	10.9733	10.257	11.0581	10.9057	11.1358	11.2054	11.0032	11.1517	11.2664	11.2066	11.0301	10.9966	11.2343	11.4334	11.2628	11.2825	11.3156	11.2024	11.2353	11.1217	11.2415
MTA3	6.8265	6.74	7.0207	6.9601	7.0852	6.9505	6.9809	7.0319	6.9638	6.7493	6.9573	6.8613	7.1121	6.9735	6.9442	6.9368	7.2168	6.9322	6.9746	7.2823	7.4256	7.1247	7.8186	7.5718	7.5063	7.8461	8.091	7.0647	7.3485	7.3384	7.0398	7.0783	7.1179	7.0993	7.141	7.111	6.9968	6.9228	7.3103	7.1524	7.0156	6.9742	6.9315	6.9786	6.9459	6.8969	6.8556	7.0493	7.084
MXI1	8.215	8.2105	8.7563	8.8451	8.8355	8.5963	8.4147	8.806	8.5101	8.3131	8.6251	8.1377	9.1047	8.6393	8.7767	8.9252	8.9166	8.6563	8.6619	8.8935	9.1617	8.606	7.8946	8.1817	7.5525	7.5892	8.3877	8.4364	9.3181	9.0232	9.0928	9.0048	8.9826	8.7999	8.8164	8.9964	8.6457	8.7166	9.2133	9.0602	8.5708	8.6981	8.5009	8.5493	8.4422	8.5442	8.6244	8.4013	9.1065
MYBL2	3.8468	4.2555	4.2665	4.1309	4.2371	4.3385	3.6198	4.3035	4.3457	4.2791	4.3161	4.1745	3.55	4.2412	4.0593	3.5648	4.0997	4.0883	3.9951	4.1937	4.2626	4.5975	4.8047	5.4874	4.9484	5.2025	5.628	5.2163	4.5197	5.3242	4.2425	4.1889	4.1339	3.8804	3.9601	3.8515	4.2338	4.1417	3.894	4.1462	4.0198	4.2139	4.2293	4.3821	4.1565	4.0896	4.0984	4.206	4.1198
MYC	5.3376	5.3705	5.1171	5.8773	5.1132	5.3685	5.2168	5.2174	5.2824	5.4771	5.637	4.8506	5.3162	5.7428	5.318	5.3137	5.4863	5.3383	5.2868	5.3298	5.7144	5.2564	3.2366	2.7226	1.6391	2.1972	2.7311	4.8529	5.2747	5.2077	5.845	5.2656	5.776	5.2921	5.375	5.4948	5.5043	5.8769	5.661	5.5388	5.1005	5.4929	5.2873	5.2019	5.61	5.546	5.4253	4.8791	5.2789
NANOG	5.7132	5.7189	6.0142	6.2872	5.9353	5.7695	5.8927	6.0438	5.9047	5.6804	6.0937	6.1938	6.0692	5.9298	5.9909	6.1544	6.2151	6.0177	6.2219	6.2201	6.5583	6.3659	6.472	4.9152	4.3153	5.1688	5.909	4.2391	6.4084	6.2892	6.3785	6.1846	6.2928	6.0483	6.1232	6.402	5.8322	6.0429	6.698	6.4129	5.9118	5.9624	5.9199	5.9449	5.9211	6.5055	6.0237	5.9917	6.1689
NFATC1	5.5642	5.8048	6.1031	6.1726	5.9601	5.6402	5.7915	6.1152	5.8044	6.1064	6.2478	5.8598	6.2063	6.0909	6.3363	5.5402	6.1589	6.0433	6.2201	6.1856	6.2223	6.3527	5.0538	5.0421	5.171	5.5073	6.1309	5.573	6.2345	6.5976	5.9589	6.0784	5.8681	5.7601	5.8644	6.0531	5.9754	5.9857	6.2593	6.3864	5.9159	5.8489	5.9695	5.924	5.8832	5.9019	6.0389	5.981	5.9683
NFE2	2.884	2.6507	2.4512	2.8912	1.9505	1.3597	1.3847	2.3452	2.0014	2.7985	2.2548	3.1401	1.3417	2.461	2.8324	2.9075	2.8071	2.4493	2.649	2.525	2.3186	3.0227	1.7203	2.1616	1.8252	2.189	2.632	2.5844	3.1439	4.179	1.9449	2.2646	1.9803	2.1806	1.9058	2.6135	2.3069	2.2087	2.3454	2.6355	2.4638	2.5255	2.4664	2.577	2.7093	2.4031	2.6542	2.5648	2.6332
NFIC	6.0233	5.7699	5.8704	6.3892	5.924	5.6165	5.8866	5.8962	5.6654	6.1994	6.3736	5.0631	6.4994	6.4367	6.1445	6.3838	6.0288	5.6105	5.7131	5.9559	6.2443	5.2638	5.4138	4.726	4.9761	5.3098	6.124	4.7915	5.7561	5.7463	6.5146	6.3397	6.3836	6.1644	6.4382	6.3267	6.1227	6.4865	6.5924	6.5169	5.7665	5.7907	5.7425	5.9178	5.6523	6.1906	6.0122	5.316	6.3933
NFYA	7.2922	7.1454	7.2491	7.2186	7.1649	7.0232	7.2441	7.2528	7.208	7.2498	7.1243	7.0337	7.3352	7.2079	7.2281	7.4571	7.3749	7.318	7.1874	7.2315	7.4705	7.0476	7.6214	6.3933	6.6609	7.0278	7.165	6.78	7.4966	7.4838	7.4097	7.3083	7.2951	7.2875	7.3488	7.19	7.2893	7.2412	7.4598	7.3932	7.2485	7.4884	7.2112	7.2087	7.2266	7.2115	7.2689	7.1426	7.4541
NFYB	8.3571	8.3992	8.492	8.4982	8.4486	8.2652	8.281	8.3845	8.3497	8.4521	8.533	8.2876	8.5773	8.4562	8.4576	8.3503	8.4646	8.4215	8.3095	8.4183	8.5357	8.3045	8.2566	8.8497	8.8371	8.9929	9.1764	8.5735	8.6935	9.2939	8.6701	8.6944	8.6563	8.4499	8.5504	8.4103	8.4582	8.4635	8.6015	8.6208	8.4065	8.4649	8.4174	8.2501	8.3438	8.3769	8.4469	8.3554	8.5027
NR2C2	7.703	7.7544	7.8348	7.7816	7.7807	7.6041	7.8505	7.6945	7.6939	7.5467	7.8012	7.7443	8.1128	7.773	7.7042	8.0599	7.925	7.8099	7.7593	7.9384	8.0269	7.6954	8.4539	8.0773	7.7758	8.2015	8.8767	7.8476	8.0654	8.856	8.1698	8.072	8.1329	8.0178	7.9915	7.8323	7.7955	7.8436	8.0592	8.0293	7.8842	7.8256	7.7817	7.6877	7.7643	7.8778	7.7389	7.7763	7.9211
NR2F2	8.3175	8.1829	8.1814	8.7186	8.1442	7.9255	8.09	8.3223	8.173	8.0052	8.49	7.4454	8.33	8.3408	8.1961	8.4896	9.3065	8.4225	8.2612	8.5274	8.7716	8.4507	7.7838	8.4481	7.6023	8.1979	9.202	8.1662	9.9142	10.1291	8.3223	8.3152	8.5021	8.9022	8.1887	8.217	8.2275	8.3231	8.6267	8.487	9.5904	8.5408	9.2995	8.8687	8.7644	8.5183	8.4891	9.8492	8.5841
NR3C1	10.6844	10.7123	10.6414	10.8685	10.8891	10.6934	10.5906	10.7474	10.5376	10.7566	10.9617	10.2598	10.9885	10.8618	10.8141	10.6106	10.671	10.557	10.4006	10.876	10.924	10.3821	10.3237	10.2378	9.3112	9.6943	10.6328	10.7024	10.55	11.1251	11.3461	11.1794	11.3312	10.9015	11.1453	10.8313	10.7399	10.8152	11.1089	11.1247	10.4963	10.6597	10.5202	10.5473	10.4768	10.6339	10.6285	10.267	10.874
NRF1	3.4207	3.4865	3.6436	3.2166	3.5309	3.2969	3.6986	3.8679	3.6436	3.505	3.6963	3.4942	3.8957	3.6288	3.6944	4.0891	3.9774	3.8446	3.7889	3.6913	3.6208	3.1173	3.5422	2.9315	2.3338	2.6328	2.8596	2.9337	3.8863	2.3589	4.041	3.5765	3.6407	3.6875	3.4503	4.019	3.5551	3.8651	4.0258	3.853	3.5438	3.3972	3.5375	3.6156	3.5844	3.5767	3.6347	3.4949	3.8353
PAX5	4.569	4.4667	4.6666	4.8341	4.751	4.7626	4.3435	4.7855	4.7519	4.6641	4.7529	4.4592	4.7472	4.7195	4.7706	4.1071	4.7631	4.4056	4.6827	4.9667	4.9465	4.596	5.5457	4.8376	4.6309	4.8836	5.2699	4.6476	4.5382	4.3977	5.0359	4.9382	5.1349	4.6434	5.0428	4.9306	4.7048	4.8495	5.0831	5.0184	4.4151	4.5881	4.5944	4.7221	4.7212	4.4811	4.7538	4.6444	5.026
PBX3	5.4755	5.7642	5.4836	5.671	5.5274	5.4497	5.4019	5.4112	5.3577	5.6454	5.8258	5.6506	5.9816	6.0557	5.7065	5.7876	5.8052	5.7645	5.5416	5.5214	5.7134	5.1977	4.3647	4.8874	5.4882	5.0679	5.1978	5.5827	5.8714	5.9584	5.691	5.6222	5.6093	5.7073	5.3152	5.9075	5.6489	5.8716	5.8728	5.8597	5.5295	5.8197	5.5969	5.4479	5.5214	5.6765	5.6158	5.4182	6.0461
PHF8	7.7908	7.6968	7.9444	8.077	8.0052	7.8032	7.8656	8.1402	7.9564	7.9205	8.1628	7.7688	8.1999	8.0282	8.0406	8.0876	7.9983	7.9619	7.9727	8.144	8.279	7.9821	7.2885	6.6335	6.7451	7.0768	7.6882	7.1128	8.0224	7.5682	8.3543	8.1585	8.3192	8.0347	8.0686	8.2616	7.9078	8.1081	8.4572	8.3024	7.832	7.9659	7.9212	7.9136	7.8675	8.0455	7.974	7.8714	8.1108
PML	8.2804	8.1948	8.1258	8.3878	8.1065	7.9725	8.0548	8.1475	8.1275	8.1703	8.3547	8.1519	8.4238	8.2398	8.1965	8.3319	8.289	8.2547	8.2025	8.2794	8.345	8.1639	7.5515	7.2	7.2808	7.933	8.4959	7.4453	8.1384	8.1953	8.3257	8.3521	8.3308	8.244	8.2504	8.2749	8.1656	8.3399	8.472	8.3992	8.1045	8.1727	8.1368	8.0802	8.0625	8.1948	8.1033	8.2281	8.1398
POLR3A	6.8754	6.7551	6.8718	6.9467	6.9777	6.8077	6.8594	6.7875	6.7163	6.6563	6.8687	6.7176	7.2329	6.7672	6.8538	7.089	6.8694	6.8198	6.7109	6.9823	7.1914	6.3444	7.5982	7.1005	7.3106	7.4117	7.5952	6.906	7.135	7.3687	7.2263	7.1488	7.1861	7.1236	7.1831	6.9969	6.8911	6.9056	7.2578	7.1488	6.9561	6.8169	6.8435	6.791	6.7819	6.7115	6.797	6.8086	6.9547
POU2F1	7.9114	7.9526	8.3159	8.4342	8.3738	8.5222	8.0958	8.65	8.3194	8.0059	8.4197	8.0727	8.3173	8.3718	8.2323	8.1259	8.5827	8.0996	8.3951	8.7502	8.882	8.7168	8.6286	7.4851	7.4301	8.1758	9.222	7.6312	8.5477	8.5869	8.8731	8.7361	8.9226	8.5672	8.6557	8.6723	8.261	8.4328	8.8436	8.753	8.2115	8.0385	8.2403	8.3772	8.2403	8.4177	8.3887	8.3652	8.462
POU5F1	6.8867	7.0397	6.9697	7.062	6.7727	6.7176	7.0658	6.8554	6.869	6.9471	7.0907	7.1098	7.1012	6.918	6.9495	6.767	7.1858	6.8823	6.9222	7.0739	7.2323	6.9005	8.2866	6.5409	7.0988	7.2537	8.387	6.6681	7.2357	6.6884	7.4526	7.3533	7.3831	7.0239	7.2683	6.8288	7.0409	7.0326	7.351	7.2455	6.9276	7.0611	6.8996	6.8887	6.9682	6.8454	6.8872	7.1149	7.1009
PPARGC1A	7.8316	7.8534	7.504	7.9427	7.8502	7.9477	7.7348	7.5586	7.5798	7.8853	8.093	7.1412	7.9273	8.1892	7.7776	7.8899	7.8064	7.5901	7.6331	7.9001	8.1659	7.2059	6.867	5.4772	6.4329	6.2911	6.4113	7.2983	7.5297	7.3078	8.3379	7.9697	8.1932	7.9494	8.0005	8.0974	8.017	8.283	8.0265	7.9704	7.4877	8.1402	7.5363	7.7171	7.6016	7.8518	7.8882	7.1358	8.2238
PRDM1	4.2789	4.6992	3.7744	5.1349	4.1661	4.0466	4.6594	3.9561	3.9939	4.3163	4.6653	3.043	3.9719	4.7035	4.6292	3.5109	4.5753	4.2545	3.923	4.8114	4.3541	4.2747	3.3787	4.3151	4.6067	3.7075	4.2975	4.786	4.5611	5.4633	4.9827	4.6754	4.7785	4.3802	4.8813	4.7581	4.5432	4.9466	4.3712	4.6125	4	4.5692	4.3323	4.28	4.4357	4.377	4.4841	4.1334	4.4706
RAD21	10.4675	10.4318	10.6116	10.6285	10.5592	10.6984	10.5889	10.7176	10.7439	10.4995	10.6802	10.6779	10.6175	10.6501	10.6049	10.8327	10.7841	10.6651	10.7464	10.8208	10.9516	10.7085	10.2325	10.0346	9.9731	10.3488	10.5928	10.3419	11.1147	11.2048	10.6581	10.6287	10.7205	10.6389	10.6055	10.8196	10.6569	10.6943	10.9437	10.7634	10.6275	10.6572	10.6967	10.6672	10.683	10.6749	10.6907	10.6445	10.7375
RARA	6.8564	7.0113	6.6774	7.209	6.7666	6.8232	6.6714	6.7648	6.6341	6.9815	6.9923	6.6802	6.8546	7.0739	6.8937	6.3875	6.7182	6.8945	6.7932	7.0195	6.9735	6.694	7.9778	7.6589	7.7032	7.2293	7.6381	6.6952	6.709	6.4883	7.1519	7.1108	7.2194	6.9133	7.1234	6.9381	6.8776	6.9895	7.1347	7.0411	6.7671	6.7209	6.8956	6.8454	6.9642	6.9531	6.8518	6.8405	6.6699
RARG	4.6399	4.4435	4.7033	4.9732	4.8145	4.8031	4.6452	5.0596	4.8334	4.6588	5.0299	4.6554	4.99	5.0236	4.8521	4.8369	4.9207	4.7541	5.0316	5.1742	5.0279	5.1981	5.2013	4.5247	5.0385	5.0767	5.3185	4.4256	4.6905	5.137	5.4509	5.0402	5.2982	4.9947	4.955	5.0868	4.7574	5.1072	5.1722	5.1084	4.7235	4.7235	4.7639	4.8625	4.7174	4.9904	4.9308	4.6379	5.0716
RBBP5	5.0033	5.3244	4.9725	5.1839	5.468	5.0573	5.2595	5.1767	4.927	5.1008	5.3354	4.926	5.5196	5.2208	5.2161	4.9407	5.1076	5.1757	4.9215	5.3472	5.2097	4.4895	6.8772	6.2275	6.7372	6.6515	6.3483	6.1187	5.1843	5.9272	5.4277	5.4177	5.5151	5.4389	5.5272	5.2739	5.1955	5.0567	5.5159	5.403	5.0547	5.1672	4.9711	5.0327	5.0239	5.2813	4.9892	4.8745	5.2406
RBL2	7.0751	6.9469	7.1438	7.2585	7.2782	7.1121	7.0957	7.2652	7.1149	7.1336	7.1693	7.057	7.3485	7.1961	7.1814	7.1475	7.2407	7.2099	7.1605	7.2596	7.5731	7.311	7.2711	6.9171	6.6328	6.6977	7.1836	6.7337	7.3987	7.4501	7.5716	7.418	7.4827	7.312	7.3163	7.4061	7.132	7.2087	7.5529	7.5457	7.1012	7.2818	7.0971	7.0806	7.0175	7.2396	7.1466	7.1171	7.4489
RCOR1	7.0993	6.9759	6.9212	7.3049	7.0027	6.9521	7.1063	7.1407	7.0209	7.0692	6.9963	6.9529	7.2192	7.1296	6.9941	6.8247	7.1177	7.1363	7.0246	6.9689	7.2004	6.9106	7.9037	6.9092	6.5542	6.3957	6.3546	6.4171	7.0432	6.4308	7.0138	6.9472	7.046	6.9815	6.9721	7.1119	7.0137	7.0687	7.2619	7.0166	7.0375	7.1548	6.9735	7.0154	7.0568	7.0373	7.0375	7.0471	7.0904
RELA	6.2449	6.0754	6.4834	6.8727	6.4018	6.5541	6.3366	6.5043	6.5639	6.2281	6.6913	6.3163	6.8166	6.7266	6.5092	7.4151	6.7361	6.4546	6.707	6.8104	7.1324	6.5728	6.0441	5.491	5.2451	5.8109	6.2182	5.6677	6.9993	6.3096	6.8225	6.691	6.7113	6.5785	6.421	6.9325	6.5184	6.7632	7.0527	6.947	6.5086	6.566	6.5371	6.5209	6.3089	6.7445	6.5871	6.5059	6.9575
REST	5.9407	5.8739	6.4393	6.3815	6.1133	5.9396	6.0086	6.3939	6.0229	6.0678	6.4547	5.8188	6.5744	6.5062	6.5029	6.5953	6.6408	6.2327	6.4184	6.3962	6.7214	6.2817	3.8601	5.4764	4.784	4.8601	6.3147	5.6694	7.1469	6.9072	6.5628	6.5379	6.3931	6.2141	6.2006	6.5038	6.192	6.3538	6.8206	6.779	6.2795	6.1633	6.3258	6.1768	6.1148	6.187	6.24	6.3504	6.3491
RFX5	6.9068	6.7781	6.7503	7.1635	6.986	7.0207	6.8676	6.8178	6.9674	6.8751	7.171	6.5744	6.9994	7.1479	6.8055	7.2068	7.0842	6.6614	6.8304	7.1414	7.3009	6.5874	6.1135	6.1107	6.3107	6.2756	6.7086	6.2504	6.9364	6.1993	7.4372	6.9938	7.3618	7.1356	7.1661	7.252	7.0461	7.3399	7.2911	7.1948	6.7586	6.9263	6.8829	6.9378	6.734	7.1271	7.0287	6.495	7.2021
RUNX1	2.3671	3.2717	2.941	3.4484	2.7578	2.1049	2.3937	2.5667	2.17	2.6687	2.527	2.5915	3.1124	2.3138	2.8811	2.8995	3.1754	2.3851	2.7123	2.53	1.893	3.0936	2.0424	3.4118	3.2675	2.8584	2.4857	3.6405	3.9185	4.4653	2.7309	2.675	2.3513	1.9487	2.0503	2.4432	2.5184	3.5121	2.3007	2.5022	2.6747	3.4928	2.8218	2.0751	2.8393	2.5762	3.0071	2.9719	3.1742
RUNX2	4.843	4.9526	5.032	4.9852	4.9986	4.9734	4.6825	4.8968	4.7124	4.9807	4.9435	4.8475	4.8403	4.976	4.9672	4.9287	4.7918	4.9311	4.8559	5.0488	4.7882	4.8143	2.7559	5.6871	4.5915	3.821	4.4414	6.9635	4.9496	5.6616	5.4374	5.2182	5.495	5.0035	5.2284	4.9166	4.8757	4.9414	5.0071	4.9712	4.6333	4.9528	4.782	4.7148	4.7245	4.8462	4.7956	4.7128	4.8907
RUNX3	1.3429	1.9043	1.6873	2.1552	2.21	1.6845	2.1083	1.8866	1.5097	2.0161	2.2393	1.9396	1.4899	1.9214	1.9968	1.1504	2.7336	1.3862	2.4627	1.712	1.5807	2.9625	2.4719	2.9911	2.8045	2.7375	2.6262	2.98	1.8689	1.5828	1.6312	1.6464	1.7689	1.9936	1.847	2.4745	1.7644	1.5876	1.6387	1.7171	2.0125	2.0367	2.068	2.2407	2.0123	1.4242	1.9303	1.4782	1.73
RXRA	9.4399	9.2648	9.4207	9.7416	9.4476	9.3174	9.4417	9.5857	9.4774	9.4206	9.572	9.1895	9.7067	9.6821	9.5151	9.7935	9.72	9.4481	9.4816	9.583	9.8593	9.145	9.0425	8.9199	8.8203	9.5491	10.2455	8.9627	10.0134	9.3994	9.6944	9.6437	9.6938	9.5559	9.7011	9.8322	9.4303	9.722	10.0957	9.8863	9.4901	9.4934	9.5708	9.5361	9.4671	9.4814	9.3982	9.587	9.5864
SAP30	8.2818	8.2624	8.4607	8.6523	8.4122	8.4677	8.2463	8.5509	8.4617	8.4395	8.6157	8.1207	8.5532	8.6413	8.5717	8.7327	8.5652	8.358	8.6046	8.6189	8.8295	8.512	6.923	6.9654	7.3673	7.6399	7.7144	7.5583	8.8599	7.9302	8.4946	8.4569	8.4352	8.3883	8.2541	8.741	8.467	8.6853	8.864	8.7798	8.4124	8.2746	8.5143	8.4861	8.3785	8.5083	8.5617	8.4021	8.6161
SETDB1	9.1372	9.0515	9.2956	9.4277	9.2445	9.2204	9.2008	9.3544	9.2193	9.1587	9.3803	9.0715	9.4584	9.3087	9.284	9.4631	9.4112	9.3656	9.2423	9.4766	9.6343	9.2588	9.5222	8.2677	8.3419	8.6121	9.188	8.4525	9.3502	8.7555	9.8605	9.6884	9.7592	9.4934	9.5835	9.6002	9.3091	9.5005	9.8133	9.6801	9.1561	9.4051	9.1855	9.2221	9.1811	9.3936	9.2905	9.0759	9.5235
SIN3A	7.3771	7.3466	7.3509	7.5442	7.4777	7.3526	7.501	7.4571	7.3612	7.3566	7.3866	7.5624	7.5531	7.4388	7.4445	7.6081	7.5718	7.576	7.4417	7.5802	7.8596	7.3708	7.6873	6.8412	6.8381	7.2291	7.5961	7.109	7.6788	7.5173	7.6839	7.5758	7.6956	7.5458	7.5995	7.5889	7.4638	7.4067	7.7996	7.696	7.4603	7.6137	7.4564	7.4154	7.3599	7.5102	7.4514	7.5294	7.7098
SIRT6	3.4505	2.6496	2.8791	2.5494	2.7765	2.4032	3.1051	2.4893	2.689	3.178	2.2846	2.7645	2.3359	2.9899	2.7347	1.279	2.4263	3.1081	2.8221	2.404	2.7004	3.0023	2.2949	2.215	1.7972	1.3506	1.5682	2.2128	3.256	2.5357	2.7619	2.2979	2.5294	2.8942	2.6115	3.1389	3.044	2.6071	2.654	2.678	2.8966	3.0094	2.6762	2.7331	2.8446	2.7361	2.6272	2.6247	2.7974
SIX5	3.0278	3.3286	3.5684	3.6147	3.7966	3.8314	3.412	4.1257	3.7655	3.2647	3.6594	2.8888	2.797	3.7269	3.5796	3.3105	3.6254	3.3608	3.7703	3.8367	4.0583	3.6104	3.8681	4.4281	4.3709	4.3388	4.6387	4.0816	3.5553	4.7006	3.7549	3.731	3.7565	3.2485	3.6301	3.7009	3.8386	3.755	3.5616	3.5507	3.2066	3.3915	3.5283	3.9287	3.6816	3.7077	3.6778	3.4128	3.6878
SMAD2	8.6093	8.5818	8.7252	8.7263	8.6616	8.6661	8.6611	8.6237	8.755	8.5516	8.5542	8.802	8.7262	8.6271	8.6808	8.9395	8.8244	8.7336	8.7884	8.7503	8.8723	8.6616	7.6572	8.5386	8.0792	8.2542	8.4556	8.3209	9.2553	8.8629	8.5903	8.5547	8.5442	8.596	8.478	8.7088	8.6601	8.6097	8.7975	8.7301	8.7641	8.7765	8.7113	8.6283	8.5709	8.4944	8.6236	8.8183	8.6807
SMAD3	8.8905	8.798	8.7553	8.9708	8.8013	8.6353	8.8877	8.8862	8.8568	8.7592	8.8308	8.7994	8.7604	8.8251	8.764	8.7896	8.7371	8.9653	8.8515	8.9989	9.0747	8.9538	10.2285	7.6263	6.2521	6.6741	7.8565	8.3608	8.725	8.832	8.5542	8.745	8.7236	8.8288	8.7837	8.835	8.7508	8.7139	9.0516	8.8625	8.9249	8.7681	8.8304	8.8258	8.8587	8.8347	8.7298	8.9351	8.7104
SMARCA4	12.0384	12.1066	12.0948	11.9241	12.0637	11.9743	12.047	11.9526	12.0439	12.04	12.0162	12.1631	11.5597	12.0075	11.9946	11.8439	12.0397	12.0429	12.0561	11.9698	11.8966	12.0227	12.0047	12.9837	11.7191	11.6676	12.5424	11.9843	11.9458	12.9345	12.0509	11.9922	11.9343	11.9496	12.039	11.8574	12.0817	11.9816	11.8307	11.8968	12.1158	12.0666	12.0206	12.0154	12.0663	11.8959	12.0516	12.0956	11.9718
SMARCB1	5.5443	5.3366	5.3031	5.4692	5.0633	5.4289	5.439	5.1313	5.5084	5.3755	5.1981	5.3048	5.559	5.2997	5.2545	5.9771	5.4566	5.287	5.6056	5.2605	5.504	5.4796	4.7444	4.3713	3.9331	4.1712	4.1734	4.4794	5.6112	4.9187	4.8433	5.0106	4.8086	5.2931	4.8952	5.6285	5.3469	5.5985	5.4941	5.3725	5.4731	5.3459	5.5023	5.4352	5.3433	5.4868	5.4244	5.5123	5.191
SMARCC1	7.3484	7.3567	7.6535	7.7731	7.8729	7.4889	7.4312	7.7096	7.3836	7.5153	7.7215	7.3402	7.9775	7.7453	7.7443	7.6473	7.6949	7.6937	7.5215	7.8484	8.1045	7.5904	8.1953	7.0288	7.2737	7.4824	8.2414	7.5109	7.9067	8.019	8.4146	8.2207	8.4267	7.8837	8.1745	7.9004	7.6254	7.6798	8.2238	8.126	7.5056	7.7304	7.5015	7.5062	7.3735	7.6434	7.5483	7.4169	7.9045
SMARCC2	12.1299	12.3001	12.2539	12.2933	12.539	12.8174	12.0238	12.7029	12.5516	12.1651	12.4549	12.1422	11.9694	12.4804	12.2796	11.8762	12.3088	11.847	12.4716	12.765	12.3354	12.3899	13.0378	12.8682	13.3198	13.4518	13.6309	12.677	11.966	12.3589	12.314	12.6229	12.4482	12.5048	12.6107	12.6627	12.2776	12.3534	12.3212	12.4383	12.2543	11.231	12.2597	12.6255	12.4737	12.5013	12.5438	12.3577	12.2798
SMC3	7.796	7.8458	7.9203	8.0463	7.8429	7.9185	8.0649	7.9926	7.9292	7.9101	8.0197	7.8831	8.3649	7.9664	7.9709	8.3809	8.0795	7.9301	8.0506	8.0114	8.2628	7.9285	7.3937	7.1166	6.9128	6.9297	6.9094	7.2729	8.2506	7.2761	8.1551	8.0308	7.9661	7.9617	7.9323	8.1007	7.9702	7.9793	8.1799	8.138	7.9237	7.9115	7.9895	7.8707	7.8639	7.9869	8.0293	7.8734	8.2025
SOX2	10.3225	10.1338	10.6696	10.5514	10.3855	10.2726	10.3842	10.6664	10.3769	10.3414	11.008	10.2976	10.8909	10.9381	10.6505	11.1135	11.0485	10.4196	10.8288	11.0834	11.3659	10.7231	8.8187	8.7613	8.0996	8.8928	10.2832	9.1523	11.5114	11.4751	10.8098	10.8513	10.7384	10.539	10.8116	11.0978	10.6293	10.8369	11.3612	11.2437	10.5256	10.3925	10.6366	10.5644	10.4032	10.6325	10.615	10.7397	10.8112
SOX4	9.6386	9.5357	9.7957	9.7424	9.4517	9.3779	9.7687	9.6092	9.706	9.3111	9.1129	9.9936	9.7814	9.1094	9.3378	9.6906	9.7251	9.5961	9.4921	9.3547	9.6069	9.6199	8.1825	9.098	8.2917	8.382	9.8165	9.2678	9.7895	9.847	9.3231	9.4829	9.4057	9.4106	9.3665	9.2893	9.3022	9.206	9.629	9.4578	9.5647	9.4726	9.59	9.4255	9.5663	9.2675	9.3722	9.7935	9.432
SP1	5.8584	5.929	6.2337	6.2348	6.3829	5.9379	5.8571	6.418	5.7862	5.9719	6.541	6.0576	6.5876	6.3193	6.3843	6.161	6.4588	6.3078	6.1008	6.4463	6.5759	6.2276	6.7829	6.429	6.2496	6.5256	7.5001	6.6275	6.6178	8.5096	7.0354	6.8613	6.983	6.2416	6.567	6.2802	6.0781	6.1852	6.7685	6.7752	6.0184	6.3192	5.9166	5.9994	5.9803	6.0767	6.0575	5.9267	6.5779
SP2	5.7781	5.6517	5.8996	6.3122	6.0174	5.7499	5.859	5.9969	5.963	5.897	6.0284	5.6141	6.3575	6.1284	6.0002	6.4233	6.012	5.8793	6.0166	6.1182	6.496	5.9698	5.7459	5.0272	4.8529	5.1887	5.1876	5.1915	6.2116	5.2597	5.9494	5.9629	5.8525	5.9884	5.9298	6.163	5.9768	5.9894	6.5121	6.2197	6.0587	6.0029	6.0683	5.9767	5.7528	6.1573	5.9746	5.9585	6.1776
SP4	5.6686	5.6425	5.8906	5.8784	5.7881	5.6945	5.9996	5.7208	5.5366	5.5009	5.6831	5.5984	6.416	5.6518	5.8103	6.1045	6.1026	5.8217	5.671	5.7497	5.9957	5.5061	6.4595	6.1651	5.3767	5.5206	5.868	5.9188	6.4352	6.8064	5.9986	5.9201	5.8534	5.782	5.7787	5.8634	5.6599	5.7835	6.1398	5.9705	5.8395	5.6957	5.7833	5.6033	5.6233	5.6557	5.6207	5.7263	5.6953
SPI1	3.4791	3.5782	3.5393	3.5401	4.5209	3.5078	2.7626	3.5315	3.2824	3.4183	3.2522	3.4361	2.9803	3.6196	3.2949	3.614	3.2708	2.8379	3.5984	3.3701	3.9014	3.3609	4.0463	4.0896	4.3049	4.1954	4.4432	4.038	3.2516	3.4545	3.614	3.3416	3.3482	3.1261	3.0853	3.3972	3.3122	3.3853	3.031	3.3449	3.5382	3.0772	3.2986	3.3848	3.6227	3.0573	3.5939	3.4845	3.834
SREBF1	10.7527	10.8235	11.189	11.2495	11.0994	10.7944	10.8209	11.3391	10.9021	10.8913	11.3123	11.1627	11.4669	11.1392	11.2241	11.3169	11.4739	11.2605	11.2768	11.3646	11.4563	11.3988	10.1015	10.0612	9.7184	10.1835	11.7961	10.5764	11.6223	12.222	11.5389	11.516	11.505	11.1416	11.2635	11.3658	10.9771	11.139	11.6953	11.6695	11.074	11.0265	11.0584	11.0178	11.0486	11.2154	11.1501	11.2466	11.2827
SRF	10.0229	9.887	9.9404	10.2147	9.9248	9.8667	10.1525	9.9475	9.9524	9.8531	9.793	9.8589	10.2275	9.8796	9.925	10.1671	10.0768	10.0664	10.004	10.0219	10.3263	9.9204	10.4995	10.0239	9.8383	9.9228	10.4391	9.5164	10.2425	9.2738	10.0982	10.0714	10.1105	10.0891	10.0987	10.1449	9.9715	10.0348	10.35	10.1709	10.0447	10.1371	9.9939	10.0104	9.9745	9.9707	9.9054	10.1465	10.0168
STAT1	6.3432	6.2197	6.3211	6.3519	6.2748	6.1567	5.9536	6.2103	6.1141	6.1636	6.5715	6.1485	6.3896	6.4533	6.3598	6.2276	6.2846	6.265	6.1455	6.4309	6.4318	5.9424	7.0842	7.7342	7.605	7.8792	8.203	7.1799	6.6123	7.736	6.8341	6.6485	6.8032	6.455	6.4918	6.3169	6.312	6.2952	6.5915	6.5295	6.2985	6.4164	6.215	6.2144	6.0991	6.3181	6.1923	6.2396	7.5628
STAT2	6.06	6.2732	6.3361	6.4351	6.0969	6.0281	6.2533	6.1598	6.211	6.2861	6.2283	6.1802	6.2514	6.2067	6.3402	6.4255	6.2123	6.3147	6.3358	6.1224	6.2172	6.4087	6.7455	6.1829	5.6509	5.7415	5.8272	5.9209	6.2403	5.8529	6.2113	6.2571	6.1672	6.1751	5.8899	6.2503	6.2023	6.1997	6.3558	6.3759	6.1572	6.2906	6.1733	6.1155	6.1939	6.1546	6.2669	6.1422	6.6024
STAT3	4.991	5.2416	5.15	5.4565	4.979	5.2369	5.1263	4.9786	5.104	5.1091	5.2535	4.932	5.3307	5.1621	5.2909	5.7469	5.4413	5.3718	5.2412	5.2203	5.4884	5.0373	4.192	4.1926	4.2051	4.7272	5.1854	4.4577	5.6666	5.1574	5.3697	5.1625	5.1534	5.1314	5.2466	5.3434	5.2124	5.2756	5.5171	5.3898	5.1777	5.3645	5.1196	5.1121	5.0689	5.1164	5.1416	5.0394	5.5422
STAT5A	3.3209	2.9943	3.5055	3.8154	3.4834	3.4393	3.3078	3.6302	3.2203	3.6052	3.31	3.0737	3.4015	3.7304	3.6769	3.1114	3.3174	3.7285	3.3961	3.231	3.7927	3.9399	1.9447	2.625	2.5896	2.5534	4.0629	3.1293	3.5157	4.245	3.4906	3.5981	3.5826	3.2563	3.6419	3.6299	3.5247	3.7086	3.8933	3.8559	3.2442	3.6034	3.4148	3.2129	3.2678	3.271	3.4704	3.3881	3.5425
SUZ12	9.0709	9.0288	9.057	9.2339	9.1693	9.1901	9.078	9.1664	9.1647	9.099	9.0887	8.9329	9.1196	9.1573	9.0971	9.1062	9.1374	9.1297	9.0685	9.1817	9.2368	9.0994	9.4214	8.712	8.7199	8.9015	9.178	8.9229	9.2647	9.622	9.2894	9.2027	9.286	9.1538	9.1326	9.1828	9.1421	9.2038	9.2628	9.2244	9.0862	9.162	9.0916	9.1294	9.121	9.13	9.1799	9.0273	9.2108
TAF1	8.2234	8.1593	8.3876	8.4725	8.355	8.1131	8.4093	8.3805	8.179	8.1686	8.4595	8.2382	8.9252	8.3191	8.4493	8.5919	8.6548	8.3726	8.2605	8.3811	8.7816	7.9936	9.3769	8.1225	8.5038	8.6863	9.0619	8.2309	8.7276	8.8521	8.7426	8.6662	8.6505	8.4508	8.479	8.542	8.337	8.3999	8.8036	8.7605	8.3042	8.3555	8.2878	8.2095	8.1937	8.1517	8.2578	8.1347	8.666
TAF7	10.4403	10.4351	10.5058	10.6549	10.5356	10.7124	10.5959	10.5495	10.6352	10.4844	10.3814	10.4198	10.5551	10.5446	10.4761	10.7401	10.6259	10.5362	10.5748	10.4571	10.5797	10.4782	10.2742	10.2126	10.4304	10.2843	10.0324	10.3106	10.8647	10.3065	10.4288	10.2864	10.3616	10.4116	10.2506	10.5681	10.5393	10.5965	10.539	10.4859	10.5937	10.5583	10.57	10.5326	10.553	10.4607	10.5758	10.5651	10.5354
TAL1	4.9639	5.242	5.0504	5.328	5.0823	5.3875	4.9502	5.1293	5.2384	4.9917	5.3837	5.0498	5.1205	5.2347	5.1075	4.6067	5.1179	4.9349	5.1423	5.2598	5.2904	5.1201	4.4354	6.3984	5.5878	5.9164	6.4782	5.6876	4.9298	6.0092	5.3818	5.2737	5.3672	5.0615	5.1495	5.1435	5.006	5.0269	5.1123	5.1985	4.9024	4.9142	5.1627	5.3771	5.1606	5.0267	5.01	5.1572	5.2732
TBL1XR1	9.9571	9.72	10.008	10.0022	10.062	9.9941	10.0832	10.0545	9.9417	9.8225	9.9394	9.765	10.1892	9.9873	10.0247	10.0317	10.1564	9.9254	9.9758	10.0805	10.2932	9.817	9.8522	10.1335	10.0015	10.1137	10.3362	9.8795	10.3852	10.2215	10.1677	10.1637	10.0918	10.1202	10.1501	10.2065	10.0345	10.0375	10.3536	10.3028	10.0392	9.8613	9.9421	10.0017	9.9429	9.7984	9.929	9.8404	10.08
TBP	7.0461	6.9975	7.0425	7.1663	7.2187	7.1064	7.2037	7.2403	7.2159	7.0799	7.0692	7.0104	7.1877	7.0288	7.0356	7.145	7	7.0185	7.0835	7.1231	7.2624	7.0501	6.7908	6.6343	6.5418	6.45	6.6283	6.5352	7.0918	6.474	7.1365	7.0915	7.0834	7.1279	7.0061	7.2187	7.0409	7.1047	7.2707	7.184	7.1188	7.1251	7.0889	7.0354	7.081	7.1249	7.1429	7.1173	7.2019
TCF12	7.7525	7.8784	8.3935	8.2434	8.2137	7.7789	7.8499	8.4014	7.8673	7.9696	8.4185	8.1428	8.7267	8.3341	8.4706	8.4583	8.4362	8.2614	8.2949	8.4336	8.4985	8.2897	9.2862	9.3141	9.0659	9.0085	9.7346	8.7794	8.8026	9.7892	8.8261	8.6966	8.7278	8.2256	8.5131	8.2973	8.0737	8.1701	8.7657	8.6728	8.0843	8.0339	8.1044	7.9471	8.0064	8.1398	8.1011	7.9917	8.4338
TCF3	8.2555	8.168	8.1835	8.492	8.1548	8.0538	8.1605	8.3135	8.1911	8.1831	8.2977	8.0179	8.2741	8.2833	8.2626	8.4028	8.383	8.2155	8.2979	8.4689	8.7055	8.2957	8.2035	7.1358	7.0435	7.5945	8.5179	7.343	8.3919	7.804	8.6621	8.5658	8.7471	8.4023	8.5614	8.5254	8.2326	8.4912	8.7669	8.6093	8.2427	8.2243	8.2929	8.311	8.2033	8.4022	8.2132	8.3268	8.2643
TCF4	11.9115	11.8085	11.9161	12.1974	11.9442	11.8847	11.965	11.9438	11.8786	11.7987	12.0804	11.7071	12.2969	12.0051	11.9841	12.216	12.1164	11.8455	12.0417	12.2948	12.6221	11.7722	12.7988	13.0151	12.7781	12.7794	13.2164	12.7016	12.4005	12.2642	12.4069	12.2917	12.3924	12.2604	12.2776	12.3118	12	12.0644	12.5703	12.3676	11.9269	11.7518	11.9569	11.9537	11.8427	12.0272	11.9075	11.7945	12.3786
TEAD4	3.0825	3.4115	2.7941	3.8172	2.9482	2.674	3.1255	2.8111	3.1117	3.5963	3.3217	2.6758	3.8144	3.1948	3.1117	3.192	3.6043	3.326	2.9094	2.9669	3.3075	2.7287	2.8866	2.3798	1.8818	2.0936	2.2925	2.4084	2.6661	2.3601	3.7441	3.2509	3.628	3.211	3.178	3.0776	3.0779	3.6432	3.6754	3.3147	2.6502	3.723	2.7327	2.7494	3.0279	3.262	3.0686	2.8061	3.3475
TFAP2A	1.7877	1.2592	1.3945	1.259	1.4019	1.3739	1.4807	1.4549	1.2419	1.3613	1.5729	1.776	1.8568	1.3947	1.766	1.4816	1.3964	1.5127	1.4891	1.5385	1.5957	1.1129	1.3329	1.6645	1.6964	1.3908	1.452	1.4967	1.6685	1.6765	1.5631	1.4913	1.4911	1.4552	1.4527	1.4025	1.4101	1.6223	1.6973	1.4139	1.449	1.3276	1.4707	1.5253	1.7454	1.3328	1.4377	1.4402	1.2088
TFAP2C	3.2598	3.5605	3.5983	3.9446	4.0892	4.542	3.0597	4.2684	4.2854	3.6403	3.8025	3.1587	3.4903	3.9084	3.5745	2.7896	3.3667	3.2756	3.8227	4.1159	4.0472	4.2037	3.3471	3.8884	4.0829	4.2537	4.1815	3.4221	3.3856	3.1813	3.9668	3.9707	4.1668	3.9681	4.1132	4.1696	3.7401	4.0894	3.8429	3.8836	3.7196	3.128	3.8084	4.1029	3.8149	3.848	3.9632	3.6034	3.9954
THAP1	7.7821	7.5312	7.7402	7.8252	7.7463	7.9247	7.8333	7.7721	7.9278	7.7214	7.8005	7.6145	7.8989	7.7294	7.6636	8.0292	7.6606	7.7344	7.7279	7.7606	8.071	7.7976	7.5065	7.1152	6.7859	7.222	7.2426	7.2882	7.8668	7.5258	7.8446	7.7268	7.8513	7.8415	7.6158	7.9371	7.8012	7.84	8.0169	7.8713	7.7304	7.8082	7.7788	7.7763	7.7813	7.7204	7.7759	7.602	7.7637
TP53	2.4733	1.8033	2.5533	1.961	1.5793	1.6961	2.0783	2.1491	2.3386	1.9847	2.1539	1.8579	2.4358	2.0176	2.0981	2.9148	3.1555	2.2941	2.0535	2.3044	2.6971	2.3254	1.8654	2.8423	2.872	3.0415	2.597	2.2956	2.3847	2.1095	2.3374	1.8734	1.9026	2.4905	2.2346	2.1765	2.015	2.2041	1.9498	2.1896	2.0336	2.0892	2.0979	1.9731	2.3087	1.2128	2.2327	2.2786	2.833
TP63	2.0538	2.5685	2.6017	1.856	2.7623	1.9344	2.3511	1.9934	2.641	2.8684	2.1096	1.9954	1.4269	2.6413	2.3114	2.5034	1.9331	2.1125	2.3275	2.2982	1.9208	1.5377	1.8873	2.5585	3.1585	2.1493	1.7792	3.0864	1.9935	3.2188	1.7613	2.3245	2.3654	2.2268	2.0478	1.6498	2.0344	2.4678	2.0895	1.8921	2.476	1.9864	3.1648	2.3668	2.7531	2.495	2.2181	2.207	1.9671
TRIM28	8.4633	8.3545	8.3494	8.6651	8.3057	8.203	8.4244	8.3217	8.3404	8.3501	8.2855	8.3215	8.704	8.3544	8.3297	8.8609	8.4517	8.3427	8.3929	8.3454	8.4566	8.2689	8.5983	7.5002	7.7285	7.9895	7.8403	7.7608	8.4044	7.9926	8.3317	8.3696	8.2831	8.4124	8.2778	8.6272	8.338	8.474	8.6184	8.4632	8.3519	8.2497	8.3318	8.3601	8.2511	8.5855	8.3784	8.2951	8.4622
UBTF	5.95	5.8164	5.8626	6.1068	5.8882	5.7229	6.0836	5.8116	5.9257	5.9009	5.7963	5.9561	6.3726	5.7988	5.7959	6.363	6.1444	5.7811	5.863	5.8352	6.1996	5.6427	6.7902	6.0507	5.8885	6.0986	6.29	5.3599	6.219	6.059	5.8396	5.9468	5.9401	6.0239	5.847	5.978	5.9837	5.9865	6.2099	6.0773	6.0701	5.7289	6.0468	5.9323	5.9415	5.8931	5.8817	6.0052	5.9232
USF1	4.4038	4.6116	4.6143	4.4186	4.6416	4.383	4.4298	4.4021	4.5533	4.4136	4.3444	4.5333	4.475	4.4204	4.4465	4.8076	4.3484	4.4828	4.4352	4.4734	4.2584	4.3563	4.3789	5.02	4.8727	4.3172	3.6468	4.4331	4.5497	3.7098	4.4715	4.5867	4.4544	4.4831	4.3776	4.5096	4.4111	4.4899	4.6563	4.6072	4.5512	4.0386	4.5248	4.4927	4.5282	4.5626	4.528	4.4731	4.602
USF2	7.4023	7.3238	7.2857	7.4438	7.3615	7.0903	7.3258	7.1476	7.0675	7.3636	7.4714	7.1222	7.552	7.5201	7.4317	7.4911	7.3661	7.3356	7.1911	7.5181	7.6697	7.1025	7.5093	7.5853	7.3417	7.2269	8.1881	7.4298	7.5239	7.983	7.9383	7.8342	7.8632	7.5052	7.8326	7.519	7.3751	7.4629	7.7005	7.7186	7.2405	7.4121	7.2326	7.2164	6.998	7.3507	7.2433	7.1831	7.5656
WRNIP1	8.1232	8.0151	7.8455	8.0661	7.8389	7.9141	8.1432	7.9595	8.0443	7.9843	7.5956	8.225	7.9999	7.6983	7.8046	8.0448	7.9724	8.0457	7.9623	7.732	7.883	7.9666	8.2714	8.0298	8.128	7.6895	7.2845	7.7006	8.0112	7.5545	7.5698	7.5691	7.5854	7.8011	7.5628	7.8413	7.8706	7.8604	7.9698	7.7493	7.9389	7.9261	7.9641	7.8844	7.9688	7.9101	7.8875	8.1266	7.882
YY1	10.4103	10.227	10.2679	10.5849	10.5041	10.4828	10.2729	10.4973	10.4821	10.3125	10.3758	10.0792	10.5274	10.4004	10.3421	10.3065	10.3597	10.3433	10.27	10.461	10.5378	10.1999	10.7945	9.9332	10.163	10.5718	10.5511	9.8184	10.4119	10.3297	10.5466	10.5208	10.6638	10.5217	10.529	10.5941	10.3865	10.4505	10.6988	10.5709	10.3009	10.2398	10.3846	10.4373	10.3212	10.4509	10.3762	10.2279	10.4397
ZBTB33	6.8479	6.7292	6.7328	6.7768	6.8851	7.0625	6.7785	6.9206	6.8869	6.9184	6.8479	6.3134	6.9235	6.8615	6.7329	6.7616	6.5582	6.5817	6.7605	6.8495	6.8953	6.4751	6.6496	6.1422	6.4618	6.7579	6.4802	6.5178	6.7683	6.9465	6.7464	6.6987	6.7995	6.8063	6.7316	6.9998	6.8981	6.9066	6.9302	6.8571	6.7954	6.7162	6.8144	6.8968	6.7301	6.8534	6.8739	6.5904	6.9203
ZBTB7A	9.1343	8.8677	8.8041	9.3198	8.9391	8.4989	8.8495	8.7873	8.5623	8.9485	9.1598	8.4821	9.5729	9.2068	8.9962	9.3915	8.9135	8.8036	8.6474	9.1118	9.4353	8.2779	9.2192	8.8955	8.9785	9.2104	9.7638	8.9232	8.9526	8.7212	9.7569	9.6301	9.6456	9.3442	9.6928	9.4263	9.0434	9.1687	9.6167	9.517	8.8061	8.912	8.7639	8.7754	8.5396	9.063	8.8081	8.491	9.2947
ZEB1	7.5122	7.454	7.5199	7.698	7.6737	7.5382	7.5131	7.553	7.4217	7.4796	7.6211	7.3311	7.9319	7.5846	7.5471	7.6708	7.6757	7.4321	7.4259	7.8104	7.9898	7.1481	7.3863	7.1635	6.4832	6.4874	7.7397	7.6326	7.9066	8.4925	7.9558	7.9509	7.9215	7.8629	7.9645	7.8448	7.6936	7.6197	8.0562	7.9011	7.6292	7.6166	7.5774	7.6177	7.4413	7.5825	7.5172	7.4476	7.7842
ZKSCAN1	8.5008	8.616	8.6285	8.8275	8.6538	8.6107	8.5907	8.7857	8.5529	8.6669	8.6891	8.5061	9.0515	8.7039	8.7946	8.9439	8.7267	8.6993	8.7538	8.7292	8.8857	8.5855	8.1185	7.6254	7.8039	7.9913	8.805	8.1583	8.963	8.8183	8.7916	8.7913	8.7614	8.6397	8.6105	8.9322	8.6032	8.6447	8.9618	8.932	8.5361	8.5405	8.5907	8.5765	8.5832	8.6564	8.6546	8.4671	8.9053
ZNF143	6.3616	6.1915	6.4039	6.5469	6.5059	6.4521	6.378	6.5163	6.3921	6.3434	6.4228	6.2124	6.5647	6.4309	6.3508	6.414	6.3339	6.2089	6.3268	6.4489	6.5716	6.2817	5.941	6.144	5.801	5.7377	5.7441	6.0264	6.6142	6.3244	6.5118	6.4206	6.4416	6.4255	6.3936	6.5068	6.3399	6.4257	6.5884	6.5598	6.348	6.3291	6.3696	6.3291	6.2834	6.3209	6.4242	6.2866	6.4469
ZNF217	4.7399	4.6351	4.9175	5.0323	4.6813	4.4549	4.256	4.4761	4.6364	4.8748	4.7917	4.6403	4.655	4.7832	4.7445	4.5855	4.9852	4.9496	4.7395	4.6053	5.0982	4.5521	3.8854	3.9568	4.121	4.2348	5.1063	4.1415	5.0301	5.7192	4.8826	4.7917	4.7189	4.6471	4.8192	4.9517	4.8341	4.6881	4.9809	4.8861	4.6836	5.0173	4.6539	4.5885	4.5933	4.9871	4.6075	4.7419	4.8238
ZNF263	3.6371	3.9526	4.06	4.3528	4.0544	4.9292	3.938	4.5911	4.41	3.6894	4.0004	3.9466	4.3057	4.2091	4.1576	4.1147	4.2879	3.4354	4.2967	4.5738	4.0505	4.4346	5.1085	4.7124	4.4582	5.1578	5.5521	4.098	3.827	4.9369	4.203	4.1421	4.2797	4.1667	4.3729	4.3443	3.9729	4.2203	4.3441	4.1012	3.9673	3.5108	4.039	4.4336	4.1871	4.1052	4.2161	4.0547	4.4696
ZZZ3	6.823	6.8058	6.8871	6.9561	6.8896	6.7438	6.7614	6.8813	6.8245	6.886	6.8007	6.8274	7.0402	6.8086	6.8941	7.059	6.8251	7.0531	6.9098	6.8886	7.1045	6.9925	7.0674	6.1247	6.411	6.608	6.7493	6.4772	7.2304	7.4169	6.9107	6.8871	6.8905	6.81	6.7603	7.0714	6.8243	12.9376	7.147	7.0531	6.8228	7.048	6.8155	6.7846	6.7759	6.9113	6.8592	6.8268	7.053
LGALS1	12.1009	12.2848	11.907	12.3428	12.0336	12.1449	11.8821	11.7559	12.0228	12.3422	12.3205	11.5277	12.1468	12.3359	12.217	12.1997	11.5186	11.8079	12.0944	12.0976	11.9208	11.4737	8.6291	10.406	9.9569	9.943	11.5935	10.8195	11.8895	11.6366	11.5554	11.7236	11.5005	11.8061	11.7399	12.103	12.0955	12.0005	12.1272	12.0246	11.7072	11.4166	11.8932	11.865	11.5888	12.0166	11.8546	11.6069	11.6871
LGALS2	4.6619	5.3242	4.5489	4.9534	4.5978	5.0984	4.135	4.3522	4.5187	4.9809	5.7173	5.3335	4.1207	6.1206	5.2613	4.4746	4.9501	5.0173	5.2218	3.9365	2.8478	3.9802	3.1902	3.8837	2.6373	3.8876	3.8156	2.8767	4.9212	3.8857	2.8077	3.782	2.5087	3.6657	3.1375	4.2955	4.7928	4.6532	3.6289	4.1317	4.7783	4.4812	4.8532	4.6589	4.6997	4.5454	4.8062	5.2309	4.0124
LGALS3	10.0439	9.6267	9.8848	10.1261	9.6018	9.6126	9.8782	9.8161	9.8249	9.7696	10.0603	9.3626	9.8418	10.0517	9.8428	10.3905	10.317	9.8488	9.9322	10.0829	10.3547	9.9569	7.4315	9.1846	8.6873	8.8017	9.4746	9.0093	10.5096	10.3716	9.9864	10.0375	9.9937	9.8816	9.9984	10.1704	9.8825	10.1004	10.5698	10.318	10.0048	9.7337	10.0879	9.9628	9.9031	9.9343	9.7507	10.3017	9.947
LGALS4	3.996	4.1779	3.8791	3.9688	3.9858	4.2736	4.0673	4.0295	4.0714	3.9703	4.3517	4.0909	4.4281	4.1904	4.0579	3.8988	4.0412	3.8505	4.0784	4.2321	4.1709	4.0582	4.3807	5.1383	4.961	5.0248	5.3547	4.6724	4.0844	5.3452	4.3133	4.5634	4.4258	3.7865	3.8706	4.0148	4.0594	4.0618	4.2681	4.1335	4.0383	4.1365	4.102	4.0783	4.1009	3.603	3.9659	3.8759	4.1764
LGALS7	5.1795	4.8683	5.1142	4.8401	5.2109	5.0162	5.2801	5.1712	5.2932	4.9435	4.5844	5.3163	4.7615	4.6181	4.6629	4.6737	5.1211	5.1428	4.6869	4.7245	4.6052	5.4783	5.3737	4.9266	4.9335	4.794	5.6241	5.2646	5.1403	5.321	4.6779	5.0692	4.8524	5.0753	4.939	4.8155	4.8337	4.8108	4.8233	4.8746	5.2839	4.9722	5.1094	5.1114	5.1935	4.9199	5.1863	5.3037	5.1448
LGALS8	8.746	8.971	8.5269	8.7351	8.6184	8.8035	8.7026	8.4322	8.6917	8.7818	8.7572	8.9184	8.5946	8.903	8.6903	8.7148	8.4932	8.6873	8.8098	8.667	8.6003	8.3918	9.0633	9.2192	9.8562	9.9612	9.679	9.189	8.8305	8.9388	8.6353	8.5986	8.5538	8.6718	8.5345	8.7446	8.7932	8.7379	8.5458	8.5912	8.8026	8.6598	8.783	8.7216	8.7468	8.6794	8.713	8.8335	8.5031
LGALS9	2.6991	2.4024	2.8895	3.7086	2.9049	1.9595	2.1722	2.6704	2.8809	2.9063	3.2791	2.1811	2.2314	2.9251	2.8164	3.2983	2.8854	2.6706	2.8562	2.5911	3.1584	2.9564	2.9172	2.8315	3.1158	3.1767	3.9545	3.356	3.1068	2.2044	2.8186	2.5818	2.5244	2.2076	2.7814	3.1948	2.9544	3.0187	3.1745	2.8163	2.7352	2.6163	2.7305	2.8605	3.0259	3.3029	3.2668	2.7566	3.1801
LGALS12	1.2876	1.4207	1.26	1.4479	1.9074	2.0386	2.0273	3.1388	1.7708	2.061	2.9035	1.7681	1.3359	2.7176	1.6692	2.3047	2.404	1.512	2.0863	1.9067	1.2161	1.1129	1.7837	1.7503	1.827	1.7586	1.8919	2.0428	1.6129	3.2478	3.1427	2.4826	2.7704	1.8379	1.9356	2.8664	2.1344	1.966	1.6927	2.1293	1.9347	1.8079	1.8584	2.2425	2.1177	1.954	2.1113	1.4105	1.204
LGALS13	1.2442	2.7953	1.843	2.2272	1.7051	1.4569	1.792	1.6193	1.8101	1.6156	1.2935	2.1205	1.2176	1.6229	1.7923	2.2514	2.3406	1.9773	2.6638	1.3841	1.8551	3.0467	1.2712	1.8833	1.272	2.6761	1.3334	1.1959	2.5751	2.0018	1.4279	1.4998	2.0835	1.4938	1.5329	1.6158	1.9242	1.5222	1.5707	1.4248	2.8586	1.7065	2.5683	1.9695	2.3258	1.6989	1.6748	2.8827	1.231
LGALS14	3.3945	3.3346	3.3245	3.6012	3.8001	4.3488	3.486	4.1107	3.9334	3.3511	4.0776	3.3152	3.7786	3.9366	3.7789	3.613	3.6673	3.25	3.9036	3.9194	3.2307	4.2366	4.2898	5.0612	4.5965	5.1128	4.9992	4.1662	3.8255	3.9684	3.8586	3.9354	3.9606	3.5776	3.4197	3.6903	3.6944	3.8664	3.5308	3.8252	3.7915	3.7804	3.7848	3.9265	3.8323	3.9294	3.7125	3.5839	3.6508
LGALS16	1.6908	1.9702	1.7415	1.8051	1.768	1.412	2.1148	1.6466	1.5232	1.6006	1.6273	2.0828	1.5913	1.6199	1.5912	1.4298	2.103	1.7889	1.6145	1.6698	1.4427	1.1653	1.1284	2.0866	2.778	1.4371	1.4912	1.4065	2.0975	2.7862	1.422	1.6062	1.4758	1.5867	1.9913	1.4806	1.4836	1.7469	1.682	1.6607	1.8594	1.5597	2.1086	1.7874	1.5275	1.527	2.1045	2.4523	1.2992
RBP1	8.0989	7.8689	8.3322	8.387	7.9958	7.9238	8.1969	8.1773	8.1243	8.0667	8.4457	7.8176	8.5888	8.42	8.2728	8.7774	8.0729	8.0807	8.3689	8.4868	8.7142	8.2876	8.5119	7.0417	6.5643	6.8742	7.1596	6.5588	8.5258	7.0077	8.1713	8.1716	8.0915	8.035	8.0475	8.4931	8.0888	8.4077	8.8987	8.5896	7.8477	7.8722	7.9811	7.9575	7.907	8.1554	8.031	7.8809	8.166
FAM48A	5.7916	5.6899	6.1007	6.1534	6.1395	6.1569	5.7985	6.208	5.9998	5.8007	6.1852	5.8482	6.1294	6.1379	6.0896	5.7579	6.3092	5.8873	6.0328	6.3295	6.2017	6.1731	6.6917	6.9811	6.8877	6.9947	7.9183	6.4786	6.2952	6.919	6.5001	6.3874	6.5399	6.1364	6.3852	6.1732	6.0428	6.0175	6.2998	6.3342	5.9545	5.9511	6.0231	6.0433	5.9348	5.9243	6.0105	6.1285	6.2975
RBP2	2.8485	2.9211	3.3299	3.4386	2.988	3.5457	2.8262	3.1898	3.2919	3.1908	3.2332	2.5257	2.8326	3.1777	3.0051	2.2916	3.1222	2.726	2.9776	3.0616	3.376	3.272	4.0034	3.5746	3.4097	3.3156	3.6331	3.2926	2.9886	3.801	3.467	3.3699	3.2455	3.1845	2.9792	3.1664	2.9728	3.1127	3.0091	2.8475	3.0236	2.7401	3.1619	3.231	3.2969	3.263	3.2516	3.0848	3.5054
POU2F2	4.2071	4.194	4.7394	4.3252	4.6314	4.1919	4.2706	4.4372	4.3373	4.208	4.4106	4.2079	4.4446	4.6374	4.5437	4.7472	4.6269	4.4426	4.3153	4.8776	4.6041	4.4963	5.4611	5.3387	4.0883	4.4549	4.658	4.7056	4.7837	6.1233	5.1209	4.9975	5.1219	4.65	5.0614	4.4747	4.9061	4.674	4.7831	4.8333	4.541	4.487	4.5166	4.5161	4.6484	4.575	4.3033	4.5455	4.4888
ESRRA	9.7172	9.7959	9.6475	10.2071	9.9992	10.1319	9.501	9.9504	9.7835	9.9576	10.4671	8.9453	10.0269	10.4996	10.0293	9.7904	9.8301	9.5844	9.8165	10.4367	10.4649	9.6288	9.1839	9.6949	10.4032	10.3485	10.9736	9.5629	9.6804	9.4839	10.9574	10.5375	10.9364	10.3353	10.6126	10.3199	10	10.5171	10.5051	10.4983	9.651	9.8525	9.7168	9.8989	9.6239	10.1944	9.9809	9.4601	10.1721
[truncated: 92 more columns]

## Sheet: B5
WGCNA Expression analysis of Donor Brain 5
Gene-symbol	AOrG	fro	GRe	orIFG	trIFG	LOrG	MOrG	MFG	PCLa	PaOG	POrG	PrG	SFG	SRoG	LIG	SIG	CgGf	CgGp	CgGr	DG	CA1	CA2	CA3	CA4	S	PHG	Pir	Cun	IOG	LiG	OP	OTG	SOG	AnG	SMG	PoG	PCu	SPL	FuG	HG	ITG	MTG	PLP	STG	TG	ATZ	BLA	BMA	CeA
AR	5.6101	5.746	5.7721	5.8151	5.7808	5.837	5.6008	5.8618	6.4839	5.6125	5.6949	6.4413	5.8386	5.7306	5.7626	5.3708	5.5224	5.875	5.0477	7.718	2.8412	2.8074	3.1585	5.0738	4.3968	5.0862	5.1391	6.5186	6.2523	6.1991	6.5145	6.1268	6.215	6.1517	6.1894	6.6865	6.2201	6.4255	5.7019	6.2329	5.7254	5.7872	5.8291	5.906	6.3204	3.8569	5.9202	8.0463	6.0952
ARID3A	7.0616	7.319	7.3686	7.316	7.0901	7.5376	7.0548	7.0121	6.8935	6.9876	7.2391	7.1438	7.2644	7.4855	6.9165	7.4628	7.2295	7.1297	7.7768	6.3722	7.0335	7.165	6.9745	6.8344	6.8757	7.5398	7.5824	6.7849	7.1201	7.3805	6.7152	7.1662	7.4371	7.0324	7.8604	7.2582	7.0023	7.1034	7.1359	7.47	7.2876	7.3393	7.3439	6.9304	7.0879	6.4942	6.7056	7.5023	6.2544
ATF1	5.78	5.9194	6.2367	6.1741	5.9569	5.8824	6.021	5.7854	5.926	6.1048	5.9578	5.8508	6.1142	6.1974	5.942	6.3401	6.0344	5.6921	6.179	5.9221	5.852	4.9947	4.6896	5.362	5.2259	6.2099	6.2307	5.7663	5.9168	6.044	5.9329	5.8619	5.7212	6.0219	6.3151	6.1632	5.9452	6.0375	6.3781	6.096	6.0329	6.1421	6.0399	5.9359	6.1483	5.8452	5.3248	6.038	6.1241
ATF2	6.5545	6.7403	6.9565	6.7202	6.5287	6.4857	6.7355	6.5611	6.7846	7.196	6.565	6.5664	6.7367	6.8906	6.6404	6.8613	6.7343	6.5048	6.7654	6.8016	6.7562	6.5087	6.7487	6.8874	6.583	6.8088	6.8558	6.6689	6.6847	6.8134	6.6743	6.5611	6.5676	6.7261	6.9011	6.8846	6.7054	6.8212	7.0831	6.735	6.7595	6.7992	6.6942	6.6915	6.775	6.9059	6.2541	6.6589	6.256
ATF3	6.9183	7.4704	7.1103	7.2398	7.1643	6.9914	6.7919	7.7155	7.1364	7.3182	6.9239	7.1388	7.1217	7.4256	7.5861	7.7341	7.7593	6.866	6.7262	3.7184	4.6289	4.9481	6.1291	5.1791	5.9944	7.4551	6.1563	6.3548	6.1347	6.3882	5.9632	6.9754	7.0367	7.1065	7.762	6.8175	6.4663	6.945	7.4105	7.5424	7.1914	7.3563	7.5684	7.3167	7.9405	4.6035	6.6748	5.9367	5.7367
BACH1	6.3399	6.1516	6.3253	6.324	6.3304	6.2146	6.2692	6.2551	6.3935	6.6598	6.2219	6.2065	6.2447	6.5003	6.253	6.1715	6.4239	6.2707	5.964	4.9102	6.1509	6.2594	5.8557	6.0817	6.2015	6.228	6.4139	6.5301	6.1573	6.3937	6.6	6.2477	6.1464	6.4498	6.4171	6.4038	6.0966	6.3538	6.3533	5.9959	6.2004	6.3751	6.3152	6.3534	6.2921	5.7598	6.7799	6.7661	7.04
BATF	3.166	3.1275	3.0257	3.2951	3.3714	3.0024	3.3194	3.1646	2.8502	3.6297	3.1709	3.25	2.9178	3.7353	3.1481	3.577	3.1725	2.812	2.6474	2.8402	2.6874	2.1112	2.96	3.4212	3.6895	3.075	3.9634	2.6763	2.7335	2.7993	3.2254	2.6944	2.711	3.2714	3.2254	2.9255	2.5767	2.9862	3.1874	2.9159	3.0571	3.4173	3.2781	3.0997	3.1635	3.9162	4.0259	2.8848	3.8912
BCL11A	11.1432	11.2482	11.2088	11.1799	11.4516	11.1875	11.3535	11.3034	11.2906	11.5814	11.3907	11.2774	11.3122	11.5882	11.2411	11.3334	11.2006	11.5152	11.629	10.8306	11.7141	10.5322	11.1163	10.6957	11.7602	11.6977	10.7483	11.7338	11.816	11.7004	11.819	11.4579	11.6256	11.6438	11.49	11.6089	11.5434	11.5744	11.6104	11.3763	11.5247	11.5141	11.2918	11.5104	11.5534	8.9828	8.256	8.9657	10.3257
BCL3	7.154	7.0001	6.9734	6.964	7.1612	6.9957	7.1811	7.2199	7.3757	7.2232	6.9789	7.2829	7.1271	7.0153	7.1294	6.7772	7.1525	7.3573	6.6716	5.3976	6.5417	6.5914	6.9458	6.9054	6.6456	6.8012	6.854	7.7885	7.5838	7.5512	8.0571	7.4294	7.4975	7.4955	7.2111	7.59	7.4194	7.5471	7.1122	7.004	7.0672	7.2039	6.8845	7.1995	7.3871	7.3289	7.9948	7.382	7.051
BCLAF1	11.9911	11.8947	12.2535	11.8182	11.9373	11.8697	12.1154	11.8273	11.9201	12.1302	11.9241	11.8457	12.0054	12.2826	12.0187	12.182	12.1244	11.8065	11.9706	12.7308	12.2908	11.8956	12.0093	12.0092	12.1287	12.21	12.4701	11.9447	11.989	11.9689	11.9218	11.8314	11.7348	11.9177	12.0216	12.0027	11.8709	11.9478	12.2097	11.8809	11.9227	12.0827	11.9747	11.9782	12.0593	12.1086	12.2759	12.3203	12.1781
BDP1	8.7846	8.9119	8.9226	8.8781	8.8172	8.7963	8.8187	8.8454	8.7787	9.0175	8.9297	8.8664	8.8712	8.9123	8.9407	8.9236	8.8543	8.7623	8.7878	9.0085	8.7912	8.524	8.3804	8.2251	8.9583	8.8834	8.806	8.7853	8.8922	8.7321	8.8005	8.7621	8.7757	8.8225	8.8933	8.8653	8.781	8.8225	8.881	8.9065	8.8459	8.811	8.7356	8.7904	8.9623	8.7433	9.1233	8.6901	8.3674
BRCA1	4.1647	4.2372	4.2486	4.2689	4.4576	4.2323	3.9547	4.2182	4.3921	3.9582	4.153	4.2353	4.245	4.8448	3.9293	4.2857	4.3024	4.1436	3.9275	3.3718	3.6829	2.7636	3.1535	4.0293	4.1384	4.2521	3.7746	4.3222	4.1875	4.4992	4.3047	4.3749	4.1887	4.598	4.2404	4.7272	4.1961	4.5338	4.4705	4.5129	4.2715	4.4452	4.3089	4.1995	4.3577	4.1002	4.8084	4.8181	6.4292
BRF2	6.0811	6.1172	6.3054	6.2547	6.2092	5.8741	6.4223	5.9847	6.3776	7.0483	6.3988	6.1689	6.2835	6.5468	6.0864	6.534	6.2448	6.0816	6.3179	6.9217	6.7362	6.5986	6.4463	6.192	6.2699	6.1793	5.7903	5.8109	6.0062	5.9524	6.0829	5.8385	5.7869	6.2592	6.4042	6.3472	6.1181	6.0858	6.5872	5.9349	6.2772	6.3467	6.336	6.2683	6.056	6.047	5.6766	5.7273	5.9284
CBX3	10.2255	10.2681	10.3987	10.4546	10.4041	10.1624	10.3658	10.3198	10.5358	10.7188	10.454	10.4765	10.4165	10.3679	10.3338	10.234	10.348	10.3427	10.3509	9.8321	10.4011	9.8449	9.9289	10.1173	10.4801	10.35	10.2617	10.374	10.3803	10.4054	10.5313	10.3039	10.219	10.3846	10.2861	10.4286	10.2783	10.4401	10.4864	10.3946	10.2772	10.318	10.3807	10.3804	10.3156	9.8304	10.134	9.9974	10.3138
CCNT2	6.3423	6.2789	6.4705	6.2394	6.2733	6.1551	6.3293	6.2285	6.2059	6.6562	6.1507	6.0313	6.2774	6.6279	6.2642	6.4685	6.3972	6.0611	6.2355	6.6006	5.8991	6.1374	5.9308	6.2206	5.5631	6.4438	6.3728	6.0969	6.3064	6.2441	6.1289	6.1355	6.1597	6.2902	6.3615	6.3322	6.099	6.1955	6.4108	6.4028	6.2544	6.2727	6.2499	6.2269	6.198	5.873	5.5386	5.8176	5.8217
CEBPA	11.7897	11.6302	11.2195	11.5022	11.0012	11.632	10.9217	11.2231	11.1287	10.1365	11.1735	11.2731	11.374	10.935	10.9182	11.3864	10.8886	11.0877	12.1448	10.0163	11.0087	11.4881	11.1636	10.6451	10.7201	11.0562	9.9842	10.99	11.0265	11.3197	10.8015	11.3949	10.88	11.2522	11.1607	11.361	11.2287	11.0091	11.2409	12.2832	11.216	11.0381	11.1861	10.8474	11.0819	10.4432	10.7959	10.6356	10.1278
CEBPB	9.5344	9.3639	9.4888	9.5576	9.4512	9.5844	9.7077	9.6317	9.5258	9.829	9.5555	9.4005	9.506	9.7318	9.6457	9.4715	9.6842	9.5579	9.459	10.696	11.0135	10.1852	9.0969	8.9709	9.8153	9.4771	8.6453	9.8212	9.5373	9.9242	10.1271	9.5819	9.6651	9.7326	9.5076	9.5001	9.5539	9.5695	9.7158	9.3934	9.5178	9.5891	9.5209	9.6254	9.5556	9.5727	9.4339	9.2276	9.9353
CEBPD	14.8095	14.4636	14.8687	14.4262	14.6798	14.5599	15.1767	14.6434	14.7214	15.069	14.7203	14.6289	14.8092	15.2442	14.6836	14.7998	14.9291	14.7692	14.7425	15.1599	14.8321	14.6579	14.6658	14.4231	14.6196	14.7293	14.5473	14.7403	14.5761	14.6501	14.783	14.5799	14.7341	14.9067	14.9806	14.9472	14.6793	14.7614	14.9247	14.24	14.7246	14.999	14.8277	14.8135	14.7191	14.581	14.8872	14.5757	14.3897
CHD1	6.4607	6.4337	6.68	6.4096	6.4971	6.1719	6.339	6.307	6.4207	6.422	6.3645	6.3871	6.4375	6.724	6.4542	6.724	6.4901	6.1814	6.2575	6.8115	6.3348	5.8647	6.0511	5.9622	6.2618	6.4948	6.5955	6.4878	6.5808	6.5473	6.4003	6.4456	6.1568	6.5195	6.5159	6.5425	6.3808	6.5057	6.6136	6.4401	6.4509	6.5111	6.3526	6.3923	6.7306	6.558	6.3817	6.4041	6.3276
CHD2	8.1828	8.0404	8.237	8.1547	8.1076	7.9964	8.1455	8.0666	8.3469	8.4033	8.113	8.0771	8.1463	8.573	8.1451	8.416	8.2874	8.0676	8.0751	8.6964	7.8864	7.6442	7.9051	7.7424	8.0208	8.1789	8.2015	8.1735	8.1308	8.2492	8.2702	7.9893	8.0645	8.2169	8.1451	8.2616	8.0895	8.2335	8.3471	8.1354	8.1254	8.226	8.1953	8.1059	8.2262	8.3525	8.8671	8.8938	7.8247
CREB1	6.7122	6.7483	6.876	7.031	6.9131	6.8279	6.8377	6.8113	6.9565	7.4582	6.8324	6.8189	6.853	7.2058	6.8898	7.1639	6.9141	6.8311	6.8697	6.8269	6.478	6.1212	6.2754	6.3235	6.7114	7.0181	6.1022	6.772	6.7809	6.8976	6.9967	6.7448	6.7761	7.0185	7.0608	7.0137	6.8497	6.9777	7.2793	7.0461	6.9642	6.9284	7.05	6.9453	6.7885	6.2139	6.7838	6.6585	6.4931
CREBBP	7.3304	7.3716	7.7412	7.1548	7.4148	7.2797	7.5506	7.3058	7.4223	7.6801	7.2766	7.2334	7.49	8.0664	7.4297	7.7804	7.6057	7.3756	7.1719	7.4092	6.4134	6.4048	6.252	6.0953	6.308	7.3784	6.8709	7.3448	7.4877	7.3702	7.5983	7.2337	7.4226	7.5234	7.5662	7.6488	7.2614	7.5034	7.6525	7.2329	7.4241	7.6152	7.5422	7.3502	7.4148	6.0708	6.6276	6.3935	6.1767
CTBP2	10.9976	10.7986	10.9626	10.807	10.8208	10.9498	11.0224	10.909	10.952	11.1623	10.849	10.8761	10.9968	11.3036	11.1579	11.1146	11.1933	10.9255	10.8481	12.6781	11.6976	11.6613	11.9037	11.8857	11.639	11.0469	11.3833	10.9636	10.8004	10.8812	11.0825	10.831	10.8072	10.8793	10.7896	10.7982	10.7948	10.8388	11.0065	10.9562	10.8793	10.964	10.9884	10.9468	10.9351	11.817	12.3478	12.123	11.9269
CTCF	6.3864	6.3858	6.671	6.3741	6.4943	6.387	6.4129	6.4164	6.6067	6.8124	6.4419	6.4889	6.4697	6.8687	6.4881	6.7041	6.4537	6.4159	6.4743	6.4355	6.5959	6.489	6.0779	6.0085	5.8155	6.4918	5.9514	6.5803	6.502	6.5805	6.8272	6.4245	6.3487	6.5236	6.6924	6.7679	6.5413	6.6423	6.7242	6.5449	6.5199	6.6211	6.6197	6.5463	6.6739	5.5314	5.3425	5.6299	5.9582
CTCFL	1.1383	1.0211	1.0989	1.2187	1.228	1.0614	1.2412	2.6915	1.0883	1.2616	1.0769	1.102	1.173	1.0867	1.1044	0.8247	1.138	1.3677	1.1472	0.7432	1.1786	1.21	1.4643	1.6709	1.2043	1.1391	1.2303	3.2814	1.331	1.1009	1.3231	1.2905	1.4991	1.2108	1.06	1.0542	1.049	1.3965	1.0131	0.8293	1.0288	1.0421	1.4304	1.2212	0.9877	1.0927	1.0952	0.9555	2.3092
DEC	1.2076	1.2184	1.1759	1.28	1.1662	1.3162	1.3868	1.4748	1.1417	1.2412	1.1688	2.2752	1.3172	1.1132	1.2269	0.8662	1.3895	1.5334	1.2375	0.9028	1.0618	1.753	1.3074	1.3	1.3459	1.1311	1.3753	1.3908	1.2468	1.2277	1.3237	1.2616	1.4893	1.1557	1.5821	1.1371	1.3568	1.2876	1.1933	0.8936	1.2083	1.2709	1.2014	1.4794	1.1779	1.1857	1.3337	0.7432	1.277
E2F1	5.2299	5.4648	5.1411	5.5247	5.438	5.2479	5.5209	5.3898	5.9975	5.5732	5.1991	6.1119	5.6064	5.7201	5.3553	5.0868	5.2979	5.4453	4.8329	4.9353	5.323	5.0229	5.4512	5.0342	5.2692	4.918	3.4463	5.2386	5.4399	5.1523	5.0931	5.2893	5.4824	5.6265	5.5565	5.8326	5.6637	5.6524	5.5042	4.8573	5.2706	5.3638	5.1613	5.4457	5.1515	3.8248	5.1673	5.0396	3.789
E2F4	7.6702	7.882	7.9105	8.0481	7.9304	7.79	7.7823	7.825	8.0815	8.1782	7.8675	8.0386	7.9413	7.9342	7.966	8.1646	7.9223	7.9353	7.7756	8.1336	7.7665	7.6747	7.7028	7.3845	7.8001	7.9974	7.1048	7.9076	7.9947	8.1612	8.0666	7.9336	7.8301	8.1266	7.9821	8.1367	8.0062	8.046	8.1572	8.0599	7.9908	7.9858	7.9186	7.9774	8.1302	7.5375	8.0666	8.1717	7.2598
E2F6	7.7225	7.7767	7.8428	8.1867	7.7238	7.7113	7.718	7.748	7.8734	7.8292	7.6902	7.9148	7.7849	7.919	7.7023	8.0005	7.8103	7.7646	7.7488	7.9188	7.8601	7.5632	7.7273	7.7109	7.8654	7.7469	7.6921	7.7325	7.6936	7.841	7.9233	7.6919	7.6639	7.9303	7.8278	7.8374	7.7479	7.8145	7.9919	7.9007	7.7932	7.9258	7.8266	7.7823	7.7911	7.6602	8.0873	7.9132	8.0767
EBF1	5.1209	5.2472	5.4837	5.3074	5.4208	5.2117	5.3127	5.3782	5.5241	5.5198	4.916	5.5408	5.3255	5.2349	5.2644	5.7066	5.9117	5.4557	5.0258	3.1646	5.4537	4.3869	4.2272	4.3451	5.3975	5.3614	5.2212	4.9481	4.9995	5.0997	5.0335	5.1567	5.1262	5.4789	5.8559	5.6043	5.1517	5.4394	5.3128	5.2225	5.2688	5.4601	5.3065	5.3334	5.4155	4.7031	6.3243	6.0484	6.0832
EGR1	11.0242	10.876	11.0711	11.2095	11.2371	10.9132	11.0183	11.1591	10.6243	11.2289	10.9177	10.7518	11.0941	11.0729	10.5046	10.7869	10.8118	11.0703	10.5969	9.3129	10.4173	10.6648	11.0816	10.8252	10.4231	10.4988	9.685	11.5691	11.4992	11.7161	11.8825	11.3314	11.2551	11.3273	11.1785	11.3624	11.1792	11.1805	11.1186	11.1438	11.2346	11.2718	10.5545	11.2644	11.1637	8.2166	10.4935	10.4403	9.2784
ELF1	3.5358	3.8693	3.8297	2.9655	3.5847	3.5216	3.8181	3.6246	3.8348	4.4479	3.4881	3.4105	3.7728	3.7981	4.0717	3.6935	3.7341	3.5207	3.5867	3.4483	2.4431	1.9921	3.453	3.5693	3.4698	3.801	3.5926	3.4382	3.3141	3.277	3.4636	3.4686	3.2714	3.6528	3.7687	3.4959	3.4323	3.8559	4.2121	3.788	3.5671	3.9162	3.8621	3.6192	3.3207	3.5991	3.8382	3.859	3.2613
ELK1	4.8909	4.9132	5.2535	4.7163	4.7907	4.6384	5.1936	4.7111	4.9227	5.2229	5.1009	4.8612	4.8402	4.7461	5.5247	5.0695	5.0631	4.8224	4.9512	7.0168	5.2003	5.2505	5.1452	4.8325	4.5173	5.18	4.6576	4.5991	4.4243	4.7681	4.5021	4.6492	4.53	4.9943	5.2111	4.6673	4.8371	4.9183	5.3502	4.6332	5.113	5.0634	5.2445	5.2881	4.9564	6.0158	5.4319	5.0814	5.7827
ELK4	7.6159	7.4843	7.8951	7.5362	7.7654	7.6566	7.7034	7.6145	7.5256	7.8898	7.4597	7.4327	7.6932	8.0592	7.6775	7.7028	7.7351	7.5949	7.7657	7.5145	7.434	6.9516	6.9013	7.173	7.4322	7.9256	8.4314	7.7396	7.7993	7.8142	7.762	7.6188	7.734	7.7901	7.8648	7.808	7.5585	7.7753	7.8995	7.5913	7.7073	7.7619	7.741	7.6654	7.715	7.4453	7.4404	7.4911	7.6388
EP300	6.8714	7.0897	7.3181	6.8393	6.9675	6.736	7.0802	6.8151	7.1397	7.3154	6.9669	6.9422	7.0633	7.1402	6.978	7.3831	7.075	6.7804	6.8875	6.903	6.8049	6.257	6.1761	6.3179	6.5257	7.1676	6.9521	6.8106	6.8612	6.8797	7.1755	6.7602	6.6786	7.0547	7.1445	7.1806	6.9046	7.0222	7.3594	7.0923	7.1203	7.1553	7.0866	7.0591	7.1547	6.5619	6.5419	6.9287	6.5163
EPAS1	10.3738	10.4865	10.7196	10.5677	10.516	10.3361	10.4483	10.5132	10.734	10.6473	10.3839	10.6443	10.5315	10.5047	10.6281	10.8224	10.6508	10.4281	9.8706	8.5083	10.6059	9.4695	9.5201	9.5763	10.5249	10.5729	9.819	10.1209	10.0844	10.2016	10.3413	10.343	10.211	10.5364	10.7438	10.4571	10.2011	10.4396	10.6108	10.5084	10.4598	10.5817	10.5194	10.566	10.6434	9.7747	11.5253	11.1156	10.159
ESR1	4.2892	4.6285	4.2413	4.8682	4.4871	4.5573	3.8019	4.4043	4.1719	3.4979	4.3596	4.4445	4.129	4.3769	4.1122	4.3298	4.3429	4.3891	4.2378	4.2836	4.6456	4.2095	4.1653	4.1429	4.4432	4.4365	4.1421	4.4475	4.4913	4.8025	3.9904	4.7155	4.4102	4.5538	4.1963	4.3142	4.3358	4.442	4.3564	4.5105	4.3853	4.2757	4.0772	4.1067	4.3746	4.5628	4.7681	5.1714	3.5737
ETS1	4.2731	3.5403	4.0798	4.178	3.8791	4.093	3.7716	4.1198	3.9076	4.093	3.5643	3.7416	4.1174	4.3593	3.8394	3.4922	4.0693	4.3372	4.4196	2.5026	3.1118	3.404	2.1568	2.2905	2.6548	3.8408	3.5727	4.3605	4.0317	4.3125	4.4283	4.3202	4.2719	4.2502	4.4032	4.1843	4.1372	4.2578	4.0464	3.5633	3.9574	4.2446	3.9458	3.9394	3.7659	3.3008	3.5489	1.5336	1.7147
EZH2	4.933	4.7928	5.0046	4.8289	4.7758	5.0973	5.0366	5.0497	5.1202	4.829	5.0063	4.8632	4.955	5.3614	5.1786	6.0957	4.8183	5.1803	4.972	4.994	5.3745	4.6952	4.2985	4.0654	5.1206	5.0585	5.1725	5.5713	5.1813	5.3123	5.7808	5.1998	5.3238	5.5522	5.1375	5.495	5.1437	5.3717	5.2536	5.1171	5.0656	5.1649	5.0954	5.0112	5.2165	5.1321	5.259	5.1157	5.4902
FOS	6.9591	7.2006	7.2844	7.2684	6.9939	6.9317	7.3648	7.7051	7.0957	7.5633	6.9979	7.2671	7.2049	7.366	7.7339	7.3662	7.6668	7.5707	7.0095	4.4804	6.358	5.6044	6.2732	6.2737	6.4916	7.3507	7.5216	7.74	7.4775	7.855	7.9448	7.6872	7.8226	7.6255	7.9207	7.6516	7.3732	7.4878	7.4289	7.1315	7.5337	7.4938	7.2498	7.464	7.7463	5.5898	6.8933	6.6161	6.7209
FOSL1	4.1735	3.8989	3.697	3.9643	3.8718	3.9613	3.7055	3.8139	4.0123	3.3737	4.3747	3.8842	3.7776	4.177	3.7898	3.9285	3.7919	3.7746	3.973	4.2804	3.7224	4.3121	4.1234	3.4532	3.1568	3.7875	2.3816	4.0963	4.2765	4.0079	4.2552	4.0068	4.1251	3.8865	3.9658	3.9099	3.8014	3.9049	3.7675	4.3339	3.6947	3.8948	3.9038	3.7641	3.8578	4.6146	3.6505	4.3286	3.3143
FOSL2	8.0308	7.8124	8.1335	7.8224	7.7582	7.758	8.107	8.0547	7.8107	8.2386	7.7134	7.8234	7.9742	7.9752	7.9524	7.5236	7.9891	8.1258	8.0811	9.0335	8.5218	9.3677	8.5194	7.8981	8.7132	8.2265	7.8979	8.5475	8.6339	8.4462	8.5782	8.4415	8.4641	8.2524	8.0415	8.0566	8.1093	8.1876	8.1785	7.8009	8.073	7.975	7.764	8.1095	8.276	7.7307	8.1277	8.004	6.5759
FOXA1	1.4326	1.3662	1.2138	1.2157	1.2775	1.4034	1.4596	1.5818	1.2308	1.2244	1.3186	1.3637	1.3593	1.2974	1.3634	1.1982	1.321	1.5385	1.3989	2.2185	1.2635	1.36	1.5731	1.4525	1.8041	1.2573	1.5066	1.5224	1.4371	1.3462	1.5869	2.3037	1.7281	1.4322	1.1998	1.2034	1.4274	1.3207	1.2919	0.9611	1.2942	1.3191	1.2968	1.4649	1.2783	1.6697	1.0441	0.7432	1.2954
FOXA2	7.8785	7.7632	7.8788	7.6551	7.8562	7.7346	7.8087	7.7857	8.0625	7.9881	7.5951	7.8496	7.9789	8.3368	7.4785	8.0113	8.09	7.7272	7.6816	9.0477	6.6398	8.3591	8.4316	8.6206	7.1747	8.0266	8.2338	7.7517	7.6911	7.7459	7.427	7.7772	7.785	7.8418	7.8254	8.1052	7.697	7.9988	7.8753	7.9795	7.7332	7.9627	7.7837	7.67	7.8178	6.3977	6.6763	7.248	8.0279
FOXA3	3.7765	4.1094	3.6898	4.3571	3.7329	4.217	4.0897	4.0345	3.8173	2.5311	3.997	3.9957	4.0079	4.2051	3.7027	3.9464	4.0281	3.9129	4.0385	3.425	4.462	4.186	4.0803	3.6672	4.4566	4.0524	4.7097	4.1733	3.7984	4.1347	3.6434	4.2406	4.406	3.9573	3.9901	3.7971	4.2504	4.1686	3.9078	4.162	4.2802	4.5451	3.7246	4.0703	4.3047	4.1135	3.9039	4.6415	4.7113
FOXM1	2.471	2.002	1.9314	2.1242	2.0992	2.4158	1.5273	2.405	2.3045	1.2373	1.9815	2.4637	2.4782	2.5157	2.2837	2.1861	1.7637	2.6839	2.5841	1.8575	1.6194	2.5338	1.8198	1.6812	1.0609	2.2196	1.0719	2.2417	1.9392	2.1665	1.8196	2.6163	2.6693	2.1575	2.4709	2.6647	2.278	2.3187	1.8387	3.316	2.2409	2.2332	1.9955	2.0071	2.4414	0.9144	1.6695	2.484	0.9547
FOXP2	4.9999	4.8671	4.7502	5.0242	5.0585	4.797	4.8472	4.8572	4.7049	5.2651	4.721	4.5833	4.8845	5.0978	4.9041	5.0843	4.4253	4.5287	4.9319	1.0816	1.8321	0.7916	1.1746	2.0073	4.0316	4.7063	1.5542	5.0814	5.381	5.2439	5.1609	4.8756	5.225	5.1082	4.919	5.4173	5.1116	5.1152	5.1676	5.1387	5.1118	4.9146	4.7874	4.665	4.9794	1.0434	2.9545	3.2363	1.2848
GABPA	6.5686	6.4512	6.6018	6.3937	6.5789	6.3525	6.3925	6.4843	6.6638	6.6374	6.2966	6.3117	6.5292	6.767	6.5966	6.7484	6.5511	6.3104	6.5092	7.1255	6.644	6.0464	6.3037	6.357	6.2396	6.6657	7.0895	6.5956	6.3182	6.6858	6.5411	6.5596	6.4167	6.4727	6.5804	6.638	6.4372	6.6524	6.7944	6.3923	6.5369	6.6262	6.5947	6.4844	6.6371	6.2395	6.4193	6.6006	7.3055
GATA1	2.3662	2.1847	1.7003	2.3517	2.0545	2.5277	1.7244	2.2317	1.9064	1.0801	1.9345	1.5438	2.0523	1.9945	1.7446	2.0181	2.2578	1.8351	2.5373	2.1451	2.9008	2.8565	2.169	2.8429	2.8313	2.3633	2.7002	2.4924	2.5655	2.4264	2.013	2.2801	2.6343	2.3276	2.1642	2.0659	2.1869	1.8195	2.0307	2.4545	2.3871	2.2225	2.1435	1.7988	1.4053	3.8308	2.331	1.8355	1.0524
GATA2	2.4014	1.8294	1.1928	2.4089	2.2446	2.1356	1.7318	2.1359	2.1888	1.2233	1.8686	2.1304	2.0227	2.1555	1.9692	2.5941	2.0611	1.6844	1.8933	0.9594	3.0576	1.6366	2.2294	1.9306	2.4747	1.7815	0.8787	2.1007	2.3575	2.0464	1.95	2.2025	1.8348	1.9269	1.9177	1.8927	2.135	1.8358	1.582	2.0524	1.91	1.9637	1.824	1.8623	2.2991	2.5704	2.8547	3.4829	1.3459
GATA3	1.7416	1.6912	1.0485	1.838	1.4006	2.3347	1.4976	2.1404	1.2357	0.9832	1.587	1.389	1.5661	1.9799	2.0879	1.7446	1.7871	2.0484	1.8333	1.4229	1.3288	1.0536	1.1503	2.0313	1.7662	1.3153	2.1383	2.0834	2.4726	2.5964	1.8134	1.8876	2.0804	1.6919	1.9206	1.7391	2.1273	1.9888	1.3125	2.6223	1.5031	1.9432	1.7358	1.8476	2.0719	1.5426	3.3691	3.7159	3.2147
GTF2B	7.4793	7.4934	7.7095	7.5916	7.6214	7.3558	7.6703	7.4899	7.5724	7.768	7.5966	7.6166	7.6524	7.7088	7.5311	7.6589	7.6253	7.4894	7.6658	7.7988	8.0705	7.6675	7.6959	7.8524	7.8479	7.768	7.5913	7.5704	7.528	7.6363	7.7035	7.4647	7.4404	7.6727	7.5863	7.7412	7.5951	7.6252	7.7728	7.3181	7.4663	7.6259	7.5243	7.624	7.6077	7.7998	7.6954	7.5814	7.8484
GTF2F1	9.8688	9.9599	10.1255	9.9096	9.9113	9.8056	10.0512	9.8351	9.9646	10.311	9.9866	9.9975	10.0344	10.2247	9.9153	10.0994	9.9733	9.8599	10.0574	9.7963	9.3121	9.4909	9.5187	9.2731	9.4122	9.9098	9.4427	9.8973	9.8	9.961	10.0752	9.8136	9.7835	9.9285	10.2	10.0902	9.9064	10.0212	10.1742	9.5719	10.0089	10.0802	9.9755	10.0131	9.933	9.3456	9.6139	9.5346	9.0289
GTF3C2	8.39	8.4582	8.6597	8.4823	8.5754	8.4683	8.5186	8.5048	8.663	8.7731	8.4789	8.5348	8.6276	8.8258	8.5286	8.6741	8.5509	8.5715	8.5318	8.9488	8.3409	8.2069	8.2628	8.1732	8.6586	8.6052	8.2248	8.7957	8.5592	8.8063	8.992	8.6162	8.618	8.7514	8.6531	8.8244	8.6177	8.7188	8.798	8.5931	8.6259	8.668	8.5784	8.5851	8.684	8.3514	8.6002	8.5855	8.5574
HDAC1	7.3262	7.2342	7.6201	7.1567	7.4149	7.3098	7.4098	7.2898	7.6241	7.7368	7.1906	7.2071	7.2929	7.8905	7.5859	7.5627	7.71	7.2777	7.4822	9.6458	7.6795	6.8277	7.3343	7.596	7.6495	7.7609	7.8073	7.5253	6.9876	7.4471	7.658	7.3759	7.1908	7.4439	7.4619	7.4795	7.1637	7.4044	7.6714	7.3897	7.581	7.6003	7.6031	7.4283	7.4631	8.7532	8.8794	8.7497	9.0699
HDAC2	9.5397	9.6269	9.6875	9.5631	9.6188	9.5363	9.8302	9.6395	9.7788	10.1349	9.7312	9.67	9.7786	9.9752	9.8123	9.8007	9.8494	9.6247	9.7851	10.4013	10.2872	9.8291	9.998	9.8971	10.0714	9.8064	10.1385	9.7767	9.6737	9.7302	9.8482	9.6272	9.6163	9.7183	9.6691	9.6926	9.6209	9.711	9.8957	9.5346	9.7079	9.7614	9.7953	9.731	9.6779	9.7591	10.1909	9.6812	10.4688
HDAC8	7.3154	7.3463	7.4942	7.3062	7.3453	7.2564	7.3878	7.2535	7.3667	7.5512	7.3862	7.2745	7.3617	7.5784	7.3662	7.4735	7.4057	7.2583	7.3936	7.6284	7.0189	6.9289	6.8787	7.0771	7.2356	7.401	7.3271	7.4809	7.3757	7.5385	7.5186	7.302	7.358	7.3698	7.4739	7.5716	7.3393	7.4596	7.5931	7.3311	7.4252	7.4315	7.4052	7.3515	7.5006	7.3114	7.0772	7.0331	6.9571
HIF1A	7.3488	7.2431	7.2346	7.7283	7.5109	7.2814	7.2677	7.3901	7.5966	7.534	7.3503	7.5976	7.4375	7.4719	7.3218	7.5254	7.4581	7.3983	7.3218	7.7566	7.3366	7.4648	7.9488	8.2069	7.6919	7.4763	6.7794	7.3754	7.4807	7.5133	7.3634	7.3381	7.4185	7.6093	7.3898	7.5382	7.4174	7.4997	7.5975	7.1986	7.4184	7.3841	7.3523	7.3695	7.2749	8.0463	8.6983	8.2817	7.9407
HMGN3	9.3066	9.2617	9.3822	9.1332	9.1668	9.3279	9.314	9.2715	9.2168	9.2335	9.1198	9.1752	9.2409	9.5314	9.436	9.2352	9.3533	9.276	9.3546	9.7663	8.9319	8.9941	9.2868	9.3371	9.2143	9.5595	9.6903	9.4327	9.1795	9.2913	9.4227	9.261	9.2407	9.269	9.3103	9.3132	9.213	9.277	9.438	9.1886	9.3664	9.3427	9.3405	9.2946	9.3237	9.5868	9.5536	9.4881	10.0538
HNF4A	3.0764	3.377	3.2703	3.809	3.4614	3.2837	2.876	3.3904	3.346	1.6512	3.3096	3.3521	3.6775	3.3366	3.0988	3.0607	2.922	3.368	3.5095	1.0436	1.232	2.4179	1.4854	1.8901	1.597	2.9145	1.1868	3.5497	3.3306	3.6957	3.5449	3.8822	3.3709	3.3503	3.7392	3.4952	3.6738	3.5483	2.9223	3.9558	3.2968	3.3369	3.0681	2.989	2.8202	1.2237	1.3431	3.2192	3.1629
HNF4G	1.2558	1.2495	2.6466	1.431	2.7939	1.6382	1.3951	1.6348	1.4704	1.483	1.2298	1.492	1.3474	1.2301	1.5772	1.0901	1.5144	1.7712	1.8133	1.4517	1.4629	2.2239	2.2559	1.9216	2.077	1.2865	1.6614	1.4778	1.673	1.9032	2.036	1.3745	1.7992	1.6164	1.2384	1.4683	1.5905	1.3561	1.149	0.9768	1.4246	1.5029	1.4836	1.5329	1.5926	2.0915	2.368	0.9763	1.2491
HSF1	11.4661	11.4298	11.736	11.4767	11.594	11.4127	11.7303	11.5378	11.6433	11.988	11.5384	11.5033	11.675	11.8467	11.6308	11.7356	11.7867	11.6304	11.4124	11.2294	11.1695	10.7415	10.6723	10.7254	11.3458	11.6374	11.3987	11.4824	11.5553	11.5342	11.7109	11.4357	11.4906	11.67	11.6335	11.6524	11.4894	11.6029	11.7261	11.4146	11.5215	11.6495	11.5645	11.6114	11.5579	11.0414	11.8194	11.6452	11.2471
IKZF1	1.7597	1.8351	1.2087	1.666	2.0527	2.0227	1.5276	2.0652	2.6341	1.6725	2.3359	1.9144	2.0283	1.5024	2.0521	1.43	1.9838	1.3809	1.8587	1.9614	1.6927	1.2192	2.2338	2.435	1.4065	1.945	1.4478	1.6422	1.1529	1.5038	1.7632	1.7348	1.8001	1.7371	2.1872	1.5916	1.5587	1.9913	1.5856	0.7688	2.1418	1.8137	2.0149	2.0984	2.3458	1.2329	1.578	2.7136	2.0129
IRF1	3.1495	2.8977	2.6911	2.8705	2.8254	3.4186	3.0242	2.8988	3.0118	2.4294	2.6392	3.0679	2.9322	3.1881	3.1522	2.9639	3.2825	3.3396	3.0957	3.7249	0.7561	2.7646	2.7543	1.8709	3.202	2.9265	3.7645	3.8528	2.8831	3.4908	3.7479	3.2145	3.3912	3.2633	2.8504	3.3997	3.1775	3.2077	2.946	3.745	2.8194	3.0291	2.8232	3.1061	3.7729	4.1297	2.3381	3.5471	2.4049
IRF3	6.8435	6.795	7.0444	6.8355	6.9523	6.9396	7.0468	6.9384	7.0143	7.2352	6.7492	6.883	6.9863	7.3976	7.0453	7.1313	7.0059	7.0031	7.026	6.3427	6.2594	5.69	5.7766	5.8632	6.2276	6.988	6.492	7.3098	7.0832	7.2245	7.3777	7.1743	7.1323	7.232	7.2059	7.2605	7.1063	7.2065	7.2187	7.003	7.0466	7.1354	7.1048	7.0774	7.1945	6.7546	6.9513	6.7617	6.4856
IRF4	1.1148	1.0877	1.1348	1.358	0.9965	1.3374	1.3613	1.0729	1.2037	1.3954	1.0959	1.3686	1.2573	1.0225	1.5472	1.1314	1.426	1.2174	1.0906	2.6949	2.5627	1.1002	1.2516	1.7797	1.5424	1.276	1.3995	1.1868	1.0869	1.906	1.4345	1.2498	1.3692	1.2255	1.329	1.6134	1.0848	1.0904	1.9767	0.8231	1.1743	1.3246	1.5945	1.4528	1.1551	1.3956	1.1779	2.5549	1.9767
ITGB3BP	8.1835	8.293	8.5065	8.4392	8.4306	8.2298	8.5049	8.3192	8.2371	8.7187	8.1893	8.3496	8.3187	8.5566	8.3535	8.2722	8.3923	8.4435	8.4979	7.5774	7.9518	7.1552	7.0868	7.4962	8.0294	8.5591	8.1407	8.6315	8.7398	8.6629	8.5848	8.355	8.534	8.6951	8.6293	8.6808	8.5832	8.7423	8.4465	8.3304	8.3786	8.4579	8.3494	8.452	8.5795	7.7717	7.9682	7.2434	7.9419
JUN	12.2235	12.1867	12.6217	11.9788	11.887	12.1926	12.5175	12.1796	12.0713	12.6779	12.2097	12.0062	12.2444	12.7041	12.5931	12.6537	12.5003	11.9801	12.1325	14.231	11.2036	11.0557	12.8596	12.2873	10.6881	12.5202	12.912	11.2795	11.4019	11.3964	11.0874	11.7823	11.7546	12.0664	12.3656	11.6093	11.8109	11.9199	12.5912	11.6526	12.2505	12.411	12.4507	12.4005	12.0879	12.9639	13.2654	11.4903	10.3257
JUNB	9.7594	9.709	10.024	9.9215	9.8563	9.6937	10.021	10.0208	9.6566	10.7393	9.7668	9.6195	9.8777	10.0365	10.1306	9.9894	10.2402	10.0876	9.8681	8.2207	10.25	9.5601	10.1207	9.9463	10.3757	10.0087	9.7514	9.9375	9.9981	10.1912	10.161	9.9754	10.0191	10.0868	9.9783	9.7234	9.9108	9.8643	10.1769	9.5428	10.0777	10.0148	9.6847	10.0295	9.8045	9.4234	10.092	10.3769	10.1951
JUND	12.8748	12.7578	13.0164	12.8633	12.8515	12.7849	12.8411	12.7675	12.7271	13.2049	12.7331	12.682	12.785	12.9908	12.9804	12.9243	12.9466	12.82	12.7069	12.6595	12.6082	12.1012	12.0318	11.9124	12.7483	12.9224	13.3546	12.714	12.7516	12.8361	12.7792	12.7471	12.7443	12.8472	12.7213	12.7314	12.7254	12.7749	13.0291	12.76	12.7752	12.9316	12.9024	12.8516	12.7907	12.7724	13.5768	13.1957	12.648
KDM5B	7.5001	7.3253	7.5326	7.4332	7.3804	7.4287	7.4704	7.4288	7.4485	7.428	7.366	7.3384	7.4512	7.6963	7.462	7.5265	7.5261	7.4755	7.389	8.6907	7.9284	7.9493	7.961	7.7965	7.8058	7.4784	7.6373	7.7414	7.4739	7.8381	7.8584	7.4689	7.4341	7.5565	7.4107	7.4249	7.5166	7.5084	7.7197	7.3086	7.4449	7.4941	7.4224	7.4593	7.3416	7.4084	7.4858	7.6052	8.1728
LIN54	5.8799	5.8487	6.0481	5.9458	5.9724	5.8017	5.717	5.767	5.9375	6.1637	5.8185	5.6768	5.8971	6.2388	5.6615	6.0639	5.8566	5.6712	5.6935	6.0051	5.9812	5.8761	5.6762	5.5793	5.4507	5.8212	5.8783	5.8462	5.781	5.8519	5.5697	5.7708	5.8461	5.8872	5.9098	5.8711	5.7008	5.9536	6.0284	5.9015	5.9054	5.95	5.9185	5.7272	5.883	5.666	4.6309	4.9737	5.329
LIN9	5.919	5.8104	5.9456	6.1496	6.0647	6.0368	6.0117	5.9668	6.1456	6.0011	5.9394	6.0258	6.0005	6.473	6.13	6.1296	5.9839	6.1282	6.1166	6.3972	5.3559	5.094	5.2101	5.1602	5.6217	5.9553	5.3145	6.4501	6.2837	6.5515	6.5643	6.205	6.2414	6.2005	6.2121	6.4212	6.1466	6.2706	6.3994	6.094	6.0202	6.1126	6.0742	6.1307	6.0993	5.4369	5.6507	6.0125	6.0654
MAFF	4.9641	5.157	5.222	5.3107	5.1754	5.1118	5.2465	5.3928	5.0362	5.5686	5.4441	5.1314	5.3885	5.5845	5.1158	5.4859	5.4452	5.3771	5.1201	3.2744	2.6395	4.7122	4.395	3.9063	4.4829	5.0038	4.9532	4.9337	4.9637	5.1304	5.0158	5.0842	4.9759	5.4623	5.2713	5.0226	5.2841	5.2062	5.0273	5.3804	5.1987	5.3016	4.9514	5.1159	5.4483	4.5266	4.67	5.0384	4.5439
MAFK	8.4331	8.2157	8.7881	8.2848	8.3483	8.396	8.7511	8.3878	8.3078	9.204	8.3023	8.3341	8.5972	9.0811	8.2154	8.6479	8.6697	8.4336	8.2938	7.7303	7.2906	6.4876	6.463	6.2863	7.7112	8.2672	7.3312	7.7754	8.0301	7.9909	7.7459	8.0821	8.1407	8.5148	8.8121	8.4056	8.3106	8.4956	8.6341	7.8799	8.5025	8.6766	8.4782	8.5194	8.2486	7.717	8.6282	8.9393	7.2653
MAX	10.2114	10.1703	10.4106	10.3182	10.3397	10.2193	10.3181	10.27	10.5153	10.5296	10.3106	10.4084	10.395	10.6152	10.1792	10.4218	10.3892	10.3184	10.3762	10.1881	10.0773	10.0068	10.1522	10.1622	10.3285	10.3686	10.1594	10.4744	10.3549	10.5459	10.5699	10.3269	10.4098	10.4806	10.5652	10.6422	10.3796	10.5555	10.5774	10.3544	10.398	10.4598	10.347	10.3533	10.3656	10.039	10.687	10.7016	10.2165
MAZ	6.8539	6.711	6.9517	6.53	6.6385	6.6989	6.9813	6.687	6.673	7.1091	6.735	6.7123	6.8282	7.086	6.8726	6.9139	6.9285	6.7297	6.7351	6.4072	6.3301	6.914	7.0039	7.0225	6.7637	6.9635	7.3644	6.6063	6.61	6.511	6.6037	6.5765	6.6927	6.639	6.8218	6.5553	6.6647	6.6505	6.8642	6.4861	6.7598	6.7692	6.7124	6.7527	6.6972	6.7043	6.5839	6.5824	6.5204
MBD4	8.3612	8.2675	8.3342	8.2966	8.289	8.1613	8.3639	8.3189	8.3564	8.8057	8.3088	8.2683	8.3673	8.4778	8.3172	8.2869	8.3102	8.2909	8.2829	8.6429	8.8706	8.0988	8.5717	8.484	8.4161	8.4578	8.1407	8.252	8.2657	8.3205	8.4151	8.2151	8.2413	8.4031	8.3335	8.3616	8.2899	8.3974	8.4698	8.1338	8.3186	8.3823	8.3682	8.4079	8.2789	8.3197	8.5106	8.1003	8.5523
MEF2A	9.1864	9.1376	9.3716	9.1845	9.0778	9.1432	9.231	9.0992	9.1487	9.5599	9.1127	9.0806	9.2335	9.6488	9.3109	9.4144	9.3473	9.0354	9.1142	9.2389	8.9683	9.2689	9.3796	9.2355	8.7462	9.3403	9.7703	9.4972	9.3228	9.5272	9.536	9.0266	9.2271	9.1362	9.2693	9.3783	9.1376	9.2588	9.5146	9.1352	9.1691	9.2005	9.2331	9.1868	9.3487	8.6163	9.3487	9.1136	8.8682
MEF2C	11.1658	11.0913	11.212	11.2103	11.1181	11.1201	11.2731	11.2067	11.0638	11.4725	11.1831	11.1146	11.2216	11.3832	11.184	11.1238	11.1201	11.3356	11.1899	9.5399	8.0474	7.5618	7.6374	8.2387	9.2578	11.0727	10.2416	11.5531	11.3388	11.5212	11.7891	11.2482	11.261	11.2949	11.2222	11.2804	11.2512	11.2337	11.2463	11.2077	11.17	11.205	11.1011	11.2326	11.3421	8.6221	9.05	10.0406	9.0857
MTA3	7.1974	7.1779	7.6564	7.3284	7.2423	7.2298	7.5664	7.1434	7.2278	7.7586	7.3426	7.1581	7.367	7.4568	7.2875	7.492	7.4525	7.1751	7.3735	7.7768	7.4936	7.3393	7.5383	7.5695	7.0996	7.6198	7.4084	6.7714	7.1242	6.8895	6.6049	6.9461	7.0868	7.229	7.3762	7.1283	7.0976	7.2392	7.4678	7.0365	7.2967	7.3322	7.3103	7.2152	7.1035	7.0975	7.4471	6.9201	6.6696
MXI1	8.9684	9.0912	9.4911	9.0765	9.1202	8.9325	9.0954	8.9068	9.2021	9.4664	8.9694	8.9106	9.1148	9.5782	9.104	9.5145	9.256	8.8447	9.1076	8.1417	8.1595	7.358	7.2526	7.9698	8.3999	9.4485	9.2277	9.0314	9.0778	9.2484	9.0838	9.006	8.9444	9.0938	9.337	9.4294	8.9877	9.2694	9.549	9.4084	9.2454	9.3661	9.2789	9.0902	9.3139	8.6054	8.9206	9.0633	8.9083
MYBL2	4.8333	4.8522	4.4789	4.6144	4.7264	5.197	4.6873	4.9627	4.5022	3.7166	4.7288	4.6692	4.8091	5.0666	4.6154	4.6555	4.7395	4.7416	5.0485	4.5833	5.6223	5.5074	5.3646	5.2078	4.7782	4.9183	4.8828	4.7876	4.8697	4.8752	4.8535	4.8572	5.1117	4.821	4.9671	4.7721	4.8382	4.6054	4.6787	4.6149	4.8291	5.0152	4.5183	4.5225	5.0115	5.0126	4.9304	5.0061	5.075
MYC	4.6184	4.6683	4.8229	4.9288	4.757	4.6401	4.5804	4.9147	5.6962	4.6112	4.6385	5.3613	5.0929	4.9835	4.865	4.9092	5.0041	5.0132	5.0732	1.826	2.5146	0.7432	1.5478	2.4334	3.5493	4.5875	4.2884	5.5103	5.2529	5.6255	5.8647	4.878	5.2168	5.2658	5.3196	5.6557	5.2251	5.3813	5.124	5.0951	4.7944	4.9769	4.9129	5.0007	5.3581	5.2007	4.0916	3.4058	6.5525
NANOG	4.7428	4.8389	5.2436	4.7792	4.9612	4.8707	4.8144	4.6024	4.7713	5.1013	5.0819	4.6207	4.7733	5.5319	5.1384	5.3811	4.9879	4.7164	5.049	5.8246	4.2993	3.3984	3.3624	3.4437	4.1039	5.0036	4.6419	4.606	4.3212	4.8097	4.7228	4.6906	4.4746	4.8916	5.1268	4.9364	4.6001	4.9117	5.346	4.7439	4.9556	5.084	5.1468	4.936	4.9812	5.1026	5.8049	5.9555	5.2832
NFATC1	5.3426	4.6319	5.1983	4.5295	4.5585	4.6991	5.3064	4.754	4.9865	5.2915	4.7222	4.4443	5.048	5.3193	5.2408	4.9207	5.2789	4.8639	4.312	5.0521	5.3146	4.2944	5.5418	6.0119	5.4047	5.2775	6.077	4.6802	4.3161	4.4071	4.9548	4.4436	4.7541	4.6746	4.655	4.4463	4.687	4.7339	5.0633	4.2505	4.7556	5.0305	5.0978	4.9762	4.5123	6.5727	7.162	6.3801	7.1332
NFE2	2.0979	1.4686	1.5502	1.8703	1.3753	1.678	1.3897	2.1159	1.74	1.7849	1.2171	1.8382	1.4501	2.2615	1.4154	1.1139	1.8933	1.3238	1.9018	1.5341	1.5277	1.5154	1.4912	2.3725	1.6932	1.8971	1.1948	1.5392	1.27	1.559	1.6594	2.2121	1.4286	1.3597	1.7479	1.6869	1.2818	1.6472	1.786	2.0614	1.5667	1.7949	1.3083	1.5376	1.525	3.3566	2.6745	3.111	2.4662
NFIC	6.7022	6.7139	6.8184	6.3853	6.8892	6.5491	6.7625	6.639	7.2783	6.0919	6.5373	7.377	6.8783	6.8265	6.3725	6.5625	6.4593	6.6475	6.3919	5.5795	4.9691	5.4688	5.4313	5.5346	5.2146	6.0306	5.1054	7.2016	7.016	7.0661	7.1166	7.0286	6.707	7.1093	7.3608	7.6575	6.9779	7.2663	6.7526	6.8529	6.7367	6.873	6.5909	6.7756	7.3409	5.1515	5.3604	5.309	4.6048
NFYA	7.1118	6.9289	7.2204	6.9131	7.0825	6.888	7.273	7.0052	7.1586	7.5681	7.0041	7.046	7.1554	7.3372	7.1121	7.2061	7.1504	7.0533	7.0651	7.7553	6.8298	6.758	7.0484	6.8097	7.0554	7.101	7.2563	6.9552	6.8786	6.9736	7.0414	6.8509	7.0231	7.1592	7.0829	7.0621	7.0136	7.2038	7.3005	6.8756	7.0982	7.2379	7.1963	7.2304	7.0221	7.1319	7.4066	7.2691	7.0428
NFYB	8.5194	8.3259	8.4945	8.3586	8.507	8.4605	8.6006	8.4034	8.4532	8.8736	8.3807	8.3996	8.4802	8.8486	8.5354	8.4024	8.5177	8.4953	8.4743	8.2235	8.6521	8.7079	8.897	8.7948	8.4261	8.5815	8.962	8.6286	8.4869	8.5895	8.6545	8.5171	8.6209	8.5699	8.6743	8.703	8.4388	8.6426	8.6345	8.4153	8.437	8.6567	8.5866	8.5451	8.5661	8.3743	8.5893	8.1029	8.4243
NR2C2	8.105	8.2662	8.5829	8.0649	8.1539	8.1564	8.3799	8.1137	8.1441	8.5851	8.2748	8.0962	8.3035	8.4875	8.2147	8.4428	8.2968	8.1029	8.3673	8.2923	7.9771	7.6973	7.7951	7.8175	7.5632	8.3941	8.4218	8.2278	8.1707	8.2437	8.3214	8.1047	8.1389	8.2444	8.3869	8.4039	8.2055	8.2902	8.4916	8.2207	8.2806	8.3899	8.4116	8.2976	8.3568	8.1002	7.873	8.1097	7.8633
NR2F2	7.7963	7.8443	8.7271	7.9907	7.7414	8.0378	8.1424	8.0215	7.9895	7.717	7.7601	7.9156	8.1121	7.6606	8.7255	8.4756	8.349	8.0807	8.0237	7.0897	9.0478	7.4698	7.9539	8.5291	8.5222	9.426	9.9722	7.5371	7.5742	7.995	7.6535	8.2012	7.5296	8.0331	8.3093	7.6042	7.6823	7.8656	9.3553	7.9179	8.7427	8.5649	8.6504	8.6065	8.1986	11.0068	11.6038	11.5999	9.9923
NR3C1	11.2616	11.2751	11.1076	11.1396	11.3935	11.151	11.1779	11.222	11.1834	10.6894	11.1011	11.248	11.2322	11.3851	10.978	11.1484	11.1306	11.1836	11.2201	10.3569	10.2363	8.8705	9.4035	9.6166	10.2947	10.7691	10.8332	11.5239	11.4913	11.5196	11.4407	11.3248	11.1731	11.3131	11.2893	11.3953	11.3207	11.3481	11.1916	11.4062	11.0792	11.2701	11.0198	11.112	11.4471	9.9946	10.7283	10.3876	10.5371
NRF1	3.5699	3.8136	3.9617	3.864	3.7663	3.94	3.5171	3.6561	3.962	3.4106	4.0077	3.8371	3.8453	4.0559	3.5826	4.4568	3.8845	3.4853	4.14	3.8572	2.4868	2.9138	2.5858	1.7842	2.8206	4.0045	4.1851	3.7435	3.3174	3.9869	3.7146	3.6925	3.5285	3.8421	4.2465	4.4159	3.6921	4.183	4.2047	4.1597	3.987	3.9401	4.1397	3.7211	4.2506	3.3059	2.0419	4.1693	3.0536
PAX5	5.1093	4.9711	4.9594	4.9549	5.0924	4.8409	4.7171	4.7562	4.8961	4.5195	4.9898	4.7776	4.848	5.2405	4.7284	4.8856	4.9254	4.7798	4.7159	4.9952	4.7698	4.4449	4.3482	4.0784	4.6355	4.7037	4.6126	4.6675	4.788	4.9515	4.5745	4.8674	4.6894	4.9623	5.0253	4.8342	4.8312	5.0364	4.844	4.9199	4.7756	4.8317	4.7938	4.7334	4.8767	4.5075	5.141	5.1164	4.7231
PBX3	5.4362	5.6497	5.2416	5.3404	5.4921	5.3583	5.2171	5.3819	5.8523	5.038	5.5709	5.8387	5.5713	5.5208	5.6467	5.5814	5.4623	5.1744	4.9915	4.7118	5.488	5.9385	5.7794	5.1982	5.9072	5.2762	5.3333	5.5603	5.2821	5.5205	5.3451	5.5275	5.4205	5.6787	5.7909	5.9163	5.5249	5.8026	5.4245	5.7029	5.4514	5.4808	5.6034	5.4752	5.6714	5.7184	6.0811	6.4733	7.606
PHF8	7.6107	7.5211	7.5839	7.5115	7.6855	7.5961	7.6497	7.6023	7.7475	7.8898	7.4866	7.5805	7.6294	7.9567	7.6178	7.6606	7.7566	7.731	7.4822	7.2755	6.9801	6.663	6.9662	6.9645	7.229	7.5507	7.5135	7.8578	7.6713	7.9422	7.989	7.6715	7.6908	7.9136	7.7061	7.8898	7.6922	7.8527	7.8117	7.5356	7.6569	7.7728	7.6585	7.7474	7.7889	7.3373	8.1536	7.9715	7.7666
PML	7.6421	7.4337	7.4575	7.4014	7.5424	7.4308	7.6404	7.5557	7.5432	7.8962	7.5097	7.4039	7.6181	7.8489	7.6631	7.7752	7.6807	7.4861	7.1951	7.242	7.1728	6.8603	7.7291	7.5445	7.4393	7.4521	7.7207	7.5762	7.3446	7.5278	7.7725	7.3791	7.4585	7.4471	7.4847	7.5724	7.4052	7.4304	7.5163	7.499	7.4805	7.5776	7.5085	7.6037	7.5256	7.8115	8.4817	8.1063	7.7806
POLR3A	7.5925	7.6615	7.8329	7.3778	7.476	7.2719	7.7475	7.4186	7.4437	7.5553	7.7257	7.6596	7.6895	7.9509	7.5457	7.9099	7.5177	7.2791	7.6267	7.5619	7.3142	7.0893	7.0383	6.8822	6.9684	7.635	7.5555	7.3341	7.6917	7.4312	7.2736	7.4331	7.2295	7.4482	7.8772	7.6711	7.5244	7.5374	7.7636	7.4253	7.7041	7.7369	7.5433	7.4826	7.7095	7.0407	6.9417	6.9985	6.5553
POU2F1	7.8862	8.0171	8.2575	8.1553	8.0116	7.9065	7.8296	7.7846	7.9192	7.7977	7.9102	7.8027	7.9019	8.2642	8.0812	8.4417	8.1034	7.8446	7.8132	7.9533	7.2692	6.7766	7.2993	7.2773	7.27	8.2778	7.5259	7.8304	7.785	8.0803	7.9533	7.7683	7.6442	7.9396	7.9555	7.9313	7.7604	7.8971	8.2474	7.9636	7.9857	8.0847	8.0199	7.9261	7.9942	8.0017	9.0691	9.0383	7.3933
POU5F1	7.16	6.8832	7.2632	6.7997	7.1048	6.9969	7.2143	7.0213	6.9265	6.9396	6.8803	6.9201	7.0618	7.2889	7.1841	7.1995	7.1645	7.1295	6.9121	7.88	6.391	6.4793	6.8437	6.6037	6.3604	6.8208	7.0695	7.1169	7.0001	6.9556	7.0468	6.9616	6.8949	7.1767	6.9142	6.9275	7.0189	7.0305	7.0533	6.388	6.8131	7.0998	6.8795	7.122	7.0517	6.4966	7.8201	7.3846	6.9425
PPARGC1A	7.4988	7.5316	7.3498	7.6009	7.5393	7.4723	7.5704	7.62	8.2612	7.4977	7.5788	8.0696	7.6472	7.6091	7.6257	7.1118	7.5393	7.9522	7.4924	6.9344	6.2668	6.7133	6.56	6.8418	7.7276	7.1772	7.2982	8.4576	8.2062	8.3765	8.5764	8.0166	8.2352	8.0849	7.8493	8.4625	8.1107	8.2246	7.7718	7.8933	7.6405	7.6625	7.5134	7.7308	8.0514	7.6719	7.552	7.6318	7.356
PRDM1	4.5942	4.2931	4.4904	4.1005	4.7975	4.2446	4.5416	4.6696	4.2873	3.6426	4.1936	4.5899	4.6159	4.819	4.1172	4.3363	4.2238	4.2481	4.1416	2.8334	4.0459	4.8535	2.9892	3.6685	3.7892	3.9989	3.1596	4.8631	4.7014	4.9175	4.5473	4.7869	4.6127	4.5602	4.8342	4.6242	4.7599	4.8912	4.3058	4.7482	4.5584	4.5032	4.1694	4.2626	4.6619	1.103	3.3797	3.436	3.1849
RAD21	10.4181	10.4771	10.6449	10.7308	10.5489	10.4199	10.5904	10.5251	10.6764	11.0123	10.5643	10.5359	10.6016	10.77	10.5881	10.7658	10.6915	10.5735	10.6467	10.2672	10.3567	10.0867	10.4301	10.4868	10.5299	10.6856	10.3366	10.3758	10.5437	10.6048	10.5617	10.3649	10.4414	10.731	10.6413	10.6844	10.518	10.6971	10.7893	10.4019	10.5401	10.6296	10.6381	10.6189	10.5761	10.4403	10.9097	10.7786	10.8114
RARA	7.123	6.608	6.6923	6.9498	7.0453	7.0223	7.0262	7.1619	6.8445	7.0998	6.9702	6.802	6.8919	7.0461	6.6693	6.4124	6.8614	6.8634	6.7555	7.7555	8.3257	7.7415	7.8715	7.5393	7.5108	6.4654	6.3179	7.0748	7.0474	6.9727	7.1335	6.8898	7.1765	7.1299	6.8742	6.7536	6.9178	6.9438	6.8694	6.4366	6.9518	7.0235	6.4789	7.0465	6.7688	7.0047	7.6992	7.4444	7.1678
RARG	4.7181	4.4779	4.5794	4.6302	5.0564	4.4502	4.4268	4.4215	4.8551	4.3126	4.4271	4.7404	4.4859	4.7088	4.6416	4.6539	4.7265	4.6259	4.7536	4.9004	4.8873	5.0695	5.0104	4.7296	4.742	4.651	4.6391	4.7804	4.2257	4.935	5.0518	4.5998	4.58	4.5127	4.7573	4.6109	4.4254	4.4536	4.8104	4.7402	4.7508	4.6188	4.6523	4.5474	4.7854	4.8406	5.492	5.5359	5.6355
RBBP5	5.7875	5.4414	5.5615	5.5948	5.641	5.7587	5.6234	5.585	5.5054	5.6544	5.5365	5.4766	5.709	6.1215	5.5131	5.8063	5.6864	5.4341	5.6171	6.6845	6.2998	6.5835	6.4667	6.2264	5.6246	5.8008	6.773	5.6999	5.7776	5.6552	5.6278	5.5765	5.722	5.631	5.579	5.7731	5.5422	5.6992	5.8	5.2522	5.6283	5.6755	5.4896	5.49	5.4356	6.0978	5.2562	5.3121	6.0747
RBL2	7.0377	6.8475	7.1161	6.8982	6.9419	6.9945	7.0234	6.9589	7.0692	7.3034	6.8116	6.8793	6.9535	7.524	7.0166	7.2175	7.2021	6.8716	6.8774	7.2345	6.8425	6.398	6.5701	6.6204	6.7793	7.177	7.2925	7.0853	6.9765	7.0555	7.255	6.9366	7.0141	7.0629	6.9945	7.0918	6.917	7.0894	7.3305	7.0271	7.0111	7.1292	7.0536	7.0453	7.0506	6.9666	7.1975	7.121	7.2368
RCOR1	6.488	6.4637	6.5384	6.482	6.5343	6.4402	6.4882	6.4836	6.9378	6.624	6.466	6.677	6.56	6.908	6.5962	6.4754	6.6356	6.4103	6.1984	8.0211	7.3368	6.7519	6.7024	6.4713	6.7865	6.408	5.9924	6.5574	6.5948	6.5183	6.5891	6.5548	6.5307	6.609	6.4755	6.6818	6.4971	6.6513	6.778	6.358	6.4985	6.6019	6.5107	6.5424	6.531	6.5547	6.1258	6.4414	6.9611
RELA	5.5958	5.9541	5.9764	6.1458	6.05	5.7207	5.8723	5.8017	5.9887	6.1552	5.989	5.9917	6.0371	5.8902	5.9445	6.3767	5.9963	5.9146	5.9218	6.0887	5.7113	5.5695	5.3565	5.6337	5.6985	6.0266	5.5348	5.833	5.6369	6.0016	6.1317	5.8367	5.5944	6.2535	6.0946	6.2307	5.8507	6.038	6.2497	5.9882	6.0278	6.1483	6.1728	5.9573	6.0314	6.1264	6.5588	6.944	6.3008
REST	5.9117	5.8273	6.2964	5.5101	5.9476	5.5788	5.9589	5.6299	5.9302	5.8931	5.6228	5.7842	5.8328	6.3377	5.9061	6.2033	6.2195	5.5244	5.615	4.0762	5.5543	4.5974	4.6656	5.6066	5.7899	6.4541	5.8247	5.2131	5.1604	5.2918	5.0441	5.6543	5.1755	5.857	6.0169	6.022	5.292	5.7922	6.1476	5.9392	5.9488	6.154	6.0142	5.849	6.0289	6.2787	6.8738	6.6891	6.5005
RFX5	6.8888	7.2595	7.4131	7.4095	7.2804	7.1727	7.2944	7.1434	7.6769	7.6596	7.2893	7.5919	7.4465	7.3071	7.2137	7.492	7.2517	7.3273	7.397	6.3876	6.8115	6.6338	6.3306	6.4386	6.9109	7.2424	6.7002	7.6525	7.4994	7.7992	7.8468	7.4544	7.4264	7.6436	7.7011	8.0168	7.5069	7.6715	7.5274	7.4383	7.3313	7.3998	7.2402	7.4103	7.6294	6.7798	7.4002	7.409	5.9358
RUNX1	3.6305	2.9222	3.1644	2.9195	2.7161	2.9233	3.1683	2.925	2.768	2.4973	2.8228	2.9321	3.0924	3.3328	3.0677	3.1568	3.2955	2.8676	2.8658	2.3954	2.6127	3.0869	2.0884	3.6692	2.6267	3.5021	3.6244	2.2039	2.5789	2.607	2.4148	2.7509	2.5546	3.0355	3.3415	2.8776	2.7623	2.7894	3.3302	2.543	3.0195	3.1968	3.4033	3.072	3.6388	3.6487	3.7105	4.0172	3.4802
RUNX2	5.0323	4.3857	4.4599	4.5649	4.8052	4.737	4.5437	4.736	4.6625	4.6312	4.3405	4.8074	4.8627	4.8421	4.6143	4.1246	4.8473	4.6526	4.5324	3.6327	4.9739	4.1442	3.7081	4.855	6.2043	4.8182	5.4331	5.2094	4.7375	4.98	5.309	4.6367	4.9598	4.7943	4.3075	4.8575	4.5243	4.8059	4.3425	4.6724	4.4023	4.4685	4.4973	4.4299	4.3979	4.4771	4.5077	5.2076	5.4842
RUNX3	2.1124	2.6998	2.2906	2.481	2.7445	2.7251	1.9347	2.5342	2.9332	2.264	2.5144	2.8325	2.648	2.6351	2.3923	2.3847	2.37	2.5852	2.5449	1.8524	2.8212	3.1965	2.3106	2.3068	2.4458	2.5815	0.8869	2.3865	1.8019	2.7058	2.4434	2.9595	3.0206	2.568	2.7004	2.8316	2.9921	2.6386	2.4193	2.762	2.5068	2.4826	2.4332	2.2596	2.1487	2.2955	2.731	3.7313	2.0407
RXRA	9.8301	9.6986	10.2431	9.801	9.8068	9.7036	10.1308	9.7665	10.1771	10.4212	9.8103	10.0166	9.966	10.2216	10.0706	10.1295	10.0992	9.7158	9.5531	9.233	9.666	8.9955	9.8417	9.5707	9.4055	10.1252	9.6556	9.612	9.792	9.6914	9.8916	9.6645	9.7675	10.0073	10.1453	10.079	9.793	9.9989	10.1872	9.5904	9.9424	10.0792	10.0322	9.9901	9.9708	10.1981	11.2681	10.8917	9.7703
SAP30	8.0517	8.255	8.3481	8.417	8.3729	8.1595	8.221	8.2475	8.6384	8.4271	8.2677	8.5416	8.474	8.2822	8.2416	8.3665	8.2953	8.2622	8.229	7.2509	7.1799	7.4815	8.005	8.2178	7.7683	8.2896	7.3625	8.3029	8.3658	8.5234	8.4736	8.3795	8.1466	8.6211	8.444	8.5869	8.3213	8.4964	8.5879	8.472	8.343	8.4282	8.2681	8.3561	8.4166	7.3038	8.1233	8.1006	8.0113
SETDB1	8.6904	8.5932	8.7962	8.6594	8.7772	8.7516	8.7555	8.7121	8.9096	8.9947	8.6735	8.6227	8.7621	9.2127	8.8334	8.9686	8.9741	8.9062	8.7624	9.1701	8.1938	7.9041	7.9813	7.9391	8.3027	8.7406	8.7601	9.1249	8.8407	9.1638	9.4241	8.7852	8.8913	9.0367	8.8554	9.0972	8.8736	8.9986	9.0335	8.8151	8.7677	8.992	8.8446	8.8678	8.9229	8.4871	9.0821	9.0347	8.377
SIN3A	6.9079	6.6999	6.9723	6.8602	6.8885	6.7872	6.9515	7.0589	6.8432	7.3862	6.7681	6.6794	6.8591	7.3028	6.926	6.8838	7.0498	6.8342	6.8475	7.2326	7.0772	6.8	7.2861	7.173	7.2633	6.954	7.2407	7.0079	6.7845	7.0004	7.2169	6.8565	6.955	6.946	6.9708	6.9245	6.8193	6.9111	7.131	6.4978	6.9205	6.9814	6.9129	7.0045	6.7405	7.5918	7.9927	7.6633	7.8966
SIRT6	2.7043	2.6105	2.856	2.741	2.8181	2.6322	2.9821	2.793	2.8131	1.6829	3.1134	3.058	2.8777	2.8478	2.5465	2.926	2.6083	2.8652	2.8129	2.9845	2.3136	2.8218	1.952	1.9579	2.4874	2.4352	0.9418	3.2748	3.133	3.2095	3.3622	3.0573	2.9401	3.0154	3.2974	3.2153	3.1081	2.9389	2.939	3.1717	2.793	2.8704	2.6646	2.8043	3.0825	1.3092	2.4862	1.7866	0.8618
SIX5	4.0293	4.2213	3.6137	4.1855	3.7584	4.1449	3.5779	3.8649	3.8178	3.5861	3.9523	4.4561	3.7888	4.1043	3.7505	3.9882	3.6395	3.7727	4.0193	3.7202	4.5657	4.3057	4.0562	3.7199	4.4317	3.9553	3.8325	3.6177	4.0397	3.9502	3.5193	3.8933	4.0204	3.9069	4.028	3.9061	3.7746	3.777	4.0024	4.1372	3.9604	3.8416	3.7884	3.642	3.7523	4.2448	4.6891	4.5969	3.9464
SMAD2	8.4535	8.5137	8.7241	8.5475	8.4937	8.3661	8.7066	8.466	8.5623	9.123	8.6776	8.5006	8.6608	8.7932	8.6421	8.8232	8.7715	8.4845	8.5016	8.0222	8.7033	8.1197	8.3767	8.4631	8.3752	8.8507	8.6575	8.1728	8.3007	8.2579	8.2616	8.1194	8.2676	8.4964	8.5726	8.4957	8.3923	8.4046	8.7743	8.2165	8.5246	8.6119	8.6143	8.5838	8.3657	8.5191	8.6243	8.3932	8.7568
SMAD3	8.4	8.2107	8.507	8.2827	8.235	8.3605	8.5468	8.3672	8.3266	8.7652	8.3234	8.2456	8.3934	8.6989	8.51	8.4898	8.6038	8.3135	8.2196	10.138	7.5462	5.3589	6.4392	7.082	8.0549	8.5667	9.0331	8.0013	8.0589	7.9354	7.9444	8.0093	8.1462	8.2471	8.2864	7.9261	8.1813	8.1555	8.6099	7.7261	8.4018	8.3479	8.4483	8.4687	8.0517	8.4167	9.5676	9.3945	8.6523
SMARCA4	12.1714	12.2612	13.3242	12.0768	12.1525	12.1147	12.4483	12.252	12.123	12.3291	12.1879	12.3753	12.2314	12.0214	12.239	12.1189	12.5146	12.2771	11.9361	12.2271	12.6388	11.8915	11.902	11.77	12.0588	12.5949	11.8812	12.146	12.2698	12.0091	12.1246	12.0934	12.1369	12.2008	12.664	12.1009	12.1736	12.0801	12.0197	12.1805	12.1896	12.1467	12.1513	12.3302	12.2633	12.1356	13.8287	13.13	12.1119
SMARCB1	5.2248	5.3238	5.3906	5.4904	5.3199	5.1911	5.4877	5.1984	5.4072	5.9341	5.3553	5.3264	5.4051	5.6931	5.4144	5.6148	5.3974	5.3855	5.483	5.5406	4.9032	4.9691	4.9033	4.7324	4.9273	5.2817	4.4605	5.204	5.2496	5.4449	5.6493	5.235	5.2524	5.5268	5.5592	5.6965	5.4002	5.5268	5.8448	5.2031	5.2853	5.5451	5.3905	5.4527	5.5271	5.1712	5.2147	5.1959	4.8143
SMARCC1	7.6095	7.2425	7.5906	7.2942	7.5035	7.3407	7.4389	7.3985	7.5851	7.8971	7.2417	7.3549	7.3654	8.0549	7.3395	7.5414	7.6065	7.2224	7.3717	7.7663	7.2371	6.6182	7.0168	7.0083	6.9666	7.6169	7.8533	7.5156	7.3632	7.4629	7.3952	7.2844	7.4398	7.487	7.634	7.6784	7.2759	7.6506	7.569	7.2891	7.4905	7.6146	7.588	7.464	7.5108	7.6366	8.3301	7.9486	7.7717
SMARCC2	13.5683	13.7959	13.5118	13.994	13.5693	13.7017	13.4315	13.6042	13.6403	13.1865	13.594	13.6643	13.6253	13.6136	13.5072	14.0318	13.602	13.6058	13.7577	12.8447	13.1351	13.7316	13.4556	13.117	12.8734	13.6587	13.0951	13.3795	13.4576	13.7609	13.3219	13.734	13.5804	13.5461	13.7237	13.521	13.536	13.5671	13.7498	14.0406	13.5979	13.6484	13.5102	13.3783	13.5776	12.8547	13.1209	13.773	12.6309
SMC3	7.4301	7.3961	7.5827	7.3379	7.3538	7.3284	7.4951	7.352	7.6057	7.8189	7.468	7.3061	7.4855	7.7985	7.5292	7.6844	7.5319	7.4027	7.4925	7.7403	7.4597	7.1392	7.3155	7.3815	7.1782	7.619	6.9985	7.4797	7.2131	7.5303	7.5912	7.387	7.2814	7.4843	7.5955	7.6168	7.3986	7.4936	7.7432	7.3444	7.466	7.6183	7.5049	7.4681	7.5217	7.2071	7.7063	7.3904	8.0242
SOX2	9.0273	8.4244	9.7406	8.7464	8.8193	8.8827	9.1079	8.6557	8.9501	9.2232	8.5425	8.4736	8.889	9.5469	9.5721	9.2587	9.3535	8.5625	8.5712	8.1405	8.1143	6.8761	7.9849	9.171	8.1899	9.5635	9.3909	8.5191	8.0943	8.5319	8.5328	8.475	8.2343	8.7487	8.8481	8.865	8.4142	8.7865	9.4119	8.5639	9.0506	9.1938	9.1282	8.9178	8.6943	9.9464	10.4777	10.6498	11.292
SOX4	9.2775	8.7395	9.4844	8.9808	9.0472	9.0852	9.3701	9.0082	8.5788	9.7773	9.0161	8.5906	9.076	9.6247	9.2125	9.1954	9.1914	8.7573	8.8671	7.9382	8.4647	7.6634	7.8972	8.0165	8.4047	8.807	10.8482	9.0096	8.72	9.025	9.2849	8.7128	8.7261	8.9354	9.0129	8.7725	8.6304	8.7997	9.0751	8.719	8.9476	9.1056	9.1401	9.1696	9.0353	8.3954	9.9005	9.8928	8.5467
SP1	6.2065	5.8965	6.0675	5.7711	6.1127	5.9618	5.8757	5.9153	5.9486	5.3869	5.7939	5.7949	5.9489	6.6267	5.8908	6.2094	6.2564	5.71	5.7403	6.3775	5.9107	5.7284	5.9275	6.2543	5.9934	6.0396	7.4426	6.0035	5.5766	5.9699	5.823	5.9236	5.7929	5.8617	5.9103	5.9937	5.8452	5.9328	6.0473	6.0525	5.9215	6.1427	5.9553	5.7913	5.9258	6.622	6.4448	6.7812	6.7159
SP2	5.2075	5.3341	5.5658	5.0918	6.5899	5.2696	5.3765	5.2778	5.6492	6.0432	5.1793	5.3152	5.4272	5.8493	5.3936	5.5279	5.4645	5.2488	5.1637	5.7535	5.3533	4.9289	5.2964	5.0824	5.6631	5.4635	4.7213	5.2228	5.1593	5.3756	5.3852	5.1704	5.1506	5.4933	5.5876	5.5732	5.2561	5.4282	5.8298	5.1522	5.348	5.5899	5.3537	5.5049	5.3586	5.3313	5.9049	5.9425	5.4787
SP4	6.304	6.2719	6.6606	6.1306	6.2181	6.0671	6.3559	6.1433	6.1128	6.3112	6.3388	6.0202	6.3208	6.64	6.2108	6.7503	6.3596	6.2291	6.2675	6.5822	5.962	5.2421	5.2718	5.4585	5.9132	6.4743	6.7267	6.0344	5.9356	6.1682	6.0979	6.1723	5.869	6.0984	6.4121	6.3422	6.0923	6.2146	6.5928	6.0405	6.3374	6.402	6.3007	6.1414	6.4174	6.0013	5.7971	5.9617	6.3465
SPI1	3.8263	4.2587	3.8496	4.2342	3.8147	4.2254	3.6631	4.0161	3.8654	3.5241	3.8656	4.1808	3.9372	4.1652	3.8896	4.2564	3.9079	3.8707	4.1979	3.4882	4.0388	4.1698	4.126	3.8679	4.0726	4.0954	3.2771	3.75	4.1125	4.0951	4.2223	4.1985	4.1481	3.7154	4.4368	4.0838	4.0367	3.853	3.9627	4.2532	4.1382	4.2563	3.884	4.0085	4.0101	3.7211	4.1211	4.1164	4.0449
SREBF1	10.4277	10.39	10.6771	10.0215	10.4026	10.3631	10.2594	10.1439	10.3836	10.2493	10.1191	10.0413	10.2908	11.1389	10.6815	11.0548	10.7409	10.1915	10.076	9.7684	9.9721	8.9639	9.4651	10.3721	10.4441	10.9149	11.4412	10.0766	9.562	10.0482	9.8379	10.3063	9.9615	10.3422	9.9967	10.2794	10.0457	10.1995	10.6176	10.7394	10.4899	10.7338	10.6995	10.3655	10.4035	11.4586	12.1567	12.0986	11.5098
SRF	9.9499	9.7992	10.2296	9.9214	9.9133	9.8698	10.1309	9.9073	10.0017	10.5215	9.9726	9.8456	9.9922	10.3553	10.0772	10.1046	10.1845	9.9898	9.7811	10.4533	10.3608	9.6566	9.9117	9.6653	9.8553	9.9508	9.5619	10.0446	9.8752	10.0793	10.2226	9.8576	9.9417	10.0987	10.1189	10.1214	9.906	10.0723	10.2954	9.6159	9.9969	10.1298	9.9989	10.0931	10.0242	9.5355	10.4777	10.0489	9.8515
STAT1	6.7041	6.4384	6.5937	6.3742	6.5125	6.6059	6.6825	6.5083	6.5223	6.7794	6.4929	6.5315	6.6047	7.0013	6.3521	6.6068	6.7247	6.4461	6.6655	6.9792	7.3631	7.2774	7.4448	7.4557	7.1755	7.1096	7.1622	6.7066	6.591	6.5549	6.4879	6.5366	6.601	6.617	6.5554	6.5607	6.5294	6.6188	6.7739	6.3916	6.6691	6.6474	6.6018	6.492	6.5547	7.1131	7.7882	6.8146	7.1236
STAT2	6.4121	6.3433	6.3214	6.1738	6.3915	6.1718	6.3665	6.3098	6.4476	6.3993	6.1788	6.162	6.3014	6.5929	6.301	6.3942	6.3589	6.4431	6.3463	6.9131	6.5853	6.2131	6.068	5.9013	6.2639	6.1913	5.8221	6.3927	6.3259	6.4087	6.6592	6.3437	6.2762	6.5395	6.2127	6.4066	6.3051	6.4258	6.4819	6.0703	6.2457	6.399	6.3841	6.4376	6.264	6.0496	5.8684	6.0456	6.5792
STAT3	5.227	5.4115	5.6477	5.307	5.2699	5.1629	5.3053	5.3053	5.6188	5.6305	5.4894	5.329	5.4246	5.6794	5.3364	5.7275	5.4375	5.3066	5.4236	4.4785	4.6546	4.5015	4.5622	4.672	4.2833	5.3598	5.2595	5.2981	5.3282	5.3425	5.5068	5.2828	5.2104	5.4634	5.5294	5.6914	5.3031	5.4181	5.6431	5.6008	5.3951	5.4623	5.5007	5.3523	5.425	4.9048	4.9957	5.3275	5.0983
STAT5A	3.0249	3.0519	3.4356	3.0304	2.9383	3.2128	3.4474	3.0676	3.385	1.9022	2.9396	3.1112	3.0717	3.5779	2.875	3.6209	3.3938	3.0315	3.0441	2.0975	2.9934	1.7327	2.1388	1.9573	2.9725	3.4466	3.1831	2.782	2.4209	2.7932	2.5665	3.1369	2.6467	3.5607	3.2476	2.6474	2.7892	2.8695	3.3146	3.3253	3.2881	3.4279	2.9517	2.9395	3.0983	3.0049	3.6425	3.9922	3.2775
SUZ12	9.0511	9.0138	9.0083	9.2192	9.1648	9.0142	9.0789	9.0907	9.1897	9.2146	9.0408	9.1284	9.1196	9.1764	9.0314	9.1307	9.1157	9.1237	9.1282	9.4439	8.8482	8.8783	8.9358	8.9715	9.062	9.0585	8.872	9.2482	9.3171	9.3741	9.3489	9.1371	9.1222	9.305	9.2109	9.2661	9.1678	9.2493	9.2879	9.0984	9.097	9.123	9.0722	9.1202	9.1779	8.6771	9.1947	9.002	9.2541
TAF1	8.6119	8.5701	8.8722	8.3445	8.6179	8.342	8.6836	8.4787	8.7782	8.6753	8.5928	8.705	8.6737	9.0657	8.6158	8.8637	8.7137	8.4019	8.3644	9.1558	8.2561	8.074	8.1895	8.2446	8.3073	8.5882	8.3285	8.4913	8.6098	8.5423	8.3991	8.4597	8.2203	8.6073	8.7405	8.797	8.4911	8.6598	8.8308	8.6566	8.5728	8.7284	8.5971	8.6053	8.7703	8.5691	8.8104	8.6723	8.4687
TAF7	10.4128	10.5531	10.6401	10.7651	10.6493	10.4153	10.5908	10.554	10.7739	11.0068	10.6417	10.7586	10.6826	10.7105	10.6224	10.7976	10.6666	10.6286	10.5281	10.854	10.5097	10.4432	10.4959	10.4648	10.6748	10.7044	10.0793	10.7279	10.7646	10.8637	10.9507	10.5585	10.581	10.8134	10.6774	10.8544	10.6533	10.7845	10.9343	10.6661	10.6042	10.7253	10.6199	10.7003	10.7024	9.9542	10.0915	10.0914	10.2841
TAL1	5.4251	5.9266	5.6124	6.0324	5.6265	5.8611	5.2843	5.757	5.7806	4.7767	5.5884	5.9035	5.5752	5.7147	5.4334	5.501	5.5809	5.801	6.0743	4.5523	6.6212	5.7274	5.6076	5.9378	6.4997	5.7008	5.6737	5.591	5.9533	5.9484	5.6767	5.8439	6.042	5.7957	6.0433	5.6427	5.7242	5.6418	5.5677	5.7584	5.6782	5.5624	5.374	5.3989	5.6826	5.8274	6.4411	6.6594	6.0805
TBL1XR1	10.2885	10.4538	10.6296	10.409	10.4503	10.2228	10.5032	10.2335	10.3999	10.4616	10.3512	10.4421	10.4684	10.6151	10.224	10.7265	10.4739	10.1952	10.3656	10.0094	10.1388	10.0064	10.0033	10.0134	9.9648	10.3988	9.9285	10.0997	10.424	10.3097	10.2178	10.1717	9.9548	10.4355	10.4813	10.4493	10.3144	10.3723	10.5975	10.2148	10.3688	10.4879	10.3588	10.391	10.4193	9.3699	9.6733	9.8771	9.8779
TBP	6.6396	6.742	6.7668	6.8301	6.7957	6.6881	6.7532	6.7967	6.9101	7.1594	6.7991	6.8356	6.777	7.0466	6.8758	6.8807	6.8528	6.89	6.7311	6.7641	6.6669	6.3555	6.5268	6.4264	6.5392	6.8832	6.4565	6.8861	6.9074	6.9909	6.8765	6.809	6.7846	6.9256	6.7442	6.9102	6.8685	6.8256	7.0152	6.8473	6.7757	6.8671	6.814	6.8363	6.9498	6.4829	6.4526	6.237	6.6977
TCF12	8.2746	8.1617	8.3691	7.7351	8.0382	7.9574	8.1246	7.9177	8.1212	7.9372	7.8254	7.9932	8.1367	8.4324	8.0233	8.3064	8.2597	7.7123	7.8919	8.8789	8.7431	8.5659	8.46	8.6163	8.3983	8.4287	8.6733	7.8039	7.5177	7.6854	7.4167	7.9556	7.5439	7.9425	7.9469	8.1356	7.7496	8.0415	8.2552	8.2163	8.02	8.2601	8.0243	8.0039	8.1271	8.6004	8.5737	8.6385	8.7965
TCF3	7.6957	7.5137	7.9329	7.5026	7.5752	7.5759	7.7077	7.5524	7.6962	7.8864	7.4973	7.5877	7.5899	8.0144	7.8951	7.777	7.8686	7.6578	7.4123	7.6979	7.3222	6.8144	7.2586	7.2324	7.5488	7.8112	7.7974	7.9488	7.6304	7.9706	8.1708	7.6889	7.7205	7.8219	7.7278	7.8015	7.546	7.7404	7.9075	7.5814	7.6871	7.8317	7.7105	7.813	7.6458	7.9772	8.8995	8.6985	8.2337
TCF4	12.1853	12.1887	12.5987	12.1632	12.2164	12.1101	12.3688	12.1284	12.2693	12.4417	12.1793	12.2012	12.3617	12.609	12.1795	12.528	12.38	12.1938	12.4449	12.7971	12.9248	12.5535	12.6055	12.5699	12.9104	12.6767	11.836	12.0979	12.0061	12.2088	12.242	12.1302	11.9501	12.2758	12.4043	12.3068	12.2259	12.2592	12.5404	12.1793	12.3383	12.4437	12.2176	12.2903	12.4569	11.7527	13.0397	12.7664	10.6095
TEAD4	3.1441	3.0765	2.7812	3.2931	3.0676	3.05	2.6105	3.3154	3.5802	1.6903	2.8736	3.3627	3.6353	2.714	3.1056	3.109	2.9228	3.4899	2.4219	2.6412	1.3056	1.6777	1.1247	0.9399	1.6861	2.4178	2.0379	3.8421	2.9734	3.5654	3.8933	3.5487	3.4793	3.5731	3.1801	3.88	3.8322	3.9857	2.9071	3.757	2.9586	2.9601	2.9757	2.8024	3.6368	0.7432	3.5486	3.1673	1.1144
TFAP2A	1.0953	1.117	1.4412	1.0413	1.1539	0.9698	1.3348	1.2452	1.2568	1.5277	1.3744	1.2087	1.2409	1.0865	1.4133	0.9826	1.3374	1.2188	1.3238	1.3715	1.2912	1.0903	1.2371	1.2882	1.5205	1.224	1.5056	1.1296	1.172	1.3756	1.2014	1.0528	1.3402	1.009	1.3159	1.2317	1.2722	1.2114	1.4009	0.8691	1.1069	1.1964	1.2821	1.4409	1.083	1.2568	1.817	0.7432	1.3067
TFAP2C	3.5681	4.3878	3.8109	4.4933	4.0564	3.881	3.4531	3.9236	4.2194	3.2481	3.796	4.3376	4.0553	3.6034	3.9185	4.6519	3.849	3.9671	3.5341	1.6326	3.2814	4.1276	3.7331	3.2263	3.5455	3.9787	2.1067	3.4183	4.0868	4.0798	4.0623	4.0661	3.8709	3.986	3.8971	3.9527	3.8207	3.9664	3.9509	4.5306	3.9711	3.8873	3.8301	3.6179	3.8161	3.5249	4.3264	5.0185	1.2865
THAP1	7.3173	7.4246	7.4712	7.5399	7.5547	7.3898	7.4642	7.446	7.622	7.7964	7.5094	7.5099	7.5428	7.6232	7.4676	7.562	7.5189	7.4989	7.5941	7.6218	7.3613	7.0796	7.3113	7.3367	7.5413	7.4235	6.8954	7.6526	7.5949	7.7164	7.8283	7.428	7.4682	7.6874	7.5292	7.6305	7.5165	7.5936	7.6961	7.3847	7.4907	7.518	7.5152	7.548	7.4966	7.3173	7.531	7.4612	7.906
TP53	3.1167	2.5469	3.3341	2.9521	2.5361	2.6604	2.6406	2.865	2.3977	1.6256	3.1498	2.6741	2.6614	3.0384	2.3325	3.6109	2.9213	2.5373	3.1835	1.3016	1.3793	2.4901	2.2011	2.1597	1.5054	3.0204	3.2225	2.6765	3.0668	2.8854	2.5604	2.532	2.5516	2.936	3.2896	2.8468	2.7769	2.8088	2.9714	3.5171	2.8758	2.9058	3.1393	2.7469	2.7748	2.9756	2.4477	3.8275	1.9777
TP63	1.5054	1.3251	1.2179	1.2238	1.7423	1.6905	2.0549	1.6628	1.355	1.2541	1.7127	2.6298	1.436	1.436	1.3852	1.3846	1.4805	2.1728	1.9392	3.2946	1.4688	2.4429	2.2915	2.3458	1.3974	1.467	2.1392	1.6485	1.6235	1.5899	1.8968	1.6604	2.1072	1.7503	1.2774	1.6933	1.7219	1.3585	1.6095	1.0791	1.3739	1.437	1.3012	1.5571	1.3131	1.3948	1.267	3.2731	1.3814
TRIM28	8.1412	8.0185	8.1874	8.1082	8.1805	8.1738	8.3366	8.1069	8.2883	8.63	8.2139	8.1203	8.2538	8.5234	8.1293	8.4529	8.2804	8.2489	8.365	9.0334	8.197	8.1045	8.3164	8.2272	8.0657	8.0673	8.2632	8.3407	8.1103	8.3871	8.528	8.2182	8.2109	8.3939	8.4758	8.5409	8.3068	8.3199	8.4398	8.1426	8.2855	8.3908	8.2687	8.2924	8.3503	8.2973	8.5238	8.2758	8.0783
UBTF	6.471	6.6276	6.9458	6.305	6.5114	6.0934	6.5972	6.2791	6.3592	6.4627	6.4757	6.6071	6.5686	6.3164	6.4371	6.8794	6.398	6.2489	6.4823	6.6455	6.1317	5.6022	5.6735	5.4784	5.7193	6.4273	5.9672	6.3257	6.3473	6.5291	6.2782	6.3867	5.8439	6.4373	6.6091	6.5972	6.4557	6.5233	6.6703	5.9925	6.5789	6.6612	6.2684	6.4722	6.8608	6.0494	5.836	5.9829	5.1393
USF1	4.2615	4.4859	4.4966	4.4489	4.5647	4.5812	4.594	4.4838	4.5181	5.0696	4.272	4.38	4.6343	4.6644	4.5512	4.6601	4.4577	4.3686	4.5431	4.7052	4.6135	4.4411	4.2191	4.2325	4.8353	4.5456	4.6234	4.6764	4.733	4.5546	5.464	4.4963	4.626	4.4685	4.6906	4.8103	4.408	4.6036	6.1535	4.2092	4.4976	4.5986	4.575	4.5419	4.4049	4.1341	3.7845	4.0039	4.2207
USF2	7.7472	7.5603	7.7595	7.4837	7.7334	7.6772	7.7879	7.7572	7.7371	7.8115	7.6579	7.8184	7.7416	7.8756	7.6983	7.4479	7.7385	7.7054	7.7122	7.8379	7.4794	7.325	7.2863	7.4555	7.4492	7.684	7.8979	8.0614	7.9277	7.9583	7.9871	7.8462	7.9257	7.8262	7.9423	7.9661	7.8867	7.9707	7.7158	7.6782	7.7881	7.852	7.6598	7.7526	7.7919	7.5074	7.8493	7.5847	7.571
WRNIP1	7.9549	7.8423	7.8703	7.8564	7.9195	7.8092	7.922	7.8986	8.0167	8.2638	7.9521	7.8932	7.8721	8.9234	8.0429	8.0202	7.953	7.9134	7.8672	8.7162	8.3992	8.32	8.1265	7.8885	7.9553	7.8552	7.8107	8.0363	7.8138	8.0593	8.1871	7.9168	7.915	7.9544	7.9166	7.9972	7.9205	7.9461	8.1175	7.4512	7.9456	7.9913	7.9248	7.9733	7.9283	7.9979	7.8737	7.7617	8.1034
YY1	10.2673	10.2804	10.3926	10.4396	10.3647	10.2451	10.3727	10.3119	10.3987	10.4949	10.3313	10.3724	10.3867	10.457	10.305	10.5037	10.3644	10.3148	10.099	10.669	10.4199	10.1266	10.3821	10.1062	10.2558	10.331	10.2132	10.3585	10.3828	10.4748	10.496	10.2842	10.272	10.4447	10.4225	10.4498	10.3204	10.4189	10.5262	10.3544	10.4224	10.4527	10.3193	10.4096	10.4227	9.9594	10.5304	10.2741	10.1564
ZBTB33	6.4058	6.3789	6.2565	6.6676	6.4797	6.3501	6.4083	6.4254	6.6304	6.3531	6.4153	6.6673	6.4586	6.6009	6.3517	6.3006	6.3874	6.3919	6.2445	7.1092	6.4877	6.9292	7.1952	7.1255	6.5091	6.4161	6.07	6.4553	6.6039	6.6198	6.5936	6.4577	6.3988	6.6457	6.4988	6.5773	6.5148	6.5617	6.6654	6.5016	6.4413	6.4863	6.2987	6.4362	6.4158	6.0981	6.3968	6.3267	7.34
ZBTB7A	9.3766	9.293	9.5453	9.2044	9.4721	9.3228	9.6265	9.3527	9.583	9.5069	9.4323	9.6526	9.5658	9.872	9.2971	9.3797	9.4347	9.3849	9.4055	9.2449	9.4064	9.1258	8.9348	8.5989	9.1698	9.3313	9.2273	9.6096	9.5974	9.4878	9.5729	9.4437	9.442	9.7265	9.971	9.9268	9.6071	9.7257	9.5763	9.4356	9.4777	9.6038	9.4391	9.4809	9.6561	8.8265	9.8706	9.2724	8.2548
ZEB1	7.7919	7.6726	8.0369	7.6991	7.7123	7.7459	7.9745	7.714	7.8619	8.075	7.7424	7.686	7.8272	8.1378	7.7929	7.821	7.8981	7.6524	7.815	7.267	6.9853	5.8501	5.6724	6.6214	6.98	7.9159	8.0791	7.6089	7.8329	7.6137	7.6087	7.5913	7.6807	7.8465	8.1536	7.9467	7.7357	7.8824	8.0052	7.3691	7.8368	7.972	7.8163	7.8485	7.8314	7.4753	7.192	7.5795	7.8281
ZKSCAN1	8.5173	8.6563	8.6529	8.4314	8.5766	8.4442	8.5712	8.4684	8.7747	8.6575	8.3551	8.5881	8.5894	9.0657	8.5808	8.858	8.6535	8.4785	8.5596	8.4671	7.8053	7.9575	8.0961	8.0496	8.1392	8.6224	8.432	8.4309	8.4364	8.5053	8.4976	8.5234	8.4684	8.7229	8.75	8.8317	8.5611	8.75	8.7983	8.6347	8.6351	8.7692	8.712	8.5558	8.6522	8.0948	8.7866	8.5917	8.2427
ZNF143	6.469	6.6721	6.6644	6.7553	6.5368	6.4611	6.5653	6.5076	6.7805	6.8648	6.4761	6.6837	6.6184	6.8225	6.499	6.7329	6.5928	6.4968	6.5532	6.2132	6.3306	6.1447	6.0173	6.0201	6.3697	6.6975	6.3041	6.5736	6.7139	6.8157	6.7426	6.6031	6.6016	6.7334	6.7042	6.7716	6.6591	6.7798	6.8045	6.6692	6.6303	6.6893	6.5623	6.5491	6.616	6.1701	6.2662	6.0317	6.095
ZNF217	4.1049	3.547	3.6932	3.7171	3.925	3.8839	3.9334	3.7156	4.205	4.7672	3.5643	3.5396	3.8361	4.22	3.8946	4.25	4.0037	3.6413	3.2813	3.0507	3.9667	3.2352	3.5356	4.7029	3.8921	3.8518	3.6675	3.7236	3.2335	3.5372	4.4709	3.706	3.8179	3.8171	3.7769	3.5335	3.5385	3.8932	3.7018	3.7278	3.7807	4.0478	3.7477	3.751	3.7502	4.8278	5.2775	5.3618	6.3063
ZNF263	4.7003	5.1788	5.0571	5.4097	4.7984	5.0183	4.3081	4.751	5.0237	4.4283	4.7585	5.1206	4.9374	4.7704	4.8232	5.3093	4.8414	4.8207	4.9485	4.6138	4.8019	4.9975	4.6204	4.5486	4.8536	4.9903	4.7669	4.6121	4.8234	5.0644	4.8055	4.9641	4.728	4.8716	4.9457	4.8168	4.7367	4.7768	5.1205	5.4902	4.9534	4.972	4.977	4.6558	5.2047	4.4312	5.3086	5.9629	4.5835
ZZZ3	6.4915	6.4113	6.5877	6.4408	6.5146	6.4507	6.4797	6.4309	6.5245	6.9084	6.5184	6.3582	6.5317	6.9913	6.4843	6.8648	6.6408	6.3381	6.6364	6.9966	6.2081	6.5277	6.7154	6.6834	6.5808	6.6442	6.4719	6.1593	6.1186	6.3727	6.1369	6.3129	6.2611	6.4921	6.5278	6.3916	6.3385	6.4514	6.7981	6.5141	6.6606	6.6111	6.7055	6.534	6.3162	6.7119	6.9825	6.9496	7.0369
LGALS1	11.9334	12.1363	11.9719	12.3587	12.0964	11.8646	12.2693	12.3116	12.7368	12.6123	11.9775	12.6474	12.4201	12.3852	11.6885	12.0507	12.3604	12.1762	12.0365	8.9773	10.7722	9.8079	9.9675	11.1655	11.2986	11.8817	11.4692	11.5329	12.0217	11.4813	11.5768	11.8867	12.1087	12.2644	12.1535	12.2572	12.2465	12.3214	11.9686	11.2686	11.9392	11.9997	11.6026	11.9415	11.7082	11.6859	12.7731	11.9864	11.5683
LGALS2	2.6538	3.782	3.1962	3.4251	3.0993	2.3071	3.0897	2.9458	3.9548	4.9993	3.9712	4.1714	3.6439	2.4523	4.5021	4.6488	4.2813	1.8084	1.7901	1.8478	3.7612	2.1108	4.1242	3.8721	3.3965	3.3927	4.2002	1.2408	2.0503	1.3875	2.3552	1.7226	2.1104	2.4697	2.5083	2.5073	2.3041	2.2764	2.9984	2.1278	3.317	3.2207	3.5785	3.7123	2.5103	8.7698	7.4494	4.5065	5.1322
LGALS3	9.0376	8.6709	9.5789	8.8621	8.7452	8.7511	9.1599	8.7712	8.7806	9.1207	8.7124	8.6586	8.7718	9.167	9.5275	9.2836	9.2019	8.757	8.8359	7.787	9.0525	7.5306	8.1755	9.1474	8.8051	9.5407	10.0912	8.8522	8.4878	8.9228	8.9493	8.706	8.5108	8.9058	9.0736	8.6777	8.5533	8.7704	9.3857	8.577	9.0842	9.0835	9.1301	8.9948	8.9753	9.7191	9.6836	9.6931	9.4999
LGALS4	3.9549	4.1265	3.6141	4.0498	4.0785	4.0371	3.5004	3.8905	3.9468	3.5485	3.8768	3.9513	3.8516	4.5194	3.8415	3.9285	3.923	3.8767	4.326	3.8873	4.5855	4.4564	4.7064	4.4462	3.7666	4.2217	4.6075	3.9926	4.032	4.0288	3.7676	3.8681	4.0992	3.9755	3.9605	4.0523	4.0257	3.863	4.0929	3.7508	4.0931	3.7854	3.9684	3.5992	3.7152	4.0493	4.2667	4.4061	4.0645
LGALS7	5.1431	4.8056	4.9677	5.3051	4.9119	5.0071	4.8156	5.0505	4.6084	4.5286	4.7984	4.8824	4.8792	4.8239	4.8583	4.82	4.9386	5.0428	4.7184	5.2081	5.1485	4.6334	4.5789	4.7371	5.1775	4.9211	5.5353	4.9167	4.9483	5.1255	5.1069	5.0891	4.7963	5.0084	4.7096	4.7725	4.8678	4.9933	4.8482	4.9628	4.9496	4.9597	4.8359	4.6999	4.921	5.3532	5.2976	5.5445	6.1066
LGALS8	8.5269	8.7221	8.5355	8.7759	8.6417	8.3815	8.7629	8.7377	8.9766	8.9416	8.679	8.9988	8.8696	8.7167	8.5755	8.6969	8.7287	8.7485	8.8029	9.0657	9.4555	9.6603	10.0348	9.7656	9.3894	8.8493	8.9856	8.6478	8.889	8.592	8.7561	8.6316	8.8096	8.8887	8.7448	8.865	8.8232	8.8575	8.8322	8.4369	8.7403	8.7306	8.5744	8.7424	8.5988	8.8435	9.2906	8.5278	9.0857
LGALS9	3.4314	3.5704	3.3703	3.3626	3.4039	3.4235	3.1096	3.3716	3.4649	3.023	3.1695	3.7526	3.4305	3.1393	3.4161	3.2889	3.353	2.9953	3.1125	2.8249	3.3392	3.3879	2.7641	2.5661	2.4115	3.395	2.955	2.9428	2.555	3.0135	3.1241	3.0511	2.9878	3.1976	3.6348	3.2515	2.8901	3.0579	3.5118	3.7137	3.3765	3.5977	3.7242	3.2383	3.3645	2.9076	3.9368	4.0146	2.0577
LGALS12	2.3525	3.5956	2.0758	4.1099	3.0888	3.7016	2.277	3.4737	3.6558	1.2819	3.1621	4.0261	3.0954	3.7371	3.2606	3.2621	2.6376	3.696	4.1375	0.8286	3.2534	3.1395	2.0346	2.0933	2.442	3.2987	1.0559	4.7225	4.3832	5.1214	4.7548	4.4098	4.6044	4.1471	4.1977	4.4672	3.6376	3.9927	3.6121	5.2076	3.2147	3.3966	2.9858	2.7911	3.564	1.0334	1.5117	3.4635	1.1034
LGALS13	1.0101	1.914	0.9989	1.3087	1.2744	1.0836	1.3359	1.2846	2.0217	1.2203	1.3279	1.3429	1.573	1.6897	2.1055	1.2553	1.6284	1.6137	1.3898	1.7951	0.9385	0.8346	1.0599	1.0554	1.0276	2.0232	1.0326	1.3664	1.1978	1.0574	1.3472	1.2728	1.6456	1.1596	1.4866	1.1475	1.6299	1.2135	1.4385	1.9638	1.6276	1.4527	1.7552	1.5769	1.7907	0.9	0.9917	1.7242	0.9959
LGALS14	4.1673	4.6737	4.6623	4.8592	4.5788	4.7984	4.0623	4.4356	4.5245	3.7425	4.6689	4.6128	4.5948	4.4272	4.3121	4.9513	4.486	4.3159	5.0919	3.8982	4.781	5.0867	4.7859	4.6616	4.8055	4.7513	4.1398	4.1485	4.684	4.7304	4.4762	4.6481	4.7874	4.3738	4.7836	4.7668	4.5975	4.5129	4.5965	5.0155	4.6729	4.7422	4.4173	4.253	4.872	3.8148	4.6231	5.2452	3.7688
LGALS16	1.1944	1.1963	1.201	3.2583	2.5739	1.1638	1.3266	1.2517	1.1766	1.4118	1.2514	1.2028	1.3241	1.4484	1.3676	0.9506	1.3988	1.2441	1.3496	0.8691	1.371	1.1366	1.5543	1.9995	1.7651	1.9539	1.5843	1.2417	1.2148	3.5759	2.4042	1.1536	1.3017	1.1402	1.3058	1.2036	1.2345	1.1977	1.5383	1.3304	1.1912	1.4997	1.2888	1.4853	1.3851	1.4741	2.3845	0.7432	1.2939
RBP1	7.402	7.0567	7.8595	7.1215	7.3794	7.2364	7.4361	7.1604	7.385	7.9383	7.1329	7.0834	7.2854	8.2324	7.2518	7.5655	7.6136	6.9512	7.3139	8.9659	7.5648	6.3111	6.7339	7.351	7.1751	7.5264	6.5203	6.8657	6.4856	6.7546	6.5859	6.9493	6.8208	7.2471	7.255	7.3328	6.97	7.3076	7.409	7.3211	7.2224	7.4426	7.4748	7.187	7.1777	8.2392	8.3563	8.1835	7.9933
FAM48A	6.5396	6.7737	7.1121	7.2263	6.7123	6.8825	6.5958	6.7036	6.7797	6.8692	6.633	6.881	6.7849	6.953	6.7544	7.0983	7.0065	6.6979	6.9794	6.6818	6.6024	6.7234	6.6102	6.5591	7.013	7.2226	6.8507	6.5482	6.9446	7.0049	6.5249	6.6979	6.7361	6.7953	7.0557	6.7502	6.649	6.8861	7.0056	7.0361	6.8138	6.8979	6.8112	6.5918	6.9233	6.3728	6.6349	7.8302	6.2643
RBP2	3.9311	4.2906	3.3526	4.2026	4.0258	3.9044	3.7834	3.8816	3.8504	2.8241	3.4359	4.1963	3.9717	3.9091	3.7075	4.2411	3.886	3.9618	3.9716	4.6294	3.5113	2.8666	3.2679	2.9532	3.5769	3.6202	3.7733	3.8962	4.1717	3.9859	4.1775	4.1288	3.9129	3.8836	3.9076	3.5899	3.8063	3.8937	3.8254	4.3538	3.6337	3.7035	3.9376	3.5132	3.5584	2.7421	3.1683	4.605	2.8233
POU2F2	4.2544	4.6334	5.1249	4.2977	4.7361	4.5821	4.764	4.5517	4.4637	5.1156	4.6673	4.7917	4.5467	4.9047	4.701	4.8842	4.7367	4.5004	4.7438	5.5024	4.0151	3.9901	4.4235	4.8917	4.8785	4.8013	5.9672	4.5911	4.5268	4.6831	4.4773	4.2041	4.5944	4.6841	4.8849	4.7116	4.3649	4.7202	4.7115	4.019	4.7084	4.6264	4.6754	4.7358	4.87	5.1905	4.975	5.5362	5.2731
ESRRA	9.765	9.9921	9.759	10.2034	10.0539	9.8501	9.7118	10.0123	10.7067	9.972	9.9272	10.6378	10.1392	9.886	9.9204	9.8541	9.9702	10.3193	10.0638	9.0872	9.6544	10.3485	10.0657	9.8717	10.1046	9.9577	9.0217	10.6271	10.5918	10.7159	10.8434	10.3701	10.5065	10.4723	10.1817	10.8166	10.4074	10.6185	10.1503	10.4412	10.0133	10.0167	9.8058	10.0307	10.3212	9.2814	10.4702	10.417	8.5039
[truncated: 91 more columns]

## Sheet: B6
WGCNA Expression analysis of Donor Brain 6
Gene-symbol	AOrG	fro	GRe	opIFG	orIFG	trIFG	IRoG	LOrG	MOrG	MFG	PCLa	PaOG	POrG	PrG	SFG	SRoG	LIG	SIG	CgGf	CgGp	CgGr	SCG	DG	CA1	CA2	CA3	CA4	S	PHG	Pir	Cun	IOG	LiG	OTG	SOG	AnG	SMG	PCLp	PoG	PCu	SPL	FuG	HG	ITG	MTG	PLP	PLT	STG	TP
AR	5.639	5.578	5.4547	6.2697	6.3476	5.7881	5.6337	6.1476	5.3849	6.0172	6.5076	4.9574	5.4892	6.488	6.0258	5.1178	5.4018	5.2635	5.4615	5.861	5.2364	4.716	7.9832	2.7957	2.8526	3.5489	5.2766	3.9791	5.2573	3.9782	6.5061	6.4186	6.5219	5.7866	6.3122	6.1847	6.1246	6.5027	6.5692	6.183	6.2127	5.2165	6.6433	5.4958	5.602	5.3574	5.8613	5.8123	5.3668
ARID3A	6.7731	6.7799	6.8126	7.1229	7.0171	6.705	6.9736	6.8737	6.8449	6.9723	7.2862	8.8635	6.3504	7.0105	7.112	6.8031	7.3535	6.8993	7.5383	7.467	7.8782	6.9931	7.7428	8.202	7.9172	8.6557	8.7902	8.629	8.1403	8.2873	7.3307	7.3084	7.415	6.7339	7.2962	7.0419	7.1891	6.7955	6.8666	7.1276	6.7252	7.6351	6.4983	7.2906	7.0167	7.1131	6.6117	6.8402	7.503
ATF1	5.6879	5.3577	5.2579	5.6088	6.3702	5.6299	5.3881	5.6388	5.5175	5.7838	5.5529	5.8015	5.5682	5.5472	5.7459	5.3123	5.441	5.374	5.8619	5.8745	5.645	5.6991	6.1455	5.803	4.9649	5.5082	5.5284	5.7716	5.7909	6.213	5.6548	5.8021	5.7886	5.6359	5.7991	5.5682	5.8514	5.5172	5.5012	5.4528	5.5466	5.8397	5.7038	5.6324	5.6978	5.8708	5.4759	5.531	5.6687
ATF2	6.3602	6.2951	6.2304	6.3166	7.0175	6.4858	6.4676	6.5143	6.4212	6.5818	6.3936	6.5223	6.5099	6.4209	6.6431	6.3612	6.2224	6.1967	6.451	6.5425	6.1907	6.2715	7.1385	6.7494	6.48	6.8277	7.1977	6.6745	6.557	6.8941	6.4101	6.5145	6.607	6.5094	6.6168	6.412	6.6572	6.4763	6.4521	6.3023	6.39	6.5795	6.4416	6.4693	6.5158	6.4062	6.5268	6.4635	6.6692
ATF3	8.3249	7.9969	7.9253	8.2032	8.6612	7.9725	7.4885	8.157	8.1145	8.1172	7.8211	7.1472	8.4392	8.0921	8.3779	7.1169	7.6052	7.9819	8.0618	7.5874	8.1934	7.5542	3.6534	5.3903	5.2581	5.7154	5.4215	6.4143	7.5765	6.1205	7.5508	7.8773	7.8086	8.6619	8.1648	7.8718	8.2966	7.613	7.8214	7.8569	7.9978	7.8418	8.3096	7.9483	8.4623	8.0971	8.4095	7.941	8.063
BACH1	6.6879	6.4902	6.7099	6.5246	6.994	6.5524	6.7023	6.7497	6.6066	6.7772	6.5715	6.191	6.781	6.6822	6.8536	6.5363	6.5561	6.4631	6.6941	6.5609	7.0246	6.558	4.3064	6.2154	6.3722	5.7112	5.9423	6.1472	6.3076	6.5483	6.5082	6.5432	6.5757	6.7467	6.6198	6.6089	7.0149	6.5482	6.5831	6.5517	6.6724	6.4851	6.7735	6.5931	6.7333	6.4832	6.6954	6.5467	6.7453
BATF	2.5582	3.1321	3.4522	2.9349	3.7777	3.9771	3.6704	3.2811	3.692	3.398	2.9881	2.7081	3.6582	3.1442	3.6121	3.3689	3.2123	3.343	3.3265	3.2286	3.6913	3.0527	2.1898	3.3587	3.0543	2.7861	3.3163	3.2816	3.7035	3.3538	3.1683	3.5131	3.3907	3.5111	3.47	3.1688	3.6957	3.2318	3.2846	3.2177	3.419	3.5635	3.259	3.4641	3.3089	4.0092	3.3934	3.2391	3.5128
BCL11A	10.838	10.8656	10.8975	11.0598	11.4311	11.0595	11.0151	10.9413	11.0347	11.112	11.0439	10.8825	10.882	10.9689	11.02	11.0847	10.8632	10.7514	10.9045	11.235	10.9202	10.8952	10.762	11.4353	10.6851	11.0889	11.0038	11.486	11.1565	10.3712	11.2169	11.276	11.3166	11.1376	11.1921	11.2725	11.1257	11.2035	11.2038	11.2048	11.2152	10.9943	11.1054	11.0468	11.0631	11.0579	11.0436	11.1193	10.7609
BCL3	7.0979	7.164	7.2939	7.2494	7.6258	7.1073	7.255	7.4397	7.0432	7.4987	7.4003	6.5525	7.5055	7.4764	7.4048	7.2144	7.1295	7.1235	7.0118	7.1359	6.7515	6.5689	4.9092	6.2194	6.6313	6.5206	6.6834	6.5014	6.9334	7.0751	7.775	7.5398	7.4866	7.3918	7.4822	7.4756	7.2707	7.5906	7.5007	7.5891	7.5388	7.0845	7.6299	7.1485	7.2034	7.4272	7.316	7.3167	7.1502
BCLAF1	11.4413	11.519	11.4359	11.5782	11.8353	11.5289	11.4947	11.7354	11.6946	11.6985	11.5115	11.2943	11.6378	11.4682	11.8192	11.3511	11.6964	11.4287	11.6198	11.7029	11.8929	11.6766	12.5814	12.1229	12.3581	12.2926	12.2459	12.1517	11.8372	11.981	11.7016	11.8062	11.7881	11.7183	11.8179	11.7107	11.8165	11.6261	11.5495	11.5678	11.6543	11.7356	11.5666	11.6697	11.7656	11.8831	11.6658	11.6786	11.7749
BDP1	8.2793	8.6012	8.4455	8.7066	8.8189	8.7005	8.585	8.6931	8.6637	8.6141	8.681	8.4416	8.4389	8.6748	8.6496	8.4798	8.6342	8.6947	8.592	8.7958	8.6168	8.6092	8.6466	8.4195	8.5996	8.3161	8.235	8.5307	8.4655	8.2283	8.494	8.641	8.6214	8.6793	8.5529	8.6911	8.7708	8.729	8.6206	8.5739	8.6632	8.5476	8.6023	8.6539	8.6348	8.6237	8.8287	8.7548	8.6351
BRCA1	4.7158	4.5334	4.4921	4.6242	5.3885	4.733	4.1864	4.6279	4.689	4.857	4.6206	4.0162	5.1005	4.8323	4.9666	4.0289	4.0738	4.4223	4.6263	4.415	5.207	4.275	2.6546	3.4911	2.9359	3.1664	3.6068	3.6842	4.3382	2.9599	4.4773	4.7552	4.7051	5.2434	4.9057	4.6132	4.9648	4.4324	4.6957	4.4227	4.707	4.3445	4.7518	4.5033	4.9529	4.6451	5.0544	4.4671	4.4601
BRF2	6.1627	6.0085	6.055	5.7547	6.766	6.3421	6.2409	6.0057	6.1947	6.4152	5.976	6.1267	6.0934	6.1477	6.4051	6.1996	5.8694	5.9226	6.0461	5.9508	5.5347	6.0125	6.0527	6.4246	6.2476	5.8824	5.9797	6.1417	6.0048	6.2232	5.8695	6.1575	5.9592	6.2904	6.1676	5.9961	6.1012	6.0217	6.045	6.0431	6.1043	6.2301	6.1666	6.056	6.0916	6.0401	6.1143	6.0946	6.1784
CBX3	10.0419	10.0732	10.0555	10.1471	10.5912	10.0883	10.0054	10.0762	10.123	10.1561	10.1632	9.6535	10.1388	10.1957	10.2107	10.1927	10.094	10.1574	10.0794	10.014	9.8165	10.0436	9.3911	10.104	9.6212	9.708	9.967	10.0315	9.7192	10.0462	9.8661	10.067	9.9859	10.2	9.8809	10.0395	10.2452	10.2179	10.1866	10.0079	10.0907	9.8648	10.1992	9.9448	10.0645	9.9993	10.1429	10.0466	10.0863
CCNT2	5.8451	5.7403	5.5485	5.7927	5.8815	5.8072	5.586	5.977	5.8181	5.9159	5.6339	6.31	5.9369	5.7464	6.0167	5.4697	5.8578	5.6381	5.9087	5.9054	5.7247	5.4521	6.8506	5.9846	6.1066	6.1724	5.9816	6.0775	5.9266	5.9569	5.8091	5.8991	5.8703	5.9383	6.0423	5.7594	5.7258	5.7166	5.7707	5.6471	5.7546	5.9322	5.7439	5.8627	5.9717	5.9031	5.9903	5.7851	6.0187
CEBPA	11.388	10.7492	10.5897	10.8938	11.0469	10.7575	11.2008	10.7599	10.6716	10.6895	11.1301	11.0022	10.4822	10.721	10.7887	10.6351	10.7209	10.9898	10.9667	11.0099	11.3366	10.7865	13.0621	11.3087	11.4906	11.5914	11.4295	11.6712	13.801	11.4332	11.187	13.4321	11.1881	10.8113	11.4189	10.899	10.8773	10.7771	10.967	10.8159	10.64	12.0662	10.7065	10.9171	10.742	10.5788	10.6142	10.8217	10.9413
CEBPB	9.7005	9.4194	9.7983	9.5278	9.9094	9.3658	9.7191	9.6905	9.5104	9.592	9.4053	8.9975	9.6119	9.3759	9.4409	9.7828	9.5845	9.6185	9.3244	9.2838	9.1478	9.3533	9.9729	10.3375	10.1124	8.7323	8.6602	8.888	8.9696	9.2106	9.4852	9.4174	9.3746	9.3958	9.3036	9.3911	9.3549	9.4595	9.355	9.4542	9.414	9.3528	9.4508	9.3736	9.3763	9.5022	9.3873	9.4575	9.5015
CEBPD	14.6616	14.5601	14.9508	14.3504	14.9052	14.7659	14.4435	14.6483	14.6186	14.9114	14.4991	14.6447	15.1491	14.7028	14.9736	14.4278	14.8529	14.5061	14.7209	14.6726	15.0339	14.2766	14.9817	14.8923	15.0372	14.9528	14.9811	14.7685	15.0243	14.5066	14.9276	14.8999	14.7991	14.8047	15.0213	14.7466	14.6271	14.6247	14.6344	14.8356	14.7979	15.1079	14.6191	14.7798	14.7757	14.9495	14.5837	14.6219	14.7141
CHD1	6.1329	6.1316	5.9729	6.0319	6.3573	6.1366	5.9556	6.3547	6.1659	6.2628	6.0323	5.9606	6.4079	6.0632	6.3873	5.6455	6.0984	6.067	6.2235	6.2276	6.4762	6.1415	6.5404	6.0122	6.1305	6.1589	6.1552	6.2924	6.301	6.2424	6.2866	6.376	6.3298	6.4264	6.4181	6.158	6.4093	6.0645	6.159	6.1501	6.1534	6.3136	6.2456	6.2269	6.4426	6.3862	6.3094	6.1934	6.2806
CHD2	7.8453	7.8671	7.7585	8.0664	8.4079	7.9789	7.9643	8.1162	7.9491	8.2571	7.9271	7.5613	8.0349	8.0899	8.2868	7.798	7.9692	7.8077	8.0128	7.9747	8.0734	7.9507	8.3412	7.5378	7.8818	7.9302	7.9254	7.7575	7.8852	7.3186	8.037	8.079	8.1287	8.3127	8.0664	8.0221	8.1766	7.9882	8.0277	7.9798	8.0748	7.9014	8.0923	7.9809	8.1999	8.0741	8.0179	8.0409	8.007
CREB1	6.7357	6.9714	6.9236	7.0224	7.723	7.0196	6.9798	7.0267	7.0882	7.1822	6.8429	6.7983	6.9874	7.0161	7.2007	6.875	6.909	6.9598	7.1014	7.066	6.8819	7.1006	6.3226	5.9464	5.7416	5.6906	5.881	6.1593	6.8382	6.3602	6.9296	7.0596	7.1018	7.335	6.9441	6.9675	6.999	7.0095	6.9967	6.9257	6.9722	7.035	7.1663	7.017	7.1566	6.8497	7.091	7.0228	7.1524
CREBBP	7.1859	7.0192	7.2661	7.2572	7.7429	7.1179	7.1907	7.4984	7.2435	7.4943	7.1203	7.1169	7.4134	7.2871	7.5137	6.8893	7.1368	7.0248	7.3943	7.2625	7.2427	7.3032	7.4849	6.6685	6.7293	6.9904	6.9622	6.7506	7.3861	6.6545	7.3997	7.4877	7.4873	7.4881	7.4321	7.2805	7.5145	7.2413	7.1783	7.2129	7.3825	7.4164	7.2959	7.3491	7.4202	7.421	7.2513	7.1757	7.428
CTBP2	11.0568	11.0626	11.1714	10.9929	11.2608	10.9543	11.0268	11.0535	11.0186	11.1043	10.9519	10.7032	11.157	10.9841	11.1721	11.0343	11.1486	11.193	11.0769	10.8468	11.541	10.9741	12.1779	11.3788	11.8239	12.0132	11.9375	11.2978	10.9624	11.1273	10.8902	10.8893	10.9006	11.0675	10.9155	10.9188	10.9793	10.9279	10.8652	10.9216	10.9364	10.9622	11.1441	11.0248	11.1801	11.3023	11.0397	11.0454	11.2395
CTCF	6.4513	6.2682	6.2326	6.2446	6.7486	6.353	6.2938	6.3389	6.3742	6.4999	6.2391	6.0617	6.2628	6.3237	6.5274	6.2173	6.23	6.0455	6.2493	6.1618	6.5443	6.0305	6.3085	6.5027	6.2904	6.0245	6.1666	6.0419	6.1795	6.087	6.3541	6.4729	6.5065	6.7046	6.5946	6.356	6.4597	6.3919	6.3206	6.3269	6.3547	6.3014	6.5839	6.2665	6.475	6.408	6.3932	6.4444	6.2366
CTCFL	1.3692	1.0545	1.1734	0.7961	0.8407	1.091	1.4767	0.9245	0.9244	1.0112	1.0677	0.9599	1.0607	0.9956	0.9822	1.2613	1.0321	1.1338	0.9131	0.9304	0.9105	1.075	0.6949	1.0585	0.9729	1.4922	1.5958	1.7618	1.1439	3.8088	1.1186	1.1823	1.0003	1.0139	1.1914	1.0323	0.9996	1.1243	1.1625	1.2491	1.1256	1.0639	0.9692	1.1324	1.0502	1.752	1.0077	1.1078	0.9753
DEC	1.3127	1.0819	1.2988	0.8896	0.9224	1.6303	1.0743	1.1754	1.0021	1.3101	1.0862	0.9828	1.1657	1.3912	1.2628	2.4919	1.6926	1.0159	1.0692	1.053	1.2307	1.1244	1.2676	1.5268	1.2054	2.086	0.9831	1.1842	1.4632	0.8107	1.1644	0.9526	1.2773	1.4054	1.4711	2.2211	1.0186	1.2108	1.1428	1.8798	1.531	1.4398	1.2548	1.1818	1.0597	1.1908	1.053	1.1563	1.0412
E2F1	5.4765	5.6299	5.4916	5.8319	6.3736	5.7215	5.3412	5.681	5.6727	5.885	5.8786	5.4437	5.6479	6.1495	5.9521	5.2826	5.0632	5.2749	5.322	5.4665	5.1767	4.9157	4.0074	5.5502	4.9961	5.2335	5.2312	5.0098	5.2842	4.3963	5.4894	5.8433	5.5947	5.8088	5.7229	5.7383	5.7637	5.7227	5.727	5.5985	5.967	5.3486	5.7471	5.4637	5.568	5.6585	5.8818	5.6342	5.2442
E2F4	7.5044	7.8016	7.4158	7.9443	8.3332	7.7776	7.6944	7.9062	7.8035	7.9016	7.8986	7.2545	7.6256	7.8589	8.0262	7.6355	7.6742	7.7086	7.8728	7.8721	7.8125	7.8398	7.7001	7.3226	7.6626	7.459	7.4168	7.3951	7.6541	7.125	7.8788	7.8537	8.0278	8.0573	7.8912	7.8599	7.9729	7.8655	7.8796	7.682	7.8261	7.7723	8.0028	7.8167	7.9626	7.6309	7.9842	7.8099	7.87
E2F6	8.0215	7.7804	7.8929	7.9062	8.3326	7.8441	7.7058	7.907	7.7957	7.9659	7.7524	7.4252	7.9815	7.8928	8.0653	7.6741	7.6969	7.8737	7.8965	7.7932	7.8849	7.9268	7.5768	7.4486	7.3786	7.5186	7.6098	7.346	7.6779	7.3821	7.809	7.8769	7.8691	8.0914	7.8748	7.8137	7.9994	7.8389	7.8602	7.8138	7.8674	7.747	7.8994	7.8162	7.9741	7.8202	7.9507	7.8028	7.8896
EBF1	4.4507	5.1716	5.0769	5.4478	5.773	5.0289	5.1974	5.5941	4.9754	5.5105	5.5077	4.9047	5.0751	5.3736	5.6595	4.8789	5.0256	5.0895	5.5012	5.3714	5.2338	4.9206	2.7123	4.8395	4.5434	3.8471	4.2847	4.5815	5.2802	4.0006	4.9601	5.1824	5.2265	5.0744	5.333	5.1508	5.5791	5.1473	5.1038	5.2272	5.1887	5.2836	5.4608	5.1247	5.3331	4.7104	4.8774	5.1193	5.1218
EGR1	10.3315	10.349	10.4338	10.1698	10.447	10.0526	10.4325	10.4611	10.4924	10.5549	10.4459	10.0694	10.3057	10.4319	10.2993	10.4579	10.3315	10.4692	10.1947	10.6879	10.17	10.0015	9.2081	10.1689	10.4964	10.9966	10.8044	10.0865	10.3001	9.7432	11.3038	10.489	11.2737	10.4555	10.6886	10.8723	10.385	10.6154	10.5775	10.8014	10.8043	9.8998	10.3651	10.2882	10.1811	10.2999	10.3589	10.2914	9.7882
ELF1	4.1292	4.1192	4.0422	4.0435	4.2141	4.2129	3.6815	3.9874	4.3842	4.1589	3.7409	3.3682	4.3407	4.0613	4.1198	3.5705	3.7334	3.6583	3.8589	3.7272	4.5104	3.7973	3.0729	3.1695	3.1189	3.1014	3.1519	3.2578	3.81	2.5682	3.7278	3.9287	3.7879	4.3431	4.0525	3.7313	4.1407	3.811	3.8372	3.6834	3.895	3.8472	3.9966	3.7407	4.0333	3.825	4.0889	3.8901	3.8976
ELK1	4.6008	4.6845	4.8292	4.4885	4.478	4.4214	4.8995	4.6655	4.5611	4.6179	4.5574	3.8847	4.0028	4.4509	4.5915	5.0268	4.9967	4.4975	4.4011	4.4898	3.5659	5.0565	6.9784	5.3897	5.0881	4.4982	4.7448	4.5553	4.7354	4.9515	4.6019	4.36	4.477	4.8463	4.5307	4.5326	4.4553	4.491	4.4541	4.5754	4.6449	5.1192	4.4028	4.8112	4.7463	4.975	4.7214	4.7752	5.2202
ELK4	7.7708	7.3688	7.3415	7.6223	7.5922	7.5922	7.3627	7.7282	7.6016	7.6221	7.4587	7.7516	7.8378	7.4794	7.678	7.2633	7.4056	7.4129	7.6512	7.7501	7.6312	7.589	7.7749	7.6298	7.0907	7.1593	7.5358	7.5597	7.6274	7.8381	7.51	7.563	7.6887	7.6049	7.6475	7.572	7.8376	7.5047	7.5037	7.4828	7.6484	7.6839	7.4707	7.6162	7.7315	7.895	7.6527	7.5314	7.7631
EP300	6.6159	6.5418	6.4885	6.6862	6.9999	6.6364	6.5133	6.7397	6.8485	6.8198	6.5025	6.623	7.0431	6.6288	6.8601	6.284	6.5488	6.3557	6.8298	6.7689	6.7627	6.6519	6.8575	6.6346	6.4416	6.3519	6.4872	6.5613	6.7269	6.4844	6.5986	6.6575	6.8623	6.8658	6.8474	6.6839	6.8374	6.6055	6.6802	6.5077	6.6607	6.7622	6.714	6.7094	6.8822	7.0266	6.8361	6.6221	6.8843
EPAS1	10.4108	10.4611	10.4527	10.6122	11.1003	10.4056	10.6233	10.7567	10.4358	10.9412	10.8046	9.8219	10.4094	10.7784	11.0164	10.558	10.4111	10.5393	10.8736	10.595	10.4463	10.4224	7.5777	10.1589	9.4599	8.9601	9.3134	9.803	10.4666	9.9479	10.1508	10.352	10.3583	10.5739	10.35	10.5291	10.9258	10.5074	10.5255	10.4486	10.565	10.5785	10.6243	10.5106	10.6266	10.315	10.4108	10.4043	10.8766
ESR1	4.1786	4.4493	4.3434	4.7507	4.7858	4.3648	4.3764	4.5746	4.4239	4.3583	4.718	4.8243	4.2291	4.4413	4.5142	4.3998	4.5694	4.7623	4.6781	4.9383	4.98	5.1122	4.9332	4.8107	4.6485	4.9303	4.9729	4.6027	4.8437	4.7942	4.6394	4.6673	4.6785	4.4905	4.6649	4.611	4.8074	4.6038	4.5488	4.4055	4.3882	4.5363	4.589	4.4991	4.5584	4.0824	4.869	4.625	4.5534
ETS1	3.9586	3.3674	3.693	3.8897	4.3391	4.0211	4.0018	3.9824	3.7084	4.0451	4.1449	4.1732	4.1332	3.9776	3.9283	4.0769	3.7077	3.854	4.0629	4.2213	3.5557	3.3606	1.8014	3.7506	3.841	3.6299	3.546	3.8632	3.9146	3.7928	4.2106	4.0722	4.1831	3.9392	4.0838	4.086	3.7975	3.9556	3.8514	4.1897	4.0059	3.9409	3.7495	3.8735	3.8357	3.8734	3.9884	3.9307	3.8135
EZH2	5.1098	5.085	5.2038	5.194	6.0691	4.9964	5.2229	5.3217	5.2877	5.2151	5.0938	4.6783	5.3306	5.2593	5.2202	4.7349	5.1975	5.1229	5.0527	4.7991	5.4113	4.8749	4.7634	5.1058	4.5585	4.2537	3.9673	4.8784	4.9393	4.2589	5.3317	5.4511	5.3589	5.3553	5.3225	5.208	5.134	5.2369	5.2871	5.2859	5.2771	5.0015	5.5759	5.0791	5.2314	5.2052	5.1014	5.1456	5.1078
FOS	7.3382	7.344	7.4409	7.6368	8.1495	7.0039	7.7	7.8782	7.1956	7.7833	7.9278	6.308	7.3561	7.7537	7.8381	7.6313	7.5789	7.6172	7.6011	7.6067	8.0001	6.9589	4.4421	6.6672	5.9635	6.2211	6.1895	6.8221	7.4741	7.1752	7.9834	7.5595	7.8403	7.7564	7.728	7.7396	7.5135	7.9014	7.6314	7.9948	7.9829	7.5612	7.8642	7.3298	7.41	7.3937	8.2175	7.6046	7.5301
FOSL1	3.2298	3.8523	3.9273	3.7014	4.2231	3.4711	3.5362	3.9868	3.6748	3.6275	4.8676	4.1936	3.5017	3.7356	3.8479	3.9549	4.0603	3.89	3.8169	3.878	4.1858	2.3915	4.3677	3.9603	4.1729	4.4453	4.0079	3.7196	3.9637	3.9415	3.9679	4.0584	4.1582	3.5092	3.8557	3.6588	3.4789	3.9355	3.7604	4.0133	3.5423	3.7626	3.896	3.7004	3.7304	3.8199	4.0883	3.8388	3.6496
FOSL2	7.5546	7.3497	7.2581	7.7305	7.5349	7.3437	7.632	7.8319	7.4793	7.5265	7.6261	7.0422	7.6252	7.6296	7.5093	7.5812	7.5088	7.3731	7.3932	7.8355	7.9963	7.0587	8.9298	8.488	9.6385	8.6465	8.0055	8.6707	7.5662	7.1377	7.6265	7.8397	7.7266	7.5051	7.7613	7.8468	7.7456	7.9739	7.7777	7.8628	7.9556	7.396	7.5004	7.493	7.4036	7.5653	7.5596	7.6321	7.3598
FOXA1	1.6198	1.4268	1.6172	1.1745	1.249	1.3918	1.4195	1.2627	1.8176	1.2162	1.2587	1.3875	1.4559	1.3334	1.2576	1.6317	1.364	1.3567	1.1761	1.2924	1.3925	1.3053	1.0256	1.2467	1.4267	1.1556	1.0014	0.9838	1.1069	0.9276	1.303	1.288	1.0902	1.3817	1.5147	1.3813	1.2152	1.4684	1.3938	1.5024	1.3994	1.4061	1.2395	1.4176	1.408	1.5192	1.2273	1.503	1.1865
FOXA2	7.8173	7.8098	7.2739	8.0619	7.3985	7.6664	7.0504	7.6528	7.6061	7.7044	7.4841	7.5761	8.1591	7.8047	8.0261	6.7746	7.2975	7.3213	7.6627	7.7139	8.1985	7.5423	9.1499	6.6823	8.6775	8.4988	8.7525	7.6815	7.5702	7.7015	7.5756	7.6968	7.8358	7.9276	7.9826	7.6105	8.051	7.4037	7.74	7.6397	7.7511	7.392	7.7592	7.5993	8.0708	7.9622	7.9494	7.5774	7.5473
FOXA3	3.5713	4.1917	4.5504	3.8714	4.3489	4.0792	3.8938	3.8063	4.322	3.7696	4.2975	3.4156	4.0374	3.9725	3.8314	5.2434	4.1598	4.4568	3.9628	4.0379	3.7756	3.9823	3.7413	4.4081	4.3465	4.2344	4.6558	4.2406	4.4691	4.7282	4.1117	4.2855	4.2131	3.8749	4.0304	4.1121	3.8478	3.9952	4.2022	4.0964	3.9148	4.0781	4.0709	3.9619	3.9875	4.2044	3.6887	3.9382	3.7164
FOXM1	2.6622	2.8496	2.5278	2.1748	1.8008	2.0828	2.8486	2.1761	2.4005	2.5251	2.4548	3.3951	1.5061	2.6511	2.2095	2.5521	2.2456	2.4116	2.2259	2.3999	2.8755	2.0741	2.6783	2.9702	3.0361	2.938	2.6873	2.3357	2.8782	2.9335	2.5974	2.7582	2.451	2.1688	2.6007	2.3551	2.4815	2.676	2.2908	2.6299	2.1089	2.3909	2.4992	2.3032	2.1421	2.7721	2.731	2.2963	2.6298
FOXP2	4.255	4.9064	4.5059	4.9826	5.2021	5.0383	4.3979	4.8095	4.9627	4.7044	4.6191	5.4732	4.7562	4.6347	4.5877	3.9595	4.7063	4.6548	4.38	4.9429	4.2484	4.9634	0.6745	1.844	0.891	0.8413	1.1996	5.0626	4.3639	4.9081	4.8426	5.3389	5.2563	4.9804	5.1138	5.1572	4.6507	4.8702	5.2407	4.9913	4.9618	4.6624	5.1496	4.869	4.89	5.0799	5.1703	5.0315	4.3725
GABPA	6.7775	6.455	6.4057	6.6421	6.8572	6.5898	6.4193	6.6992	6.6619	6.6451	6.4009	6.278	6.893	6.4977	6.7009	6.3289	6.4244	6.392	6.6313	6.4649	6.6249	6.7986	6.9604	6.2202	5.9034	6.1338	6.1742	6.3275	6.3932	6.5555	6.449	6.4978	6.7133	6.8003	6.7531	6.4645	6.7206	6.4172	6.57	6.4054	6.5566	6.4061	6.5863	6.536	6.7111	6.7451	6.739	6.4697	6.6397
GATA1	1.2932	2.5533	2.4432	2.6375	2.7404	2.2751	2.1127	2.2781	2.5769	2.2296	2.4745	2.5013	2.6811	2.6445	2.3848	2.8277	2.4105	1.7927	2.3451	2.7085	2.0436	2.1432	2.5903	3.2403	3.7408	3.0314	3.3879	2.9254	2.7488	3.8569	2.6775	2.7918	2.5274	2.5314	2.3523	2.3314	2.118	2.6746	2.2579	2.605	2.3547	2.3346	2.6282	2.5462	2.6565	2.5233	1.545	2.152	2.5335
GATA2	2.7341	2.8312	2.2843	2.4918	2.11	2.2803	2.5903	2.8322	2.3925	2.5762	2.295	2.8964	2.1639	2.7553	2.4623	4.7727	2.7531	1.8268	2.2397	2.3881	2.7979	2.5284	0.7361	3.1056	2.935	2.2525	1.7792	3.1731	2.5029	2.5202	2.5507	2.6897	2.5673	2.6734	2.864	2.5169	2.2405	1.5128	2.0952	2.399	2.4602	2.3541	2.5095	2.3814	2.0324	2.4869	2.3725	2.4467	1.9768
GATA3	1.3688	2.9626	2.6507	1.9063	2.6832	2.1698	2.721	2.0973	2.1727	1.9454	1.9707	2.8341	2.5965	1.8673	1.8487	1.354	2.7758	3.0079	1.7879	1.5722	2.0606	2.195	1.8655	2.0351	2.5518	2.1836	1.6225	2.4274	1.8898	2.4644	1.9609	2.4125	2.334	1.3749	2.1885	2.2852	1.3445	2.0219	2.3765	2.2635	2.4077	1.868	1.4114	2.0378	1.8794	2.1112	0.9319	1.7815	1.681
GTF2B	7.3454	7.286	7.2258	7.2539	7.6493	7.2772	7.1704	7.297	7.2754	7.4376	7.2634	7.1977	7.2399	7.3712	7.4894	7.395	7.1673	7.1358	7.2636	7.3596	7.5517	7.0161	7.5618	7.9198	7.662	7.518	7.6395	7.6639	7.2665	7.705	7.2983	7.4426	7.3834	7.4375	7.3928	7.3572	7.4005	7.5466	7.3345	7.3218	7.4087	7.2625	7.3312	7.2581	7.3771	7.606	7.2341	7.3158	7.331
GTF2F1	9.3345	9.4439	9.4308	9.3679	9.8404	9.5077	9.3972	9.4239	9.439	9.7147	9.3931	9.517	9.4757	9.4921	9.6992	9.5272	9.3817	9.4181	9.499	9.5006	9.2797	9.2915	9.5614	9.2661	9.4775	9.623	9.5136	9.2868	9.5872	9.2761	9.4917	9.5832	9.532	9.6277	9.504	9.4564	9.4334	9.5328	9.4914	9.4714	9.4873	9.6352	9.4681	9.4602	9.4516	9.4952	9.4525	9.5113	9.4961
GTF3C2	8.6231	8.586	8.6331	8.632	9.1405	8.6046	8.565	8.6517	8.6783	8.7674	8.4803	8.243	8.8134	8.5993	8.7587	8.5575	8.4343	8.5724	8.5867	8.4609	8.5127	8.379	8.7952	8.1876	8.1121	8.0589	8.2381	8.4058	8.3519	8.2344	8.663	8.6776	8.749	8.8106	8.7017	8.6177	8.6172	8.6229	8.6682	8.5405	8.6128	8.4758	8.7883	8.5289	8.6613	8.5918	8.6569	8.5394	8.6152
HDAC1	8.1688	7.8231	7.9427	7.7956	8.3351	7.8547	7.6889	8.0381	7.888	8.1294	7.6859	7.4266	8.2175	7.9568	8.2392	7.5642	7.7985	7.7425	8.1182	7.7092	8.4193	8.0061	9.0593	7.2182	7.0342	7.2177	7.6375	7.5638	7.8457	7.5515	7.855	7.7978	7.9212	8.2952	7.9863	7.747	8.1997	7.738	7.7599	7.6929	7.928	7.9128	8.0007	7.915	8.1877	7.8798	7.9588	7.7407	8.1955
HDAC2	9.7482	9.5612	9.6846	9.5214	9.8294	9.626	9.5577	9.6093	9.6908	9.6926	9.5142	9.3491	9.7357	9.5974	9.6602	9.6341	9.6015	9.5224	9.4982	9.3965	9.5841	9.4655	9.9436	9.8074	9.7218	9.703	9.728	9.678	9.3373	9.7548	9.459	9.6139	9.5136	9.7202	9.529	9.5213	9.6037	9.6139	9.5588	9.5849	9.5975	9.4849	9.6011	9.5139	9.6347	9.7068	9.63	9.6054	9.5835
HDAC8	7.2138	7.02	7.0227	7.1726	7.4267	7.1591	6.9744	7.2535	7.1841	7.2625	7.1803	7.1151	7.2213	7.1607	7.3215	7.0035	7.1278	7.0778	7.153	7.2133	7.2335	7.0786	7.6409	6.9918	7.1205	7.0312	7.2451	7.34	7.2764	7.3312	7.3754	7.3743	7.4069	7.2622	7.4382	7.2402	7.3332	7.1971	7.2415	7.1831	7.4332	7.2851	7.1226	7.1489	7.2139	7.3677	7.3405	7.1592	7.2619
HIF1A	7.5242	7.5048	7.3735	7.8595	8.0842	7.5146	7.6712	7.69	7.595	7.7701	7.706	7.2955	7.3721	7.7861	7.8022	7.4494	7.5338	7.6554	7.7641	7.6851	7.46	7.7971	7.1762	7.1399	6.8774	7.4808	7.87	7.4602	7.455	7.6774	7.3699	7.6577	7.568	7.7858	7.4963	7.6119	7.8184	7.6546	7.7656	7.4717	7.6508	7.5142	7.6632	7.6555	7.658	7.3376	7.7239	7.6099	7.7647
HMGN3	9.5386	9.2848	9.4686	9.2618	9.4847	9.1804	9.4828	9.473	9.4183	9.3527	9.258	9.0152	9.2899	9.3025	9.3386	9.5276	9.4336	9.4529	9.3676	9.3304	9.4484	9.3372	9.692	8.9721	9.0943	9.1006	9.2759	9.1811	9.2627	9.3765	9.3259	9.3442	9.2962	9.4135	9.2532	9.2581	9.4649	9.2601	9.3187	9.2939	9.4076	9.3236	9.2997	9.3809	9.4043	9.4346	9.2479	9.3651	9.4457
HNF4A	3.4743	3.3059	2.4534	3.5587	3.5435	2.8998	3.0864	3.0772	2.8382	3.2877	3.4068	2.7899	2.783	3.3901	3.3019	2.9127	3.0762	3.3237	3.2918	3.4016	2.8164	3.3516	1.1116	2.5577	3.0316	2.1232	1.4243	2.0641	3.0195	0.7321	3.5144	3.5576	3.2263	3.2433	3.6769	3.5032	3.1161	3.3431	3.5195	3.2482	3.3409	3.4436	3.3485	3.1112	3.0687	2.6875	3.1753	3.0574	3.0033
HNF4G	1.3959	1.4356	1.4649	0.9998	1.3314	1.2518	1.2363	1.93	1.3115	1.696	1.0988	1.1412	1.6071	1.5319	1.5093	1.4095	1.4645	1.3776	1.4752	1.3931	0.993	1.1808	0.7437	1.3105	1.2315	1.1762	1.0351	1.6929	1.0194	1.1317	1.5329	1.0778	1.7481	1.4471	1.1327	2.0731	2.0633	1.8441	1.3147	1.4701	1.3915	1.3804	2.5218	1.4955	1.8187	1.906	1.0453	1.6927	1.3295
HSF1	11.3327	11.3124	11.3949	11.2797	11.8415	11.2155	11.3818	11.4196	11.381	11.5495	11.3765	11.2312	11.5381	11.4153	11.5877	11.4743	11.3505	11.263	11.4936	11.3855	11.3194	11.4017	10.9407	10.9676	10.8443	10.7077	10.9533	11.1099	11.2714	10.967	11.2999	11.3423	11.3601	11.4251	11.2511	11.3516	11.4715	11.4111	11.3113	11.3737	11.4334	11.35	11.4714	11.3413	11.4154	11.3656	11.2832	11.2773	11.4173
IKZF1	3.0157	2.3512	3.0543	2.7637	3.3713	2.8041	2.798	2.8545	3.2264	3.5134	2.6307	3.3486	3.0987	2.802	2.9443	2.8778	2.4333	3.0534	3.1424	2.746	3.6702	3.3587	0.6745	1.8656	1.4261	2.6088	2.7292	2.0014	2.9872	1.4622	1.9689	2.7981	2.3204	2.5646	2.6973	2.6912	3.2385	2.8001	2.9996	2.7572	2.957	3.1138	2.8566	3.0257	2.806	1.6799	2.7217	2.7571	3.2512
IRF1	2.9355	3.0719	3.072	3.2533	3.3813	3.1528	2.9866	3.4032	3.2524	3.0054	3.1935	3.064	3.3889	3.1298	3.1613	3.63	2.9974	3.1388	3.3796	3.1588	3.3319	2.6819	4.0235	2.5563	2.7959	2.609	3.1114	3.2763	3.007	2.5838	3.7873	3.1979	3.5138	3.0581	3.1722	3.0872	2.8558	3.4536	3.1329	3.0119	3.1934	2.9979	3.3317	2.8349	3.039	2.5222	3.2097	3.0308	2.5778
IRF3	6.9666	6.9281	7.0429	6.7964	7.1584	6.9601	6.8971	7.0001	6.8609	7.0805	6.773	7.0885	7.0134	6.8605	7.0416	6.7991	6.8019	6.6849	6.8473	6.7818	6.9232	6.7307	5.887	6.0219	5.7127	5.8015	5.8593	6.1876	6.7322	6.547	7.1063	7.05	7.1084	7.1809	7.1602	6.9221	6.8763	6.9371	6.9168	6.9841	7.0119	6.9887	7.0288	6.9575	7.0007	6.8314	6.9464	6.9185	6.7464
IRF4	1.1846	0.976	1.7658	2.0187	2.5502	1.1676	1.6962	1.6177	2.299	1.8847	1.7942	0.8827	1.984	1.4237	1.7717	1.1121	1.3388	1.2288	1.5513	1.8874	1.8186	1.3742	1.8951	2.6015	2.2974	1.9322	1.041	1.9209	1.7823	2.1325	1.8176	1.5667	1.7257	1.36	2.2861	2.0071	1.7025	1.6206	2.0331	1.4295	1.514	1.3266	1.374	1.8016	1.7138	2.0747	1.5014	1.4933	2.5166
ITGB3BP	8.1576	7.7574	7.9943	8.009	8.3246	8.0725	7.9905	8.0951	8.0573	8.1575	8.1228	7.7134	7.944	8.0566	8.2141	8.0345	7.8213	7.7148	8.0463	8.3168	8.0538	7.8225	7.1454	7.504	7.1195	7.2027	7.292	7.7939	8.0253	7.8404	8.14	8.317	8.3017	8.0347	8.1778	8.1422	8.4376	8.2568	8.2876	8.1822	8.2233	8.0028	8.1844	8.0322	8.0574	7.9376	8.0203	8.0058	7.997
JUN	12.0066	11.8794	12.1794	11.8135	12.2537	11.7343	11.9369	11.9917	11.9018	12.0116	11.7412	11.7586	12.0785	11.7621	12.0269	12.0072	12.1338	12.0524	11.8928	11.6766	11.8422	11.8092	13.8983	11.2751	11.5161	12.6397	12.1263	11.6508	12.0446	11.9093	11.3511	11.7001	11.3788	11.8279	11.7966	11.7033	11.7752	11.5068	11.4004	11.7748	11.7413	12.1307	11.7056	11.9515	11.9659	12.2496	11.6202	11.8838	12.2306
JUNB	10.1324	10.1045	10.1417	10.3664	10.4746	9.8018	10.3535	10.3803	10.0427	10.186	10.2653	9.3636	9.9691	10.1833	10.1812	10.3913	10.1126	10.2977	10.1309	10.203	9.8538	10.1209	7.9336	9.8538	9.3859	9.7298	9.6985	9.568	9.7287	9.7707	9.7915	9.8423	10.0644	10.1728	9.844	10.1664	10.1762	10.1881	10.047	10.2387	10.3095	9.7466	10.2616	10.0356	10.1027	10.0878	10.1456	10.1937	10.0547
JUND	12.846	12.9027	12.8311	12.9285	13.2024	12.784	12.7896	12.913	12.9138	12.8598	12.7687	12.4625	13.0416	12.7629	12.9107	12.9977	12.8676	12.9556	12.8624	12.7819	12.5997	13.0996	12.4536	12.3853	12.4038	12.1904	12.2724	12.5817	12.6055	12.7021	12.5363	12.7682	12.7342	13.0195	12.6337	12.8042	13.0107	12.7935	12.7752	12.7369	12.8582	12.7378	12.9476	12.9128	13.019	13.0045	12.8681	12.9078	13.0103
KDM5B	7.5958	7.5536	7.6422	7.6445	8.2316	7.5442	7.6402	7.6692	7.5145	7.6955	7.48	7.1587	7.4244	7.5163	7.6569	7.6003	7.6245	7.6251	7.5869	7.5045	7.2945	7.6376	8.3322	7.7058	7.7007	7.7115	7.6303	7.5622	7.3784	7.8004	7.6479	7.6003	7.6338	7.6582	7.6335	7.5866	7.5143	7.644	7.5259	7.5216	7.5708	7.4924	7.5567	7.5381	7.6311	7.5591	7.6833	7.6106	7.5907
LIN54	5.6697	5.7101	5.6892	5.9992	6.3387	5.7332	5.6587	5.7749	5.8188	5.8971	5.661	6.0975	6.1115	5.8127	5.9693	5.6087	5.7207	5.8409	5.8857	5.8455	5.8771	5.7484	6.0811	6.0768	5.6574	5.9926	5.8723	5.9882	5.8915	5.7189	5.7054	5.8648	5.8426	6.0496	6.0316	5.8	6.0211	5.6268	5.7984	5.7132	5.7746	5.8482	5.6539	5.8153	5.9651	5.9227	6.0478	5.798	5.8876
LIN9	6.1596	6.1637	6.0994	6.3814	6.8839	6.1215	6.344	6.2486	6.1719	6.3503	6.1076	5.9443	6.131	6.1545	6.239	6.0018	6.2106	5.948	6.0425	6.1238	5.9629	5.643	6.1456	5.1077	5.097	5.3104	5.0506	5.6295	5.8498	6.2013	6.4111	6.4091	6.4787	6.2259	6.4178	6.3165	6.2633	6.1441	6.2637	6.2285	6.3341	5.9869	6.3646	6.1036	6.1792	6.1347	6.3322	6.1132	6.0808
MAFF	4.5984	4.9572	4.5688	5.036	4.7886	4.8471	5.0182	5.1152	4.8708	5.0624	5.0096	4.9105	4.6991	4.7334	5.1002	4.9602	4.6943	4.8064	5.051	5.0195	5.0509	4.6923	3.2127	3.9549	4.8114	4.7083	4.4135	5.1006	4.7031	4.9814	4.6078	4.6258	4.6628	4.7026	4.8651	4.9407	4.8634	4.8932	4.762	4.7505	4.8956	4.6624	4.7082	4.6567	4.7853	4.8022	4.6988	4.8185	4.2758
MAFK	8.0328	7.8952	7.9815	7.9557	8.1551	7.9306	7.9617	7.8962	8.0168	8.1657	7.6268	8.2523	8.0778	7.762	8.176	7.9176	7.7577	7.7113	8.047	7.9254	7.8421	8.0261	7.452	6.9543	6.6196	6.3897	6.4566	7.5247	8.0019	7.2899	7.3454	7.7762	7.598	8.2282	7.9092	7.85	8.0344	7.6306	7.6571	7.801	7.8745	8.1535	7.64	7.9536	8.1664	8.0977	7.7116	7.9124	7.9835
MAX	10.1802	10.0884	10.0981	10.1973	10.7988	10.2831	10.1082	10.3119	10.1627	10.459	10.157	10.002	10.3379	10.3088	10.456	10.1402	10.0295	10.0256	10.2953	10.2278	10.1059	10.0965	9.92	9.8921	9.8275	10.0277	10.2103	10.0781	10.054	9.8654	10.2607	10.2869	10.3328	10.4167	10.3646	10.264	10.3603	10.2132	10.2937	10.2341	10.2922	10.1357	10.2293	10.1511	10.2701	10.1038	10.2579	10.1537	10.1453
MAZ	6.3097	6.5005	6.6097	6.3653	6.7334	6.3312	6.5608	6.6197	6.5266	6.5274	6.3477	6.7731	6.7358	6.3456	6.5998	6.8725	6.682	6.5602	6.509	6.4835	6.6556	6.617	6.5977	6.8501	7.0455	7.0875	7.377	6.6733	6.6776	6.8042	6.3669	6.41	6.3666	6.4419	6.3874	6.3961	6.5521	6.4912	6.2886	6.5356	6.4256	6.5859	6.3791	6.5827	6.5401	6.7426	6.4613	6.6257	6.6345
MBD4	8.1713	8.2934	8.2543	8.2146	8.4522	8.2115	8.1564	8.2156	8.2372	8.3192	8.2535	7.9757	8.2323	8.2279	8.2831	8.177	8.2029	8.2617	8.1135	8.1408	8.0454	8.0914	7.9421	8.2739	7.945	7.9977	8.0599	7.9242	7.9132	8.1253	7.9389	8.1763	8.0637	8.3396	8.0048	8.1183	8.2376	8.1689	8.1817	8.1622	8.1742	8.0732	8.2509	8.1694	8.2315	8.2616	8.2574	8.2114	8.2851
MEF2A	8.9709	8.9467	8.8693	9.16	9.4377	9.0269	9.0224	9.3123	9.14	9.1444	8.8776	8.9705	9.1933	8.951	9.2089	8.9391	9.1254	9.0038	8.9849	9.1623	8.6394	9.2015	9.2061	8.6882	9.2788	9.3622	9.5586	8.6718	8.9865	9.1032	9.6551	9.289	9.6128	9.1496	9.3359	9.1515	9.1957	9.1787	9.1584	9.0355	9.0906	9.0436	9.1644	9.0654	9.1306	9.2151	9.169	9.1375	9.2207
MEF2C	10.8935	10.9742	11.1035	11.0285	11.5624	10.9865	11.2683	11.1323	11.1056	11.0364	10.9302	10.7651	11.0053	10.7941	10.9201	11.2824	11.1006	11.0257	10.8318	11.078	9.4269	11.058	9.1911	7.7628	7.5117	7.3244	7.8923	9.5965	10.5937	10.8131	11.2196	11.1405	11.1911	10.9986	10.9191	11.0944	10.8933	11.194	11.0328	11.1009	11.0119	10.7872	11.1985	10.9695	10.964	11.0209	10.9852	11.1167	10.886
MTA3	7.0363	6.8228	6.8264	7.1025	7.3099	7.0493	7.0392	7.2026	7.1054	7.1144	7.0232	7.0974	6.9878	6.9867	7.184	7.0061	6.9752	6.9134	7.1668	7.2364	6.7009	7.2734	7.8732	7.5971	7.4841	7.8185	7.8567	7.2103	7.2529	7.3561	6.5756	6.9457	6.7474	6.9603	6.889	6.9903	7.2548	6.9343	6.909	6.8953	6.979	7.1742	6.7847	7.1218	7.0468	7.0033	7.0775	7.0069	7.4161
MXI1	9.252	9.1235	8.901	9.2186	9.516	9.3422	8.718	9.3372	9.2817	9.4718	9.003	9.109	9.5686	9.1999	9.5898	8.5898	9.0527	8.8587	9.4229	9.3443	9.2989	9.2827	8.4272	8.3582	7.6303	7.6005	8.1727	8.7906	9.4167	8.9915	9.3362	9.3601	9.566	9.612	9.6844	9.2395	9.6001	8.9929	9.2229	9.105	9.2439	9.3328	9.3578	9.3432	9.5655	9.369	9.5123	9.1647	9.4077
MYBL2	4.406	4.7544	5.2911	4.7093	5.2296	4.6596	4.8724	4.6996	4.8767	4.6336	4.7784	5.5993	4.976	4.7296	4.7365	5.0721	5.1419	4.9913	4.8029	4.8224	5.4214	4.7195	5.2375	6.1271	5.8699	6.3163	6.1329	5.9144	5.2814	6.3342	5.0074	5.0378	4.9587	4.4581	4.7636	4.94	4.3787	4.9262	4.5319	4.9768	4.6887	4.8415	4.6881	4.7776	4.8488	4.9877	4.4221	4.7423	4.745
MYC	5.1293	5.2542	5.2105	5.4453	6.1057	5.0497	5.386	5.5394	4.9964	5.6276	5.7022	4.4215	5.0374	5.701	5.628	5.5336	5.219	5.108	5.1582	5.1112	4.3859	4.8792	1.6476	2.4663	1.2565	1.7396	2.3825	4.1264	4.1203	4.8808	5.4	5.4139	5.435	5.3011	5.3614	5.3899	5.343	5.6572	5.7305	5.4376	5.5127	4.6943	5.5214	4.8667	5.1259	4.9152	5.3848	5.2005	4.7172
NANOG	5.4963	5.4041	5.189	5.5884	6.5007	5.3827	5.3768	5.4662	5.4614	5.5339	5.2792	4.845	5.4622	5.4226	5.6416	5.2265	5.2913	5.5146	5.6804	5.3146	5.7217	5.5534	5.2487	3.5523	3.8465	3.6163	3.9267	4.1677	5.3571	3.6946	5.2241	5.4848	5.4663	5.8902	5.4904	5.4279	5.4715	5.2031	5.3338	5.197	5.3311	5.4698	5.6062	5.4313	5.6338	5.2428	5.4931	5.3488	5.6733
NFATC1	6.1606	5.8186	5.9006	5.7923	5.7632	5.8348	5.8157	5.8825	5.8187	5.863	5.6798	4.9856	5.9427	5.6522	6.0089	5.6077	5.8445	5.6381	5.9637	5.4399	6.4006	6.1058	3.8721	5.1433	4.8653	4.8546	5.843	5.1374	5.526	5.2895	4.9564	5.2447	5.1065	5.8867	5.5127	5.4667	6.0619	5.2918	5.4442	5.299	5.5454	5.6198	5.3911	5.7035	6.1131	5.961	5.8753	5.5437	5.9622
NFE2	3.232	1.9953	3.5315	2.3141	2.8228	1.3034	3.0554	3.005	2.1431	2.6002	2.6621	1.5722	2.5418	2.4188	2.653	2.156	2.5409	3.0423	2.8764	2.2099	3.0663	2.4321	1.0669	2.1292	2.5556	1.6211	1.6227	1.6276	2.7338	1.237	2.3483	2.4129	2.4054	2.3089	2.3353	2.2988	2.3488	1.689	2.3526	2.6601	2.0563	2.479	1.793	2.6785	2.5305	2.5384	0.9488	1.9664	2.6913
NFIC	5.8684	5.8162	5.9485	6.2503	6.8855	6.2099	5.8149	6.1689	5.882	6.5547	6.3809	5.9485	6.1343	6.5105	6.5174	5.3737	5.7232	5.5082	6.0569	6.2396	6.1087	5.6575	5.6361	5.4906	5.6477	5.907	5.9453	5.5662	6.1524	5.6879	6.9533	6.8306	6.8821	6.4202	6.9505	6.4094	6.3798	6.3323	6.5502	6.4638	6.3156	6.2842	6.4357	6.0895	6.1372	5.8969	6.4791	6.0228	5.6617
NFYA	7.0243	6.8385	7.158	6.9801	7.3391	7.0311	7.0192	7.0841	7.199	7.209	6.8245	6.5741	7.1233	6.9933	7.204	6.9816	6.9812	6.9656	6.9436	6.9116	6.8959	6.7991	7.2523	6.5051	6.6515	6.6927	6.7638	6.4384	6.8861	6.5051	6.9201	7.0713	6.976	7.3288	7.0106	7.0538	6.9941	7.0624	6.9352	7.0393	7.1339	7.0194	7.0493	7.0315	7.1588	7.1181	6.9788	7.0643	7.0613
NFYB	8.4221	8.2627	8.4747	8.3969	8.5355	8.3173	8.3906	8.3596	8.4389	8.4592	8.2693	8.296	8.6021	8.341	8.4843	8.2355	8.2554	8.249	8.2913	8.3044	8.4691	8.2405	8.0238	8.5119	8.6552	8.7344	8.7548	8.5151	8.2785	8.6766	8.2282	8.4719	8.3589	8.5379	8.4178	8.3957	8.5818	8.4196	8.4113	8.3918	8.4247	8.3518	8.4291	8.3575	8.4561	8.6024	8.422	8.4134	8.408
NR2C2	7.9437	7.8943	8.126	7.9364	8.1654	7.9691	7.9971	8.1062	8.1076	8.1631	7.9509	8.3359	8.135	7.9502	8.1733	7.8758	7.972	7.948	8.1705	8.1144	7.7679	7.9981	8.7749	8.1223	8.0495	8.2035	8.3869	8.0268	8.247	8.1678	8.1966	8.1592	8.213	8.1153	8.2107	8.0292	8.1491	8.0931	8.0159	8.0293	8.0449	8.2935	8.1081	8.0921	8.057	8.2872	8.053	8.0147	8.2192
NR2F2	7.8546	7.8506	7.9537	8.1187	8.597	7.7721	8.1924	8.5113	7.527	8.069	7.8674	6.4771	7.6867	7.8726	8.112	7.9762	8.1826	8.1634	8.1027	7.799	7.4816	7.7507	6.9206	8.4333	7.2431	7.3359	8.2254	8.1591	9.0769	8.296	7.2803	7.8054	7.7155	8.4916	7.637	7.7097	8.2124	7.6898	7.455	7.7509	7.7795	9.1952	8.041	8.712	8.4033	8.4882	7.7748	8.148	9.5218
NR3C1	10.545	10.7284	10.6669	10.7664	10.9778	10.7736	10.5722	10.8176	10.6715	10.8125	10.7453	10.6164	10.9314	10.7038	10.861	10.2591	10.6435	10.4616	10.5941	10.8473	10.5858	10.4304	10.3074	10.1181	9.4612	9.8263	9.7208	10.6612	10.6641	10.7773	11.028	11.0744	11.1359	10.6864	11.0877	10.9033	10.7614	10.658	10.7665	10.8324	10.7735	10.5494	10.8014	10.6486	10.7254	10.7307	10.6694	10.686	10.3747
NRF1	3.7534	3.6947	3.7074	3.888	4.2195	4.0173	3.5684	3.9282	4.1492	4.1924	3.8203	4.2699	4.151	4.0741	4.5011	3.4452	3.6808	3.6016	4.0333	4.0417	3.9651	3.7908	4.0327	3.4203	3.1251	3.3285	2.9988	3.6965	4.1365	3.0845	4.1696	4.27	4.2623	4.621	4.3074	3.9976	4.5038	3.8924	3.9397	3.8421	4.1282	4.163	4.0014	3.9035	4.3003	4.0218	3.9581	3.9044	3.8681
PAX5	4.6855	4.8806	4.7041	4.9797	5.4019	4.9261	4.8027	5.0687	5.0166	5.1174	5.1001	5.0332	4.8767	5.1044	5.2179	4.6016	5.0934	5.0047	5.0841	5.1632	5.1482	5.165	5.5132	5.2375	4.8491	4.9875	4.8373	5.2255	5.0359	5.5864	5.2052	5.2779	5.1876	5.235	5.2596	5.138	5.0849	4.9444	5.0094	5.0889	5.0412	5.1331	5.0023	5.0565	5.0963	5.0284	5.24	4.9084	5.0055
PBX3	5.4177	5.5731	5.3278	5.5656	5.8579	5.4302	4.9132	5.399	5.1481	5.5825	5.6065	5.0217	5.6689	5.8876	5.6107	4.9575	5.217	5.3079	5.2454	5.103	5.7127	5.1115	4.2898	5.2998	5.6665	5.2832	4.9404	5.7659	5.2638	4.8837	5.6027	5.7137	5.6001	5.7151	5.8491	5.4098	5.5723	5.558	5.745	5.5326	5.5857	5.1228	5.8767	5.1543	5.4732	5.2867	5.8898	5.4288	5.131
PHF8	7.9685	7.6774	7.8474	7.9108	8.337	7.7074	7.7784	7.9362	7.8564	7.9984	7.6428	7.1811	8.037	7.7927	8.0615	7.695	7.6963	7.6824	7.7991	7.6353	7.848	7.7708	6.6453	6.6045	6.6821	6.7329	6.8617	7.0029	7.4559	7.1349	7.8326	7.8685	7.8855	8.2145	7.956	7.8732	7.9904	7.7721	7.856	7.7227	7.8927	7.5308	8.1279	7.775	8.0615	7.9923	7.8182	7.7983	7.8046
PML	7.916	8.0155	8.1068	7.8897	8.2243	7.7645	7.9874	7.9821	8.0161	8.0479	7.981	7.5646	8.1131	7.9481	8.068	7.922	8.0325	8.0057	8.0746	7.7215	7.8921	7.8152	7.0008	7.191	7.3097	7.5494	7.7267	7.5387	7.8584	7.6046	7.7302	7.8315	7.6919	7.9007	7.8753	7.8242	7.8456	7.8915	7.9152	7.792	7.9469	7.9314	8.1106	7.9143	7.9801	7.9715	7.7429	7.8521	7.9953
POLR3A	6.4051	6.5635	6.41	6.5214	6.7728	6.7381	6.4875	6.7651	6.6801	6.8225	6.7483	6.8959	6.7866	6.5795	6.8965	6.4775	6.6829	6.2373	6.6281	6.8555	6.6886	6.5776	7.7028	7.0921	7.5579	7.4582	7.099	7.1171	7.2214	6.9906	6.9186	7.08	6.9683	6.7326	7.096	6.8892	6.7589	6.6787	6.6527	6.7848	6.7774	7.0122	6.4781	6.8312	6.7685	6.8839	6.5786	6.7858	6.7493
POU2F1	8.0014	8.1409	7.8874	8.2959	8.6586	8.0447	8.0896	8.1979	8.1026	8.2412	8.0167	7.5923	7.8254	8.0823	8.4029	7.9666	8.1334	8.1882	8.4326	8.2412	8.2663	8.6338	7.6422	6.8671	7.2013	7.4379	7.6589	7.2743	8.2104	6.9438	7.9752	8.1688	8.1296	8.4928	8.1631	8.1647	8.3381	8.0709	8.1765	7.8393	8.1033	8.2389	8.2287	8.2321	8.4048	8.0676	8.1197	8.1288	8.5093
POU5F1	6.6934	7.0889	7.372	6.963	7.3504	6.8932	7.0807	7.0535	7.0483	6.9152	6.7826	6.1804	7.1508	6.8221	6.9654	6.9718	7.0665	7.121	6.8442	6.8709	6.8125	6.882	7.4589	6.1263	7.1353	6.6933	6.5311	6.3141	6.7686	5.7107	6.8899	7.0147	6.8483	7.1018	6.7829	6.9367	6.8527	7.0741	6.7921	7.0172	7.0274	6.8902	7.0053	6.9507	7.0844	7.3114	6.9126	7.051	6.9693
PPARGC1A	7.3474	7.4285	7.3826	7.7945	8.2558	7.6698	7.8138	7.8574	7.4834	7.8438	8.0886	6.4148	7.444	8.1085	7.8929	7.6857	7.4834	7.2258	7.4889	7.7821	7.0261	7.0901	6.3528	6.1741	6.4251	5.8683	6.1943	7.3186	6.8964	7.0002	8.1734	8.1965	8.1449	7.8069	7.9104	8.0014	7.8889	8.3954	8.3474	8.0235	8.017	7.1401	8.1809	7.4393	7.4791	7.2196	7.81	7.7441	7.0947
PRDM1	3.8184	4.2676	4.539	4.4784	4.0888	4.4865	4.0396	4.6003	4.1309	4.3389	4.4199	4.4288	4.6632	4.5166	4.3465	3.7309	4.8102	4.355	4.2489	4.4658	3.9176	3.7736	3.4937	4.7449	5.8449	3.9804	3.7349	4.1103	3.9823	4.02	4.6241	4.6668	4.7052	4.0924	4.3507	4.5183	5.507	4.5399	4.5218	4.6644	4.6136	4.0991	4.479	4.2325	4.1125	4.0068	4.5209	4.4686	4.0061
RAD21	10.5832	10.476	10.4186	10.4943	11.0417	10.4999	10.5511	10.5156	10.6098	10.7178	10.4816	10.2706	10.5757	10.595	10.7855	10.4883	10.4871	10.5442	10.7265	10.6008	10.5437	10.72	9.8045	9.9115	9.6936	10.0877	10.2134	10.2894	10.4928	10.7212	10.2822	10.5467	10.4293	10.7214	10.4673	10.5474	10.7882	10.5196	10.5982	10.4798	10.6065	10.4931	10.5666	10.5637	10.6862	10.4863	10.5606	10.4948	10.7376
RARA	6.9905	6.6888	7.2302	6.8677	7.2381	6.8915	7.0428	7.1134	6.8816	6.9894	6.826	6.4227	7.0701	6.8365	6.8735	7.1377	6.8294	6.9155	6.6798	6.7515	6.456	6.5076	7.4088	7.4843	7.7085	7.2431	7.2366	6.6283	6.4973	6.3774	6.7031	6.8921	6.6906	6.9019	6.6872	6.9237	6.7027	6.8509	6.8709	6.9826	6.9956	6.6233	6.7639	6.8463	6.8621	6.9882	6.8636	7.0136	6.7405
RARG	4.3342	4.8316	4.4488	4.9474	4.9907	4.581	4.9395	4.8228	4.6007	5.0621	4.9108	5.1659	4.369	4.8479	5.0824	4.8694	4.8443	4.6408	5.0292	4.8953	5.0824	5.1434	4.8242	4.8978	5.0513	5.22	5.4213	5.4325	5.1969	5.3901	5.0929	5.0307	5.3283	5.0014	5.0743	4.7594	4.7401	4.6683	4.9449	4.7349	4.7447	5.1467	5.2426	4.9279	4.9383	4.8888	4.7822	4.7887	4.9499
RBBP5	5.4226	5.1959	5.323	5.5796	5.7696	5.5671	5.384	5.7652	5.4461	5.4831	5.4193	5.6342	5.7721	5.3432	5.7351	5.2992	5.1507	5.2318	5.3639	5.4717	5.4473	5.5099	7.0321	6.4543	6.6251	6.6487	6.4956	6.0435	5.441	6.0849	5.3791	5.6195	5.4479	5.3963	5.652	5.4582	5.3704	5.3646	5.3284	5.3726	5.4025	5.4139	5.29	5.4676	5.4867	5.6327	5.7241	5.4982	5.6598
RBL2	7.1785	6.8854	6.9941	7.1136	7.4379	7.0536	6.9521	7.2065	7.0753	7.242	6.7626	6.5	7.3157	7.0239	7.3212	6.9268	7.0348	7.0281	7.0714	6.9813	7.1907	7.1168	7.038	6.569	6.3906	6.4692	6.6255	6.6946	6.9052	6.8444	6.9985	7.0781	7.1754	7.3176	7.1933	7.059	7.3042	7.0437	7.0513	6.9702	7.1181	6.9107	7.1994	7.0774	7.3335	7.4108	7.3573	7.0809	7.2123
RCOR1	6.6403	6.8381	6.7902	6.7041	7.6668	6.7525	6.6392	6.7946	6.5923	6.8228	6.6551	5.8262	6.8097	6.8254	6.8598	6.6353	6.7129	6.6949	6.6211	6.4824	6.6667	6.2971	7.5408	6.9286	6.4452	6.2024	6.1529	6.2304	6.1419	6.1724	6.6087	6.7746	6.6266	6.964	6.6773	6.6896	6.7564	6.7636	6.74	6.6348	6.6764	6.4734	6.7871	6.6081	6.7979	6.8147	6.7452	6.7073	6.8118
RELA	6.3801	6.1388	6.0027	6.2718	6.7101	6.2282	6.1897	6.3365	6.3799	6.5717	6.19	5.6146	6.1955	6.4879	6.7179	6.119	6.097	6.0329	6.4817	6.2923	6.4423	6.3976	5.7121	5.6388	5.2894	5.5537	5.8141	5.829	6.3023	5.94	6.324	6.2805	6.4832	6.7005	6.4018	6.3059	6.5785	6.2388	6.364	6.1671	6.3892	6.3518	6.5934	6.3055	6.522	6.1183	6.226	6.123	6.4343
REST	6.4217	6.2035	6.0636	6.1133	6.3857	6.2413	5.7941	6.1752	6.3126	6.5335	6.0868	5.8684	6.5412	6.3941	6.7297	5.5823	6.0569	5.9693	6.6131	6.181	6.9947	6.3353	3.6558	5.6694	5.3191	4.9151	5.6066	5.6663	6.7373	5.6641	5.8411	6.1419	6.1148	6.5806	6.5846	6.0676	6.7988	5.7751	6.1832	5.9921	6.243	6.6297	6.2304	6.3427	6.6167	6.3213	6.3323	6.0401	6.5311
RFX5	6.7971	6.9334	6.6893	7.1693	7.6322	7.1812	7.1495	7.149	7.0247	7.341	7.4125	6.5931	6.8781	7.3888	7.4519	6.8668	6.8435	6.8915	7.207	7.3232	7.1336	6.9479	6.1616	5.9376	6.3042	6.0538	6.504	6.4061	6.8572	6.1434	7.6185	7.4324	7.6023	7.2818	7.4095	7.3505	7.4349	7.5214	7.542	7.2544	7.2949	6.9886	7.5058	7.0033	7.0356	6.9631	7.1607	7.0437	6.9046
RUNX1	3.7053	3.1511	3.1473	2.847	3.0234	2.9923	3.1192	2.9955	2.8466	3.1683	3.2174	3.5244	3.4367	2.8278	2.9534	2.7687	3.3639	3.0334	3.345	3.0389	3.7857	3.3682	1.8792	3.4873	2.4876	2.8928	2.7345	2.7367	3.3139	0.701	2.541	3.1064	2.7291	2.982	3.2109	2.8127	3.2455	3.1432	2.7992	2.6942	3.0696	3.3895	3.1394	3.1656	3.0656	3.014	2.7228	2.9684	3.44
RUNX2	4.6949	5.1245	5.2176	5.3744	5.1901	5.2165	5.2241	5.4195	5.2169	5.1422	5.9621	5.1458	5.4697	5.1667	5.235	5.3439	4.9722	5.1372	5.1492	4.9937	6.2774	5.2702	2.452	5.357	4.4235	3.7963	4.5589	6.6415	4.9134	5.2306	5.3271	5.1297	5.2948	5.0338	5.03	5.0932	5.338	5.3598	5.3426	5.083	5.2166	4.755	5.3234	4.9902	5.2043	5.3509	5.1122	5.0248	4.9946
RUNX3	1.2856	3.0717	2.2707	2.7471	3.1858	2.3021	3.3176	2.4596	2.7099	2.4356	3.1552	4.0112	1.8566	2.7429	2.5555	1.4227	2.9514	2.5361	2.9775	3.2121	3.5671	2.8209	2.3855	3.8705	3.8334	4.2044	4.3697	4.168	3.541	4.3672	3.1362	3.5028	3.2572	2.3293	3.3078	3.0093	2.775	3.1247	2.8127	3.4145	2.6134	3.2151	2.934	2.6784	2.6204	2.5399	2.4878	2.8155	2.326
RXRA	9.7059	9.5697	9.8262	9.5664	10.1448	9.5382	9.7267	9.7384	9.6238	10.0538	9.6914	9.3084	9.7452	9.8049	10.0736	9.6793	9.6522	9.4979	9.866	9.6714	9.6262	9.6461	9.0483	9.3352	9.2651	9.5012	9.355	9.1509	9.9714	8.9192	9.4651	9.6806	9.5723	9.8072	9.7027	9.6863	9.883	9.672	9.5424	9.6469	9.7665	9.9595	9.6501	9.7894	9.8334	9.8548	9.4964	9.684	10.027
SAP30	8.6435	8.4331	8.3734	8.6739	9.2605	8.6075	8.3885	8.6373	8.5802	8.7844	8.6521	7.6827	8.5839	8.7391	8.8692	8.3292	8.3054	8.4735	8.6686	8.4286	8.5879	8.2558	6.7431	7.0577	7.1525	7.6154	7.8586	7.5359	8.2623	8.0262	8.4419	8.5367	8.5589	8.8986	8.6526	8.5851	8.825	8.4944	8.6837	8.453	8.6564	8.4088	8.7072	8.4952	8.6673	8.2547	8.6504	8.419	8.583
SETDB1	9.139	8.9194	9.125	9.2173	9.5442	9.0694	9.0778	9.319	9.114	9.3762	9.0263	8.3033	9.2196	9.099	9.4067	9.031	9.0104	8.986	9.11	9.0314	9.1476	9.0156	9.026	7.9273	8.26	8.2075	8.3216	8.2484	8.6967	8.0552	9.333	9.2168	9.403	9.4333	9.2882	9.2282	9.3028	9.1771	9.189	9.1426	9.237	8.9527	9.4546	9.08	9.3079	9.1521	9.1951	9.0863	9.0222
SIN3A	7.3328	7.0972	7.3338	7.0572	7.6647	7.1961	7.1986	7.2436	7.2406	7.3486	6.8954	6.6934	7.3072	7.0968	7.2584	7.2089	7.1982	7.1078	7.1335	7.0351	6.8331	7.1652	7.0733	6.8446	7.0136	6.9827	7.1021	6.7942	6.9559	6.9415	7.0052	7.1167	6.9838	7.1472	7.0708	7.1224	7.2369	7.1161	7.1131	7.0567	7.1918	7.0493	7.1654	7.1664	7.2304	7.3607	7.1102	7.1837	7.3666
SIRT6	3.6381	2.9626	3.6028	2.9819	3.3795	3.6903	3.3138	3.4245	3.4464	3.4005	3.2017	3.2275	3.5414	3.6174	3.4448	3.3094	3.1102	3.1377	3.1605	3.3038	2.8381	3.0949	2.8917	3.1194	3.116	2.7599	2.6248	3.5499	3.1936	2.9011	3.5851	3.5213	3.471	3.499	3.677	3.325	2.8788	3.5492	3.4731	3.4389	3.4198	3.0851	3.3696	3.1415	3.7057	2.8823	2.6733	3.3035	2.6047
SIX5	4.0278	3.8351	4.1752	4.1794	4.4972	3.7381	4.0588	3.75	3.9897	3.9554	4.1967	4.4919	3.1888	3.9686	4.0879	3.3527	4.1603	3.6994	4.1947	4.2233	4.5072	3.9388	4.1617	4.7546	4.7058	4.4414	5.0874	5.2472	4.3983	5.4619	4.0246	4.186	4.3169	4.025	4.1079	4.1697	4.3168	3.9361	3.9557	4.0937	3.8804	4.1387	3.7855	4.0031	4.08	3.898	3.3537	3.8614	4.1681
SMAD2	8.3658	8.3958	8.4647	8.3811	8.8048	8.4841	8.4862	8.4264	8.5488	8.6373	8.3731	8.456	8.4707	8.406	8.6906	8.5826	8.4032	8.4854	8.5965	8.4353	8.3304	8.5095	7.7677	8.3866	8.007	8.1865	8.3442	8.2159	8.5843	8.5381	8.0161	8.28	8.2061	8.5072	8.2091	8.3005	8.6376	8.3224	8.3591	8.2313	8.3928	8.5138	8.3791	8.4641	8.5053	8.548	8.3292	8.3932	8.7491
SMAD3	8.3075	8.3912	8.4468	8.3126	8.7226	8.2901	8.5121	8.4088	8.3815	8.4066	8.1686	8.2119	8.3309	8.2295	8.3678	8.7013	8.481	8.5404	8.2941	8.199	7.4971	8.5	9.7406	7.7716	6.5545	6.292	6.9575	7.9791	8.167	8.1104	7.7847	8.0879	7.8076	8.2627	7.9605	8.0885	8.0954	8.1074	7.9198	8.1468	8.1564	8.356	7.9753	8.3875	8.3165	8.5651	8.1347	8.3578	8.6603
SMARCA4	11.8914	12.0488	11.9944	11.9831	12.0663	11.9005	12.0713	11.9667	12.008	12.0154	12.0554	11.8145	11.994	11.9905	11.977	12.1177	12.0311	12.1038	12.0923	12.0543	11.9925	12.0018	11.771	12.3896	12.0575	11.915	11.934	11.9382	11.9454	11.7324	11.9466	11.9529	11.8523	11.8274	11.7654	11.9727	12.0912	12.0351	11.9745	11.9903	11.9665	11.988	11.9087	11.9683	11.9238	12.0192	11.91	12.0179	12.024
SMARCB1	5.4933	5.5335	5.4121	5.4191	6.2912	5.4713	5.6154	5.3975	5.5032	5.6926	5.4001	5.3881	5.3571	5.4938	5.7031	5.8072	5.1725	5.2675	5.5537	5.2817	5.0074	5.3439	5.0708	4.9282	4.5264	4.6328	4.6585	4.7012	5.1704	5.532	5.3545	5.5088	5.423	5.8526	5.3364	5.2735	5.4372	5.5486	5.4885	5.3699	5.4428	5.3791	5.5579	5.3949	5.5314	5.346	5.409	5.3628	5.4855
SMARCC1	7.5395	7.3814	7.4039	7.4704	7.6078	7.4471	7.1087	7.5786	7.4204	7.6568	7.0325	7.2374	7.8979	7.3482	7.7181	6.8196	7.352	7.2501	7.368	7.3789	7.8449	7.5581	7.4768	6.8053	6.9945	7.1143	6.9849	7.0221	7.3114	6.8671	7.3266	7.4602	7.5016	7.8488	7.672	7.4529	7.7384	7.1995	7.3788	7.2771	7.481	7.4108	7.4452	7.5316	7.8278	7.7984	7.747	7.5411	7.644
SMARCC2	12.7947	13.2878	13.0315	13.5425	13.5786	13.2742	13.1402	13.3507	13.261	13.3488	13.5504	13.7433	13.2561	13.4439	13.4513	13.1565	13.2077	13.578	13.568	13.6648	13.7816	13.7458	13.764	13.725	13.7791	14.0789	13.9085	13.7775	13.9415	13.6521	13.6549	13.7288	13.7598	13.3865	13.7494	13.4667	13.4889	13.3451	13.4548	13.3413	13.2967	13.6651	13.381	13.4828	13.4503	13.1755	13.2107	13.3536	13.4039
SMC3	7.6719	7.4118	7.5606	7.4885	8.0171	7.5089	7.5044	7.644	7.7863	7.8086	7.505	7.0029	7.7126	7.5647	7.8458	7.2344	7.4572	7.421	7.6112	7.4214	7.6763	7.441	7.3728	7.0395	7.1958	7.0875	7.1023	7.324	7.4341	7.4398	7.611	7.6561	7.6571	8.0012	7.713	7.5846	7.7749	7.5563	7.6452	7.5762	7.683	7.5162	7.7607	7.5584	7.7491	7.69	7.767	7.5966	7.6788
SOX2	10.2264	9.4692	10.0609	9.509	10.2438	9.5047	9.8812	9.8443	9.7392	10.1788	9.4841	8.9458	9.5031	9.6337	10.2022	9.739	9.8591	9.7232	10.4111	9.6846	9.6274	10.1456	7.8496	8.7663	7.7185	8.0764	9.227	8.62	10.0903	9.6349	8.9547	9.2656	9.0897	9.9307	9.4787	9.4627	10.1542	9.3891	9.4665	9.328	9.7741	10.206	9.3485	10.0023	10.0431	9.8914	9.4348	9.5339	10.6961
SOX4	9.1485	9.0763	9.3523	8.8474	9.366	8.9067	9.3459	9.1045	9.3383	9.0901	8.6542	9.0627	9.1376	8.6623	9.0993	9.1318	9.3523	9.279	9.1059	8.8222	9.3373	9.2696	6.9675	8.5867	8.3025	7.9924	8.1123	8.5699	9.0334	8.9534	8.6764	8.8971	8.7124	9.156	8.7135	8.7634	8.9572	8.7797	8.678	8.7708	8.8785	9.1187	9.0768	9.0847	9.2023	9.591	8.9705	9.1288	9.5552
SP1	6.2156	6.1877	5.9648	6.4371	6.0758	6.0196	5.5412	6.4604	6.1731	6.2536	6.0542	6.0685	6.7216	6.2353	6.4443	5.4145	6.0727	5.9528	6.2376	6.2059	6.6587	6.1199	6.5129	6.0571	6.1472	6.2645	6.7076	6.4912	6.2233	6.5764	6.1684	6.238	6.3124	6.4078	6.5114	6.1202	6.5986	5.9848	6.1791	6.0414	6.2337	6.1793	6.2411	6.2315	6.6231	6.9303	6.4824	6.137	6.2582
SP2	5.6301	5.5461	5.5802	5.5851	6.5795	5.6575	5.5282	5.6357	5.717	5.9953	5.453	5.166	5.7306	5.6824	6.0735	5.5638	5.4215	5.4004	5.6718	5.3832	5.6381	5.5012	5.2963	5.037	5.318	4.8917	5.1811	4.9297	5.526	5.1799	5.3982	5.6806	5.6205	5.9868	5.7294	5.6498	5.7441	5.5697	5.6338	5.4873	5.6127	5.6004	5.834	5.6646	5.8158	5.602	5.5849	5.5957	5.7331
SP4	5.6003	5.6823	5.666	5.7125	5.9467	5.7014	5.6323	5.8086	5.9248	5.8961	5.7931	6.2667	6.0057	5.747	6.09	5.4994	5.8131	5.6109	5.9103	5.7814	5.9383	5.4295	6.7698	6.1505	5.7137	5.5103	5.7546	6.1756	6.1592	6.294	5.8727	5.9582	5.9945	6.0016	6.2123	5.8597	6.0589	5.7053	5.6725	5.7476	5.7476	6.1742	5.8334	5.8622	5.9739	6.0759	5.789	5.7827	6.0073
SPI1	3.6609	4.0466	4.012	4.1917	4.5521	4.3037	4.6617	4.3456	4.1502	4.0758	4.4553	5.0857	3.7058	4.0961	4.1887	4.8554	4.4748	4.1125	4.2933	4.2083	4.4137	4.1433	4.4785	4.7553	4.823	5.2638	4.7114	4.9252	4.6197	5.3132	4.2562	4.4554	4.8124	4.1518	4.3725	4.2435	4.2213	4.2671	4.2051	4.44	4.0455	4.384	4.1168	4.1649	4.2521	4.179	3.5706	4.1497	4.0337
SREBF1	11.3687	11.1415	11.1004	11.1405	11.2299	10.9506	10.7151	11.1361	11.227	11.2277	10.674	10.7761	11.5191	10.9761	11.4238	10.5244	11.2007	11.2121	11.4771	10.7829	11.8039	11.3828	9.4437	10.3184	9.8438	10.0793	10.9185	10.8011	11.288	10.7342	10.7025	10.8482	10.9144	11.6649	11.2192	10.8876	11.4089	10.64	10.8207	10.8082	11.0295	11.2724	11.2068	11.2328	11.618	11.4247	11.21	10.981	11.5801
SRF	9.8208	9.7668	9.9149	9.8196	10.347	9.7079	9.8667	9.9177	9.8693	10.041	9.6226	9.2307	9.9356	9.7303	9.9831	9.9394	9.7262	9.7797	9.7223	9.6586	9.7257	9.6732	9.7024	9.8122	9.7935	9.6342	9.4425	9.2225	9.5433	8.9871	9.6864	9.8104	9.7835	10.1398	9.7342	9.8163	9.8427	9.856	9.7418	9.8372	9.882	9.7702	9.8484	9.8257	9.9479	10.0743	9.8266	9.8996	10.0244
STAT1	6.5056	6.5377	6.4943	6.6194	6.6591	6.5944	6.2282	6.6991	6.5963	6.5627	6.3966	6.7001	6.6447	6.492	6.5582	6.2635	6.3839	6.4814	6.3998	6.5601	6.5184	6.2958	7.0687	7.5828	7.2999	7.6994	7.7909	7.3146	6.7883	6.9718	6.3705	6.5527	6.5842	6.5813	6.5994	6.4986	6.6295	6.5945	6.474	6.52	6.5466	6.5065	6.3514	6.5511	6.6213	6.6332	6.4332	6.5446	6.611
STAT2	6.5663	6.3738	6.426	6.2493	6.7501	6.2957	6.3798	6.4554	6.49	6.4413	6.3937	5.1901	6.5338	6.3794	6.4234	6.4819	6.24	6.3189	6.2108	6.217	6.3961	6.1465	6.1729	6.0603	5.828	5.6614	5.7344	5.7869	6.0215	5.7372	6.5509	6.4549	6.6267	6.8817	6.4848	6.4833	6.5189	6.4809	6.4888	6.4941	6.5966	6.1762	6.592	6.4014	6.5462	6.4312	6.7353	6.3457	6.185
STAT3	5.3131	5.2762	5.0837	5.2552	6.0082	5.3619	5.3951	5.4783	5.4139	5.6258	5.3147	5.5619	5.4412	5.3541	5.6945	4.8514	5.3946	5.185	5.5248	5.382	5.6156	5.2476	4.7337	4.8059	4.7548	4.765	4.921	4.9328	5.4845	4.8412	5.5504	5.5701	5.5279	5.6994	5.6936	5.3215	5.441	5.2055	5.4052	5.2795	5.3599	5.5533	5.5507	5.3035	5.4462	5.2344	5.4192	5.2727	5.4217
STAT5A	3.2083	3.2569	3.4591	3.562	4.0681	3.8194	3.1874	3.6954	3.5022	3.6112	3.2037	3.6277	3.6565	3.5491	3.9796	2.7732	3.3365	3.2166	4.6139	3.4764	4.2988	3.442	1.6213	2.8437	2.5202	1.9048	2.4716	2.8361	3.704	3.4787	3.3483	3.5746	3.4082	3.7339	3.8255	3.4623	3.9066	3.338	3.3622	3.4276	3.5837	3.5715	3.3717	3.5389	3.6751	3.4342	3.1655	3.2608	3.5291
SUZ12	8.951	9.0271	8.9728	9.1384	9.4348	9.1182	9.0418	9.183	9.0872	9.1701	9.0446	8.8122	9.0186	9.1035	9.176	8.9689	8.9976	9.003	9.0694	9.0772	8.9521	8.9807	9.2051	8.5937	8.6456	8.7399	8.9085	8.8741	8.8646	8.9612	9.1355	9.195	9.2099	9.2413	9.1328	9.1276	9.1818	9.1819	9.1498	9.1037	9.0996	8.9738	9.1579	9.0346	9.1477	9.0434	9.2157	9.0849	9.102
TAF1	8.2319	8.3669	8.1459	8.3502	8.6749	8.3188	8.1939	8.4255	8.4057	8.5495	8.2647	7.9544	8.5766	8.358	8.686	7.9506	8.4044	8.0841	8.3596	8.3342	8.9004	8.2487	9.0129	8.2286	8.7734	8.5352	8.4709	8.4085	8.4416	8.2523	8.3473	8.5073	8.465	8.6597	8.622	8.482	8.6415	8.3169	8.3232	8.3263	8.4155	8.3985	8.4643	8.3436	8.5532	8.5758	8.5525	8.3762	8.3596
TAF7	10.4158	10.5345	10.4013	10.5675	11.0817	10.618	10.4264	10.5386	10.5352	10.7065	10.5471	10.0842	10.5655	10.6644	10.7575	10.4097	10.4413	10.4282	10.5389	10.5112	10.4978	10.3747	10.1857	10.1355	10.4543	10.3718	10.4721	10.4624	10.4246	10.3638	10.547	10.6403	10.6356	10.7297	10.6062	10.5707	10.6753	10.5916	10.6585	10.5193	10.5574	10.4545	10.6808	10.4911	10.627	10.4147	10.6007	10.5052	10.5878
TAL1	5.3828	5.6614	5.4205	5.9628	6.1033	5.8083	5.8945	5.9708	5.7224	5.8685	6.3333	6.3846	5.2639	6.1451	6.009	6.0569	5.9864	6.0541	6.0803	6.4574	6.7787	5.8332	4.6193	6.7433	6.1729	6.5943	6.9061	6.8537	6.328	7.0145	6.1295	6.2224	6.2483	5.6401	6.088	6.2067	6.1506	6.2	6.0653	6.1509	5.9522	6.0116	6.0673	5.9714	5.7303	5.5241	5.3866	5.8134	5.7839
TBL1XR1	9.6702	9.8491	9.6717	9.8689	10.3851	9.999	9.7346	9.9286	9.9426	10.14	9.9105	9.86	9.9654	9.8775	10.3095	9.6757	9.9664	9.7338	10.118	10.0833	10.0576	10.0001	9.8872	10.1221	10.1232	10.3407	10.3538	9.9817	10.3925	10.1274	10.0375	10.211	10.1101	10.067	10.2684	10.0371	10.0587	9.8073	9.8791	9.9424	9.8959	10.2825	9.9193	10.0367	10.0644	9.9542	9.9801	9.9305	10.1376
TBP	6.8139	6.8086	6.8606	6.938	7.3549	6.7285	6.9007	6.9451	7.0213	6.9169	6.7977	6.16	6.9157	6.8089	6.9548	6.9017	6.8094	6.8166	6.825	6.7833	6.8686	6.9192	6.0443	6.1844	6.2386	6.3365	6.1715	6.3662	6.4904	6.4272	6.8177	6.8921	6.8985	7.1735	6.8122	6.8341	6.8668	6.8839	6.8863	6.7847	6.8932	6.6876	7.0826	6.8473	6.971	6.858	6.9615	6.8913	6.8966
TCF12	8.3177	7.9565	7.883	7.9565	7.9371	7.9476	7.5532	8.0696	8.1345	8.013	7.7984	7.8167	8.5387	7.992	8.2852	7.2137	7.8961	7.8295	8.2034	7.9059	8.8238	8.0926	8.8213	8.8052	9.1034	8.8716	8.8116	8.3804	8.172	7.994	7.7702	7.9976	7.8861	8.2818	8.2917	7.8073	8.3268	7.5108	7.8692	7.8406	7.9546	7.9748	7.9768	8.0306	8.3685	8.2848	8.3683	7.9379	8.2013
TCF3	8.1272	7.8411	8.2083	7.979	8.4543	7.7607	8.0449	8.1378	7.89	8.2345	7.8735	7.2876	8.1618	7.9743	8.2596	7.9659	8.0356	8.0115	8.1375	7.8787	8.1351	7.9835	7.4022	6.9498	7.1092	7.1981	7.4085	7.1292	7.8813	7.1094	8.0132	8.0627	8.0426	8.3187	8.0429	7.9811	8.2084	7.9356	7.9459	7.9523	8.0531	8.0356	8.173	8.0597	8.2188	8.076	7.9625	7.9556	8.2731
TCF4	11.7201	11.7577	11.7435	11.7621	12.303	11.7763	11.7799	11.8855	11.881	12.0026	11.7198	11.5312	11.8325	11.7483	12.0626	11.7939	11.8232	11.6825	11.9452	11.9169	12.2728	11.83	12.5776	12.6232	12.8961	12.6562	12.7371	12.3188	11.9877	11.5771	11.687	11.8517	11.8438	12.0806	11.8923	11.8314	11.8548	11.8572	11.7136	11.7772	11.8768	11.8711	11.8494	11.8758	11.9838	11.8449	11.8971	11.8767	11.9711
TEAD4	2.8193	2.6988	2.8421	3.675	3.4554	3.4304	2.8364	3.4131	3.0506	3.6267	3.6301	2.52	3.4841	3.3765	3.3302	2.5194	3.4637	2.8622	2.9083	3.1706	2.6572	1.6312	2.3366	1.9435	2.0869	0.6745	1.7167	1.5799	2.6721	1.7031	4.1458	3.5178	3.692	3.521	3.4798	3.3036	3.2785	3.1908	3.7111	3.5231	3.4507	2.7821	3.8086	2.6858	2.6727	3.1249	3.511	2.99	2.5113
TFAP2A	1.2265	1.0649	1.1763	0.8519	0.8094	1.1143	0.9542	1.1091	1.1867	1.1398	1.314	0.8575	1.0905	1.2144	1.1185	1.1621	0.9433	0.8924	1.1913	1.0471	0.9742	1.1834	0.6863	1.4383	1.5044	0.9386	1.3126	1.436	0.9773	0.909	1.1313	0.9337	1.0796	1.133	1.0944	1.181	1.7991	1.1909	1.2276	1.137	1.3158	1.1132	1.2575	1.1075	1.0872	1.151	1.1545	1.306	1.1566
TFAP2C	3.0171	4.1556	3.6555	4.4311	4.8758	3.6556	3.9161	4.0842	3.9687	4.016	4.4717	3.8529	3.5998	4.3129	4.2359	3.8745	3.9252	4.1712	4.3195	4.3732	4.2528	4.4981	2.8612	3.9185	3.9095	4.0046	3.7643	3.6625	4.0898	3.5779	4.1908	4.4551	4.2935	4.443	4.0622	4.2937	4.0858	4.1031	4.0684	3.8823	3.8348	4.0967	4.3827	4.2152	4.3205	3.4015	4.0793	4.0605	4.2433
THAP1	7.8325	7.5761	7.651	7.7772	8.3915	7.7754	7.7854	7.8184	7.7618	7.8175	7.6811	6.9421	7.5267	7.7601	7.8444	7.7995	7.5657	7.6524	7.7218	7.6804	7.3307	7.5425	7.172	7.0048	6.8298	6.9495	7.1378	7.1477	7.3187	7.6443	7.6671	7.7324	7.6918	7.8712	7.649	7.6827	7.7934	7.7706	7.7869	7.6795	7.7648	7.457	7.8494	7.643	7.7566	7.5604	7.6921	7.6393	7.6597
TP53	3.9739	3.2236	3.3474	3.3402	3.0217	3.0356	3.2189	2.7285	3.0065	3.0763	3.2503	4.0064	2.904	2.9311	3.2966	2.9324	3.53	3.0431	3.3177	3.1302	4.0436	2.9594	3.441	3.4784	3.0355	3.7323	3.8037	3.2566	3.8551	3.8619	3.2225	2.9602	3.5664	2.9168	3.3039	3.1139	3.2378	2.9795	2.8529	3.5199	3.1415	3.4188	3.1392	3.1433	3.3211	3.3987	2.5355	3.1587	3.3014
TP63	2.5202	1.5307	2.3633	2.4154	1.5258	1.4991	1.4673	1.4113	1.6398	1.951	1.6405	2.0533	2.4806	1.7415	1.506	1.6988	1.8536	2.5792	1.6647	1.4085	1.37	1.5025	0.8052	1.405	1.3989	1.3769	0.9363	0.9795	1.0852	0.7152	1.684	1.2957	1.4794	2.0869	3.5064	1.8868	1.7073	2.3316	1.9347	2.2978	2.3385	1.8044	1.2159	1.7479	1.8717	2.0197	1.9826	1.8301	1.8082
TRIM28	8.2891	8.1943	8.2183	8.0571	8.6185	8.203	8.1289	8.1226	8.18	8.467	7.9406	8.4155	8.3787	8.2239	8.4169	8.1977	8.1666	8.0478	8.2272	8.0174	8.1382	8.1636	8.6523	7.8389	7.9519	8.0139	8.1216	7.877	8.1122	8.0704	8.327	8.2434	8.3223	8.4076	8.3254	8.1444	8.2126	8.1595	8.1656	8.2048	8.1684	8.2616	8.2809	8.1245	8.2506	8.1555	8.236	8.1081	8.103
UBTF	5.6342	6.0029	5.7292	5.6525	6.0578	5.7507	5.618	5.7578	5.8631	5.9967	5.7416	5.7824	5.826	5.8273	6.0394	5.8204	5.9428	5.7292	5.8623	5.8311	6.102	5.7538	6.7706	6.381	6.4726	6.2249	6.062	5.7646	6.2586	5.9466	6.0373	6.1517	6.0364	6.0356	6.1606	5.8408	5.9249	5.7818	5.8044	5.8755	5.9332	6.2153	5.8104	5.9124	5.8308	5.8844	6.0262	5.8203	5.9335
USF1	5.1415	5.0751	5.0091	5.0623	5.808	4.8976	5.2217	5.1527	5.0939	5.2161	5.0169	5.0419	5.0054	5.0895	5.1922	5.2488	5.0679	5.0756	4.939	5.1694	4.6797	5.107	5.0945	5.4125	4.6568	4.6141	4.8607	4.9419	4.9895	4.5619	5.1372	5.24	5.1678	5.3914	5.1265	5.058	5.1798	5.2596	5.2428	5.1306	5.1588	5.072	5.1463	5.0378	5.118	5.0597	5.3503	5.0967	5.0085
USF2	7.5893	7.4959	7.6267	7.63	7.709	7.5814	7.4627	7.76	7.491	7.7471	7.6234	7.1871	7.7532	7.6439	7.7168	7.635	7.5489	7.348	7.4887	7.5821	7.6924	7.2533	7.6323	7.6247	7.4287	7.3502	7.5426	7.4998	7.4604	7.1085	7.7242	7.7249	7.7297	7.6561	7.7319	7.6994	7.8139	7.6585	7.7359	7.7303	7.7571	7.5504	7.5503	7.5692	7.5932	7.6563	7.7134	7.5629	7.4543
WRNIP1	7.8657	7.9056	7.9318	7.8503	8.4474	7.8229	8.0339	7.9065	7.9864	8.0048	7.7885	7.5548	7.8987	7.835	7.8842	8.0032	7.9398	7.8703	7.7722	7.7112	7.7147	7.8647	8.1164	8.079	8.2855	7.7673	7.6667	7.8041	7.6239	7.8099	7.8664	7.9894	7.8451	8.1453	7.8244	7.8781	7.7368	7.9341	7.8829	7.9113	7.8777	7.782	7.8968	7.8182	7.8754	7.953	8.0368	7.9361	7.8436
YY1	9.929	10.13	10.0617	10.1646	10.6397	10.1291	10.0552	10.1448	10.1299	10.254	10.024	9.7208	10.1856	10.0942	10.2744	10.0252	10.0689	10.1347	10.059	10.0516	9.9327	10.1032	10.2726	9.8563	10.1621	10.2775	10.1041	9.7172	9.9584	9.7936	10.0503	10.1843	10.1335	10.259	10.1496	10.1736	10.1971	10.0938	10.0936	10.0713	10.1117	10.0688	10.2128	10.1582	10.2124	10.1432	10.1621	10.1552	10.16
ZBTB33	6.1624	6.4247	6.4895	6.6422	7.2152	6.5212	6.4633	6.6267	6.5104	6.6907	6.4761	5.5883	6.348	6.5661	6.7193	6.5033	6.3263	6.4123	6.3622	6.4355	6.2402	6.3288	6.2557	6.1018	6.7012	6.5074	7.0157	6.0988	6.2793	6.3065	6.3491	6.7139	6.4561	6.6329	6.4486	6.6333	6.5479	6.5529	6.5644	6.4545	6.5565	6.3735	6.5476	6.5418	6.5914	6.3869	6.5511	6.5928	6.6266
ZBTB7A	8.7463	8.8523	8.8534	8.8751	9.1784	9.1052	8.6852	9.1788	8.9198	9.3945	8.9904	9.2354	9.2847	9.1474	9.3471	8.5868	8.945	8.5515	8.9314	9.0608	9.0561	8.3676	9.4178	9.2895	9.5562	9.3723	9.0082	8.9708	9.1423	8.5323	9.3811	9.3742	9.398	9.1928	9.4842	9.2306	9.1265	9.0716	9.0797	9.1983	9.1765	9.2304	9.1442	9.0366	9.0185	9.0089	9.1532	9.0629	8.8337
ZEB1	7.3122	7.14	7.3343	7.1188	7.5565	7.2358	7.3025	7.4477	7.3854	7.6255	7.2446	7.5142	7.408	7.3202	7.6273	7.1515	7.3508	7.1112	7.4991	7.5049	7.4536	7.2883	7.3942	7.2076	6.6694	6.0353	6.6614	7.3156	7.7903	7.4783	7.2558	7.4868	7.3986	7.4562	7.5246	7.469	7.5889	7.296	7.2809	7.4124	7.5027	7.7153	7.1435	7.5508	7.5086	7.7032	7.2311	7.4699	7.6539
ZKSCAN1	8.537	8.4933	8.4206	8.5274	8.8514	8.5168	8.2493	8.5261	8.535	8.7046	8.4723	8.4476	8.8578	8.6274	8.8291	8.0156	8.4532	8.3732	8.6182	8.55	8.8733	8.3955	8.3871	7.8382	8.0458	8.1636	8.3195	8.1954	8.545	7.9983	8.5777	8.7166	8.7936	9.1813	8.8636	8.6653	8.8812	8.6189	8.6075	8.6307	8.6706	8.593	8.6779	8.6204	8.8526	8.6448	8.8227	8.5537	8.5168
ZNF143	6.2528	6.4178	6.34	6.5076	6.7461	6.3345	6.4421	6.555	6.4856	6.6252	6.4417	6.2911	6.4884	6.5828	6.625	6.1533	6.2828	6.2638	6.462	6.4937	6.46	6.3181	5.7455	6.0586	5.964	5.6547	5.8997	6.026	6.3603	6.0268	6.4313	6.5843	6.5429	6.6306	6.5598	6.5657	6.5396	6.5084	6.5746	6.4067	6.4755	6.4342	6.5045	6.4447	6.5226	6.2754	6.5461	6.4893	6.451
ZNF217	4.9275	4.4907	4.7606	4.3937	4.8448	4.5885	4.5769	4.6224	4.6589	4.6714	4.2183	4.4798	4.6478	4.4044	4.7148	4.4306	4.6329	4.8163	4.6239	4.2477	4.7824	4.4484	2.3886	3.8834	3.3709	3.8193	4.1805	4.0872	4.4575	4.2257	3.899	4.4333	4.0309	4.724	4.5333	4.4266	4.7479	4.0365	4.5034	4.2671	4.4888	4.3717	4.3023	4.5835	4.707	4.4026	4.2146	4.4276	4.6748
ZNF263	4.269	4.9356	4.4917	5.1046	5.44	4.7633	4.9409	4.9218	4.99	4.7852	5.1457	4.9419	4.3048	4.9341	5.0505	4.78	5.0451	5.0964	5.1662	5.1946	5.2522	5.3016	5.0103	5.0556	4.9292	5.5745	5.3505	5.3403	5.0733	5.2611	4.9654	5.0578	5.1378	4.8852	4.9974	4.9002	5.0874	4.9658	4.8359	4.8521	4.738	5.0465	5.1886	4.9561	5.0639	4.7241	4.7687	4.7839	5.1905
ZZZ3	6.5445	6.7285	6.5841	6.625	7.2061	6.7706	6.4922	6.6135	6.7226	6.7268	6.4219	6.651	6.81	6.572	6.7745	6.3906	6.4691	6.6247	6.6775	6.4492	6.6581	6.6511	6.8358	6.0321	6.0785	6.3575	6.3864	6.2941	6.5779	6.6198	6.2071	6.5903	6.4587	6.9053	6.6547	6.4244	6.6066	6.3703	6.4557	6.4228	6.488	6.5899	6.5489	6.6195	6.8044	6.6194	6.7047	6.5688	6.7072
LGALS1	12.0195	12.0717	12.2494	12.2946	12.9017	12.4348	12.1349	12.217	12.1731	12.5752	12.6678	11.8516	12.3771	12.6334	12.6527	12.3548	11.6742	11.9659	12.184	12.2869	11.2717	11.755	8.5559	10.4945	9.9266	9.7274	11.0733	10.9224	11.5567	11.5263	11.4575	12.1105	11.6691	12.0135	11.8664	12.1986	12.279	12.4489	12.3308	12.3287	12.3056	11.6928	11.9231	11.9455	12.0397	11.8239	12.0954	12.1479	11.5149
LGALS2	3.2623	4.7934	3.9983	3.2758	4.1411	4.4005	3.4767	2.7941	4.215	3.9873	5.2991	4.2118	4.306	5.2964	4.7643	4.1732	4.5374	5.4014	4.5534	2.6714	1.7249	4.3243	2.5064	4.173	2.6889	4.2779	3.75	4.1143	4.4456	5.9447	2.1446	3.0289	1.8443	2.7511	2.2262	2.7313	3.7271	3.0133	3.2123	2.7574	3.2641	4.1278	2.757	3.7084	3.6548	4.5517	3.2788	3.9739	4.6586
LGALS3	9.735	9.4094	9.9089	9.3139	10.0395	9.3974	9.842	9.7272	9.3991	9.8167	9.5845	8.9307	9.0895	9.4322	9.8315	9.7268	9.688	9.6025	9.9844	9.5463	9.0916	9.6349	6.9465	9.278	8.42	8.3387	8.9389	9.117	9.7136	9.9366	9.1735	9.3575	9.1514	9.4288	9.4367	9.4082	9.7499	9.2555	9.2405	9.3269	9.5932	10.0628	9.0878	9.8312	9.6691	9.4663	9.022	9.3955	10.2056
LGALS4	4.3436	3.9293	4.4845	4.3462	4.5744	3.8341	4.2992	4.2448	4.3386	4.1045	4.2367	4.9857	4.023	4.2626	4.2376	4.0112	4.6678	4.1966	4.2848	4.443	4.8515	3.9402	4.3973	5.1607	5.2654	5.1845	6.0934	5.6422	4.821	5.9284	4.3431	4.2781	4.5735	4.0822	4.2987	4.4034	4.1868	4.1066	4.1503	4.315	4.5527	4.4682	4.2685	4.2811	4.2061	4.4917	4.092	4.0917	4.17
LGALS7	5.2055	5.3027	5.184	5.115	5.5583	5.1942	5.1949	5.2823	5.1067	5.0828	5.443	4.4475	5.2334	5.21	5.1635	5.2862	5.3863	5.5062	5.2806	5.2608	5.0588	5.6983	4.8612	4.7969	4.6153	4.749	4.9237	4.9802	5.2877	5.2306	5.0631	5.4162	5.1801	5.349	5.0008	5.312	5.1627	5.2316	5.3231	5.2015	5.2036	5.3416	5.4884	5.3269	5.3017	4.9123	5.2741	5.2112	5.3777
LGALS8	8.6334	9.0299	8.8301	9.0261	9.3795	9.1353	8.957	8.8851	8.9068	9.0969	9.3111	8.9254	9.0116	9.2895	9.1503	9.0309	8.8568	9.0468	8.936	9.0217	8.8152	8.6338	9.151	9.5644	9.9903	10.2086	10.02	9.6196	8.9665	9.1552	8.839	9.1224	8.8495	9.0307	8.8831	9.115	8.9848	9.1874	9.1239	9.1501	9.0867	8.9195	8.8693	8.9788	8.9425	8.8986	8.9904	9.0906	8.8795
LGALS9	3.2081	3.8758	3.5535	3.5533	4.1201	3.3124	4.026	3.9377	3.8331	3.8737	3.754	3.8741	3.4854	3.6933	3.8751	3.5582	3.9081	3.5818	3.8903	3.5346	4.4008	3.6317	3.1363	3.712	3.6905	3.9275	4.1406	3.8982	4.084	4.5896	3.641	3.8075	3.6777	3.5411	4.0455	3.6868	3.7857	3.4133	3.5882	3.6127	3.5626	4.0212	3.8204	3.5788	3.865	3.2698	3.082	3.4085	3.8483
LGALS12	3.5053	2.6996	2.7962	3.6199	3.5811	2.9131	3.0438	2.9574	2.7347	3.4003	4.0312	4.6951	2.7727	3.7365	3.3229	2.7682	3.6158	2.8685	3.3294	4.3749	5.0683	2.9912	2.5925	3.9007	3.436	2.9684	3.6538	4.3194	4.2537	4.7712	5.4086	4.6618	5.4386	3.0459	4.9483	4.0143	3.532	3.635	3.658	4.3992	3.3148	3.8447	3.8115	3.5763	3.3246	2.515	1.6069	3.4017	3.046
LGALS13	1.2533	1.9826	1.1842	0.818	1.7679	0.9634	1.8133	1.7647	1.1896	1.1937	1.2517	2.7698	1.1746	1.1746	1.2208	1.1521	2.3816	3.1291	2.0998	1.4499	1.2444	2.2196	0.8275	0.9077	0.9344	0.7914	0.9312	1.5185	2.061	1.9226	1.4262	1.5778	1.4809	1.2644	1.4189	1.0707	1.0389	1.2227	1.4537	1.309	1.0046	2.2083	1.5083	1.7478	1.496	1.5928	1.5157	1.477	2.5374
LGALS14	4.5304	4.6174	4.5014	4.8527	4.978	4.0019	4.4675	4.5932	4.7313	4.6188	4.8119	5.643	3.9132	4.6762	4.937	4.5328	4.9182	4.432	4.9409	5.0355	5.629	4.8779	5.0076	5.7052	5.5377	6.6238	6.0678	5.7908	5.5278	6.2686	5.0174	4.9561	5.0299	4.4898	4.9559	4.7656	4.9727	4.474	4.6465	4.8354	4.5398	4.8244	4.9463	4.6734	4.8122	4.8351	4.605	4.626	4.6895
LGALS16	3.2765	1.171	1.25	0.9784	1.0484	1.5261	1.1129	1.246	1.1066	1.2419	1.4631	1.1879	1.2668	1.1925	2.1483	1.2952	1.5728	1.3388	1.0806	1.1464	1.8989	1.1731	0.7026	1.6765	1.1202	1.0767	1.0398	1.1063	1.1014	1.0148	1.1612	1.1822	0.9703	1.1987	1.1913	1.1175	1.8763	1.2803	1.2842	1.2819	1.2054	1.3821	1.592	1.2375	1.5285	1.3784	1.1559	1.561	1.2036
RBP1	8.4855	7.724	8.3079	7.9411	8.6428	8.087	8.0213	8.0418	8.2534	8.3808	7.8653	7.7335	8.1949	8.0818	8.4803	8.0162	7.7113	7.8283	8.4219	7.8296	8.0866	8.2247	8.7661	7.4158	6.6296	6.682	7.1619	7.002	7.8715	7.3981	7.3739	7.7556	7.568	8.3026	7.9445	7.8036	8.3694	7.8535	7.992	7.7792	8.0938	7.8578	7.8209	7.805	8.1177	7.7478	7.9507	7.6468	8.0229
FAM48A	6.3816	6.3906	6.3531	6.7158	6.6787	6.3603	6.3047	6.5683	6.5206	6.4821	6.6448	6.8055	6.441	6.5701	6.8182	6.3754	6.5787	6.6231	6.9926	7.0639	7.1536	6.8317	6.796	6.9085	6.9803	7.575	7.6524	7.3515	7.0959	6.9305	6.6662	6.6928	6.8435	6.5417	6.5907	6.6232	7.1399	6.6655	6.5594	6.5766	6.4718	6.8721	6.5127	6.6943	6.7591	6.5314	6.5346	6.4955	6.9889
RBP2	3.6609	4.2458	3.142	4.2081	4.5655	3.7746	4.1202	4.1198	4.071	3.7993	4.0956	4.4882	3.5027	3.858	3.7965	3.5615	4.2429	4.1756	4.2051	4.2844	4.5977	4.2063	4.1826	3.4598	3.8101	3.5485	3.4398	3.3058	4.0442	3.9231	4.026	4.1331	4.3835	4.1506	4.1009	4.1262	4.0461	3.8645	3.8831	3.9605	3.7967	3.8949	4.2365	4.0792	3.979	3.5304	3.6689	3.8213	4.0891
POU2F2	4.4472	4.3679	4.4363	4.7489	4.6146	4.2257	4.5877	4.6252	4.8288	4.4607	4.4953	4.3635	4.6454	4.5232	4.6895	4.141	4.5235	4.7044	4.6923	4.6621	4.4748	4.4557	5.2624	4.2613	4.0199	4.3536	4.6221	4.5732	4.4441	4.7352	4.3629	4.6018	4.5634	4.4654	4.4567	4.5781	4.9324	4.6223	4.6881	4.8523	4.9002	4.6326	4.4442	4.6519	4.6298	4.6213	4.4844	4.577	4.7969
ESRRA	9.5002	9.7518	9.5021	10.1987	10.3374	9.8719	9.9408	10.1096	9.6142	10.181	10.4735	9.0367	9.7562	10.5426	10.3078	9.6548	9.6178	9.6123	9.855	10.1327	10.1016	9.5499	8.6098	9.2728	10.0007	9.9301	9.9397	9.6474	9.5494	8.5924	10.5279	10.3986	10.5775	10.2515	10.3135	10.334	10.2085	10.5887	10.5969	10.2295	10.3007	9.5296	10.4802	9.7949	9.9245	9.589	10.2355	9.8958	9.4978
[truncated: 104 more columns]
