# Supplementary material for: mRNA Transcriptomics of Galectins Unveils Heterogeneous Organization in Mouse and Human Brain
Source: Front Mol Neurosci. 2016 Dec 16;9:139. doi: 10.3389/fnmol.2016.00139 (PMC5159438; doi:10.3389/fnmol.2016.00139)
Supplement: Supplementary file 3 [file Data_Sheet_3.ZIP › Supplementary Tables/S3 Table.xlsx]

## Sheet: Sheet 1
List of galectins' putative regulatory transcription factors in mouse, cells highlighted in yellow show genes for which Allen Brain Atlas had failed quality images only, green shows no evidence of expression in brain (see methods section for details on criteria of a good quality image).
			(No. Of worksheets included- 2)
Transcription factor	HGNC names	Regulated Galectins	Functions	Publications
AML3	RUNX2	3	cell cycle regulation	Expression of Runx2 transcription factor in non-skeletal tissues, sperm and brain http://www.ncbi.nlm.nih.gov/entrez/eutils/elink.fcgi?dbfrom=pubmed&retmode=ref&cmd=prlinks&id=18636555
BRG1	SMARCA4	3,8,7,4,2,9	forebrain development	Brg1 is required for murine neural stem cell maintenance and gliogenesis. http://dx.doi.org/10.1016/j.ydbio.2005.10.044
			glial cell fate determination
			hindbrain development
			nervous system development	An essential switch in subunit composition of a chromatin remodeling complex during neural development. http://dx.doi.org/10.1016/j.neuron.2007.06.019
			neurogenesis	EYA1 and SIX1 drive the neuronal developmental program in cooperation with the SWI/SNF chromatin-remodeling complex and SOX2 in the mammalian inner ear. http://dx.doi.org/10.1242/dev.071670
C-Myc	MYC	3,8,7,2,1,9	neural cell division	MYC proteins promote neuronal differentiation by controlling the mode of progenitor cell division. DOI: 10.1002/embr.201337424
C/EBPalpha	CEBPA	3,7,4,2,1,9	cortical neurogeneisis	An essential role for a MEK-C/EBP pathway during growth factor-regulated cortical neurogenesis. Neuron 36: 597-610, 2002.
CDX-2	CDX2	3,8,2,1,9	regulation of brain development	Cdx2 is essential for axial elongation in mouse development http://www.pnas.org/content/101/20/7641.full
CNOT3	CNOT3	1,2		Isolation and characterization of human orthologs of yeast CCR4–NOT complex subunits http://www.ncbi.nlm.nih.gov/pmc/articles/PMC102560/
CTCF	CTCF	3,8,7,4,2,1,9	neural development	CTCF is required for neural development and stochastic expression of clustered Pcdh genes in neurons.http://linkinghub.elsevier.com/retrieve/pii/S2211-1247(12)00174-X
DAX1	NR0B1	9,2		Comparative localization of Dax-1 and Ad4BP/SF-1 during development of the hypothalamic-pituitary-gonadal axis suggests their closely related and distinct functions http://scholar.google.com/scholar_lookup?title=Comparative+localization+of+Dax-1+and+Ad4BP%2fSF-1+during+development+of+the+hypothalamic-pituitary-gonadal+axis+suggests+their+closely+related+and+distinct+functions&author=Y.+Ikeda&auth…
E2F-1	E2F1	3,8,7,4,2,1,9	forebrain development	Developmental roles of p73 in Cajal-Retzius cells and cortical patterning. http://dx.doi.org/10.1523/JNEUROSCI.3060-04.2004
ERR2	ESRRB	3,8,7,4,2,1,9	stem cell maintenance, cell proliferation
ESET	SETDB1	9,7,2,1	cell cycle regulation	Essential roles of the histone methyltransferase ESET in the epigenetic control of neural progenitor cells during development. http://www.ncbi.nlm.nih.gov/pubmed?cmd=search&term=22991445#
EZH2	EZH2	9,8	cerebral cortex development,proliferation	Ezh2, the histone methyltransferase of PRC2, regulates the balance between self-renewal and differentiation in the cerebral cortex http://dx.doi.org/10.1073/pnas.1002530107
			regulation of gliogenesis
			regulation of neurogenesis
FOXP3	FOXP3	8	cell cycle regulation	FOXP3, a novel glioblastoma oncosuppressor, affects proliferation and migration http://www.ncbi.nlm.nih.gov/pmc/articles/PMC3717952/
GKLF	KLF4	3,8,7,4,2,1,9	neuronal migration	Role of Krüppel-Like Factor 4 in Neurogenesis and Radial Neuronal Migration in the Developing Cerebral Cortex doi: 10.1128/MCB.00838-12
GLI3	GLI3	9,2	axon guidance	Loss of Gli3 and Shh function disrupts olfactory axon trajectories. http://dx.doi.org/10.1002/cne.20053
				The Gli3 hypomorphic mutation Pdn causes selective impairment in the growth, patterning, and axon guidance capability of the lateral ganglionic eminence. http://dx.doi.org/10.1523/JNEUROSCI.3650-10.2010
			brain development	Mouse GLI3 regulates Fgf8 expression and apoptosis in the developing neural tube, face, and limb bud. http://dx.doi.org/10.1006/dbio.2002.0811
				Opposing gradients of Gli repressor and activators mediate Shh signaling along the dorsoventral axis of the inner ear. http://dx.doi.org/10.1242/dev.000760
				Apoptotic degeneration in the arhinencephalic brain of the mouse mutant Pdn/Pdn. http://dx.doi.org/10.1016/0165-3806(94)90022-1
			central nervous system development	Dorsal-ventral patterning of the spinal cord requires Gli3 transcriptional repressor activity. http://dx.doi.org/10.1101/gad.243402
			cerebral cortex radial glia guided migration	Local disturbance of neuronal migration in the S-100beta-retarded mutant mouse. http://dx.doi.org/10.1007/s004410050900
			forebrain development, and many more	Gli3 is required for the specification and differentiation of preplate neurons. http://dx.doi.org/10.1016/j.ydbio.2005.08.033
HIF-1alpha	HIF1A	3	cerebral cortex development	Defective brain development in mice lacking the Hif-1alpha gene in neural cells. http://dx.doi.org/10.1128/MCB.23.19.6739-6749.2003
			dopaminergic neuron differentiation	Lack of hypoxia-inducible factor-1 alpha impairs midbrain neural precursor cells involving vascular endothelial growth factor signaling. http://dx.doi.org/10.1523/JNEUROSCI.2482-06.2007
			neural crest cell migration	Cardia bifida, defective heart development and abnormal neural crest migration in embryos lacking hypoxia-inducible factor-1alpha. http://dx.doi.org/10.1016/j.cardiores.2003.07.003
HNF-3beta	FOXA2	3,8,7,2,9	cell differentiation in hindbrain	Transcriptional repression coordinates the temporal switch from motor to serotonergic neurogenesis. http://dx.doi.org/10.1038/nn1985
			neuron fate determination
			dopaminergic neuron differentiation	The foxa2 gene controls the birth and spontaneous degeneration of dopamine neurons in old age. http://dx.doi.org/10.1371/journal.pbio.0050325
LBP9	Tcfcp211	3,8,2,1,9
N-Myc	MYCN	3,8,2,1,9	cell cycle progression	N-myc is essential during neurogenesis for the rapid expansion of progenitor cell populations and the inhibition of neuronal differentiation. doi:10.1101/gad.1021202
NANOG	NANOG	9,8,4,2
OCT3/4	POU5F1	9,8,2,1	stem cell proliferation	"Human Oct3 gene family: cDNA sequences, alternative splicing, gene organization, chromosomal location, and expression at low levels in adult tissues.” http://dx.doi.org/10.1093/nar/20.17.4613; "A human POU domain gene, mPOU, is expressed in developing brain and specific adult tissues.” http://dx.doi.org/10.1111/j.1432-1033.1994.tb18676.x
P300	EP300	9,2	memory formation	Transgenic mice expressing an inhibitory truncated form of p300 exhibit long-term memory deficits http://learnmem.cshlp.org/content/14/9/564.full
PPARgamma	PPARG	3,4,2,1,9	neuronal cell survival, anti-apototic	PPARs in the brain. http://linkinghub.elsevier.com/retrieve/pii/S1388-1981(07)00106-0
REX-1	REXO1	3,4,2,9
RING1B	RNF2	8		http://dare.uva.nl/document/2/53082
				Regulation of the polycomb protein Ring1B by self-ubiquitination or by E6-AP may have implications to the pathogenesis of Angelman syndrome http://www.pnas.org/content/107/15/6788.full
RNF96	TRIM28	9,2,1		TRIM28 Represses Transcription of Endogenous Retroviruses in Neural Progenitor Cells http://www.cell.com/cell-reports/fulltext/S2211-1247(14)01015-8
SOX2	SOX2	8	cerebral cortex development	Sox2 deficiency causes neurodegeneration and impaired neurogenesis in the adult mouse brain. http://dx.doi.org/10.1242/dev.01204
			diencephalon morphogenesis
			forebrain neuron development
			neuronal stem cell maintenance	Ars2 maintains neural stem-cell identity through direct transcriptional activation of Sox2. http://dx.doi.org/10.1038/nature10712
			neuron fate commitment	Sox2 is required for development of taste bud sensory cells http://dx.doi.org/10.1101/gad.1457106
			regulation of neurogenesis	EYA1 and SIX1 drive the neuronal developmental program in cooperation with the SWI/SNF chromatin-remodeling complex and SOX2 in the mammalian inner ear. http://dx.doi.org/10.1242/dev.071670
			forebrain development	SOX2 plays a critical role in the pituitary, forebrain, and eye during human embryonic development.
STAT3	STAT3	3,2,9	astrocyte differentiation	Hes binding to STAT3 mediates crosstalk between Notch and JAK-STAT signalling. http://dx.doi.org/10.1038/ncb1138
			nervous system development	Synergistic signaling in fetal brain by STAT3-Smad1 complex bridged by p300. http://dx.doi.org/10.1126/science.284.5413.479
SUZ12	SUZ12	2,8	cell proliferation in brain	Haploinsufficiency of the murine polycomb gene Suz12 results in diverse malformations of the brain and neural tube. http://dmm.biologists.org/cgi/pmidlookup?view=long&pmid=19535498
TAL1	TAL1	9	astrocyte fate commitment	Specification of astrocytes by bHLH protein SCL in a restricted region of the neural tube. http://dx.doi.org/10.1038/nature04139
			neuron differentiation
			generation of neurons	The essential haematopoietic transcription factor Scl is also critical for neuronal development. http://dx.doi.org/10.1111/j.1460-9568.2006.04712.x
TCF3	TCF3	9,8
ZBED6	ZBED6	3,2		https://www.google.co.in/url?sa=t&rct=j&q=&esrc=s&source=web&cd=1&ved=0CCIQFjAAahUKEwjAo76F1ObHAhXYB44KHZC6BHc&url=http%3A%2F%2Fwww.diva-portal.org%2Fsmash%2Fget%2Fdiva2%3A640015%2FFULLTEXT01.pdf&usg=AFQjCNHLKIg25BigRhcZG5S3FbMQHeWgOg&sig2=76SDJnGFjhU0eU9rN9QBRg&bvm=bv.102022582,d.c2E&cad=rja
ZFP281	ZFP281	1,2		A genome-wide signature of glucocorticoid receptor binding in neuronal PC12 cells http://www.biomedcentral.com/1471-2202/13/118
				The Transcription Factor Zfp281 Controls Embryonic Stem Cell Pluripotency by Direct Activation and Repression of Target Genes http://onlinelibrary.wiley.com/doi/10.1634/stemcells.2008-0443/full
ZFX	ZFX	3,2, 1,9

## Sheet: Main galectins' TF functions in
Region	prominent Galectin	Transcription factor	Functions
Cerebral Cortex	Lgals9	EP300	memory formation
		E2F1	forebrain development
	Lgals8	SMARCA4	forebrain development
			glial cell fate determination
			nervous system development
			neurogenesis
		MYC	neural cell division
		EZH2	cerebral cortex development,proliferation
			regulation of gliogenesis
			regulation of neurogenesis
Olfactory bulb	Lgals9	E2F1	forebrain development
		EP300	memory formation
		SETDB1	cell cycle regulation
		CTCF	neural development
		POU5F1	stem cell proliferation
	Lgals8	SMARCA4	forebrain development
			glial cell fate determination
			nervous system development
			neurogenesis
		SOX2	cerebral cortex development
			diencephalon morphogenesis
			forebrain neuron development
			neuronal stem cell maintenance
			neuron fate commitment
			regulation of neurogenesis
			forebrain development
		MYC	neural cell division
		FOXP3	cell cycle regulation
		KLF4	neuronal migration
		CTCF	neural development
Hippocampus	Lgals9	E2F1	forebrain development
		EP300	memory formation
		MYC	neural cell division
		POU5F1	stem cell proliferation
		FOXA2	cell differentiation in hindbrain
			neuron fate determination
			dopaminergic neuron differentiation
		SETDB1	cell cycle regulation
		CTCF	neural development
		SMARCA4	forebrain development
			glial cell fate determination
			nervous system development
			neurogenesis
	Lgals3	HIF1A	cerebral cortex development
			dopaminergic neuron differentiation
			neural crest cell migration
		RUNX2	cell cycle regulation
	Lgals8	SOX2	cerebral cortex development
			diencephalon morphogenesis
			forebrain neuron development
			neuronal stem cell maintenance
			neuron fate commitment
			regulation of neurogenesis
			forebrain development
		FOXP3	cell cycle regulation
Sub-ventricular zone	Lgals9	E2F1	brain development
		KLF4	neuronal migration
		EP300	memory formation
		MYC	neural cell division
		SETDB1	cell cycle regulation
		POU5F1	stem cell proliferation
		FOXA2	cell differentiation in hindbrain
			neuron fate determination
			dopaminergic neuron differentiation
	Lgals3	FOXP3	cell cycle regulation
		POU5F1	stem cell proliferation
		SOX2	neuronal stem cell maintenance
			neuron fate commitment
			regulation of neurogenesis
			brain development
		KLF4	neuronal migration
		SUZ12	cell proliferation in brain
	Lgals1,2,4,7	CTCF	neural development
		ESRRB	stem cell maintenance, cell proliferation
		PPARG	neuronal cell survival, anti-apototic
Hypothalamus	Lgals9	E2F1	brain development
		EP300	memory formation
Thalamus	Lgals3	FOXA2	cell differentiation in hindbrain
			neuron fate determination
			dopaminergic neuron differentiation
		PPARG	neuronal cell survival, anti-apototic
		RUNX2	cell cycle regulation
		CTCF	neural development
		ESSRRB	stem cell maintenance, cell proliferation
		KLF4	neuronal migration
		MYCN	neural cell division
Basal Ganglia	Lgals9	E2F1	brain development
		EP300	memory formation
Cerebellum	Lgals9	E2F1	brain development
		EP300	memory formation
		SETDB1	cell cycle regulation
		SMARCA4	glial cell fate determination
			hindbrain development
			nervous system development
			neurogenesis
		STAT3	astrocyte differentiation
			nervous system development
		MYC	neural cell division
	Lgals3	PPARG	neuronal cell survival, anti-apototic
		MYC	neural cell division
		ESSRRB	stem cell maintenance, cell proliferation
	Lgals8	MYC	neural cell division
		ESSRRB	stem cell maintenance, cell proliferation
		SOX2	neuronal stem cell maintenance
			neuron fate commitment
			regulation of neurogenesis
