# Supplementary material for: mRNA Transcriptomics of Galectins Unveils Heterogeneous Organization in Mouse and Human Brain
Source: Front Mol Neurosci. 2016 Dec 16;9:139. doi: 10.3389/fnmol.2016.00139 (PMC5159438; doi:10.3389/fnmol.2016.00139)
Supplement: Supplementary file 3 [file Data_Sheet_3.ZIP › Supplementary Tables/S4 Table.xlsx]

## Sheet: sheet 1
Expression analysis (Heat-Map values) for galectins and their putative transcription factors. GAPDH expression is shown for reference gene. Orange represents Lateral plane, Green represents Para-sagittal plane & Blue represents Mid-sagittal plane																			Expression analysis (Heat-Map values) for transcription factors and their respective regulated galectins with GAPDH as reference gene separated by planes; Orange represents Lateral plane, Green represents Para-sagittal plane & Blue represents Mid-sagittal plane
							(No. of worksheets included- 1)
Genes	CA1 sp Lat	CA1 so Lat	CA1 sr Lat	CA1 slm Lat	CA2 sp Lat	CA2 so Lat	CA2 sr Lat	CA2 slm Lat	CA3 sp Lat	CA3 so Lat	CA3 sr Lat	CA3 slm Lat	DG sg Lat	DG mo Lat	DG po Lat	SUB Lat	PRE Lat	POST Lat	CUL 4,5 mo Lat	CUL 4,5 po Lat	CUL 4,5 gr Lat	SIM mo Lat	SIM po Lat	SIM gr Lat	Crus1 mo Lat	Crus1 po Lat	Crus1 gr Lat	Crus2 mo Lat	Crus2 po Lat	Crus2 gr Lat	PRM mo Lat	PRM po Lat	PRM gr Lat	COPY mo Lat	COPY po Lat	COPY gr Lat	Nuclei Lat	PIR1	PIR2	PIR3	STR Lat	PAL Lat	LV ChP Lat	SVZ Lat	Amygdala	THA Lat	Cere Chp Lat	MY Lat	Pons Lat
C-MYC	5.33333	1.5	1.5	1	4	2	1	1	5	2	2	1	5.4	2	2	4.375	3.75	3.75	1	7.875	4.44444	1	7.875	4.44444	1	7.875	4.44444	1	7.875	4.44444	1	7.875	4.44444	1	7.875	4.44444	6.6	4.8	8.57143	3.75	4.8	5	2.66667	1	8.57143	7.2	4.8	7	7.58333
CDX2	5	2	1	2	4.375	2	1	2	5.4	2	2	1	5.4	2	2.5	3.75	4.375	4.375	2	4.375	3.75	2	4.375	3.75	2	4.375	3.75	2	4.375	3.75	2	4.375	3.75	2	4.375	3.75	4.375	2	5	2.66667	5	3.75	6.25	4	5.625	5	5.625	3.75	3.125
CNOT3	10.125	4.8	3.6	5.4	10.125	3.6	4.2	4.2	12.375	4.2	4.8	3	11.25	6	7.2	7.8	7.8	7.2	5	9.33333	10.125	5.4	10.125	10.6667	5.4	10.125	10.6667	5.4	10.125	10.6667	5.4	10.125	10.6667	5.4	10.125	10.6667	7.8	3.6	7.2	6.6	7.8	8.4	7.875	10.6667	9	9	10.6667	7.8	7.8
CTCF	7	2.5	2	2	6	2	3	1	6.6	2.66667	2.66667	1	8.16667	2.5	2.5	4.8	4.2	4.375	2	3	3.125	2.66667	4.375	4.8	2	4.375	4.8	2	4.375	4.8	2	4.375	4.8	2	4.375	4.8	3.75	2.5	6.6	3.75	5.625	3.125	6.25	3.125	5.625	3.11111	4.66667	4.375	3.125
E2F1	13	5.32	5.32	5.33	9	5.11	5.32	4	10.11	5.28	5.32	4.66	12	6.08	7.33	7.428	9.142	9.714	6.84	7.94	9.14	6.84	7.94	9.14	6.84	7.94	9.14	6.84	7.94	9.14	6.84	7.94	9.14	6.84	7.94	9.14	8	7.43	6.85	6	8	8	5.71	7.6	7.42	8	12.375	7.33	7.33
EP300	11.25	3.125	3.125	4	8.75	3.125	3.125	3.75	7	2.5	3.125	2.66667	12	3.125	4.8	7	7.2	6.6	3.125	6.125	6	3.125	6.125	6	3.125	6.125	6	3.125	6.125	6	3.125	6.125	6	3.125	6.125	6	7.2	2.5	6.41667	4.375	7.2	7.2	7	3.33333	7.2	7.2	11.25	7.2	7.2
ESRRB	4	2	3.5	2	2.66667	1	1	1	4.375	4	2.66667	1	4.66667	1	2	2.5	2	2	2	5	3.33333	2	6	3.33333	2	6	3.33333	2	6	3.33333	2	6	3.33333	2	6	3.33333	6	2	5	2	4	3.75	5.625	3	2.66667	5.4	7.2	6.25	6.25
EZH2	3.75	2	2	1	2.66667	1	0	1	3.33333	2	1	1	5.4	2	2	3.125	4.375	3.75	2	3.125	3.125	2	3.75	3.125	1	2.66667	3	1	2.66667	3	1	2.66667	3	1	2.66667	3	4.375	2	6.25	4.375	5.625	5	6	5.71429	5.625	3.125	6	2.66667	2.66667
FOXA2	6.25	2.66667	2.66667	3.33333	5	1.5	1	1	6	2.66667	2	1	6	2.66667	2.66667	5	5	4.375	2.66667	4.66667	7	2.66667	4.66667	7	2.66667	4.66667	7	2.66667	4.66667	7	2.66667	4.66667	7	2.66667	4.66667	7	5.4	2	3.75	2	5	5	6	4	5	5	4.8	3.75	4.8
FOXP3	6.25	2.25	2	3.33333	5.625	1	1.5	1.5	5.625	1.5	1.5	1.5	6	2	2.66667	4.66667	5	5	3.75	4.375	5.625	3.75	4.375	5.625	3.75	4.375	5.625	3.75	4.375	5.625	3.75	4.375	5.625	3.75	4.375	5.625	6.25	2.66667	5	3.75	4.66667	5	6	5.33333	5	5	7.2	5	5
GAPDH	19.5	4.47222	4.72222	5.14286	19.5	4.72222	4.56	3.2	19.5	5.32	5.11111	2	14	4.72222	5.11111	6.5	6.5	5.71429	10	19.5	11	10	19.5	11	10	19.5	11	10	19.5	11	10	19.5	11	10	19.5	11	7.92	5.14286	12.4444	6.375	8	7.42857	12	9.33333	7.22222	6.8571	13	8.5714	8.5714
HIF1a	8.8	3	2.5	2.66667	8	2.5	2.5	2	7.58333	2.66667	2.66667	2	8	2.66667	5.25	5.4	5	6.6	3.125	4.8	6	3.125	4.8	6	3.125	4.8	6	3.125	4.8	6	3.125	4.8	6	3.125	4.8	6	5	2	6	4.8	6	4.8	6.41667	3.75	4.8	5.4	6.6	5	0
KLF4	4.8	3.25	3.25	3.4	4.375	2.66667	2.75	2.5	4.8	2	3.4	2.5	4.8	2.5	2.5	4.08333	4.66667	5.12	2	2.5	4.875	2	2.66667	4.2	2	2.66667	4.2	2	2.66667	4.2	2	2.66667	4.2	2	2.66667	4.2	3.125	3.25	3.75	3.2	4.8	4.08333	5.83333	5.12	3.6	4.08333	7	3.6	3.25
LGALS1	3.55	3.8	5	3	4.06	2	5.5	1	5	4	2	1	5.33	2	5.71	3	3.33	5.625	4	2	0	4	3	3.55	4	4	2.66	4	2.66	4	4	3	4	4	1	4	2.66	2.5	3.6	3	2.5	0	9.33	1	2	2	10.125	1	1
LGALS2	3	1	1	1	4	1	0	1	3	1	1	0	4	2	1	2	1	2	0	1	0	0	3	3	0	3	3	0	2	1	0	0	0	0	0	0	2	1	2.66667	1.5	1	1	6	1	1	2	1	1	0
LGALS3	5.33	2	1	3	5.33	2	1	1	5	1	1	0	5.33	0	0	4	4	3	1	4.5	5	1	5.33	5.33	1	4.66	5.33	1	4	3.75	1	4	4	0	5	4	5.33	2	4.66667	2.66667	4.66	4	6	5.33	3.33	3.33	6	4	4
LGALS4	4	5	2	3.5	3	0	1	0	5	2	2.66	0	5	2.66	1	3	2	1	0	4	4	2	4	4	3	4	4	3	4	4	2	4	4	3	4	3	2	2	2.66667	2	3.55	2	4	1	2.66	2	3.33	2.5	0
LGALS7	4.66	2	2	3	5.33	2	1	1	5	1	1	2	5.33	1	1	3	3	3	1	3.33	5	1	3.33	5	1	3.33	5	1	3.33	5	1	3.33	5	1	3.33	5	5.33	1	3.33333	2.5	3	3	5.33	2	4	3.33	5.625	3.33	2.25
LGALS8	4.375	2.66	2.66	2	4	2.66	2.66	2	6.25	2.66	2.66	0	6.875	3.55	4.44	4.375	5.33	3.125	2	6	5.33	2	6	5.33	2	6	5.33	2	6	5.33	2	6	5.33	2	6	5.33	2.66	2.66667	7.2	4.8	3.75	5	6	3.33	6.25	5.625	5.625	4.375	3.125
LGALS9	5.625	2.66	4.06	4.44	5	2	3	2	6.25	3	4	0	6.25	3	4	6	6	6	4	5.33	6.66	4	5.33	6.66	4	5.33	6.66	4	5.33	6.66	4	5.33	6.66	4	5.33	6.66	6	2.66667	6.25	4.66667	5.625	5.625	5	3.33	5.625	5.625	10.66	5.625	3.125
LGALS12	4.375	2.66	2	1	4.375	1	2	1	6.25	4.375	2	0	6.25	2	2.66	4.44	4.44	4.44	3	3	2	1	3	5	3	3.33	4	3	5	4	3	3.33	4	1	3	1	5	2	5.625	3.75	4.66	4	3.33	2.66	3.33	3	6.25	3	1
MYCN	2	1.5	2	0	2.5	0	1	1	2	1	2	0	3.75	2	1	2	2	2	2	2.5	2	2	2.5	2.66667	2	2	1.5	2	2.5	2.66667	2.66667	2.66667	2.66667	2	2	1	2	1	2	1	2.5	2.5	5.33333	3.33333	2.5	2.5	3.33333	2.66667	2
NR0B1	2	3	0	2	3	3	0	1	2	1	0	0	2.66667	1	3	2	2	2	2	2	1	1	2.66667	2	2	2.66667	2	2	2.66667	2	3	1.5	2	1	2	2.5	3.33333	1	2	1.5	2	2	4.66667	2	2	2	5	2	2
POU5F1	6.25	3.125	3.125	3.33333	5.625	1.5	2.66667	2.66667	6.25	2	2.66667	2.66667	5	2.66667	2.66667	4.375	5	5	1	3.33333	6	1	3.33333	6	1	3.33333	6	1	3.33333	6	1	3.33333	6	1	3.33333	6	4.66667	2	2.25	1	4.66667	4.66667	5	4	5.625	4.66667	5.625	3.33333	3.33333
PPARG	5	2.5	2	2.66667	5	2	3	1	5	2	2	1	5	1	2	5	4.375	4.375	2	4.2	3.75	2	6	3.75	2	6	3.75	2	6	3.75	2	6	3.75	2	6	3.75	5.625	2.5	5	3.75	4.8125	5	5	2	5	5	5	5.625	5.625
RUNX2	7.2	2.33333	1	1	7.2	1	0	1	4.8	1	1	3	5.625	2	2	3.125	2.5	2.66667	1	3	1	1	4	2	1	4	2	0	4	2	0	4	2	0	2	3	2	2	2.66667	2.66667	2	2	5.33333	1	2.66667	3	2	2	2
SETDB1	10.125	3.75	2	3.75	7.2	2	2.5	2.66667	6.41667	2	3.75	2	7	3	5.25	7.2	6.6	6.6	3.125	4.2	6.6	4.375	4.2	6.6	3.125	4.2	6.6	3.125	4.2	6.6	3.125	4.2	6.6	3.125	4.2	6.6	7.58333	2.66667	7.2	3.75	6.6	6.6	5.625	4.375	7.2	7.2	6	6	6
SMARCA4	7.33333	2	1.5	1	7.2	2	1.5	2	7	1.5	2	2.66667	7.2	2	4.44444	6	4.375	5.625	3.5	3	3.125	1	5	3.33333	1	5	3.33333	1	5	3.33333	1	5	3.33333	1	5	3.33333	4.375	1	4.375	2	5	3.75	5.33333	3	5.625	5	2.66667	2.25	1.5
SOX2	3.75	3.5	3.5	5.4	4.8	3	3	4.2	6.41667	3	4.08333	2.5	5.83333	4.2	5.25	6.41667	6.41667	6.41667	1	6.41667	3.2	1	7.58333	3.84	1	7.58333	3.84	1	7.58333	3.84	1	7.58333	3.84	1	7.58333	3.84	5.76	2.5	7	4.48	6.41667	6.41667	5	9	8.16667	6.41667	6	6.41667	6.41667
STAT3	3.33333	2	2	1	4	2	2	1	4.66667	2	1	1	5	1	2	3.33333	3.33333	3.33333	2.25	5.625	3.75	1	5.625	3.75	1	5.625	3.75	1	5.625	3.75	1	5.625	3.75	1	5.625	3.75	5.625	2	4.66667	2.66667	3.33333	4	3.33333	2	5	4	6.25	6.25	5
SUZ12	8.8	3.6	2.66667	4.2	7.875	3.125	3	0.5	8.75	3.6	3.125	2	11.25	4	6.25	7.2	7.2	7.2	4	9.33333	8.75	4	10.6667	7.8	4	10.6667	7.8	4	10.6667	7.8	4	10.6667	7.8	4	10.6667	7.8	6.6	2.66667	6.6	3.125	7.8	7.8	5.4	3.33333	7.2	7.8	6	6.25	2.5
ZFP281	8.8	3	2	3.6	6.41667	3	2.5	2	7	2	3.125	1	8.8	3.125	6	7.58333	6.6	6.6	2.66666	4.375	5	2.66667	5.4	5	1.5	4.375	5	1.5	4.375	5	1.5	4.375	5	1.5	4.375	5	6.6	3.125	8.4	4.2	6	6	4.375	4.375	7.2	7.2	5.625	5.625	4.8
[truncated: 145 more columns]
