# Supplementary material for: mRNA Transcriptomics of Galectins Unveils Heterogeneous Organization in Mouse and Human Brain
Source: Front Mol Neurosci. 2016 Dec 16;9:139. doi: 10.3389/fnmol.2016.00139 (PMC5159438; doi:10.3389/fnmol.2016.00139)
Supplement: Supplementary file 3 [file Data_Sheet_3.ZIP › Supplementary Tables/S5 Table.xlsx]

## Sheet: lgals1
		Mouse GO analysis in for individual Galectins
		(No. of worksheets included- 7)
Category	ID	Name	p-value	q-value Bonferroni	q-value FDR B&H	q-value FDR B&Y	Hit Count in Query List	Hit Count in Genome	Hit in Query List
GO: Biological Process	GO:0010629	negative regulation of gene expression	1.596e-10	1.951e-07	1.509e-07	1.16e-06	10	1123	MYC,KLF4,CTCF,ZNF281,E2F1,SETDB1,CNOT3,POU5F1,CDX2,PPARG
GO: Biological Process	GO:0045893	positive regulation of transcription, DNA-templated	3.639e-10	4.451e-07	1.509e-07	1.16e-06	10	1221	MYC,KLF4,MYCN,CTCF,ZNF281,E2F1,POU5F1,CDX2,ESRRB,PPARG
GO: Biological Process	GO:1902680	positive regulation of RNA biosynthetic process	5.037e-10	6.16e-07	1.509e-07	1.16e-06	10	1262	MYC,KLF4,MYCN,CTCF,ZNF281,E2F1,POU5F1,CDX2,ESRRB,PPARG
GO: Biological Process	GO:0051254	positive regulation of RNA metabolic process	5.97e-10	7.302e-07	1.509e-07	1.16e-06	10	1284	MYC,KLF4,MYCN,CTCF,ZNF281,E2F1,POU5F1,CDX2,ESRRB,PPARG
GO: Biological Process	GO:0009892	negative regulation of metabolic process	7.545e-10	9.227e-07	1.509e-07	1.16e-06	11	1880	MYC,KLF4,MYCN,CTCF,ZNF281,E2F1,SETDB1,CNOT3,POU5F1,CDX2,PPARG
GO: Biological Process	GO:0010628	positive regulation of gene expression	8.564e-10	1.047e-06	1.509e-07	1.16e-06	10	1332	MYC,KLF4,MYCN,CTCF,ZNF281,E2F1,POU5F1,CDX2,ESRRB,PPARG
GO: Biological Process	GO:0045596	negative regulation of cell differentiation	8.636e-10	1.056e-06	1.509e-07	1.16e-06	8	569	MYC,KLF4,MYCN,CNOT3,POU5F1,CDX2,ESRRB,PPARG
GO: Biological Process	GO:0001829	trophectodermal cell differentiation	1.551e-09	1.897e-06	2.01e-07	1.545e-06	4	24	CNOT3,POU5F1,CDX2,ESRRB
GO: Biological Process	GO:0001824	blastocyst development	1.677e-09	2.05e-06	2.01e-07	1.545e-06	5	80	SETDB1,CNOT3,POU5F1,CDX2,ESRRB
GO: Biological Process	GO:0010557	positive regulation of macromolecule biosynthetic process	1.791e-09	2.19e-06	2.01e-07	1.545e-06	10	1436	MYC,KLF4,MYCN,CTCF,ZNF281,E2F1,POU5F1,CDX2,ESRRB,PPARG
GO: Biological Process	GO:0045935	positive regulation of nucleobase-containing compound metabolic process	1.943e-09	2.377e-06	2.01e-07	1.545e-06	10	1448	MYC,KLF4,MYCN,CTCF,ZNF281,E2F1,POU5F1,CDX2,ESRRB,PPARG
GO: Biological Process	GO:0045892	negative regulation of transcription, DNA-templated	1.972e-09	2.411e-06	2.01e-07	1.545e-06	9	985	MYC,KLF4,CTCF,ZNF281,E2F1,SETDB1,POU5F1,CDX2,PPARG
GO: Biological Process	GO:1902679	negative regulation of RNA biosynthetic process	2.355e-09	2.88e-06	2.159e-07	1.66e-06	9	1005	MYC,KLF4,CTCF,ZNF281,E2F1,SETDB1,POU5F1,CDX2,PPARG
GO: Biological Process	GO:0051173	positive regulation of nitrogen compound metabolic process	2.472e-09	3.023e-06	2.159e-07	1.66e-06	10	1484	MYC,KLF4,MYCN,CTCF,ZNF281,E2F1,POU5F1,CDX2,ESRRB,PPARG
GO: Biological Process	GO:0000122	negative regulation of transcription from RNA polymerase II promoter	2.922e-09	3.573e-06	2.382e-07	1.831e-06	8	664	MYC,KLF4,CTCF,E2F1,SETDB1,POU5F1,CDX2,PPARG
GO: Biological Process	GO:0051253	negative regulation of RNA metabolic process	3.159e-09	3.863e-06	2.414e-07	1.856e-06	9	1039	MYC,KLF4,CTCF,ZNF281,E2F1,SETDB1,POU5F1,CDX2,PPARG
GO: Biological Process	GO:0031328	positive regulation of cellular biosynthetic process	3.713e-09	4.541e-06	2.671e-07	2.053e-06	10	1547	MYC,KLF4,MYCN,CTCF,ZNF281,E2F1,POU5F1,CDX2,ESRRB,PPARG
GO: Biological Process	GO:0009790	embryo development	4.265e-09	5.216e-06	2.898e-07	2.228e-06	9	1075	MYC,KLF4,MYCN,ZNF281,SETDB1,CNOT3,POU5F1,CDX2,ESRRB
GO: Biological Process	GO:0009891	positive regulation of biosynthetic process	4.509e-09	5.514e-06	2.902e-07	2.231e-06	10	1578	MYC,KLF4,MYCN,CTCF,ZNF281,E2F1,POU5F1,CDX2,ESRRB,PPARG
GO: Biological Process	GO:0051093	negative regulation of developmental process	5.288e-09	6.467e-06	3.234e-07	2.486e-06	8	716	MYC,KLF4,MYCN,CNOT3,POU5F1,CDX2,ESRRB,PPARG
GO: Biological Process	GO:2000113	negative regulation of cellular macromolecule biosynthetic process	5.567e-09	6.808e-06	3.242e-07	2.492e-06	9	1108	MYC,KLF4,CTCF,ZNF281,E2F1,SETDB1,POU5F1,CDX2,PPARG
GO: Biological Process	GO:0006357	regulation of transcription from RNA polymerase II promoter	6.152e-09	7.524e-06	3.42e-07	2.629e-06	10	1629	MYC,KLF4,MYCN,CTCF,E2F1,SETDB1,POU5F1,CDX2,ESRRB,PPARG
GO: Biological Process	GO:0045934	negative regulation of nucleobase-containing compound metabolic process	7.433e-09	9.09e-06	3.878e-07	2.981e-06	9	1145	MYC,KLF4,CTCF,ZNF281,E2F1,SETDB1,POU5F1,CDX2,PPARG
GO: Biological Process	GO:0001825	blastocyst formation	7.61e-09	9.308e-06	3.878e-07	2.981e-06	4	35	CNOT3,POU5F1,CDX2,ESRRB
GO: Biological Process	GO:0010558	negative regulation of macromolecule biosynthetic process	8.397e-09	1.027e-05	4.108e-07	3.158e-06	9	1161	MYC,KLF4,CTCF,ZNF281,E2F1,SETDB1,POU5F1,CDX2,PPARG
GO: Biological Process	GO:0051172	negative regulation of nitrogen compound metabolic process	8.853e-09	1.083e-05	4.164e-07	3.201e-06	9	1168	MYC,KLF4,CTCF,ZNF281,E2F1,SETDB1,POU5F1,CDX2,PPARG
GO: Biological Process	GO:0010605	negative regulation of macromolecule metabolic process	1.052e-08	1.286e-05	4.645e-07	3.571e-06	10	1721	MYC,KLF4,CTCF,ZNF281,E2F1,SETDB1,CNOT3,POU5F1,CDX2,PPARG
GO: Biological Process	GO:0031324	negative regulation of cellular metabolic process	1.064e-08	1.301e-05	4.645e-07	3.571e-06	10	1723	MYC,KLF4,MYCN,CTCF,ZNF281,E2F1,SETDB1,POU5F1,CDX2,PPARG
GO: Biological Process	GO:0031327	negative regulation of cellular biosynthetic process	1.225e-08	1.498e-05	5.167e-07	3.971e-06	9	1212	MYC,KLF4,CTCF,ZNF281,E2F1,SETDB1,POU5F1,CDX2,PPARG
GO: Biological Process	GO:0009890	negative regulation of biosynthetic process	1.424e-08	1.742e-05	5.807e-07	4.464e-06	9	1233	MYC,KLF4,CTCF,ZNF281,E2F1,SETDB1,POU5F1,CDX2,PPARG
GO: Biological Process	GO:0006366	transcription from RNA polymerase II promoter	1.602e-08	1.959e-05	6.32e-07	4.858e-06	10	1797	MYC,KLF4,MYCN,CTCF,E2F1,SETDB1,POU5F1,CDX2,ESRRB,PPARG
GO: Biological Process	GO:0019827	stem cell maintenance	1.743e-08	2.132e-05	6.662e-07	5.121e-06	5	127	KLF4,CNOT3,POU5F1,CDX2,ESRRB
GO: Biological Process	GO:0048863	stem cell differentiation	4.288e-08	5.245e-05	1.589e-06	1.222e-05	6	324	KLF4,ZNF281,CNOT3,POU5F1,CDX2,ESRRB
GO: Biological Process	GO:0045595	regulation of cell differentiation	4.468e-08	5.464e-05	1.607e-06	1.235e-05	9	1405	MYC,KLF4,MYCN,CNOT3,LGALS1,POU5F1,CDX2,ESRRB,PPARG
GO: Biological Process	GO:0048864	stem cell development	6.463e-07	0.0007904	2.198e-05	0.0001689	5	262	KLF4,CNOT3,POU5F1,CDX2,ESRRB
GO: Biological Process	GO:0050793	regulation of developmental process	6.469e-07	0.0007912	2.198e-05	0.0001689	9	1912	MYC,KLF4,MYCN,CNOT3,LGALS1,POU5F1,CDX2,ESRRB,PPARG
GO: Biological Process	GO:0045944	positive regulation of transcription from RNA polymerase II promoter	9.902e-07	0.001211	3.273e-05	0.0002516	7	922	MYC,KLF4,MYCN,E2F1,POU5F1,ESRRB,PPARG
GO: Biological Process	GO:0048598	embryonic morphogenesis	1.284e-06	0.001571	4.133e-05	0.0003177	6	577	MYC,KLF4,MYCN,ZNF281,POU5F1,ESRRB
GO: Biological Process	GO:0043009	chordate embryonic development	2.686e-06	0.003285	8.423e-05	0.0006474	6	655	MYCN,SETDB1,CNOT3,POU5F1,CDX2,ESRRB
GO: Biological Process	GO:0009792	embryo development ending in birth or egg hatching	2.907e-06	0.003556	8.889e-05	0.0006833	6	664	MYCN,SETDB1,CNOT3,POU5F1,CDX2,ESRRB
GO: Biological Process	GO:0001701	in utero embryonic development	5.041e-06	0.006165	0.0001504	0.001156	5	398	SETDB1,CNOT3,POU5F1,CDX2,ESRRB
GO: Biological Process	GO:0008283	cell proliferation	9.348e-06	0.01143	0.0002722	0.002092	8	1887	MYC,KLF4,MYCN,E2F1,SETDB1,CDX2,ESRRB,PPARG
GO: Biological Process	GO:0048468	cell development	1.291e-05	0.01579	0.0003673	0.002823	8	1970	KLF4,MYCN,CNOT3,LGALS1,POU5F1,CDX2,ESRRB,PPARG
GO: Biological Process	GO:0048145	regulation of fibroblast proliferation	2.165e-05	0.02648	0.0006017	0.004625	3	80	MYC,E2F1,PPARG
GO: Biological Process	GO:0048144	fibroblast proliferation	2.418e-05	0.02957	0.0006572	0.005051	3	83	MYC,E2F1,PPARG
GO: Biological Process	GO:0001101	response to acid chemical	3.9e-05	0.0477	0.001037	0.00797	4	292	KLF4,E2F1,POU5F1,PPARG
GO: Biological Process	GO:0071407	cellular response to organic cyclic compound	5.05e-05	0.06177	0.001314	0.0101	4	312	KLF4,LGALS1,ESRRB,PPARG
GO: Biological Process	GO:0032526	response to retinoic acid	6.249e-05	0.07642	0.001592	0.01224	3	114	KLF4,POU5F1,PPARG
GO: Biological Process	GO:0001832	blastocyst growth	8.616e-05	0.1054	0.00209	0.01607	2	20	SETDB1,ESRRB
GO: Biological Process	GO:0060850	regulation of transcription involved in cell fate commitment	8.616e-05	0.1054	0.00209	0.01607	2	20	POU5F1,PPARG
GO: Biological Process	GO:0033993	response to lipid	8.716e-05	0.1066	0.00209	0.01607	5	719	KLF4,E2F1,POU5F1,ESRRB,PPARG
GO: Biological Process	GO:0001710	mesodermal cell fate commitment	0.0001146	0.1401	0.002695	0.02072	2	23	KLF4,POU5F1
GO: Biological Process	GO:0033044	regulation of chromosome organization	0.0001251	0.153	0.002887	0.02219	3	144	MYC,CTCF,POU5F1
GO: Biological Process	GO:0001890	placenta development	0.0001526	0.1866	0.003456	0.02657	3	154	CDX2,ESRRB,PPARG
GO: Biological Process	GO:0030224	monocyte differentiation	0.0001709	0.209	0.003799	0.02921	2	28	MYC,PPARG
GO: Biological Process	GO:0048147	negative regulation of fibroblast proliferation	0.0001835	0.2244	0.004006	0.0308	2	29	MYC,PPARG
GO: Biological Process	GO:0048568	embryonic organ development	0.0001927	0.2357	0.004134	0.03178	4	441	MYC,MYCN,CDX2,ESRRB
GO: Biological Process	GO:0048333	mesodermal cell differentiation	0.0001965	0.2403	0.004143	0.03185	2	30	KLF4,POU5F1
GO: Biological Process	GO:0042127	regulation of cell proliferation	0.0002344	0.2867	0.00486	0.03735	6	1439	MYC,KLF4,MYCN,E2F1,CDX2,PPARG
GO: Biological Process	GO:0010941	regulation of cell death	0.0002597	0.3176	0.005207	0.04002	6	1466	MYC,KLF4,MYCN,E2F1,LGALS1,PPARG
GO: Biological Process	GO:2000026	regulation of multicellular organismal development	0.0002627	0.3212	0.005207	0.04002	6	1469	MYC,KLF4,MYCN,LGALS1,POU5F1,PPARG
GO: Biological Process	GO:0048662	negative regulation of smooth muscle cell proliferation	0.0002682	0.328	0.005207	0.04002	2	35	KLF4,PPARG
GO: Biological Process	GO:0060795	cell fate commitment involved in formation of primary germ layer	0.0002682	0.328	0.005207	0.04002	2	35	KLF4,POU5F1
GO: Biological Process	GO:0009887	organ morphogenesis	0.0002783	0.3403	0.005318	0.04088	5	920	MYC,KLF4,MYCN,POU5F1,CDX2
GO: Biological Process	GO:0002053	positive regulation of mesenchymal cell proliferation	0.0002839	0.3472	0.005341	0.04106	2	36	MYC,MYCN
GO: Biological Process	GO:0060761	negative regulation of response to cytokine stimulus	0.0003165	0.3871	0.005865	0.04508	2	38	KLF4,PPARG
GO: Biological Process	GO:0006367	transcription initiation from RNA polymerase II promoter	0.0003296	0.4031	0.006016	0.04624	3	200	MYC,ESRRB,PPARG
GO: Biological Process	GO:2000278	regulation of DNA biosynthetic process	0.0003509	0.4292	0.006311	0.04851	2	40	MYC,PPARG
GO: Biological Process	GO:0043281	regulation of cysteine-type endopeptidase activity involved in apoptotic process	0.0003594	0.4396	0.00637	0.04897	3	206	MYC,KLF4,PPARG
GO: Biological Process	GO:0010464	regulation of mesenchymal cell proliferation	0.000387	0.4734	0.006762	0.05198	2	42	MYC,MYCN
GO: Biological Process	GO:0071495	cellular response to endogenous stimulus	0.000414	0.5063	0.007066	0.05432	5	1002	MYC,KLF4,E2F1,ESRRB,PPARG
GO: Biological Process	GO:0016568	chromatin modification	0.0004176	0.5107	0.007066	0.05432	4	540	MYC,CTCF,SETDB1,POU5F1
GO: Biological Process	GO:2000116	regulation of cysteine-type endopeptidase activity	0.0004242	0.5188	0.007066	0.05432	3	218	MYC,KLF4,PPARG
GO: Biological Process	GO:0048646	anatomical structure formation involved in morphogenesis	0.0004275	0.5229	0.007066	0.05432	5	1009	KLF4,CNOT3,POU5F1,CDX2,ESRRB
GO: Biological Process	GO:0001709	cell fate determination	0.000485	0.5931	0.007908	0.06079	2	47	KLF4,POU5F1
GO: Biological Process	GO:0035019	somatic stem cell maintenance	0.0005059	0.6187	0.00814	0.06257	2	48	POU5F1,CDX2
GO: Biological Process	GO:0048729	tissue morphogenesis	0.0005195	0.6353	0.008251	0.06342	4	572	MYC,KLF4,MYCN,POU5F1
GO: Biological Process	GO:0006352	DNA-templated transcription, initiation	0.0005348	0.6541	0.008386	0.06446	3	236	MYC,ESRRB,PPARG
GO: Biological Process	GO:0010463	mesenchymal cell proliferation	0.0005489	0.6713	0.008392	0.0645	2	50	MYC,MYCN
GO: Biological Process	GO:0048146	positive regulation of fibroblast proliferation	0.0005489	0.6713	0.008392	0.0645	2	50	MYC,E2F1
GO: Biological Process	GO:0051128	regulation of cellular component organization	0.0006471	0.7914	0.00977	0.0751	6	1733	MYC,CTCF,E2F1,LGALS1,POU5F1,PPARG
GO: Biological Process	GO:0034120	positive regulation of erythrocyte aggregation	0.0007038	0.8608	0.009782	0.07519	1	1	LGALS1
GO: Biological Process	GO:0090095	regulation of metanephric cap mesenchymal cell proliferation	0.0007038	0.8608	0.009782	0.07519	1	1	MYC
GO: Biological Process	GO:0046722	lactic acid secretion	0.0007038	0.8608	0.009782	0.07519	1	1	MYC
GO: Biological Process	GO:2000230	negative regulation of pancreatic stellate cell proliferation	0.0007038	0.8608	0.009782	0.07519	1	1	PPARG
GO: Biological Process	GO:0090096	positive regulation of metanephric cap mesenchymal cell proliferation	0.0007038	0.8608	0.009782	0.07519	1	1	MYC
GO: Biological Process	GO:0034118	regulation of erythrocyte aggregation	0.0007038	0.8608	0.009782	0.07519	1	1	LGALS1
GO: Biological Process	GO:0034117	erythrocyte aggregation	0.0007038	0.8608	0.009782	0.07519	1	1	LGALS1
GO: Biological Process	GO:0045165	cell fate commitment	0.000717	0.8769	0.009853	0.07574	3	261	KLF4,POU5F1,PPARG
GO: Biological Process	GO:0045685	regulation of glial cell differentiation	0.00079	0.9662	0.01062	0.08161	2	60	MYCN,PPARG
GO: Biological Process	GO:0043401	steroid hormone mediated signaling pathway	0.00079	0.9662	0.01062	0.08161	2	60	ESRRB,PPARG
GO: Biological Process	GO:0031047	gene silencing by RNA	0.0008706	1	0.01157	0.08896	2	63	CNOT3,POU5F1
GO: Biological Process	GO:0071310	cellular response to organic substance	0.0008934	1	0.01175	0.09031	6	1840	MYC,KLF4,E2F1,LGALS1,ESRRB,PPARG
GO: Biological Process	GO:0006325	chromatin organization	0.0009315	1	0.01212	0.09316	4	668	MYC,CTCF,SETDB1,POU5F1
GO: Biological Process	GO:2000648	positive regulation of stem cell proliferation	0.0009841	1	0.01267	0.09738	2	67	MYC,MYCN
GO: Biological Process	GO:0001707	mesoderm formation	0.001043	1	0.01329	0.1022	2	69	KLF4,POU5F1
GO: Biological Process	GO:0048332	mesoderm morphogenesis	0.001135	1	0.01432	0.11	2	72	KLF4,POU5F1
GO: Biological Process	GO:0009611	response to wounding	0.001163	1	0.01451	0.1115	5	1255	MYC,KLF4,LGALS1,POU5F1,PPARG
GO: Biological Process	GO:0060284	regulation of cell development	0.001291	1	0.01509	0.116	4	729	MYCN,CNOT3,LGALS1,PPARG
GO: Biological Process	GO:0016337	single organismal cell-cell adhesion	0.001376	1	0.01509	0.116	3	327	KLF4,MYCN,LGALS1
GO: Biological Process	GO:0072186	metanephric cap morphogenesis	0.001406	1	0.01509	0.116	1	2	MYC
GO: Biological Process	GO:0072343	pancreatic stellate cell proliferation	0.001406	1	0.01509	0.116	1	2	PPARG
GO: Biological Process	GO:0060694	regulation of cholesterol transporter activity	0.001406	1	0.01509	0.116	1	2	PPARG
GO: Biological Process	GO:2000342	negative regulation of chemokine (C-X-C motif) ligand 2 production	0.001406	1	0.01509	0.116	1	2	KLF4
GO: Biological Process	GO:0072185	metanephric cap development	0.001406	1	0.01509	0.116	1	2	MYC
GO: Biological Process	GO:0060965	negative regulation of gene silencing by miRNA	0.001406	1	0.01509	0.116	1	2	POU5F1
GO: Biological Process	GO:0071409	cellular response to cycloheximide	0.001406	1	0.01509	0.116	1	2	KLF4
GO: Biological Process	GO:0014740	negative regulation of muscle hyperplasia	0.001406	1	0.01509	0.116	1	2	KLF4
GO: Biological Process	GO:0044330	canonical Wnt signaling pathway involved in positive regulation of wound healing	0.001406	1	0.01509	0.116	1	2	MYC
GO: Biological Process	GO:0001712	ectodermal cell fate commitment	0.001406	1	0.01509	0.116	1	2	POU5F1
GO: Biological Process	GO:0040030	regulation of molecular function, epigenetic	0.001406	1	0.01509	0.116	1	2	CTCF
GO: Biological Process	GO:2000229	regulation of pancreatic stellate cell proliferation	0.001406	1	0.01509	0.116	1	2	PPARG
GO: Biological Process	GO:0046985	positive regulation of hemoglobin biosynthetic process	0.001406	1	0.01509	0.116	1	2	KLF4
GO: Biological Process	GO:0090094	metanephric cap mesenchymal cell proliferation involved in metanephros development	0.001406	1	0.01509	0.116	1	2	MYC
GO: Biological Process	GO:1901700	response to oxygen-containing compound	0.001431	1	0.01521	0.1169	5	1314	KLF4,E2F1,LGALS1,POU5F1,PPARG
GO: Biological Process	GO:0033043	regulation of organelle organization	0.001448	1	0.01521	0.1169	4	752	MYC,CTCF,E2F1,POU5F1
GO: Biological Process	GO:0071396	cellular response to lipid	0.001462	1	0.01521	0.1169	3	334	E2F1,ESRRB,PPARG
GO: Biological Process	GO:0071897	DNA biosynthetic process	0.001469	1	0.01521	0.1169	2	82	MYC,PPARG
GO: Biological Process	GO:0030097	hemopoiesis	0.001484	1	0.01521	0.1169	4	757	MYC,KLF4,LGALS1,PPARG
GO: Biological Process	GO:0014070	response to organic cyclic compound	0.001499	1	0.01521	0.1169	4	759	KLF4,LGALS1,ESRRB,PPARG
GO: Biological Process	GO:0014013	regulation of gliogenesis	0.001505	1	0.01521	0.1169	2	83	MYCN,PPARG
GO: Biological Process	GO:0007006	mitochondrial membrane organization	0.001615	1	0.01619	0.1244	2	86	MYC,E2F1
GO: Biological Process	GO:0072091	regulation of stem cell proliferation	0.001728	1	0.01643	0.1263	2	89	MYC,MYCN
GO: Biological Process	GO:0042981	regulation of apoptotic process	0.001761	1	0.01643	0.1263	5	1376	MYC,KLF4,E2F1,LGALS1,PPARG
GO: Biological Process	GO:0048534	hematopoietic or lymphoid organ development	0.001779	1	0.01643	0.1263	4	795	MYC,KLF4,LGALS1,PPARG
GO: Biological Process	GO:0006919	activation of cysteine-type endopeptidase activity involved in apoptotic process	0.001805	1	0.01643	0.1263	2	91	MYC,PPARG
GO: Biological Process	GO:0001704	formation of primary germ layer	0.001845	1	0.01643	0.1263	2	92	KLF4,POU5F1
GO: Biological Process	GO:0043067	regulation of programmed cell death	0.001855	1	0.01643	0.1263	5	1392	MYC,KLF4,E2F1,LGALS1,PPARG
GO: Biological Process	GO:0050728	negative regulation of inflammatory response	0.001925	1	0.01643	0.1263	2	94	KLF4,PPARG
GO: Biological Process	GO:0008284	positive regulation of cell proliferation	0.001959	1	0.01643	0.1263	4	816	MYC,MYCN,E2F1,CDX2
GO: Biological Process	GO:0001892	embryonic placenta development	0.001965	1	0.01643	0.1263	2	95	CDX2,ESRRB
GO: Biological Process	GO:0052548	regulation of endopeptidase activity	0.001976	1	0.01643	0.1263	3	371	MYC,KLF4,PPARG
GO: Biological Process	GO:0016569	covalent chromatin modification	0.001991	1	0.01643	0.1263	3	372	CTCF,SETDB1,POU5F1
GO: Biological Process	GO:0097202	activation of cysteine-type endopeptidase activity	0.002006	1	0.01643	0.1263	2	96	MYC,PPARG
GO: Biological Process	GO:0098602	single organism cell adhesion	0.002037	1	0.01643	0.1263	3	375	KLF4,MYCN,LGALS1
GO: Biological Process	GO:0009719	response to endogenous stimulus	0.002053	1	0.01643	0.1263	5	1424	MYC,KLF4,E2F1,ESRRB,PPARG
GO: Biological Process	GO:1901701	cellular response to oxygen-containing compound	0.002076	1	0.01643	0.1263	4	829	KLF4,E2F1,LGALS1,PPARG
GO: Biological Process	GO:1903034	regulation of response to wounding	0.0021	1	0.01643	0.1263	3	379	MYC,KLF4,PPARG
GO: Biological Process	GO:0014738	regulation of muscle hyperplasia	0.002109	1	0.01643	0.1263	1	3	KLF4
GO: Biological Process	GO:0060967	negative regulation of gene silencing by RNA	0.002109	1	0.01643	0.1263	1	3	POU5F1
GO: Biological Process	GO:2001171	positive regulation of ATP biosynthetic process	0.002109	1	0.01643	0.1263	1	3	MYC
GO: Biological Process	GO:0060149	negative regulation of posttranscriptional gene silencing	0.002109	1	0.01643	0.1263	1	3	POU5F1
GO: Biological Process	GO:0003133	endodermal-mesodermal cell signaling	0.002109	1	0.01643	0.1263	1	3	POU5F1
GO: Biological Process	GO:0001831	trophectodermal cellular morphogenesis	0.002109	1	0.01643	0.1263	1	3	ESRRB
GO: Biological Process	GO:0002317	plasma cell differentiation	0.002109	1	0.01643	0.1263	1	3	LGALS1
GO: Biological Process	GO:0001834	trophectodermal cell proliferation	0.002109	1	0.01643	0.1263	1	3	ESRRB
GO: Biological Process	GO:0014745	negative regulation of muscle adaptation	0.002109	1	0.01643	0.1263	1	3	KLF4
GO: Biological Process	GO:0071930	negative regulation of transcription involved in G1/S transition of mitotic cell cycle	0.002109	1	0.01643	0.1263	1	3	E2F1
GO: Biological Process	GO:0003134	endodermal-mesodermal cell signaling involved in heart induction	0.002109	1	0.01643	0.1263	1	3	POU5F1
GO: Biological Process	GO:0090081	regulation of heart induction by regulation of canonical Wnt signaling pathway	0.002109	1	0.01643	0.1263	1	3	POU5F1
GO: Biological Process	GO:1901857	positive regulation of cellular respiration	0.002109	1	0.01643	0.1263	1	3	MYC
GO: Biological Process	GO:0044337	canonical Wnt signaling pathway involved in positive regulation of apoptotic process	0.002109	1	0.01643	0.1263	1	3	MYC
GO: Biological Process	GO:1990086	lens fiber cell apoptotic process	0.002109	1	0.01643	0.1263	1	3	E2F1
GO: Biological Process	GO:0010918	positive regulation of mitochondrial membrane potential	0.002109	1	0.01643	0.1263	1	3	MYC
GO: Biological Process	GO:0014900	muscle hyperplasia	0.002109	1	0.01643	0.1263	1	3	KLF4
GO: Biological Process	GO:0007500	mesodermal cell fate determination	0.002109	1	0.01643	0.1263	1	3	KLF4
GO: Biological Process	GO:0003130	BMP signaling pathway involved in heart induction	0.002109	1	0.01643	0.1263	1	3	POU5F1
GO: Biological Process	GO:0022407	regulation of cell-cell adhesion	0.002132	1	0.01647	0.1266	2	99	KLF4,LGALS1
GO: Biological Process	GO:0002520	immune system development	0.002141	1	0.01647	0.1266	4	836	MYC,KLF4,LGALS1,PPARG
GO: Biological Process	GO:0016571	histone methylation	0.002175	1	0.01662	0.1278	2	100	CTCF,SETDB1
GO: Biological Process	GO:0048660	regulation of smooth muscle cell proliferation	0.002218	1	0.01674	0.1287	2	101	KLF4,PPARG
GO: Biological Process	GO:0009755	hormone-mediated signaling pathway	0.002218	1	0.01674	0.1287	2	101	ESRRB,PPARG
GO: Biological Process	GO:0052547	regulation of peptidase activity	0.002295	1	0.01719	0.1321	3	391	MYC,KLF4,PPARG
GO: Biological Process	GO:0060759	regulation of response to cytokine stimulus	0.002305	1	0.01719	0.1321	2	103	KLF4,PPARG
GO: Biological Process	GO:0048659	smooth muscle cell proliferation	0.002349	1	0.01741	0.1338	2	104	KLF4,PPARG
GO: Biological Process	GO:0051051	negative regulation of transport	0.002414	1	0.01778	0.1367	3	398	MYC,POU5F1,PPARG
GO: Biological Process	GO:1903035	negative regulation of response to wounding	0.002439	1	0.01786	0.1373	2	106	KLF4,PPARG
GO: Biological Process	GO:0051276	chromosome organization	0.00251	1	0.01827	0.1404	4	873	MYC,CTCF,SETDB1,POU5F1
GO: Biological Process	GO:1902275	regulation of chromatin organization	0.00253	1	0.01831	0.1407	2	108	CTCF,POU5F1
GO: Biological Process	GO:0001705	ectoderm formation	0.002811	1	0.01872	0.1439	1	4	POU5F1
GO: Biological Process	GO:0046898	response to cycloheximide	0.002811	1	0.01872	0.1439	1	4	KLF4
GO: Biological Process	GO:0009786	regulation of asymmetric cell division	0.002811	1	0.01872	0.1439	1	4	POU5F1
GO: Biological Process	GO:0010668	ectodermal cell differentiation	0.002811	1	0.01872	0.1439	1	4	POU5F1
GO: Biological Process	GO:0090308	regulation of methylation-dependent chromatin silencing	0.002811	1	0.01872	0.1439	1	4	POU5F1
GO: Biological Process	GO:0002904	positive regulation of B cell apoptotic process	0.002811	1	0.01872	0.1439	1	4	MYC
GO: Biological Process	GO:0072133	metanephric mesenchyme morphogenesis	0.002811	1	0.01872	0.1439	1	4	MYC
GO: Biological Process	GO:0072131	kidney mesenchyme morphogenesis	0.002811	1	0.01872	0.1439	1	4	MYC
GO: Biological Process	GO:0060913	cardiac cell fate determination	0.002811	1	0.01872	0.1439	1	4	POU5F1
GO: Biological Process	GO:0046984	regulation of hemoglobin biosynthetic process	0.002811	1	0.01872	0.1439	1	4	KLF4
GO: Biological Process	GO:0045415	negative regulation of interleukin-8 biosynthetic process	0.002811	1	0.01872	0.1439	1	4	KLF4
GO: Biological Process	GO:2001169	regulation of ATP biosynthetic process	0.002811	1	0.01872	0.1439	1	4	MYC
GO: Biological Process	GO:0070602	regulation of centromeric sister chromatid cohesion	0.002811	1	0.01872	0.1439	1	4	CTCF
GO: Biological Process	GO:0008630	intrinsic apoptotic signaling pathway in response to DNA damage	0.002814	1	0.01872	0.1439	2	114	MYC,E2F1
GO: Biological Process	GO:0042493	response to drug	0.002831	1	0.01872	0.1439	3	421	MYC,LGALS1,PPARG
GO: Biological Process	GO:0072359	circulatory system development	0.002862	1	0.01872	0.1439	4	905	KLF4,POU5F1,CDX2,PPARG
GO: Biological Process	GO:0072358	cardiovascular system development	0.002862	1	0.01872	0.1439	4	905	KLF4,POU5F1,CDX2,PPARG
GO: Biological Process	GO:0016458	gene silencing	0.002863	1	0.01872	0.1439	2	115	CNOT3,POU5F1
GO: Biological Process	GO:0051094	positive regulation of developmental process	0.002932	1	0.01907	0.1466	4	911	MYC,POU5F1,CDX2,PPARG
GO: Biological Process	GO:0007162	negative regulation of cell adhesion	0.003061	1	0.01981	0.1523	2	119	KLF4,LGALS1
GO: Biological Process	GO:0031638	zymogen activation	0.003112	1	0.02003	0.154	2	120	MYC,PPARG
GO: Biological Process	GO:0043280	positive regulation of cysteine-type endopeptidase activity involved in apoptotic process	0.003163	1	0.02025	0.1557	2	121	MYC,PPARG
GO: Biological Process	GO:0043279	response to alkaloid	0.003266	1	0.0208	0.1599	2	123	MYC,PPARG
GO: Biological Process	GO:0071383	cellular response to steroid hormone stimulus	0.003371	1	0.02116	0.1627	2	125	ESRRB,PPARG
GO: Biological Process	GO:0031348	negative regulation of defense response	0.003371	1	0.02116	0.1627	2	125	KLF4,PPARG
GO: Biological Process	GO:0045979	positive regulation of nucleoside metabolic process	0.003512	1	0.02116	0.1627	1	5	MYC
GO: Biological Process	GO:0019087	transformation of host cell by virus	0.003512	1	0.02116	0.1627	1	5	MYC
GO: Biological Process	GO:0061312	BMP signaling pathway involved in heart development	0.003512	1	0.02116	0.1627	1	5	POU5F1
GO: Biological Process	GO:0060331	negative regulation of response to interferon-gamma	0.003512	1	0.02116	0.1627	1	5	PPARG
GO: Biological Process	GO:0070601	centromeric sister chromatid cohesion	0.003512	1	0.02116	0.1627	1	5	CTCF
GO: Biological Process	GO:0010891	negative regulation of sequestering of triglyceride	0.003512	1	0.02116	0.1627	1	5	PPARG
GO: Biological Process	GO:0006848	pyruvate transport	0.003512	1	0.02116	0.1627	1	5	MYC
GO: Biological Process	GO:0035166	post-embryonic hemopoiesis	0.003512	1	0.02116	0.1627	1	5	KLF4
GO: Biological Process	GO:0060336	negative regulation of interferon-gamma-mediated signaling pathway	0.003512	1	0.02116	0.1627	1	5	PPARG
GO: Biological Process	GO:0007498	mesoderm development	0.003585	1	0.02137	0.1643	2	129	KLF4,POU5F1
GO: Biological Process	GO:2001056	positive regulation of cysteine-type endopeptidase activity	0.003585	1	0.02137	0.1643	2	129	MYC,PPARG
GO: Biological Process	GO:0048608	reproductive structure development	0.003615	1	0.02137	0.1643	3	459	CDX2,ESRRB,PPARG
GO: Biological Process	GO:0006479	protein methylation	0.00364	1	0.02137	0.1643	2	130	CTCF,SETDB1
GO: Biological Process	GO:0008213	protein alkylation	0.00364	1	0.02137	0.1643	2	130	CTCF,SETDB1
GO: Biological Process	GO:0061458	reproductive system development	0.003704	1	0.02137	0.1643	3	463	CDX2,ESRRB,PPARG
GO: Biological Process	GO:0002521	leukocyte differentiation	0.003704	1	0.02137	0.1643	3	463	MYC,LGALS1,PPARG
GO: Biological Process	GO:0010608	posttranscriptional regulation of gene expression	0.003704	1	0.02137	0.1643	3	463	E2F1,CNOT3,POU5F1
GO: Biological Process	GO:0001501	skeletal system development	0.003704	1	0.02137	0.1643	3	463	MYC,MYCN,SETDB1
GO: Biological Process	GO:0043409	negative regulation of MAPK cascade	0.003862	1	0.02218	0.1705	2	134	MYC,KLF4
GO: Biological Process	GO:0010950	positive regulation of endopeptidase activity	0.004091	1	0.0228	0.1753	2	138	MYC,PPARG
GO: Biological Process	GO:0010942	positive regulation of cell death	0.004148	1	0.0228	0.1753	3	482	MYC,MYCN,PPARG
GO: Biological Process	GO:0072089	stem cell proliferation	0.004149	1	0.0228	0.1753	2	139	MYC,MYCN
GO: Biological Process	GO:0045656	negative regulation of monocyte differentiation	0.004213	1	0.0228	0.1753	1	6	MYC
GO: Biological Process	GO:0036124	histone H3-K9 trimethylation	0.004213	1	0.0228	0.1753	1	6	SETDB1
GO: Biological Process	GO:0044336	canonical Wnt signaling pathway involved in negative regulation of apoptotic process	0.004213	1	0.0228	0.1753	1	6	MYC
GO: Biological Process	GO:0000080	mitotic G1 phase	0.004213	1	0.0228	0.1753	1	6	E2F1
GO: Biological Process	GO:0010887	negative regulation of cholesterol storage	0.004213	1	0.0228	0.1753	1	6	PPARG
GO: Biological Process	GO:0030718	germ-line stem cell maintenance	0.004213	1	0.0228	0.1753	1	6	POU5F1
GO: Biological Process	GO:0051318	G1 phase	0.004213	1	0.0228	0.1753	1	6	E2F1
GO: Biological Process	GO:0060100	positive regulation of phagocytosis, engulfment	0.004213	1	0.0228	0.1753	1	6	PPARG
GO: Biological Process	GO:0010216	maintenance of DNA methylation	0.004213	1	0.0228	0.1753	1	6	CTCF
GO: Biological Process	GO:0010871	negative regulation of receptor biosynthetic process	0.004213	1	0.0228	0.1753	1	6	PPARG
GO: Biological Process	GO:0015718	monocarboxylic acid transport	0.004445	1	0.02395	0.1841	2	144	MYC,PPARG
GO: Biological Process	GO:0033002	muscle cell proliferation	0.004751	1	0.02494	0.1917	2	149	KLF4,PPARG
GO: Biological Process	GO:0010952	positive regulation of peptidase activity	0.004876	1	0.02494	0.1917	2	151	MYC,PPARG
GO: Biological Process	GO:1901724	positive regulation of cell proliferation involved in kidney development	0.004914	1	0.02494	0.1917	1	7	MYC
GO: Biological Process	GO:0034112	positive regulation of homotypic cell-cell adhesion	0.004914	1	0.02494	0.1917	1	7	LGALS1
GO: Biological Process	GO:0071499	cellular response to laminar fluid shear stress	0.004914	1	0.02494	0.1917	1	7	KLF4
GO: Biological Process	GO:0090381	regulation of heart induction	0.004914	1	0.02494	0.1917	1	7	POU5F1
GO: Biological Process	GO:0032966	negative regulation of collagen biosynthetic process	0.004914	1	0.02494	0.1917	1	7	PPARG
GO: Biological Process	GO:0016584	nucleosome positioning	0.004914	1	0.02494	0.1917	1	7	CTCF
GO: Biological Process	GO:0002082	regulation of oxidative phosphorylation	0.004914	1	0.02494	0.1917	1	7	MYC
GO: Biological Process	GO:0031077	post-embryonic camera-type eye development	0.004914	1	0.02494	0.1917	1	7	KLF4
GO: Biological Process	GO:2000341	regulation of chemokine (C-X-C motif) ligand 2 production	0.004914	1	0.02494	0.1917	1	7	KLF4
GO: Biological Process	GO:0009048	dosage compensation by inactivation of X chromosome	0.004914	1	0.02494	0.1917	1	7	CTCF
GO: Biological Process	GO:0090051	negative regulation of cell migration involved in sprouting angiogenesis	0.004914	1	0.02494	0.1917	1	7	KLF4
GO: Biological Process	GO:0055098	response to low-density lipoprotein particle	0.004914	1	0.02494	0.1917	1	7	PPARG
GO: Biological Process	GO:0007369	gastrulation	0.005002	1	0.02528	0.1943	2	153	KLF4,POU5F1
GO: Biological Process	GO:0030162	regulation of proteolysis	0.005439	1	0.02703	0.2078	3	531	MYC,KLF4,PPARG
GO: Biological Process	GO:0001818	negative regulation of cytokine production	0.00559	1	0.02703	0.2078	2	162	KLF4,PPARG
GO: Biological Process	GO:0070587	regulation of cell-cell adhesion involved in gastrulation	0.005614	1	0.02703	0.2078	1	8	KLF4
GO: Biological Process	GO:0035879	plasma membrane lactate transport	0.005614	1	0.02703	0.2078	1	8	MYC
GO: Biological Process	GO:0035873	lactate transmembrane transport	0.005614	1	0.02703	0.2078	1	8	MYC
GO: Biological Process	GO:0034115	negative regulation of heterotypic cell-cell adhesion	0.005614	1	0.02703	0.2078	1	8	KLF4
GO: Biological Process	GO:0015727	lactate transport	0.005614	1	0.02703	0.2078	1	8	MYC
GO: Biological Process	GO:0060099	regulation of phagocytosis, engulfment	0.005614	1	0.02703	0.2078	1	8	PPARG
GO: Biological Process	GO:0072567	chemokine (C-X-C motif) ligand 2 production	0.005614	1	0.02703	0.2078	1	8	KLF4
GO: Biological Process	GO:0051974	negative regulation of telomerase activity	0.005614	1	0.02703	0.2078	1	8	PPARG
GO: Biological Process	GO:0003307	regulation of Wnt signaling pathway involved in heart development	0.005614	1	0.02703	0.2078	1	8	POU5F1
GO: Biological Process	GO:0010713	negative regulation of collagen metabolic process	0.005614	1	0.02703	0.2078	1	8	PPARG
GO: Biological Process	GO:0040029	regulation of gene expression, epigenetic	0.005657	1	0.02706	0.208	2	163	CTCF,POU5F1
GO: Biological Process	GO:0009888	tissue development	0.005665	1	0.02706	0.208	5	1794	MYC,KLF4,MYCN,POU5F1,PPARG
GO: Biological Process	GO:0006915	apoptotic process	0.00583	1	0.02774	0.2133	5	1806	MYC,KLF4,E2F1,LGALS1,PPARG
GO: Biological Process	GO:2000027	regulation of organ morphogenesis	0.00593	1	0.02811	0.2161	2	167	MYC,POU5F1
GO: Biological Process	GO:0060429	epithelium development	0.005974	1	0.02821	0.2168	4	1110	MYC,KLF4,MYCN,PPARG
GO: Biological Process	GO:0012501	programmed cell death	0.0062	1	0.02839	0.2182	5	1832	MYC,KLF4,E2F1,LGALS1,PPARG
GO: Biological Process	GO:0007219	Notch signaling pathway	0.006279	1	0.02839	0.2182	2	172	MYC,E2F1
GO: Biological Process	GO:0001714	endodermal cell fate specification	0.006314	1	0.02839	0.2182	1	9	POU5F1
GO: Biological Process	GO:0051319	G2 phase	0.006314	1	0.02839	0.2182	1	9	E2F1
GO: Biological Process	GO:0070586	cell-cell adhesion involved in gastrulation	0.006314	1	0.02839	0.2182	1	9	KLF4
GO: Biological Process	GO:0003129	heart induction	0.006314	1	0.02839	0.2182	1	9	POU5F1
GO: Biological Process	GO:0060964	regulation of gene silencing by miRNA	0.006314	1	0.02839	0.2182	1	9	POU5F1
GO: Biological Process	GO:0045713	low-density lipoprotein particle receptor biosynthetic process	0.006314	1	0.02839	0.2182	1	9	PPARG
GO: Biological Process	GO:0000085	mitotic G2 phase	0.006314	1	0.02839	0.2182	1	9	E2F1
GO: Biological Process	GO:0045955	negative regulation of calcium ion-dependent exocytosis	0.006314	1	0.02839	0.2182	1	9	POU5F1
GO: Biological Process	GO:0008356	asymmetric cell division	0.006314	1	0.02839	0.2182	1	9	POU5F1
GO: Biological Process	GO:0007549	dosage compensation	0.006314	1	0.02839	0.2182	1	9	CTCF
GO: Biological Process	GO:0044252	negative regulation of multicellular organismal metabolic process	0.006314	1	0.02839	0.2182	1	9	PPARG
GO: Biological Process	GO:0044702	single organism reproductive process	0.006486	1	0.02898	0.2228	4	1136	E2F1,CDX2,ESRRB,PPARG
GO: Biological Process	GO:0051048	negative regulation of secretion	0.006492	1	0.02898	0.2228	2	175	POU5F1,PPARG
GO: Biological Process	GO:0050767	regulation of neurogenesis	0.006689	1	0.02975	0.2287	3	572	MYCN,LGALS1,PPARG
GO: Biological Process	GO:0070613	regulation of protein processing	0.006721	1	0.02978	0.2289	3	573	MYC,KLF4,PPARG
GO: Biological Process	GO:0048754	branching morphogenesis of an epithelial tube	0.00693	1	0.02999	0.2305	2	181	MYC,MYCN
GO: Biological Process	GO:0010001	glial cell differentiation	0.00693	1	0.02999	0.2305	2	181	MYCN,PPARG
GO: Biological Process	GO:0045444	fat cell differentiation	0.007004	1	0.02999	0.2305	2	182	KLF4,PPARG
GO: Biological Process	GO:0010172	embryonic body morphogenesis	0.007013	1	0.02999	0.2305	1	10	ZNF281
GO: Biological Process	GO:0060147	regulation of posttranscriptional gene silencing	0.007013	1	0.02999	0.2305	1	10	POU5F1
GO: Biological Process	GO:0006346	methylation-dependent chromatin silencing	0.007013	1	0.02999	0.2305	1	10	POU5F1
GO: Biological Process	GO:0002313	mature B cell differentiation involved in immune response	0.007013	1	0.02999	0.2305	1	10	LGALS1
GO: Biological Process	GO:0060969	negative regulation of gene silencing	0.007013	1	0.02999	0.2305	1	10	POU5F1
GO: Biological Process	GO:0032682	negative regulation of chemokine production	0.007013	1	0.02999	0.2305	1	10	KLF4
GO: Biological Process	GO:0060966	regulation of gene silencing by RNA	0.007013	1	0.02999	0.2305	1	10	POU5F1
GO: Biological Process	GO:1902589	single-organism organelle organization	0.007039	1	0.02999	0.2306	5	1887	MYC,CTCF,E2F1,SETDB1,POU5F1
GO: Biological Process	GO:0032102	negative regulation of response to external stimulus	0.007305	1	0.03102	0.2384	2	186	KLF4,PPARG
GO: Biological Process	GO:0060391	positive regulation of SMAD protein import into nucleus	0.007712	1	0.03208	0.2466	1	11	POU5F1
GO: Biological Process	GO:0072203	cell proliferation involved in metanephros development	0.007712	1	0.03208	0.2466	1	11	MYC
GO: Biological Process	GO:0055094	response to lipoprotein particle	0.007712	1	0.03208	0.2466	1	11	PPARG
GO: Biological Process	GO:0042541	hemoglobin biosynthetic process	0.007712	1	0.03208	0.2466	1	11	KLF4
GO: Biological Process	GO:0090184	positive regulation of kidney development	0.007712	1	0.03208	0.2466	1	11	MYC
GO: Biological Process	GO:0035413	positive regulation of catenin import into nucleus	0.007712	1	0.03208	0.2466	1	11	POU5F1
GO: Biological Process	GO:0002573	myeloid leukocyte differentiation	0.007767	1	0.0322	0.2475	2	192	MYC,PPARG
GO: Biological Process	GO:0015850	organic hydroxy compound transport	0.008002	1	0.03306	0.2542	2	195	MYC,PPARG
GO: Biological Process	GO:0033500	carbohydrate homeostasis	0.008402	1	0.03384	0.2601	2	200	LGALS1,PPARG
GO: Biological Process	GO:0042593	glucose homeostasis	0.008402	1	0.03384	0.2601	2	200	LGALS1,PPARG
GO: Biological Process	GO:0045414	regulation of interleukin-8 biosynthetic process	0.008411	1	0.03384	0.2601	1	12	KLF4
GO: Biological Process	GO:0051972	regulation of telomerase activity	0.008411	1	0.03384	0.2601	1	12	PPARG
GO: Biological Process	GO:0071498	cellular response to fluid shear stress	0.008411	1	0.03384	0.2601	1	12	KLF4
GO: Biological Process	GO:0014067	negative regulation of phosphatidylinositol 3-kinase signaling	0.008411	1	0.03384	0.2601	1	12	KLF4
GO: Biological Process	GO:0010889	regulation of sequestering of triglyceride	0.008411	1	0.03384	0.2601	1	12	PPARG
GO: Biological Process	GO:0045655	regulation of monocyte differentiation	0.008411	1	0.03384	0.2601	1	12	MYC
GO: Biological Process	GO:0018205	peptidyl-lysine modification	0.008647	1	0.03467	0.2665	2	203	CTCF,SETDB1
GO: Biological Process	GO:0008285	negative regulation of cell proliferation	0.008884	1	0.03473	0.267	3	634	MYC,KLF4,PPARG
GO: Biological Process	GO:0043414	macromolecule methylation	0.008894	1	0.03473	0.267	2	206	CTCF,SETDB1
GO: Biological Process	GO:0043457	regulation of cellular respiration	0.009108	1	0.03473	0.267	1	13	MYC
GO: Biological Process	GO:1901722	regulation of cell proliferation involved in kidney development	0.009108	1	0.03473	0.267	1	13	MYC
GO: Biological Process	GO:0031935	regulation of chromatin silencing	0.009108	1	0.03473	0.267	1	13	POU5F1
GO: Biological Process	GO:0010745	negative regulation of macrophage derived foam cell differentiation	0.009108	1	0.03473	0.267	1	13	PPARG
GO: Biological Process	GO:0007007	inner mitochondrial membrane organization	0.009108	1	0.03473	0.267	1	13	MYC
GO: Biological Process	GO:0010885	regulation of cholesterol storage	0.009108	1	0.03473	0.267	1	13	PPARG
GO: Biological Process	GO:1901213	regulation of transcription from RNA polymerase II promoter involved in heart development	0.009108	1	0.03473	0.267	1	13	POU5F1
GO: Biological Process	GO:0051782	negative regulation of cell division	0.009108	1	0.03473	0.267	1	13	MYC
GO: Biological Process	GO:0007063	regulation of sister chromatid cohesion	0.009108	1	0.03473	0.267	1	13	CTCF
GO: Biological Process	GO:0032799	low-density lipoprotein receptor particle metabolic process	0.009108	1	0.03473	0.267	1	13	PPARG
GO: Biological Process	GO:0003306	Wnt signaling pathway involved in heart development	0.009108	1	0.03473	0.267	1	13	POU5F1
GO: Biological Process	GO:0042228	interleukin-8 biosynthetic process	0.009108	1	0.03473	0.267	1	13	KLF4
GO: Biological Process	GO:2000573	positive regulation of DNA biosynthetic process	0.009108	1	0.03473	0.267	1	13	MYC
GO: Biological Process	GO:0051960	regulation of nervous system development	0.009117	1	0.03473	0.267	3	640	MYCN,LGALS1,PPARG
GO: Biological Process	GO:0061138	morphogenesis of a branching epithelium	0.009484	1	0.03567	0.2742	2	213	MYC,MYCN
GO: Biological Process	GO:0022414	reproductive process	0.009579	1	0.03567	0.2742	4	1269	E2F1,CDX2,ESRRB,PPARG
GO: Biological Process	GO:0050872	white fat cell differentiation	0.009806	1	0.03567	0.2742	1	14	PPARG
GO: Biological Process	GO:0048714	positive regulation of oligodendrocyte differentiation	0.009806	1	0.03567	0.2742	1	14	PPARG
GO: Biological Process	GO:0046321	positive regulation of fatty acid oxidation	0.009806	1	0.03567	0.2742	1	14	PPARG
GO: Biological Process	GO:0002674	negative regulation of acute inflammatory response	0.009806	1	0.03567	0.2742	1	14	PPARG
GO: Biological Process	GO:0002335	mature B cell differentiation	0.009806	1	0.03567	0.2742	1	14	LGALS1
GO: Biological Process	GO:1990089	response to nerve growth factor	0.009806	1	0.03567	0.2742	1	14	E2F1
GO: Biological Process	GO:0060390	regulation of SMAD protein import into nucleus	0.009806	1	0.03567	0.2742	1	14	POU5F1
GO: Biological Process	GO:0003128	heart field specification	0.009806	1	0.03567	0.2742	1	14	POU5F1
GO: Biological Process	GO:0048712	negative regulation of astrocyte differentiation	0.009806	1	0.03567	0.2742	1	14	MYCN
GO: Biological Process	GO:1990090	cellular response to nerve growth factor stimulus	0.009806	1	0.03567	0.2742	1	14	E2F1
GO: Biological Process	GO:0010878	cholesterol storage	0.009806	1	0.03567	0.2742	1	14	PPARG
GO: Biological Process	GO:0042789	mRNA transcription from RNA polymerase II promoter	0.009806	1	0.03567	0.2742	1	14	POU5F1
GO: Biological Process	GO:0001833	inner cell mass cell proliferation	0.009806	1	0.03567	0.2742	1	14	SETDB1
GO: Biological Process	GO:0060070	canonical Wnt signaling pathway	0.009829	1	0.03567	0.2742	2	217	MYC,POU5F1
GO: Biological Process	GO:0042063	gliogenesis	0.009916	1	0.03588	0.2758	2	218	MYCN,PPARG
GO: Biological Process	GO:0003006	developmental process involved in reproduction	0.01004	1	0.03623	0.2785	3	663	CDX2,ESRRB,PPARG
GO: Biological Process	GO:0071363	cellular response to growth factor stimulus	0.01013	1	0.03642	0.28	3	665	MYC,KLF4,E2F1
GO: Biological Process	GO:0048705	skeletal system morphogenesis	0.01018	1	0.03651	0.2806	2	221	MYC,MYCN
GO: Biological Process	GO:0045821	positive regulation of glycolytic process	0.0105	1	0.03681	0.2829	1	15	MYC
GO: Biological Process	GO:0090303	positive regulation of wound healing	0.0105	1	0.03681	0.2829	1	15	MYC
GO: Biological Process	GO:0015671	oxygen transport	0.0105	1	0.03681	0.2829	1	15	MYC
GO: Biological Process	GO:0072075	metanephric mesenchyme development	0.0105	1	0.03681	0.2829	1	15	MYC
GO: Biological Process	GO:0060911	cardiac cell fate commitment	0.0105	1	0.03681	0.2829	1	15	POU5F1
GO: Biological Process	GO:0030730	sequestering of triglyceride	0.0105	1	0.03681	0.2829	1	15	PPARG
GO: Biological Process	GO:0034616	response to laminar fluid shear stress	0.0105	1	0.03681	0.2829	1	15	KLF4
GO: Biological Process	GO:2000036	regulation of stem cell maintenance	0.0105	1	0.03681	0.2829	1	15	CNOT3
GO: Biological Process	GO:0001763	morphogenesis of a branching structure	0.01063	1	0.03713	0.2854	2	226	MYC,MYCN
GO: Biological Process	GO:0016485	protein processing	0.01067	1	0.03719	0.2859	3	678	MYC,KLF4,PPARG
GO: Biological Process	GO:0070848	response to growth factor	0.01085	1	0.03769	0.2897	3	682	MYC,KLF4,E2F1
GO: Biological Process	GO:0090049	regulation of cell migration involved in sprouting angiogenesis	0.0112	1	0.03784	0.2908	1	16	KLF4
GO: Biological Process	GO:0033189	response to vitamin A	0.0112	1	0.03784	0.2908	1	16	PPARG
GO: Biological Process	GO:0046325	negative regulation of glucose import	0.0112	1	0.03784	0.2908	1	16	MYC
GO: Biological Process	GO:0001711	endodermal cell fate commitment	0.0112	1	0.03784	0.2908	1	16	POU5F1
GO: Biological Process	GO:0010888	negative regulation of lipid storage	0.0112	1	0.03784	0.2908	1	16	PPARG
GO: Biological Process	GO:0071285	cellular response to lithium ion	0.0112	1	0.03784	0.2908	1	16	PPARG
GO: Biological Process	GO:0042953	lipoprotein transport	0.0112	1	0.03784	0.2908	1	16	PPARG
GO: Biological Process	GO:0048569	post-embryonic organ development	0.0112	1	0.03784	0.2908	1	16	KLF4
GO: Biological Process	GO:0032204	regulation of telomere maintenance	0.0112	1	0.03784	0.2908	1	16	MYC
GO: Biological Process	GO:0035357	peroxisome proliferator activated receptor signaling pathway	0.0112	1	0.03784	0.2908	1	16	PPARG
GO: Biological Process	GO:0051604	protein maturation	0.01146	1	0.03862	0.2969	3	696	MYC,KLF4,PPARG
GO: Biological Process	GO:0034114	regulation of heterotypic cell-cell adhesion	0.0119	1	0.03932	0.3022	1	17	KLF4
GO: Biological Process	GO:0020027	hemoglobin metabolic process	0.0119	1	0.03932	0.3022	1	17	KLF4
GO: Biological Process	GO:0044346	fibroblast apoptotic process	0.0119	1	0.03932	0.3022	1	17	MYC
GO: Biological Process	GO:0050910	detection of mechanical stimulus involved in sensory perception of sound	0.0119	1	0.03932	0.3022	1	17	MYC
GO: Biological Process	GO:0009299	mRNA transcription	0.0119	1	0.03932	0.3022	1	17	POU5F1
GO: Biological Process	GO:0070230	positive regulation of lymphocyte apoptotic process	0.0119	1	0.03932	0.3022	1	17	MYC
GO: Biological Process	GO:0045197	establishment or maintenance of epithelial cell apical/basal polarity	0.0119	1	0.03932	0.3022	1	17	CDX2
GO: Biological Process	GO:0006349	regulation of gene expression by genetic imprinting	0.01259	1	0.04151	0.3191	1	18	CTCF
GO: Biological Process	GO:0051302	regulation of cell division	0.01318	1	0.0431	0.3313	2	253	MYC,POU5F1
GO: Biological Process	GO:0072074	kidney mesenchyme development	0.01329	1	0.0431	0.3313	1	19	MYC
GO: Biological Process	GO:0042659	regulation of cell fate specification	0.01329	1	0.0431	0.3313	1	19	POU5F1
GO: Biological Process	GO:0010829	negative regulation of glucose transport	0.01329	1	0.0431	0.3313	1	19	MYC
GO: Biological Process	GO:2000378	negative regulation of reactive oxygen species metabolic process	0.01329	1	0.0431	0.3313	1	19	MYCN
GO: Biological Process	GO:0002902	regulation of B cell apoptotic process	0.01329	1	0.0431	0.3313	1	19	MYC
GO: Biological Process	GO:0007184	SMAD protein import into nucleus	0.01398	1	0.04465	0.3432	1	20	POU5F1
GO: Biological Process	GO:0043537	negative regulation of blood vessel endothelial cell migration	0.01398	1	0.04465	0.3432	1	20	KLF4
GO: Biological Process	GO:0045920	negative regulation of exocytosis	0.01398	1	0.04465	0.3432	1	20	POU5F1
GO: Biological Process	GO:0010869	regulation of receptor biosynthetic process	0.01398	1	0.04465	0.3432	1	20	PPARG
GO: Biological Process	GO:0031000	response to caffeine	0.01398	1	0.04465	0.3432	1	20	PPARG
GO: Biological Process	GO:0072111	cell proliferation involved in kidney development	0.01398	1	0.04465	0.3432	1	20	MYC
GO: Biological Process	GO:0019216	regulation of lipid metabolic process	0.0146	1	0.04647	0.3572	2	267	KLF4,PPARG
GO: Biological Process	GO:0018023	peptidyl-lysine trimethylation	0.01468	1	0.04647	0.3572	1	21	SETDB1
GO: Biological Process	GO:0035987	endodermal cell differentiation	0.01468	1	0.04647	0.3572	1	21	POU5F1
GO: Biological Process	GO:0050727	regulation of inflammatory response	0.01471	1	0.04647	0.3572	2	268	KLF4,PPARG
GO: Biological Process	GO:0022603	regulation of anatomical structure morphogenesis	0.01486	1	0.04683	0.3599	3	766	MYC,KLF4,POU5F1
GO: Biological Process	GO:0010243	response to organonitrogen compound	0.01512	1	0.04753	0.3653	3	771	MYC,KLF4,PPARG
GO: Biological Process	GO:0097193	intrinsic apoptotic signaling pathway	0.01534	1	0.04807	0.3695	2	274	MYC,E2F1
GO: Biological Process	GO:0001502	cartilage condensation	0.01537	1	0.04807	0.3695	1	22	MYCN
GO: Biological Process	GO:0035412	regulation of catenin import into nucleus	0.01606	1	0.04956	0.3809	1	23	POU5F1
GO: Biological Process	GO:0072132	mesenchyme morphogenesis	0.01606	1	0.04956	0.3809	1	23	MYC
GO: Biological Process	GO:0051567	histone H3-K9 methylation	0.01606	1	0.04956	0.3809	1	23	SETDB1
GO: Biological Process	GO:0015669	gas transport	0.01606	1	0.04956	0.3809	1	23	MYC
GO: Biological Process	GO:0072215	regulation of metanephros development	0.01606	1	0.04956	0.3809	1	23	MYC
GO: Biological Process	GO:0051052	regulation of DNA metabolic process	0.01609	1	0.04956	0.3809	2	281	MYC,PPARG

## Sheet: lgals2
Category	ID	Name	p-value	q-value Bonferroni	q-value FDR B&H	q-value FDR B&Y	Hit Count in Query List	Hit Count in Genome	Hit in Query List
GO: Biological Process	GO:0010629	negative regulation of gene expression	4.252e-18	6.581e-15	6.581e-15	5.214e-14	16	1123	MYC,KLF4,FOXA2,SMARCA4,CTCF,ZNF281,E2F1,SETDB1,EP300,CNOT3,POU5F1,CDX2,STAT3,SUZ12,PPARG,NR0B1
GO: Biological Process	GO:0000122	negative regulation of transcription from RNA polymerase II promoter	1.399e-17	2.165e-14	1.083e-14	8.578e-14	14	664	MYC,KLF4,FOXA2,SMARCA4,CTCF,E2F1,SETDB1,EP300,POU5F1,CDX2,STAT3,SUZ12,PPARG,NR0B1
GO: Biological Process	GO:0045892	negative regulation of transcription, DNA-templated	5.037e-17	7.797e-14	2.599e-14	2.059e-13	15	985	MYC,KLF4,FOXA2,SMARCA4,CTCF,ZNF281,E2F1,SETDB1,EP300,POU5F1,CDX2,STAT3,SUZ12,PPARG,NR0B1
GO: Biological Process	GO:1902679	negative regulation of RNA biosynthetic process	6.802e-17	1.053e-13	2.632e-14	2.085e-13	15	1005	MYC,KLF4,FOXA2,SMARCA4,CTCF,ZNF281,E2F1,SETDB1,EP300,POU5F1,CDX2,STAT3,SUZ12,PPARG,NR0B1
GO: Biological Process	GO:0051253	negative regulation of RNA metabolic process	1.118e-16	1.731e-13	3.462e-14	2.743e-13	15	1039	MYC,KLF4,FOXA2,SMARCA4,CTCF,ZNF281,E2F1,SETDB1,EP300,POU5F1,CDX2,STAT3,SUZ12,PPARG,NR0B1
GO: Biological Process	GO:0045596	negative regulation of cell differentiation	1.452e-16	2.247e-13	3.746e-14	2.967e-13	13	569	MYC,KLF4,FOXA2,SMARCA4,MYCN,CNOT3,POU5F1,CDX2,STAT3,ESRRB,SUZ12,PPARG,NR0B1
GO: Biological Process	GO:0009892	negative regulation of metabolic process	2.039e-16	3.156e-13	4.509e-14	3.572e-13	17	1880	MYC,KLF4,FOXA2,SMARCA4,MYCN,CTCF,ZNF281,E2F1,SETDB1,EP300,CNOT3,POU5F1,CDX2,STAT3,SUZ12,PPARG,NR0B1
GO: Biological Process	GO:2000113	negative regulation of cellular macromolecule biosynthetic process	2.92e-16	4.52e-13	5.649e-14	4.476e-13	15	1108	MYC,KLF4,FOXA2,SMARCA4,CTCF,ZNF281,E2F1,SETDB1,EP300,POU5F1,CDX2,STAT3,SUZ12,PPARG,NR0B1
GO: Biological Process	GO:0045934	negative regulation of nucleobase-containing compound metabolic process	4.765e-16	7.376e-13	8.196e-14	6.493e-13	15	1145	MYC,KLF4,FOXA2,SMARCA4,CTCF,ZNF281,E2F1,SETDB1,EP300,POU5F1,CDX2,STAT3,SUZ12,PPARG,NR0B1
GO: Biological Process	GO:0010558	negative regulation of macromolecule biosynthetic process	5.86e-16	9.071e-13	9.019e-14	7.145e-13	15	1161	MYC,KLF4,FOXA2,SMARCA4,CTCF,ZNF281,E2F1,SETDB1,EP300,POU5F1,CDX2,STAT3,SUZ12,PPARG,NR0B1
GO: Biological Process	GO:0051172	negative regulation of nitrogen compound metabolic process	6.409e-16	9.921e-13	9.019e-14	7.145e-13	15	1168	MYC,KLF4,FOXA2,SMARCA4,CTCF,ZNF281,E2F1,SETDB1,EP300,POU5F1,CDX2,STAT3,SUZ12,PPARG,NR0B1
GO: Biological Process	GO:0031327	negative regulation of cellular biosynthetic process	1.112e-15	1.721e-12	1.434e-13	1.136e-12	15	1212	MYC,KLF4,FOXA2,SMARCA4,CTCF,ZNF281,E2F1,SETDB1,EP300,POU5F1,CDX2,STAT3,SUZ12,PPARG,NR0B1
GO: Biological Process	GO:0009890	negative regulation of biosynthetic process	1.436e-15	2.223e-12	1.71e-13	1.354e-12	15	1233	MYC,KLF4,FOXA2,SMARCA4,CTCF,ZNF281,E2F1,SETDB1,EP300,POU5F1,CDX2,STAT3,SUZ12,PPARG,NR0B1
GO: Biological Process	GO:0006357	regulation of transcription from RNA polymerase II promoter	1.598e-15	2.474e-12	1.767e-13	1.4e-12	16	1629	MYC,KLF4,FOXA2,SMARCA4,MYCN,CTCF,E2F1,SETDB1,EP300,POU5F1,CDX2,STAT3,ESRRB,SUZ12,PPARG,NR0B1
GO: Biological Process	GO:0051093	negative regulation of developmental process	2.852e-15	4.415e-12	2.943e-13	2.332e-12	13	716	MYC,KLF4,FOXA2,SMARCA4,MYCN,CNOT3,POU5F1,CDX2,STAT3,ESRRB,SUZ12,PPARG,NR0B1
GO: Biological Process	GO:0010605	negative regulation of macromolecule metabolic process	3.826e-15	5.922e-12	3.548e-13	2.811e-12	16	1721	MYC,KLF4,FOXA2,SMARCA4,CTCF,ZNF281,E2F1,SETDB1,EP300,CNOT3,POU5F1,CDX2,STAT3,SUZ12,PPARG,NR0B1
GO: Biological Process	GO:0031324	negative regulation of cellular metabolic process	3.897e-15	6.032e-12	3.548e-13	2.811e-12	16	1723	MYC,KLF4,FOXA2,SMARCA4,MYCN,CTCF,ZNF281,E2F1,SETDB1,EP300,POU5F1,CDX2,STAT3,SUZ12,PPARG,NR0B1
GO: Biological Process	GO:0006366	transcription from RNA polymerase II promoter	7.596e-15	1.176e-11	6.532e-13	5.175e-12	16	1797	MYC,KLF4,FOXA2,SMARCA4,MYCN,CTCF,E2F1,SETDB1,EP300,POU5F1,CDX2,STAT3,ESRRB,SUZ12,PPARG,NR0B1
GO: Biological Process	GO:0045893	positive regulation of transcription, DNA-templated	6.693e-14	1.036e-10	5.453e-12	4.32e-11	14	1221	MYC,KLF4,FOXA2,SMARCA4,MYCN,CTCF,ZNF281,E2F1,EP300,POU5F1,CDX2,STAT3,ESRRB,PPARG
GO: Biological Process	GO:1902680	positive regulation of RNA biosynthetic process	1.056e-13	1.635e-10	8.173e-12	6.475e-11	14	1262	MYC,KLF4,FOXA2,SMARCA4,MYCN,CTCF,ZNF281,E2F1,EP300,POU5F1,CDX2,STAT3,ESRRB,PPARG
GO: Biological Process	GO:0051254	positive regulation of RNA metabolic process	1.34e-13	2.075e-10	9.88e-12	7.827e-11	14	1284	MYC,KLF4,FOXA2,SMARCA4,MYCN,CTCF,ZNF281,E2F1,EP300,POU5F1,CDX2,STAT3,ESRRB,PPARG
GO: Biological Process	GO:0010628	positive regulation of gene expression	2.223e-13	3.441e-10	1.564e-11	1.239e-10	14	1332	MYC,KLF4,FOXA2,SMARCA4,MYCN,CTCF,ZNF281,E2F1,EP300,POU5F1,CDX2,STAT3,ESRRB,PPARG
GO: Biological Process	GO:0045595	regulation of cell differentiation	4.635e-13	7.175e-10	3.12e-11	2.471e-10	14	1405	MYC,KLF4,FOXA2,SMARCA4,MYCN,EP300,CNOT3,POU5F1,CDX2,STAT3,ESRRB,SUZ12,PPARG,NR0B1
GO: Biological Process	GO:0010557	positive regulation of macromolecule biosynthetic process	6.258e-13	9.687e-10	4.036e-11	3.198e-10	14	1436	MYC,KLF4,FOXA2,SMARCA4,MYCN,CTCF,ZNF281,E2F1,EP300,POU5F1,CDX2,STAT3,ESRRB,PPARG
GO: Biological Process	GO:0045935	positive regulation of nucleobase-containing compound metabolic process	7.017e-13	1.086e-09	4.345e-11	3.442e-10	14	1448	MYC,KLF4,FOXA2,SMARCA4,MYCN,CTCF,ZNF281,E2F1,EP300,POU5F1,CDX2,STAT3,ESRRB,PPARG
GO: Biological Process	GO:0051173	positive regulation of nitrogen compound metabolic process	9.833e-13	1.522e-09	5.855e-11	4.638e-10	14	1484	MYC,KLF4,FOXA2,SMARCA4,MYCN,CTCF,ZNF281,E2F1,EP300,POU5F1,CDX2,STAT3,ESRRB,PPARG
GO: Biological Process	GO:0031328	positive regulation of cellular biosynthetic process	1.74e-12	2.694e-09	9.977e-11	7.904e-10	14	1547	MYC,KLF4,FOXA2,SMARCA4,MYCN,CTCF,ZNF281,E2F1,EP300,POU5F1,CDX2,STAT3,ESRRB,PPARG
GO: Biological Process	GO:0009891	positive regulation of biosynthetic process	2.285e-12	3.536e-09	1.263e-10	1.001e-09	14	1578	MYC,KLF4,FOXA2,SMARCA4,MYCN,CTCF,ZNF281,E2F1,EP300,POU5F1,CDX2,STAT3,ESRRB,PPARG
GO: Biological Process	GO:0048863	stem cell differentiation	5.925e-12	9.173e-09	3.163e-10	2.506e-09	9	324	KLF4,FOXA2,SMARCA4,ZNF281,CNOT3,POU5F1,CDX2,STAT3,ESRRB
GO: Biological Process	GO:0019827	stem cell maintenance	1.83e-11	2.832e-08	9.44e-10	7.479e-09	7	127	KLF4,SMARCA4,CNOT3,POU5F1,CDX2,STAT3,ESRRB
GO: Biological Process	GO:0009790	embryo development	1.893e-11	2.931e-08	9.455e-10	7.49e-09	12	1075	MYC,KLF4,FOXA2,SMARCA4,MYCN,ZNF281,SETDB1,EP300,CNOT3,POU5F1,CDX2,ESRRB
GO: Biological Process	GO:0050793	regulation of developmental process	3.151e-11	4.878e-08	1.524e-09	1.208e-08	14	1912	MYC,KLF4,FOXA2,SMARCA4,MYCN,EP300,CNOT3,POU5F1,CDX2,STAT3,ESRRB,SUZ12,PPARG,NR0B1
GO: Biological Process	GO:0048864	stem cell development	5.674e-11	8.783e-08	2.662e-09	2.109e-08	8	262	KLF4,FOXA2,SMARCA4,CNOT3,POU5F1,CDX2,STAT3,ESRRB
GO: Biological Process	GO:0001824	blastocyst development	9.678e-11	1.498e-07	4.406e-09	3.491e-08	6	80	SMARCA4,SETDB1,CNOT3,POU5F1,CDX2,ESRRB
GO: Biological Process	GO:0045944	positive regulation of transcription from RNA polymerase II promoter	1.036e-10	1.604e-07	4.582e-09	3.63e-08	11	922	MYC,KLF4,FOXA2,SMARCA4,MYCN,E2F1,EP300,POU5F1,STAT3,ESRRB,PPARG
GO: Biological Process	GO:0043009	chordate embryonic development	3.05e-09	4.721e-06	1.311e-07	1.039e-06	9	655	FOXA2,SMARCA4,MYCN,SETDB1,EP300,CNOT3,POU5F1,CDX2,ESRRB
GO: Biological Process	GO:0009792	embryo development ending in birth or egg hatching	3.437e-09	5.32e-06	1.438e-07	1.139e-06	9	664	FOXA2,SMARCA4,MYCN,SETDB1,EP300,CNOT3,POU5F1,CDX2,ESRRB
GO: Biological Process	GO:0001829	trophectodermal cell differentiation	6.61e-09	1.023e-05	2.693e-07	2.133e-06	4	24	CNOT3,POU5F1,CDX2,ESRRB
GO: Biological Process	GO:0016568	chromatin modification	1.705e-08	2.64e-05	6.768e-07	5.362e-06	8	540	MYC,FOXA2,SMARCA4,CTCF,SETDB1,EP300,POU5F1,SUZ12
GO: Biological Process	GO:0048598	embryonic morphogenesis	2.855e-08	4.419e-05	1.105e-06	8.753e-06	8	577	MYC,KLF4,FOXA2,SMARCA4,MYCN,ZNF281,POU5F1,ESRRB
GO: Biological Process	GO:0001825	blastocyst formation	3.235e-08	5.008e-05	1.222e-06	9.677e-06	4	35	CNOT3,POU5F1,CDX2,ESRRB
GO: Biological Process	GO:0001701	in utero embryonic development	5.284e-08	8.18e-05	1.948e-06	1.543e-05	7	398	FOXA2,SMARCA4,SETDB1,CNOT3,POU5F1,CDX2,ESRRB
GO: Biological Process	GO:0009887	organ morphogenesis	5.846e-08	9.049e-05	2.104e-06	1.667e-05	9	920	MYC,KLF4,FOXA2,SMARCA4,MYCN,EP300,POU5F1,CDX2,STAT3
GO: Biological Process	GO:0006325	chromatin organization	8.866e-08	0.0001373	3.119e-06	2.471e-05	8	668	MYC,FOXA2,SMARCA4,CTCF,SETDB1,EP300,POU5F1,SUZ12
GO: Biological Process	GO:0033993	response to lipid	1.562e-07	0.0002418	5.373e-06	4.257e-05	8	719	KLF4,E2F1,EP300,POU5F1,STAT3,ESRRB,PPARG,NR0B1
GO: Biological Process	GO:0030522	intracellular receptor signaling pathway	2.069e-07	0.0003203	6.962e-06	5.516e-05	6	286	SMARCA4,EP300,STAT3,ESRRB,PPARG,NR0B1
GO: Biological Process	GO:0048468	cell development	3.066e-07	0.0004746	1.01e-05	8e-05	11	1970	KLF4,FOXA2,SMARCA4,MYCN,EP300,CNOT3,POU5F1,CDX2,STAT3,ESRRB,PPARG
GO: Biological Process	GO:0051276	chromosome organization	6.881e-07	0.001065	2.219e-05	0.0001758	8	873	MYC,FOXA2,SMARCA4,CTCF,SETDB1,EP300,POU5F1,SUZ12
GO: Biological Process	GO:0051090	regulation of sequence-specific DNA binding transcription factor activity	7.599e-07	0.001176	2.401e-05	0.0001902	6	357	KLF4,FOXA2,SMARCA4,EP300,PPARG,NR0B1
GO: Biological Process	GO:0001832	blastocyst growth	8.751e-07	0.001355	2.709e-05	0.0002146	3	20	SMARCA4,SETDB1,ESRRB
GO: Biological Process	GO:0016569	covalent chromatin modification	9.663e-07	0.001496	2.933e-05	0.0002324	6	372	SMARCA4,CTCF,SETDB1,EP300,POU5F1,SUZ12
GO: Biological Process	GO:0048646	anatomical structure formation involved in morphogenesis	2.056e-06	0.003182	6.12e-05	0.0004848	8	1009	KLF4,FOXA2,SMARCA4,EP300,CNOT3,POU5F1,CDX2,ESRRB
GO: Biological Process	GO:0008283	cell proliferation	2.434e-06	0.003767	7.108e-05	0.0005631	10	1887	MYC,KLF4,MYCN,E2F1,SETDB1,CDX2,STAT3,ESRRB,SUZ12,PPARG
GO: Biological Process	GO:0032526	response to retinoic acid	3.93e-06	0.006084	0.0001121	0.0008885	4	114	KLF4,EP300,POU5F1,PPARG
GO: Biological Process	GO:0045165	cell fate commitment	3.985e-06	0.006168	0.0001121	0.0008885	5	261	KLF4,FOXA2,SMARCA4,POU5F1,PPARG
GO: Biological Process	GO:0060429	epithelium development	4.202e-06	0.006505	0.0001162	0.0009202	8	1110	MYC,KLF4,FOXA2,SMARCA4,MYCN,EP300,PPARG,NR0B1
GO: Biological Process	GO:0001705	ectoderm formation	5.369e-06	0.008311	0.0001458	0.001155	2	4	FOXA2,POU5F1
GO: Biological Process	GO:0001101	response to acid chemical	6.885e-06	0.01066	0.0001838	0.001456	5	292	KLF4,E2F1,EP300,POU5F1,PPARG
GO: Biological Process	GO:0007417	central nervous system development	9.272e-06	0.01435	0.0002433	0.001927	7	859	FOXA2,SMARCA4,MYCN,E2F1,STAT3,PPARG,NR0B1
GO: Biological Process	GO:0071407	cellular response to organic cyclic compound	9.497e-06	0.0147	0.000245	0.001941	5	312	KLF4,EP300,ESRRB,PPARG,NR0B1
GO: Biological Process	GO:0048729	tissue morphogenesis	1.157e-05	0.01791	0.0002935	0.002325	6	572	MYC,KLF4,FOXA2,SMARCA4,MYCN,POU5F1
GO: Biological Process	GO:0001709	cell fate determination	1.224e-05	0.01895	0.0003057	0.002422	3	47	KLF4,SMARCA4,POU5F1
GO: Biological Process	GO:0009888	tissue development	1.616e-05	0.02501	0.000397	0.003145	9	1794	MYC,KLF4,FOXA2,SMARCA4,MYCN,EP300,POU5F1,PPARG,NR0B1
GO: Biological Process	GO:0071310	cellular response to organic substance	1.986e-05	0.03075	0.0004767	0.003777	9	1840	MYC,KLF4,FOXA2,E2F1,EP300,STAT3,ESRRB,PPARG,NR0B1
GO: Biological Process	GO:0007219	Notch signaling pathway	2.002e-05	0.03099	0.0004767	0.003777	4	172	MYC,E2F1,EP300,STAT3
GO: Biological Process	GO:0016570	histone modification	2.053e-05	0.03178	0.0004816	0.003815	5	366	SMARCA4,CTCF,SETDB1,EP300,SUZ12
GO: Biological Process	GO:0033143	regulation of intracellular steroid hormone receptor signaling pathway	2.437e-05	0.03772	0.0005568	0.004411	3	59	SMARCA4,EP300,NR0B1
GO: Biological Process	GO:0010001	glial cell differentiation	2.446e-05	0.03786	0.0005568	0.004411	4	181	SMARCA4,MYCN,STAT3,PPARG
GO: Biological Process	GO:0048545	response to steroid hormone	2.49e-05	0.03855	0.0005587	0.004426	5	381	EP300,STAT3,ESRRB,PPARG,NR0B1
GO: Biological Process	GO:0071495	cellular response to endogenous stimulus	2.531e-05	0.03918	0.000559	0.004428	7	1002	MYC,KLF4,E2F1,STAT3,ESRRB,PPARG,NR0B1
GO: Biological Process	GO:0043401	steroid hormone mediated signaling pathway	2.564e-05	0.03969	0.000559	0.004428	3	60	ESRRB,PPARG,NR0B1
GO: Biological Process	GO:0009719	response to endogenous stimulus	2.643e-05	0.04091	0.0005682	0.004502	8	1424	MYC,KLF4,E2F1,EP300,STAT3,ESRRB,PPARG,NR0B1
GO: Biological Process	GO:0042127	regulation of cell proliferation	2.853e-05	0.04416	0.0006049	0.004792	8	1439	MYC,KLF4,MYCN,E2F1,CDX2,STAT3,SUZ12,PPARG
GO: Biological Process	GO:2000026	regulation of multicellular organismal development	3.315e-05	0.05131	0.0006934	0.005493	8	1469	MYC,KLF4,FOXA2,MYCN,EP300,POU5F1,STAT3,PPARG
GO: Biological Process	GO:0006367	transcription initiation from RNA polymerase II promoter	3.616e-05	0.05597	0.0007462	0.005912	4	200	MYC,ESRRB,PPARG,NR0B1
GO: Biological Process	GO:0018205	peptidyl-lysine modification	3.832e-05	0.05932	0.0007805	0.006184	4	203	SMARCA4,CTCF,SETDB1,EP300
GO: Biological Process	GO:0006346	methylation-dependent chromatin silencing	4.013e-05	0.06212	0.0007887	0.006249	2	10	SMARCA4,POU5F1
GO: Biological Process	GO:0043281	regulation of cysteine-type endopeptidase activity involved in apoptotic process	4.058e-05	0.06282	0.0007887	0.006249	4	206	MYC,KLF4,EP300,PPARG
GO: Biological Process	GO:0043414	macromolecule methylation	4.058e-05	0.06282	0.0007887	0.006249	4	206	SMARCA4,CTCF,SETDB1,SUZ12
GO: Biological Process	GO:0051817	modification of morphology or physiology of other organism involved in symbiotic interaction	4.076e-05	0.0631	0.0007887	0.006249	3	70	MYC,SMARCA4,EP300
GO: Biological Process	GO:0060284	regulation of cell development	4.559e-05	0.07057	0.0008712	0.006902	6	729	FOXA2,MYCN,EP300,CNOT3,STAT3,PPARG
GO: Biological Process	GO:0043923	positive regulation by host of viral transcription	4.902e-05	0.07588	0.0009216	0.007301	2	11	SMARCA4,EP300
GO: Biological Process	GO:0048568	embryonic organ development	5.011e-05	0.07757	0.0009216	0.007301	5	441	MYC,SMARCA4,MYCN,CDX2,ESRRB
GO: Biological Process	GO:2000116	regulation of cysteine-type endopeptidase activity	5.061e-05	0.07834	0.0009216	0.007301	4	218	MYC,KLF4,EP300,PPARG
GO: Biological Process	GO:0042063	gliogenesis	5.061e-05	0.07834	0.0009216	0.007301	4	218	SMARCA4,MYCN,STAT3,PPARG
GO: Biological Process	GO:0014070	response to organic cyclic compound	5.712e-05	0.08843	0.001028	0.008146	6	759	KLF4,EP300,STAT3,ESRRB,PPARG,NR0B1
GO: Biological Process	GO:0048145	regulation of fibroblast proliferation	6.081e-05	0.09413	0.001082	0.008572	3	80	MYC,E2F1,PPARG
GO: Biological Process	GO:0048144	fibroblast proliferation	6.788e-05	0.1051	0.001194	0.009459	3	83	MYC,E2F1,PPARG
GO: Biological Process	GO:0006352	DNA-templated transcription, initiation	6.89e-05	0.1067	0.001198	0.009493	4	236	MYC,ESRRB,PPARG,NR0B1
GO: Biological Process	GO:0035821	modification of morphology or physiology of other organism	7.811e-05	0.1209	0.001344	0.01064	3	87	MYC,SMARCA4,EP300
GO: Biological Process	GO:0001704	formation of primary germ layer	9.227e-05	0.1428	0.00157	0.01243	3	92	KLF4,FOXA2,POU5F1
GO: Biological Process	GO:1901701	cellular response to oxygen-containing compound	9.333e-05	0.1445	0.00157	0.01244	6	829	KLF4,FOXA2,E2F1,EP300,STAT3,PPARG
GO: Biological Process	GO:0051128	regulation of cellular component organization	0.0001088	0.1685	0.001812	0.01435	8	1733	MYC,FOXA2,SMARCA4,CTCF,E2F1,EP300,POU5F1,PPARG
GO: Biological Process	GO:0016571	histone methylation	0.0001182	0.183	0.001947	0.01542	3	100	CTCF,SETDB1,SUZ12
GO: Biological Process	GO:0009755	hormone-mediated signaling pathway	0.0001218	0.1885	0.001984	0.01572	3	101	ESRRB,PPARG,NR0B1
GO: Biological Process	GO:1901700	response to oxygen-containing compound	0.0001431	0.2215	0.002307	0.01828	7	1314	KLF4,FOXA2,E2F1,EP300,POU5F1,STAT3,PPARG
GO: Biological Process	GO:0072359	circulatory system development	0.0001515	0.2345	0.002392	0.01895	6	905	KLF4,SMARCA4,EP300,POU5F1,CDX2,PPARG
GO: Biological Process	GO:0072358	cardiovascular system development	0.0001515	0.2345	0.002392	0.01895	6	905	KLF4,SMARCA4,EP300,POU5F1,CDX2,PPARG
GO: Biological Process	GO:0051094	positive regulation of developmental process	0.0001571	0.2431	0.002456	0.01946	6	911	MYC,FOXA2,EP300,POU5F1,CDX2,PPARG
GO: Biological Process	GO:0043921	modulation by host of viral transcription	0.0001685	0.2608	0.002557	0.02025	2	20	SMARCA4,EP300
GO: Biological Process	GO:0052472	modulation by host of symbiont transcription	0.0001685	0.2608	0.002557	0.02025	2	20	SMARCA4,EP300
GO: Biological Process	GO:0060850	regulation of transcription involved in cell fate commitment	0.0001685	0.2608	0.002557	0.02025	2	20	POU5F1,PPARG
GO: Biological Process	GO:0050767	regulation of neurogenesis	0.000171	0.2648	0.00257	0.02036	5	572	FOXA2,MYCN,EP300,STAT3,PPARG
GO: Biological Process	GO:0032259	methylation	0.000174	0.2693	0.00257	0.02036	4	300	SMARCA4,CTCF,SETDB1,SUZ12
GO: Biological Process	GO:0008630	intrinsic apoptotic signaling pathway in response to DNA damage	0.0001743	0.2699	0.00257	0.02036	3	114	MYC,E2F1,EP300
GO: Biological Process	GO:0016458	gene silencing	0.0001789	0.2769	0.002612	0.0207	3	115	SMARCA4,CNOT3,POU5F1
GO: Biological Process	GO:0052312	modulation of transcription in other organism involved in symbiotic interaction	0.0001861	0.2881	0.002692	0.02133	2	21	SMARCA4,EP300
GO: Biological Process	GO:0040007	growth	0.0001909	0.2955	0.002736	0.02168	6	944	SMARCA4,SETDB1,EP300,STAT3,ESRRB,PPARG
GO: Biological Process	GO:0030855	epithelial cell differentiation	0.0001961	0.3036	0.002785	0.02207	5	589	KLF4,FOXA2,SMARCA4,PPARG,NR0B1
GO: Biological Process	GO:1902589	single-organism organelle organization	0.0001988	0.3077	0.002797	0.02216	8	1887	MYC,SMARCA4,CTCF,E2F1,SETDB1,EP300,POU5F1,SUZ12
GO: Biological Process	GO:0060765	regulation of androgen receptor signaling pathway	0.0002046	0.3167	0.002853	0.0226	2	22	SMARCA4,EP300
GO: Biological Process	GO:0030518	intracellular steroid hormone receptor signaling pathway	0.0002182	0.3377	0.003015	0.02388	3	123	SMARCA4,EP300,NR0B1
GO: Biological Process	GO:0001710	mesodermal cell fate commitment	0.0002239	0.3466	0.003015	0.02388	2	23	KLF4,POU5F1
GO: Biological Process	GO:0070741	response to interleukin-6	0.0002239	0.3466	0.003015	0.02388	2	23	FOXA2,STAT3
GO: Biological Process	GO:0044092	negative regulation of molecular function	0.000224	0.3467	0.003015	0.02388	6	972	MYC,KLF4,FOXA2,EP300,PPARG,NR0B1
GO: Biological Process	GO:0071383	cellular response to steroid hormone stimulus	0.0002288	0.3542	0.003053	0.02419	3	125	ESRRB,PPARG,NR0B1
GO: Biological Process	GO:0007398	ectoderm development	0.0002441	0.3779	0.00323	0.02559	2	24	FOXA2,POU5F1
GO: Biological Process	GO:0008213	protein alkylation	0.0002568	0.3976	0.003341	0.02647	3	130	CTCF,SETDB1,SUZ12
GO: Biological Process	GO:0006479	protein methylation	0.0002568	0.3976	0.003341	0.02647	3	130	CTCF,SETDB1,SUZ12
GO: Biological Process	GO:0071396	cellular response to lipid	0.0002623	0.4061	0.003361	0.02663	4	334	E2F1,ESRRB,PPARG,NR0B1
GO: Biological Process	GO:0043433	negative regulation of sequence-specific DNA binding transcription factor activity	0.0002627	0.4067	0.003361	0.02663	3	131	KLF4,FOXA2,NR0B1
GO: Biological Process	GO:0034097	response to cytokine	0.0002663	0.4122	0.003379	0.02677	5	629	KLF4,FOXA2,EP300,STAT3,PPARG
GO: Biological Process	GO:0010941	regulation of cell death	0.0002836	0.439	0.003545	0.02809	7	1466	MYC,KLF4,MYCN,E2F1,EP300,STAT3,PPARG
GO: Biological Process	GO:0016573	histone acetylation	0.000287	0.4443	0.003545	0.02809	3	135	SMARCA4,CTCF,EP300
GO: Biological Process	GO:0048589	developmental growth	0.0002871	0.4444	0.003545	0.02809	4	342	SMARCA4,SETDB1,EP300,ESRRB
GO: Biological Process	GO:0051960	regulation of nervous system development	0.0002886	0.4467	0.003545	0.02809	5	640	FOXA2,MYCN,EP300,STAT3,PPARG
GO: Biological Process	GO:0018393	internal peptidyl-lysine acetylation	0.0003062	0.4739	0.003732	0.02956	3	138	SMARCA4,CTCF,EP300
GO: Biological Process	GO:0006110	regulation of glycolytic process	0.0003336	0.5164	0.004003	0.03171	2	28	MYC,STAT3
GO: Biological Process	GO:0030224	monocyte differentiation	0.0003336	0.5164	0.004003	0.03171	2	28	MYC,PPARG
GO: Biological Process	GO:0018394	peptidyl-lysine acetylation	0.0003399	0.5261	0.004006	0.03174	3	143	SMARCA4,CTCF,EP300
GO: Biological Process	GO:0006475	internal protein amino acid acetylation	0.0003399	0.5261	0.004006	0.03174	3	143	SMARCA4,CTCF,EP300
GO: Biological Process	GO:0003002	regionalization	0.0003416	0.5289	0.004006	0.03174	4	358	FOXA2,EP300,POU5F1,CDX2
GO: Biological Process	GO:0033044	regulation of chromosome organization	0.0003469	0.537	0.004038	0.03199	3	144	MYC,CTCF,POU5F1
GO: Biological Process	GO:0048147	negative regulation of fibroblast proliferation	0.0003581	0.5543	0.004137	0.03277	2	29	MYC,PPARG
GO: Biological Process	GO:0048333	mesodermal cell differentiation	0.0003835	0.5936	0.004397	0.03483	2	30	KLF4,POU5F1
GO: Biological Process	GO:0052548	regulation of endopeptidase activity	0.0003911	0.6055	0.004452	0.03527	4	371	MYC,KLF4,EP300,PPARG
GO: Biological Process	GO:0010470	regulation of gastrulation	0.0004097	0.6342	0.004595	0.03641	2	31	KLF4,FOXA2
GO: Biological Process	GO:0051851	modification by host of symbiont morphology or physiology	0.0004097	0.6342	0.004595	0.03641	2	31	SMARCA4,EP300
GO: Biological Process	GO:0007369	gastrulation	0.0004143	0.6414	0.004614	0.03656	3	153	KLF4,FOXA2,POU5F1
GO: Biological Process	GO:0010675	regulation of cellular carbohydrate metabolic process	0.0004223	0.6537	0.004623	0.03662	3	154	MYC,FOXA2,STAT3
GO: Biological Process	GO:0001890	placenta development	0.0004223	0.6537	0.004623	0.03662	3	154	CDX2,ESRRB,PPARG
GO: Biological Process	GO:1903034	regulation of response to wounding	0.0004241	0.6564	0.004623	0.03662	4	379	MYC,KLF4,FOXA2,PPARG
GO: Biological Process	GO:0032965	regulation of collagen biosynthetic process	0.0004367	0.6761	0.004695	0.03719	2	32	EP300,PPARG
GO: Biological Process	GO:0033144	negative regulation of intracellular steroid hormone receptor signaling pathway	0.0004367	0.6761	0.004695	0.03719	2	32	SMARCA4,NR0B1
GO: Biological Process	GO:0006473	protein acetylation	0.0004637	0.7177	0.004926	0.03903	3	159	SMARCA4,CTCF,EP300
GO: Biological Process	GO:0051702	interaction with symbiont	0.0004646	0.7193	0.004926	0.03903	2	33	SMARCA4,EP300
GO: Biological Process	GO:0052547	regulation of peptidase activity	0.0004771	0.7385	0.00501	0.03969	4	391	MYC,KLF4,EP300,PPARG
GO: Biological Process	GO:0006109	regulation of carbohydrate metabolic process	0.0004809	0.7444	0.00501	0.03969	3	161	MYC,FOXA2,STAT3
GO: Biological Process	GO:0048585	negative regulation of response to stimulus	0.0004822	0.7464	0.00501	0.03969	6	1120	MYC,KLF4,FOXA2,SMARCA4,PPARG,NR0B1
GO: Biological Process	GO:0040029	regulation of gene expression, epigenetic	0.0004986	0.7718	0.005145	0.04076	3	163	SMARCA4,CTCF,POU5F1
GO: Biological Process	GO:0048662	negative regulation of smooth muscle cell proliferation	0.000523	0.8096	0.005223	0.04138	2	35	KLF4,PPARG
GO: Biological Process	GO:0010712	regulation of collagen metabolic process	0.000523	0.8096	0.005223	0.04138	2	35	EP300,PPARG
GO: Biological Process	GO:0043388	positive regulation of DNA binding	0.000523	0.8096	0.005223	0.04138	2	35	SMARCA4,EP300
GO: Biological Process	GO:0060795	cell fate commitment involved in formation of primary germ layer	0.000523	0.8096	0.005223	0.04138	2	35	KLF4,POU5F1
GO: Biological Process	GO:0048730	epidermis morphogenesis	0.000523	0.8096	0.005223	0.04138	2	35	KLF4,SMARCA4
GO: Biological Process	GO:0006342	chromatin silencing	0.0005534	0.8567	0.005457	0.04323	2	36	SMARCA4,POU5F1
GO: Biological Process	GO:0002053	positive regulation of mesenchymal cell proliferation	0.0005534	0.8567	0.005457	0.04323	2	36	MYC,MYCN
GO: Biological Process	GO:0043470	regulation of carbohydrate catabolic process	0.0005847	0.9052	0.005693	0.0451	2	37	MYC,STAT3
GO: Biological Process	GO:0043471	regulation of cellular carbohydrate catabolic process	0.0005847	0.9052	0.005693	0.0451	2	37	MYC,STAT3
GO: Biological Process	GO:0043627	response to estrogen	0.0005931	0.9181	0.005738	0.04546	3	173	EP300,STAT3,PPARG
GO: Biological Process	GO:0033043	regulation of organelle organization	0.0006058	0.9378	0.005825	0.04615	5	752	MYC,CTCF,E2F1,EP300,POU5F1
GO: Biological Process	GO:0060761	negative regulation of response to cytokine stimulus	0.0006169	0.9549	0.005858	0.04641	2	38	KLF4,PPARG
GO: Biological Process	GO:0032964	collagen biosynthetic process	0.0006169	0.9549	0.005858	0.04641	2	38	EP300,PPARG
GO: Biological Process	GO:0042493	response to drug	0.0006303	0.9757	0.005949	0.04713	4	421	MYC,EP300,STAT3,PPARG
GO: Biological Process	GO:0022603	regulation of anatomical structure morphogenesis	0.000659	1	0.006182	0.04898	5	766	MYC,KLF4,FOXA2,EP300,POU5F1
GO: Biological Process	GO:0048754	branching morphogenesis of an epithelial tube	0.0006764	1	0.006308	0.04997	3	181	MYC,FOXA2,MYCN
GO: Biological Process	GO:2000278	regulation of DNA biosynthetic process	0.0006836	1	0.006337	0.0502	2	40	MYC,PPARG
GO: Biological Process	GO:0010464	regulation of mesenchymal cell proliferation	0.0007537	1	0.006904	0.0547	2	42	MYC,MYCN
GO: Biological Process	GO:0045814	negative regulation of gene expression, epigenetic	0.0007537	1	0.006904	0.0547	2	42	SMARCA4,POU5F1
GO: Biological Process	GO:1901983	regulation of protein acetylation	0.0007901	1	0.007194	0.05699	2	43	CTCF,EP300
GO: Biological Process	GO:0043543	protein acylation	0.0008028	1	0.007267	0.05757	3	192	SMARCA4,CTCF,EP300
GO: Biological Process	GO:0044246	regulation of multicellular organismal metabolic process	0.0008652	1	0.007685	0.06088	2	45	EP300,PPARG
GO: Biological Process	GO:0043589	skin morphogenesis	0.0008652	1	0.007685	0.06088	2	45	KLF4,SMARCA4
GO: Biological Process	GO:0048608	reproductive structure development	0.0008712	1	0.007685	0.06088	4	459	CDX2,ESRRB,PPARG,NR0B1
GO: Biological Process	GO:0008284	positive regulation of cell proliferation	0.000878	1	0.007685	0.06088	5	816	MYC,MYCN,E2F1,CDX2,SUZ12
GO: Biological Process	GO:0009611	response to wounding	0.0008839	1	0.007685	0.06088	6	1255	MYC,KLF4,FOXA2,POU5F1,STAT3,PPARG
GO: Biological Process	GO:0030324	lung development	0.0008905	1	0.007685	0.06088	3	199	FOXA2,MYCN,EP300
GO: Biological Process	GO:0010608	posttranscriptional regulation of gene expression	0.0008998	1	0.007685	0.06088	4	463	E2F1,EP300,CNOT3,POU5F1
GO: Biological Process	GO:0001501	skeletal system development	0.0008998	1	0.007685	0.06088	4	463	MYC,MYCN,SETDB1,EP300
GO: Biological Process	GO:0061458	reproductive system development	0.0008998	1	0.007685	0.06088	4	463	CDX2,ESRRB,PPARG,NR0B1
GO: Biological Process	GO:0033500	carbohydrate homeostasis	0.0009035	1	0.007685	0.06088	3	200	FOXA2,STAT3,PPARG
GO: Biological Process	GO:0042593	glucose homeostasis	0.0009035	1	0.007685	0.06088	3	200	FOXA2,STAT3,PPARG
GO: Biological Process	GO:0022414	reproductive process	0.0009371	1	0.007699	0.06099	6	1269	E2F1,CDX2,STAT3,ESRRB,PPARG,NR0B1
GO: Biological Process	GO:0030323	respiratory tube development	0.0009433	1	0.007699	0.06099	3	203	FOXA2,MYCN,EP300
GO: Biological Process	GO:0071824	protein-DNA complex subunit organization	0.0009433	1	0.007699	0.06099	3	203	SMARCA4,CTCF,EP300
GO: Biological Process	GO:2000976	regulation of transcription from RNA polymerase II promoter involved in detection of glucose	0.0009748	1	0.007699	0.06099	1	1	FOXA2
GO: Biological Process	GO:0046722	lactic acid secretion	0.0009748	1	0.007699	0.06099	1	1	MYC
GO: Biological Process	GO:0000433	negative regulation of transcription from RNA polymerase II promoter by glucose	0.0009748	1	0.007699	0.06099	1	1	FOXA2
GO: Biological Process	GO:0000437	carbon catabolite repression of transcription from RNA polymerase II promoter	0.0009748	1	0.007699	0.06099	1	1	FOXA2
GO: Biological Process	GO:2000230	negative regulation of pancreatic stellate cell proliferation	0.0009748	1	0.007699	0.06099	1	1	PPARG
GO: Biological Process	GO:0090096	positive regulation of metanephric cap mesenchymal cell proliferation	0.0009748	1	0.007699	0.06099	1	1	MYC
GO: Biological Process	GO:2000971	negative regulation of detection of glucose	0.0009748	1	0.007699	0.06099	1	1	FOXA2
GO: Biological Process	GO:0090095	regulation of metanephric cap mesenchymal cell proliferation	0.0009748	1	0.007699	0.06099	1	1	MYC
GO: Biological Process	GO:0043969	histone H2B acetylation	0.0009748	1	0.007699	0.06099	1	1	EP300
GO: Biological Process	GO:2000970	regulation of detection of glucose	0.0009748	1	0.007699	0.06099	1	1	FOXA2
GO: Biological Process	GO:2000629	negative regulation of miRNA metabolic process	0.0009748	1	0.007699	0.06099	1	1	EP300
GO: Biological Process	GO:0035019	somatic stem cell maintenance	0.0009841	1	0.007733	0.06126	2	48	POU5F1,CDX2
GO: Biological Process	GO:0007507	heart development	0.0009976	1	0.0078	0.06179	4	476	SMARCA4,EP300,POU5F1,PPARG
GO: Biological Process	GO:0007389	pattern specification process	0.001021	1	0.007936	0.06287	4	479	FOXA2,EP300,POU5F1,CDX2
GO: Biological Process	GO:0043502	regulation of muscle adaptation	0.001025	1	0.007936	0.06287	2	49	KLF4,EP300
GO: Biological Process	GO:0010942	positive regulation of cell death	0.001045	1	0.00805	0.06377	4	482	MYC,MYCN,EP300,PPARG
GO: Biological Process	GO:0010463	mesenchymal cell proliferation	0.001067	1	0.00814	0.06449	2	50	MYC,MYCN
GO: Biological Process	GO:0048146	positive regulation of fibroblast proliferation	0.001067	1	0.00814	0.06449	2	50	MYC,E2F1
GO: Biological Process	GO:0061138	morphogenesis of a branching epithelium	0.001084	1	0.008224	0.06516	3	213	MYC,FOXA2,MYCN
GO: Biological Process	GO:0051726	regulation of cell cycle	0.001113	1	0.008401	0.06656	5	860	MYC,SMARCA4,CTCF,E2F1,EP300
GO: Biological Process	GO:0009952	anterior/posterior pattern specification	0.001144	1	0.008593	0.06808	3	217	FOXA2,EP300,CDX2
GO: Biological Process	GO:0070542	response to fatty acid	0.001154	1	0.008631	0.06838	2	52	E2F1,EP300
GO: Biological Process	GO:0009725	response to hormone	0.001178	1	0.008766	0.06945	5	871	EP300,STAT3,ESRRB,PPARG,NR0B1
GO: Biological Process	GO:0072594	establishment of protein localization to organelle	0.001233	1	0.009118	0.07224	4	504	E2F1,EP300,POU5F1,STAT3
GO: Biological Process	GO:0051091	positive regulation of sequence-specific DNA binding transcription factor activity	0.001237	1	0.009118	0.07224	3	223	SMARCA4,EP300,PPARG
GO: Biological Process	GO:0043966	histone H3 acetylation	0.001244	1	0.009127	0.07231	2	54	SMARCA4,EP300
GO: Biological Process	GO:0001763	morphogenesis of a branching structure	0.001285	1	0.009334	0.07394	3	226	MYC,FOXA2,MYCN
GO: Biological Process	GO:0060541	respiratory system development	0.001285	1	0.009334	0.07394	3	226	FOXA2,MYCN,EP300
GO: Biological Process	GO:0050434	positive regulation of viral transcription	0.00129	1	0.009334	0.07394	2	55	SMARCA4,EP300
GO: Biological Process	GO:0048708	astrocyte differentiation	0.001337	1	0.009629	0.07628	2	56	MYCN,STAT3
GO: Biological Process	GO:0006306	DNA methylation	0.001385	1	0.009881	0.07828	2	57	SMARCA4,CTCF
GO: Biological Process	GO:0006305	DNA alkylation	0.001385	1	0.009881	0.07828	2	57	SMARCA4,CTCF
GO: Biological Process	GO:0007423	sensory organ development	0.001434	1	0.01012	0.08016	4	525	MYC,KLF4,SMARCA4,STAT3
GO: Biological Process	GO:0061448	connective tissue development	0.001438	1	0.01012	0.08016	3	235	FOXA2,MYCN,EP300
GO: Biological Process	GO:0051098	regulation of binding	0.001438	1	0.01012	0.08016	3	235	MYC,SMARCA4,EP300
GO: Biological Process	GO:0030162	regulation of proteolysis	0.001496	1	0.01048	0.083	4	531	MYC,KLF4,EP300,PPARG
GO: Biological Process	GO:0045685	regulation of glial cell differentiation	0.001534	1	0.01069	0.08471	2	60	MYCN,PPARG
GO: Biological Process	GO:0032870	cellular response to hormone stimulus	0.001559	1	0.01082	0.08574	4	537	STAT3,ESRRB,PPARG,NR0B1
GO: Biological Process	GO:0009968	negative regulation of signal transduction	0.001579	1	0.01091	0.08644	5	930	MYC,KLF4,SMARCA4,PPARG,NR0B1
GO: Biological Process	GO:1902593	single-organism nuclear import	0.00164	1	0.01118	0.08858	3	246	EP300,POU5F1,STAT3
GO: Biological Process	GO:0044744	protein targeting to nucleus	0.00164	1	0.01118	0.08858	3	246	EP300,POU5F1,STAT3
GO: Biological Process	GO:0006606	protein import into nucleus	0.00164	1	0.01118	0.08858	3	246	EP300,POU5F1,STAT3
GO: Biological Process	GO:0031047	gene silencing by RNA	0.001689	1	0.01147	0.09086	2	63	CNOT3,POU5F1
GO: Biological Process	GO:0051170	nuclear import	0.001717	1	0.01161	0.09195	3	250	EP300,POU5F1,STAT3
GO: Biological Process	GO:0030521	androgen receptor signaling pathway	0.001743	1	0.01173	0.09292	2	64	SMARCA4,EP300
GO: Biological Process	GO:0022008	neurogenesis	0.00182	1	0.01177	0.09327	6	1441	FOXA2,SMARCA4,MYCN,EP300,STAT3,PPARG
GO: Biological Process	GO:0044275	cellular carbohydrate catabolic process	0.001852	1	0.01177	0.09327	2	66	MYC,STAT3
GO: Biological Process	GO:2000648	positive regulation of stem cell proliferation	0.001908	1	0.01177	0.09327	2	67	MYC,MYCN
GO: Biological Process	GO:0072332	intrinsic apoptotic signaling pathway by p53 class mediator	0.001908	1	0.01177	0.09327	2	67	E2F1,EP300
GO: Biological Process	GO:0060341	regulation of cellular localization	0.001921	1	0.01177	0.09327	5	972	FOXA2,E2F1,EP300,POU5F1,PPARG
GO: Biological Process	GO:0072186	metanephric cap morphogenesis	0.001947	1	0.01177	0.09327	1	2	MYC
GO: Biological Process	GO:0072343	pancreatic stellate cell proliferation	0.001947	1	0.01177	0.09327	1	2	PPARG
GO: Biological Process	GO:0060694	regulation of cholesterol transporter activity	0.001947	1	0.01177	0.09327	1	2	PPARG
GO: Biological Process	GO:0007070	negative regulation of transcription from RNA polymerase II promoter during mitosis	0.001947	1	0.01177	0.09327	1	2	SMARCA4
GO: Biological Process	GO:0045014	negative regulation of transcription by glucose	0.001947	1	0.01177	0.09327	1	2	FOXA2
GO: Biological Process	GO:0060965	negative regulation of gene silencing by miRNA	0.001947	1	0.01177	0.09327	1	2	POU5F1
GO: Biological Process	GO:0001712	ectodermal cell fate commitment	0.001947	1	0.01177	0.09327	1	2	POU5F1
GO: Biological Process	GO:0040030	regulation of molecular function, epigenetic	0.001947	1	0.01177	0.09327	1	2	CTCF
GO: Biological Process	GO:2000229	regulation of pancreatic stellate cell proliferation	0.001947	1	0.01177	0.09327	1	2	PPARG
GO: Biological Process	GO:0046985	positive regulation of hemoglobin biosynthetic process	0.001947	1	0.01177	0.09327	1	2	KLF4
GO: Biological Process	GO:0090094	metanephric cap mesenchymal cell proliferation involved in metanephros development	0.001947	1	0.01177	0.09327	1	2	MYC
GO: Biological Process	GO:0014737	positive regulation of muscle atrophy	0.001947	1	0.01177	0.09327	1	2	EP300
GO: Biological Process	GO:2000342	negative regulation of chemokine (C-X-C motif) ligand 2 production	0.001947	1	0.01177	0.09327	1	2	KLF4
GO: Biological Process	GO:0045013	carbon catabolite repression of transcription	0.001947	1	0.01177	0.09327	1	2	FOXA2
GO: Biological Process	GO:0072185	metanephric cap development	0.001947	1	0.01177	0.09327	1	2	MYC
GO: Biological Process	GO:0071409	cellular response to cycloheximide	0.001947	1	0.01177	0.09327	1	2	KLF4
GO: Biological Process	GO:0035887	aortic smooth muscle cell differentiation	0.001947	1	0.01177	0.09327	1	2	SMARCA4
GO: Biological Process	GO:0014740	negative regulation of muscle hyperplasia	0.001947	1	0.01177	0.09327	1	2	KLF4
GO: Biological Process	GO:0007068	negative regulation of transcription during mitosis	0.001947	1	0.01177	0.09327	1	2	SMARCA4
GO: Biological Process	GO:0044330	canonical Wnt signaling pathway involved in positive regulation of wound healing	0.001947	1	0.01177	0.09327	1	2	MYC
GO: Biological Process	GO:0014735	regulation of muscle atrophy	0.001947	1	0.01177	0.09327	1	2	EP300
GO: Biological Process	GO:0070613	regulation of protein processing	0.001978	1	0.0119	0.09424	4	573	MYC,KLF4,EP300,PPARG
GO: Biological Process	GO:0023057	negative regulation of signaling	0.001983	1	0.0119	0.09424	5	979	MYC,KLF4,SMARCA4,PPARG,NR0B1
GO: Biological Process	GO:0010648	negative regulation of cell communication	0.002001	1	0.01196	0.09473	5	981	MYC,KLF4,SMARCA4,PPARG,NR0B1
GO: Biological Process	GO:0006096	glycolytic process	0.002022	1	0.01199	0.09501	2	69	MYC,STAT3
GO: Biological Process	GO:0001707	mesoderm formation	0.002022	1	0.01199	0.09501	2	69	KLF4,POU5F1
GO: Biological Process	GO:0019216	regulation of lipid metabolic process	0.002072	1	0.01215	0.09627	3	267	KLF4,FOXA2,PPARG
GO: Biological Process	GO:0070301	cellular response to hydrogen peroxide	0.00208	1	0.01215	0.09627	2	70	KLF4,EP300
GO: Biological Process	GO:0044728	DNA methylation or demethylation	0.00208	1	0.01215	0.09627	2	70	SMARCA4,CTCF
GO: Biological Process	GO:0001756	somitogenesis	0.00208	1	0.01215	0.09627	2	70	FOXA2,EP300
GO: Biological Process	GO:0043500	muscle adaptation	0.002139	1	0.01245	0.09863	2	71	KLF4,EP300
GO: Biological Process	GO:0048332	mesoderm morphogenesis	0.002199	1	0.01275	0.101	2	72	KLF4,POU5F1
GO: Biological Process	GO:0097193	intrinsic apoptotic signaling pathway	0.00223	1	0.01288	0.102	3	274	MYC,E2F1,EP300
GO: Biological Process	GO:0046903	secretion	0.002315	1	0.01332	0.1055	5	1014	MYC,FOXA2,EP300,POU5F1,PPARG
GO: Biological Process	GO:0017038	protein import	0.002348	1	0.01346	0.1066	3	279	EP300,POU5F1,STAT3
GO: Biological Process	GO:0051049	regulation of transport	0.002371	1	0.01354	0.1073	6	1517	MYC,FOXA2,E2F1,EP300,POU5F1,PPARG
GO: Biological Process	GO:0043467	regulation of generation of precursor metabolites and energy	0.002447	1	0.01392	0.1103	2	76	MYC,STAT3
GO: Biological Process	GO:0046782	regulation of viral transcription	0.00251	1	0.01421	0.1126	2	77	SMARCA4,EP300
GO: Biological Process	GO:0051046	regulation of secretion	0.002515	1	0.01421	0.1126	4	612	FOXA2,EP300,POU5F1,PPARG
GO: Biological Process	GO:0043154	negative regulation of cysteine-type endopeptidase activity involved in apoptotic process	0.00264	1	0.01467	0.1162	2	79	KLF4,EP300
GO: Biological Process	GO:0035295	tube development	0.002668	1	0.01467	0.1162	4	622	MYC,FOXA2,MYCN,EP300
GO: Biological Process	GO:0040008	regulation of growth	0.002746	1	0.01467	0.1162	4	627	SMARCA4,EP300,STAT3,PPARG
GO: Biological Process	GO:0061053	somite development	0.002773	1	0.01467	0.1162	2	81	FOXA2,EP300
GO: Biological Process	GO:0034504	protein localization to nucleus	0.00283	1	0.01467	0.1162	3	298	EP300,POU5F1,STAT3
GO: Biological Process	GO:0071897	DNA biosynthetic process	0.002841	1	0.01467	0.1162	2	82	MYC,PPARG
GO: Biological Process	GO:2000117	negative regulation of cysteine-type endopeptidase activity	0.002841	1	0.01467	0.1162	2	82	KLF4,EP300
GO: Biological Process	GO:0048524	positive regulation of viral process	0.002841	1	0.01467	0.1162	2	82	SMARCA4,EP300
GO: Biological Process	GO:0051101	regulation of DNA binding	0.002841	1	0.01467	0.1162	2	82	SMARCA4,EP300
GO: Biological Process	GO:0008285	negative regulation of cell proliferation	0.002859	1	0.01467	0.1162	4	634	MYC,KLF4,STAT3,PPARG
GO: Biological Process	GO:0001708	cell fate specification	0.00291	1	0.01467	0.1162	2	83	FOXA2,POU5F1
GO: Biological Process	GO:0014013	regulation of gliogenesis	0.00291	1	0.01467	0.1162	2	83	MYCN,PPARG
GO: Biological Process	GO:0014738	regulation of muscle hyperplasia	0.002919	1	0.01467	0.1162	1	3	KLF4
GO: Biological Process	GO:0014744	positive regulation of muscle adaptation	0.002919	1	0.01467	0.1162	1	3	EP300
GO: Biological Process	GO:0060967	negative regulation of gene silencing by RNA	0.002919	1	0.01467	0.1162	1	3	POU5F1
GO: Biological Process	GO:0007403	glial cell fate determination	0.002919	1	0.01467	0.1162	1	3	SMARCA4
GO: Biological Process	GO:0014745	negative regulation of muscle adaptation	0.002919	1	0.01467	0.1162	1	3	KLF4
GO: Biological Process	GO:0071930	negative regulation of transcription involved in G1/S transition of mitotic cell cycle	0.002919	1	0.01467	0.1162	1	3	E2F1
GO: Biological Process	GO:0003134	endodermal-mesodermal cell signaling involved in heart induction	0.002919	1	0.01467	0.1162	1	3	POU5F1
GO: Biological Process	GO:1901857	positive regulation of cellular respiration	0.002919	1	0.01467	0.1162	1	3	MYC
GO: Biological Process	GO:0010918	positive regulation of mitochondrial membrane potential	0.002919	1	0.01467	0.1162	1	3	MYC
GO: Biological Process	GO:0014900	muscle hyperplasia	0.002919	1	0.01467	0.1162	1	3	KLF4
GO: Biological Process	GO:0007500	mesodermal cell fate determination	0.002919	1	0.01467	0.1162	1	3	KLF4
GO: Biological Process	GO:2001171	positive regulation of ATP biosynthetic process	0.002919	1	0.01467	0.1162	1	3	MYC
GO: Biological Process	GO:0060149	negative regulation of posttranscriptional gene silencing	0.002919	1	0.01467	0.1162	1	3	POU5F1
GO: Biological Process	GO:0003133	endodermal-mesodermal cell signaling	0.002919	1	0.01467	0.1162	1	3	POU5F1
GO: Biological Process	GO:0001831	trophectodermal cellular morphogenesis	0.002919	1	0.01467	0.1162	1	3	ESRRB
GO: Biological Process	GO:0000430	regulation of transcription from RNA polymerase II promoter by glucose	0.002919	1	0.01467	0.1162	1	3	FOXA2
GO: Biological Process	GO:0001834	trophectodermal cell proliferation	0.002919	1	0.01467	0.1162	1	3	ESRRB
GO: Biological Process	GO:0090081	regulation of heart induction by regulation of canonical Wnt signaling pathway	0.002919	1	0.01467	0.1162	1	3	POU5F1
GO: Biological Process	GO:0044337	canonical Wnt signaling pathway involved in positive regulation of apoptotic process	0.002919	1	0.01467	0.1162	1	3	MYC
GO: Biological Process	GO:1990086	lens fiber cell apoptotic process	0.002919	1	0.01467	0.1162	1	3	E2F1
GO: Biological Process	GO:0003130	BMP signaling pathway involved in heart induction	0.002919	1	0.01467	0.1162	1	3	POU5F1
GO: Biological Process	GO:0000432	positive regulation of transcription from RNA polymerase II promoter by glucose	0.002919	1	0.01467	0.1162	1	3	FOXA2
GO: Biological Process	GO:0048562	embryonic organ morphogenesis	0.002938	1	0.01472	0.1166	3	302	MYC,SMARCA4,MYCN
GO: Biological Process	GO:0044262	cellular carbohydrate metabolic process	0.002994	1	0.01495	0.1184	3	304	MYC,FOXA2,STAT3
GO: Biological Process	GO:0007420	brain development	0.00306	1	0.01523	0.1207	4	646	FOXA2,SMARCA4,E2F1,NR0B1
GO: Biological Process	GO:0006304	DNA modification	0.00312	1	0.01543	0.1222	2	86	SMARCA4,CTCF
GO: Biological Process	GO:0007006	mitochondrial membrane organization	0.00312	1	0.01543	0.1222	2	86	MYC,E2F1
GO: Biological Process	GO:0072091	regulation of stem cell proliferation	0.003337	1	0.01645	0.1303	2	89	MYC,MYCN
GO: Biological Process	GO:0003006	developmental process involved in reproduction	0.00336	1	0.01651	0.1308	4	663	CDX2,ESRRB,PPARG,NR0B1
GO: Biological Process	GO:0071363	cellular response to growth factor stimulus	0.003397	1	0.01664	0.1318	4	665	MYC,KLF4,E2F1,STAT3
GO: Biological Process	GO:0033365	protein localization to organelle	0.003434	1	0.01677	0.1328	4	667	E2F1,EP300,POU5F1,STAT3
GO: Biological Process	GO:0006919	activation of cysteine-type endopeptidase activity involved in apoptotic process	0.003485	1	0.01697	0.1344	2	91	MYC,PPARG
GO: Biological Process	GO:0045597	positive regulation of cell differentiation	0.003509	1	0.01701	0.1348	4	671	FOXA2,EP300,CDX2,PPARG
GO: Biological Process	GO:2000736	regulation of stem cell differentiation	0.003637	1	0.01701	0.1348	2	93	FOXA2,CNOT3
GO: Biological Process	GO:0016485	protein processing	0.003642	1	0.01701	0.1348	4	678	MYC,KLF4,EP300,PPARG
GO: Biological Process	GO:0016337	single organismal cell-cell adhesion	0.003677	1	0.01701	0.1348	3	327	KLF4,FOXA2,MYCN
GO: Biological Process	GO:0050728	negative regulation of inflammatory response	0.003714	1	0.01701	0.1348	2	94	KLF4,PPARG
GO: Biological Process	GO:0070848	response to growth factor	0.00372	1	0.01701	0.1348	4	682	MYC,KLF4,E2F1,STAT3
GO: Biological Process	GO:0001892	embryonic placenta development	0.003791	1	0.01701	0.1348	2	95	CDX2,ESRRB
GO: Biological Process	GO:0043902	positive regulation of multi-organism process	0.003791	1	0.01701	0.1348	2	95	SMARCA4,EP300
GO: Biological Process	GO:0035282	segmentation	0.003791	1	0.01701	0.1348	2	95	FOXA2,EP300
GO: Biological Process	GO:0044702	single organism reproductive process	0.003799	1	0.01701	0.1348	5	1136	E2F1,CDX2,ESRRB,PPARG,NR0B1
GO: Biological Process	GO:0097202	activation of cysteine-type endopeptidase activity	0.00387	1	0.01701	0.1348	2	96	MYC,PPARG
GO: Biological Process	GO:0006090	pyruvate metabolic process	0.00387	1	0.01701	0.1348	2	96	MYC,STAT3
GO: Biological Process	GO:0018076	N-terminal peptidyl-lysine acetylation	0.00389	1	0.01701	0.1348	1	4	EP300
GO: Biological Process	GO:0046898	response to cycloheximide	0.00389	1	0.01701	0.1348	1	4	KLF4
GO: Biological Process	GO:0072133	metanephric mesenchyme morphogenesis	0.00389	1	0.01701	0.1348	1	4	MYC
GO: Biological Process	GO:0035188	hatching	0.00389	1	0.01701	0.1348	1	4	SMARCA4
GO: Biological Process	GO:0071684	organism emergence from protective structure	0.00389	1	0.01701	0.1348	1	4	SMARCA4
GO: Biological Process	GO:0009730	detection of carbohydrate stimulus	0.00389	1	0.01701	0.1348	1	4	FOXA2
GO: Biological Process	GO:0072131	kidney mesenchyme morphogenesis	0.00389	1	0.01701	0.1348	1	4	MYC
GO: Biological Process	GO:0034287	detection of monosaccharide stimulus	0.00389	1	0.01701	0.1348	1	4	FOXA2
GO: Biological Process	GO:0046984	regulation of hemoglobin biosynthetic process	0.00389	1	0.01701	0.1348	1	4	KLF4
GO: Biological Process	GO:0045415	negative regulation of interleukin-8 biosynthetic process	0.00389	1	0.01701	0.1348	1	4	KLF4
GO: Biological Process	GO:0009732	detection of hexose stimulus	0.00389	1	0.01701	0.1348	1	4	FOXA2
GO: Biological Process	GO:0090043	regulation of tubulin deacetylation	0.00389	1	0.01701	0.1348	1	4	EP300
GO: Biological Process	GO:0009786	regulation of asymmetric cell division	0.00389	1	0.01701	0.1348	1	4	POU5F1
GO: Biological Process	GO:0010668	ectodermal cell differentiation	0.00389	1	0.01701	0.1348	1	4	POU5F1
GO: Biological Process	GO:0090308	regulation of methylation-dependent chromatin silencing	0.00389	1	0.01701	0.1348	1	4	POU5F1
GO: Biological Process	GO:0002904	positive regulation of B cell apoptotic process	0.00389	1	0.01701	0.1348	1	4	MYC
GO: Biological Process	GO:0001835	blastocyst hatching	0.00389	1	0.01701	0.1348	1	4	SMARCA4
GO: Biological Process	GO:0051594	detection of glucose	0.00389	1	0.01701	0.1348	1	4	FOXA2
GO: Biological Process	GO:0046016	positive regulation of transcription by glucose	0.00389	1	0.01701	0.1348	1	4	FOXA2
GO: Biological Process	GO:0060913	cardiac cell fate determination	0.00389	1	0.01701	0.1348	1	4	POU5F1
GO: Biological Process	GO:2001169	regulation of ATP biosynthetic process	0.00389	1	0.01701	0.1348	1	4	MYC
GO: Biological Process	GO:0000436	carbon catabolite activation of transcription from RNA polymerase II promoter	0.00389	1	0.01701	0.1348	1	4	FOXA2
GO: Biological Process	GO:0070602	regulation of centromeric sister chromatid cohesion	0.00389	1	0.01701	0.1348	1	4	CTCF
GO: Biological Process	GO:0000429	carbon catabolite regulation of transcription from RNA polymerase II promoter	0.00389	1	0.01701	0.1348	1	4	FOXA2
GO: Biological Process	GO:1901653	cellular response to peptide	0.003935	1	0.01716	0.1359	3	335	KLF4,STAT3,PPARG
GO: Biological Process	GO:0051604	protein maturation	0.004001	1	0.0174	0.1378	4	696	MYC,KLF4,EP300,PPARG
GO: Biological Process	GO:0001654	eye development	0.004102	1	0.01777	0.1408	3	340	KLF4,SMARCA4,STAT3
GO: Biological Process	GO:0022407	regulation of cell-cell adhesion	0.00411	1	0.01777	0.1408	2	99	KLF4,FOXA2
GO: Biological Process	GO:0051099	positive regulation of binding	0.004191	1	0.01807	0.1432	2	100	SMARCA4,EP300
GO: Biological Process	GO:0048660	regulation of smooth muscle cell proliferation	0.004273	1	0.01837	0.1456	2	101	KLF4,PPARG
GO: Biological Process	GO:0030099	myeloid cell differentiation	0.004308	1	0.01847	0.1463	3	346	MYC,SMARCA4,PPARG
GO: Biological Process	GO:0016032	viral process	0.004383	1	0.01874	0.1485	4	714	MYC,SMARCA4,EP300,STAT3
GO: Biological Process	GO:0060562	epithelial tube morphogenesis	0.004413	1	0.01882	0.1491	3	349	MYC,FOXA2,MYCN
GO: Biological Process	GO:0060759	regulation of response to cytokine stimulus	0.00444	1	0.01888	0.1496	2	103	KLF4,PPARG
GO: Biological Process	GO:0048659	smooth muscle cell proliferation	0.004524	1	0.01908	0.1512	2	104	KLF4,PPARG
GO: Biological Process	GO:0034614	cellular response to reactive oxygen species	0.004524	1	0.01908	0.1512	2	104	KLF4,EP300
GO: Biological Process	GO:0045995	regulation of embryonic development	0.004524	1	0.01908	0.1512	2	104	KLF4,FOXA2
GO: Biological Process	GO:0044764	multi-organism cellular process	0.004629	1	0.01947	0.1543	4	725	MYC,SMARCA4,EP300,STAT3
GO: Biological Process	GO:1903035	negative regulation of response to wounding	0.004695	1	0.01953	0.1547	2	106	KLF4,PPARG
GO: Biological Process	GO:0022402	cell cycle process	0.004775	1	0.01953	0.1547	5	1198	MYC,SMARCA4,CTCF,E2F1,EP300
GO: Biological Process	GO:0001558	regulation of cell growth	0.004775	1	0.01953	0.1547	3	359	SMARCA4,EP300,PPARG
GO: Biological Process	GO:0071456	cellular response to hypoxia	0.004782	1	0.01953	0.1547	2	107	E2F1,EP300
GO: Biological Process	GO:0045979	positive regulation of nucleoside metabolic process	0.004861	1	0.01953	0.1547	1	5	MYC
GO: Biological Process	GO:0019087	transformation of host cell by virus	0.004861	1	0.01953	0.1547	1	5	MYC
GO: Biological Process	GO:0061312	BMP signaling pathway involved in heart development	0.004861	1	0.01953	0.1547	1	5	POU5F1
GO: Biological Process	GO:0010424	DNA methylation on cytosine within a CG sequence	0.004861	1	0.01953	0.1547	1	5	SMARCA4
GO: Biological Process	GO:0006848	pyruvate transport	0.004861	1	0.01953	0.1547	1	5	MYC
GO: Biological Process	GO:0060298	positive regulation of sarcomere organization	0.004861	1	0.01953	0.1547	1	5	EP300
GO: Biological Process	GO:0060336	negative regulation of interferon-gamma-mediated signaling pathway	0.004861	1	0.01953	0.1547	1	5	PPARG
GO: Biological Process	GO:0045991	carbon catabolite activation of transcription	0.004861	1	0.01953	0.1547	1	5	FOXA2
GO: Biological Process	GO:0060331	negative regulation of response to interferon-gamma	0.004861	1	0.01953	0.1547	1	5	PPARG
GO: Biological Process	GO:0070601	centromeric sister chromatid cohesion	0.004861	1	0.01953	0.1547	1	5	CTCF
GO: Biological Process	GO:0010891	negative regulation of sequestering of triglyceride	0.004861	1	0.01953	0.1547	1	5	PPARG
GO: Biological Process	GO:0035166	post-embryonic hemopoiesis	0.004861	1	0.01953	0.1547	1	5	KLF4
GO: Biological Process	GO:0046021	regulation of transcription from RNA polymerase II promoter, mitotic	0.004861	1	0.01953	0.1547	1	5	SMARCA4
GO: Biological Process	GO:1902275	regulation of chromatin organization	0.00487	1	0.01953	0.1547	2	108	CTCF,POU5F1
GO: Biological Process	GO:0036294	cellular response to decreased oxygen levels	0.004958	1	0.01978	0.1567	2	109	E2F1,EP300
GO: Biological Process	GO:0042542	response to hydrogen peroxide	0.004958	1	0.01978	0.1567	2	109	KLF4,EP300
GO: Biological Process	GO:0035239	tube morphogenesis	0.005001	1	0.0199	0.1577	3	365	MYC,FOXA2,MYCN
GO: Biological Process	GO:0045471	response to ethanol	0.005318	1	0.02111	0.1672	2	113	EP300,STAT3
GO: Biological Process	GO:0098602	single organism cell adhesion	0.005392	1	0.02131	0.1688	3	375	KLF4,FOXA2,MYCN
GO: Biological Process	GO:0030097	hemopoiesis	0.005397	1	0.02131	0.1688	4	757	MYC,KLF4,SMARCA4,PPARG
GO: Biological Process	GO:0030900	forebrain development	0.005594	1	0.0218	0.1727	3	380	SMARCA4,E2F1,NR0B1
GO: Biological Process	GO:0061041	regulation of wound healing	0.005596	1	0.0218	0.1727	2	116	MYC,FOXA2
GO: Biological Process	GO:0071453	cellular response to oxygen levels	0.00569	1	0.0218	0.1727	2	117	E2F1,EP300
GO: Biological Process	GO:0043086	negative regulation of catalytic activity	0.005758	1	0.0218	0.1727	4	771	KLF4,FOXA2,EP300,PPARG
GO: Biological Process	GO:0010243	response to organonitrogen compound	0.005758	1	0.0218	0.1727	4	771	MYC,KLF4,STAT3,PPARG
GO: Biological Process	GO:0045656	negative regulation of monocyte differentiation	0.00583	1	0.0218	0.1727	1	6	MYC
GO: Biological Process	GO:0000080	mitotic G1 phase	0.00583	1	0.0218	0.1727	1	6	E2F1
GO: Biological Process	GO:0010887	negative regulation of cholesterol storage	0.00583	1	0.0218	0.1727	1	6	PPARG
GO: Biological Process	GO:0045896	regulation of transcription during mitosis	0.00583	1	0.0218	0.1727	1	6	SMARCA4
GO: Biological Process	GO:2000049	positive regulation of cell-cell adhesion mediated by cadherin	0.00583	1	0.0218	0.1727	1	6	FOXA2
GO: Biological Process	GO:0030718	germ-line stem cell maintenance	0.00583	1	0.0218	0.1727	1	6	POU5F1
GO: Biological Process	GO:0051318	G1 phase	0.00583	1	0.0218	0.1727	1	6	E2F1
GO: Biological Process	GO:0060100	positive regulation of phagocytosis, engulfment	0.00583	1	0.0218	0.1727	1	6	PPARG
GO: Biological Process	GO:0010871	negative regulation of receptor biosynthetic process	0.00583	1	0.0218	0.1727	1	6	PPARG
GO: Biological Process	GO:0035902	response to immobilization stress	0.00583	1	0.0218	0.1727	1	6	NR0B1
GO: Biological Process	GO:0090042	tubulin deacetylation	0.00583	1	0.0218	0.1727	1	6	EP300
GO: Biological Process	GO:0046015	regulation of transcription by glucose	0.00583	1	0.0218	0.1727	1	6	FOXA2
GO: Biological Process	GO:0036124	histone H3-K9 trimethylation	0.00583	1	0.0218	0.1727	1	6	SETDB1
GO: Biological Process	GO:0044336	canonical Wnt signaling pathway involved in negative regulation of apoptotic process	0.00583	1	0.0218	0.1727	1	6	MYC
GO: Biological Process	GO:0032776	DNA methylation on cytosine	0.00583	1	0.0218	0.1727	1	6	SMARCA4
GO: Biological Process	GO:0010216	maintenance of DNA methylation	0.00583	1	0.0218	0.1727	1	6	CTCF
GO: Biological Process	GO:0032025	response to cobalt ion	0.00583	1	0.0218	0.1727	1	6	EP300
GO: Biological Process	GO:0001889	liver development	0.00588	1	0.02193	0.1738	2	119	SMARCA4,EP300
GO: Biological Process	GO:0032963	collagen metabolic process	0.005976	1	0.02218	0.1758	2	120	EP300,PPARG
GO: Biological Process	GO:0031638	zymogen activation	0.005976	1	0.02218	0.1758	2	120	MYC,PPARG
GO: Biological Process	GO:0043280	positive regulation of cysteine-type endopeptidase activity involved in apoptotic process	0.006073	1	0.02244	0.1777	2	121	MYC,PPARG
GO: Biological Process	GO:0061008	hepaticobiliary system development	0.006073	1	0.02244	0.1777	2	121	SMARCA4,EP300
GO: Biological Process	GO:0044419	interspecies interaction between organisms	0.006191	1	0.02277	0.1804	4	787	MYC,SMARCA4,EP300,STAT3
GO: Biological Process	GO:0044403	symbiosis, encompassing mutualism through parasitism	0.006191	1	0.02277	0.1804	4	787	MYC,SMARCA4,EP300,STAT3
GO: Biological Process	GO:0043279	response to alkaloid	0.006269	1	0.023	0.1822	2	123	MYC,PPARG
GO: Biological Process	GO:0051051	negative regulation of transport	0.006359	1	0.02325	0.1842	3	398	MYC,POU5F1,PPARG
GO: Biological Process	GO:0006338	chromatin remodeling	0.006368	1	0.02325	0.1842	2	124	MYC,SMARCA4
GO: Biological Process	GO:0048534	hematopoietic or lymphoid organ development	0.006416	1	0.02337	0.1851	4	795	MYC,KLF4,SMARCA4,PPARG
GO: Biological Process	GO:0031348	negative regulation of defense response	0.006468	1	0.0235	0.1862	2	125	KLF4,PPARG
GO: Biological Process	GO:0044259	multicellular organismal macromolecule metabolic process	0.006569	1	0.0236	0.1869	2	126	EP300,PPARG
GO: Biological Process	GO:1902582	single-organism intracellular transport	0.006583	1	0.0236	0.1869	5	1292	E2F1,EP300,POU5F1,CDX2,STAT3
GO: Biological Process	GO:0006913	nucleocytoplasmic transport	0.006627	1	0.0236	0.1869	3	404	EP300,POU5F1,STAT3
GO: Biological Process	GO:0007346	regulation of mitotic cell cycle	0.006718	1	0.0236	0.1869	3	406	MYC,SMARCA4,E2F1
GO: Biological Process	GO:1901724	positive regulation of cell proliferation involved in kidney development	0.006799	1	0.0236	0.1869	1	7	MYC
GO: Biological Process	GO:0071499	cellular response to laminar fluid shear stress	0.006799	1	0.0236	0.1869	1	7	KLF4
GO: Biological Process	GO:0090381	regulation of heart induction	0.006799	1	0.0236	0.1869	1	7	POU5F1
GO: Biological Process	GO:0031077	post-embryonic camera-type eye development	0.006799	1	0.0236	0.1869	1	7	KLF4
GO: Biological Process	GO:0090051	negative regulation of cell migration involved in sprouting angiogenesis	0.006799	1	0.0236	0.1869	1	7	KLF4
GO: Biological Process	GO:0045990	carbon catabolite regulation of transcription	0.006799	1	0.0236	0.1869	1	7	FOXA2
GO: Biological Process	GO:0060318	definitive erythrocyte differentiation	0.006799	1	0.0236	0.1869	1	7	SMARCA4
GO: Biological Process	GO:0045945	positive regulation of transcription from RNA polymerase III promoter	0.006799	1	0.0236	0.1869	1	7	FOXA2
GO: Biological Process	GO:0032966	negative regulation of collagen biosynthetic process	0.006799	1	0.0236	0.1869	1	7	PPARG
GO: Biological Process	GO:0016584	nucleosome positioning	0.006799	1	0.0236	0.1869	1	7	CTCF
GO: Biological Process	GO:0002082	regulation of oxidative phosphorylation	0.006799	1	0.0236	0.1869	1	7	MYC
GO: Biological Process	GO:0045820	negative regulation of glycolytic process	0.006799	1	0.0236	0.1869	1	7	STAT3
GO: Biological Process	GO:2000341	regulation of chemokine (C-X-C motif) ligand 2 production	0.006799	1	0.0236	0.1869	1	7	KLF4
GO: Biological Process	GO:0009048	dosage compensation by inactivation of X chromosome	0.006799	1	0.0236	0.1869	1	7	CTCF
GO: Biological Process	GO:2001223	negative regulation of neuron migration	0.006799	1	0.0236	0.1869	1	7	STAT3
GO: Biological Process	GO:0055098	response to low-density lipoprotein particle	0.006799	1	0.0236	0.1869	1	7	PPARG
GO: Biological Process	GO:0051169	nuclear transport	0.006856	1	0.02365	0.1873	3	409	EP300,POU5F1,STAT3
GO: Biological Process	GO:0032386	regulation of intracellular transport	0.006856	1	0.02365	0.1873	3	409	E2F1,EP300,POU5F1
GO: Biological Process	GO:2001056	positive regulation of cysteine-type endopeptidase activity	0.006874	1	0.02365	0.1873	2	129	MYC,PPARG
GO: Biological Process	GO:0007498	mesoderm development	0.006874	1	0.02365	0.1873	2	129	KLF4,POU5F1
GO: Biological Process	GO:0010035	response to inorganic substance	0.007137	1	0.0245	0.1941	3	415	KLF4,EP300,PPARG
GO: Biological Process	GO:0035113	embryonic appendage morphogenesis	0.007187	1	0.02456	0.1946	2	132	SMARCA4,MYCN
GO: Biological Process	GO:0030326	embryonic limb morphogenesis	0.007187	1	0.02456	0.1946	2	132	SMARCA4,MYCN
GO: Biological Process	GO:0090316	positive regulation of intracellular protein transport	0.007292	1	0.02486	0.197	2	133	EP300,POU5F1
GO: Biological Process	GO:2000045	regulation of G1/S transition of mitotic cell cycle	0.007399	1	0.02512	0.199	2	134	SMARCA4,E2F1
GO: Biological Process	GO:0043409	negative regulation of MAPK cascade	0.007399	1	0.02512	0.199	2	134	MYC,KLF4
GO: Biological Process	GO:1902806	regulation of cell cycle G1/S phase transition	0.007505	1	0.02531	0.2005	2	135	SMARCA4,E2F1
GO: Biological Process	GO:0048732	gland development	0.007571	1	0.02531	0.2005	3	424	SMARCA4,EP300,NR0B1
GO: Biological Process	GO:0002520	immune system development	0.007653	1	0.02531	0.2005	4	836	MYC,KLF4,SMARCA4,PPARG
GO: Biological Process	GO:1901698	response to nitrogen compound	0.007653	1	0.02531	0.2005	4	836	MYC,KLF4,STAT3,PPARG
GO: Biological Process	GO:0035270	endocrine system development	0.007721	1	0.02531	0.2005	2	137	FOXA2,NR0B1
GO: Biological Process	GO:2000543	positive regulation of gastrulation	0.007766	1	0.02531	0.2005	1	8	FOXA2
GO: Biological Process	GO:0035879	plasma membrane lactate transport	0.007766	1	0.02531	0.2005	1	8	MYC
GO: Biological Process	GO:0060297	regulation of sarcomere organization	0.007766	1	0.02531	0.2005	1	8	EP300
GO: Biological Process	GO:0015727	lactate transport	0.007766	1	0.02531	0.2005	1	8	MYC
GO: Biological Process	GO:2000628	regulation of miRNA metabolic process	0.007766	1	0.02531	0.2005	1	8	EP300
GO: Biological Process	GO:0003307	regulation of Wnt signaling pathway involved in heart development	0.007766	1	0.02531	0.2005	1	8	POU5F1
GO: Biological Process	GO:0010713	negative regulation of collagen metabolic process	0.007766	1	0.02531	0.2005	1	8	PPARG
GO: Biological Process	GO:0070587	regulation of cell-cell adhesion involved in gastrulation	0.007766	1	0.02531	0.2005	1	8	KLF4
GO: Biological Process	GO:0060019	radial glial cell differentiation	0.007766	1	0.02531	0.2005	1	8	STAT3
GO: Biological Process	GO:0035873	lactate transmembrane transport	0.007766	1	0.02531	0.2005	1	8	MYC
GO: Biological Process	GO:0034115	negative regulation of heterotypic cell-cell adhesion	0.007766	1	0.02531	0.2005	1	8	KLF4
GO: Biological Process	GO:0060099	regulation of phagocytosis, engulfment	0.007766	1	0.02531	0.2005	1	8	PPARG
GO: Biological Process	GO:0072567	chemokine (C-X-C motif) ligand 2 production	0.007766	1	0.02531	0.2005	1	8	KLF4
GO: Biological Process	GO:0051974	negative regulation of telomerase activity	0.007766	1	0.02531	0.2005	1	8	PPARG
GO: Biological Process	GO:0010950	positive regulation of endopeptidase activity	0.007831	1	0.02547	0.2017	2	138	MYC,PPARG
GO: Biological Process	GO:0043393	regulation of protein binding	0.00794	1	0.02571	0.2037	2	139	MYC,EP300
GO: Biological Process	GO:0072089	stem cell proliferation	0.00794	1	0.02571	0.2037	2	139	MYC,MYCN
GO: Biological Process	GO:0002526	acute inflammatory response	0.008051	1	0.02602	0.2061	2	140	STAT3,PPARG
GO: Biological Process	GO:0044236	multicellular organismal metabolic process	0.008162	1	0.02632	0.2085	2	141	EP300,PPARG
GO: Biological Process	GO:0048699	generation of neurons	0.008217	1	0.02644	0.2095	5	1362	FOXA2,MYCN,EP300,STAT3,PPARG
GO: Biological Process	GO:0043491	protein kinase B signaling	0.008386	1	0.02693	0.2134	2	143	KLF4,EP300
GO: Biological Process	GO:0008104	protein localization	0.008442	1	0.02706	0.2144	6	1957	E2F1,EP300,POU5F1,STAT3,PPARG,NR0B1
GO: Biological Process	GO:0015718	monocarboxylic acid transport	0.008499	1	0.02715	0.2151	2	144	MYC,PPARG
GO: Biological Process	GO:0042981	regulation of apoptotic process	0.008575	1	0.02715	0.2151	5	1376	MYC,KLF4,E2F1,EP300,PPARG
GO: Biological Process	GO:0044724	single-organism carbohydrate catabolic process	0.008613	1	0.02715	0.2151	2	145	MYC,STAT3
GO: Biological Process	GO:0030902	hindbrain development	0.008728	1	0.02715	0.2151	2	146	FOXA2,SMARCA4
GO: Biological Process	GO:0051319	G2 phase	0.008733	1	0.02715	0.2151	1	9	E2F1
GO: Biological Process	GO:0070586	cell-cell adhesion involved in gastrulation	0.008733	1	0.02715	0.2151	1	9	KLF4
GO: Biological Process	GO:0003129	heart induction	0.008733	1	0.02715	0.2151	1	9	POU5F1
GO: Biological Process	GO:0060964	regulation of gene silencing by miRNA	0.008733	1	0.02715	0.2151	1	9	POU5F1
GO: Biological Process	GO:0000085	mitotic G2 phase	0.008733	1	0.02715	0.2151	1	9	E2F1
GO: Biological Process	GO:0045955	negative regulation of calcium ion-dependent exocytosis	0.008733	1	0.02715	0.2151	1	9	POU5F1
GO: Biological Process	GO:0007549	dosage compensation	0.008733	1	0.02715	0.2151	1	9	CTCF
GO: Biological Process	GO:0044252	negative regulation of multicellular organismal metabolic process	0.008733	1	0.02715	0.2151	1	9	PPARG
GO: Biological Process	GO:0001714	endodermal cell fate specification	0.008733	1	0.02715	0.2151	1	9	POU5F1
GO: Biological Process	GO:0045713	low-density lipoprotein particle receptor biosynthetic process	0.008733	1	0.02715	0.2151	1	9	PPARG
GO: Biological Process	GO:0008356	asymmetric cell division	0.008733	1	0.02715	0.2151	1	9	POU5F1
GO: Biological Process	GO:0016049	cell growth	0.008858	1	0.02748	0.2177	3	449	SMARCA4,EP300,PPARG
GO: Biological Process	GO:0010721	negative regulation of cell development	0.008959	1	0.02774	0.2197	2	148	FOXA2,MYCN
GO: Biological Process	GO:0043067	regulation of programmed cell death	0.008998	1	0.0278	0.2203	5	1392	MYC,KLF4,E2F1,EP300,PPARG
GO: Biological Process	GO:0033002	muscle cell proliferation	0.009076	1	0.02799	0.2217	2	149	KLF4,PPARG
GO: Biological Process	GO:1901652	response to peptide	0.009241	1	0.02844	0.2253	3	456	KLF4,STAT3,PPARG
GO: Biological Process	GO:0009749	response to glucose	0.009311	1	0.02854	0.2261	2	151	FOXA2,EP300
GO: Biological Process	GO:0010952	positive regulation of peptidase activity	0.009311	1	0.02854	0.2261	2	151	MYC,PPARG
GO: Biological Process	GO:0002009	morphogenesis of an epithelium	0.009464	1	0.02895	0.2294	3	460	MYC,FOXA2,MYCN
GO: Biological Process	GO:0016052	carbohydrate catabolic process	0.00955	1	0.0291	0.2305	2	153	MYC,STAT3
GO: Biological Process	GO:0032940	secretion by cell	0.00955	1	0.0291	0.2305	4	891	FOXA2,EP300,POU5F1,PPARG
GO: Biological Process	GO:0010172	embryonic body morphogenesis	0.009699	1	0.0291	0.2305	1	10	ZNF281
GO: Biological Process	GO:0060147	regulation of posttranscriptional gene silencing	0.009699	1	0.0291	0.2305	1	10	POU5F1
GO: Biological Process	GO:0060969	negative regulation of gene silencing	0.009699	1	0.0291	0.2305	1	10	POU5F1
GO: Biological Process	GO:0070102	interleukin-6-mediated signaling pathway	0.009699	1	0.0291	0.2305	1	10	STAT3
GO: Biological Process	GO:0090009	primitive streak formation	0.009699	1	0.0291	0.2305	1	10	FOXA2
GO: Biological Process	GO:0032682	negative regulation of chemokine production	0.009699	1	0.0291	0.2305	1	10	KLF4
GO: Biological Process	GO:2000047	regulation of cell-cell adhesion mediated by cadherin	0.009699	1	0.0291	0.2305	1	10	FOXA2
GO: Biological Process	GO:0060966	regulation of gene silencing by RNA	0.009699	1	0.0291	0.2305	1	10	POU5F1
GO: Biological Process	GO:0035107	appendage morphogenesis	0.00979	1	0.0292	0.2313	2	155	SMARCA4,MYCN
GO: Biological Process	GO:0035108	limb morphogenesis	0.00979	1	0.0292	0.2313	2	155	SMARCA4,MYCN
GO: Biological Process	GO:0042306	regulation of protein import into nucleus	0.00979	1	0.0292	0.2313	2	155	EP300,POU5F1
GO: Biological Process	GO:0009746	response to hexose	0.009912	1	0.02941	0.233	2	156	FOXA2,EP300
GO: Biological Process	GO:0050792	regulation of viral process	0.009912	1	0.02941	0.233	2	156	SMARCA4,EP300
GO: Biological Process	GO:0070201	regulation of establishment of protein localization	0.009919	1	0.02941	0.233	3	468	E2F1,EP300,POU5F1
GO: Biological Process	GO:0031497	chromatin assembly	0.01003	1	0.02966	0.235	2	157	SMARCA4,CTCF
GO: Biological Process	GO:0016482	cytoplasmic transport	0.01004	1	0.02966	0.235	4	904	EP300,POU5F1,CDX2,STAT3
GO: Biological Process	GO:0042592	homeostatic process	0.01015	1	0.02987	0.2367	5	1433	MYC,FOXA2,SMARCA4,STAT3,PPARG
GO: Biological Process	GO:0071417	cellular response to organonitrogen compound	0.01015	1	0.02987	0.2367	3	472	KLF4,STAT3,PPARG
GO: Biological Process	GO:0019083	viral transcription	0.01053	1	0.03057	0.2422	2	161	SMARCA4,EP300
GO: Biological Process	GO:0034284	response to monosaccharide	0.01065	1	0.03057	0.2422	2	162	FOXA2,EP300
GO: Biological Process	GO:0001818	negative regulation of cytokine production	0.01065	1	0.03057	0.2422	2	162	KLF4,PPARG
GO: Biological Process	GO:0060391	positive regulation of SMAD protein import into nucleus	0.01066	1	0.03057	0.2422	1	11	POU5F1
GO: Biological Process	GO:0072203	cell proliferation involved in metanephros development	0.01066	1	0.03057	0.2422	1	11	MYC
GO: Biological Process	GO:0055094	response to lipoprotein particle	0.01066	1	0.03057	0.2422	1	11	PPARG
GO: Biological Process	GO:0044331	cell-cell adhesion mediated by cadherin	0.01066	1	0.03057	0.2422	1	11	FOXA2
GO: Biological Process	GO:0090184	positive regulation of kidney development	0.01066	1	0.03057	0.2422	1	11	MYC
GO: Biological Process	GO:0040019	positive regulation of embryonic development	0.01066	1	0.03057	0.2422	1	11	FOXA2
GO: Biological Process	GO:0014889	muscle atrophy	0.01066	1	0.03057	0.2422	1	11	EP300
GO: Biological Process	GO:0006474	N-terminal protein amino acid acetylation	0.01066	1	0.03057	0.2422	1	11	EP300
GO: Biological Process	GO:0045793	positive regulation of cell size	0.01066	1	0.03057	0.2422	1	11	EP300
GO: Biological Process	GO:0042541	hemoglobin biosynthetic process	0.01066	1	0.03057	0.2422	1	11	KLF4
GO: Biological Process	GO:0035413	positive regulation of catenin import into nucleus	0.01066	1	0.03057	0.2422	1	11	POU5F1
GO: Biological Process	GO:0044772	mitotic cell cycle phase transition	0.01093	1	0.03127	0.2477	3	485	SMARCA4,E2F1,EP300
GO: Biological Process	GO:0000278	mitotic cell cycle	0.01095	1	0.03127	0.2477	4	927	MYC,SMARCA4,E2F1,EP300
GO: Biological Process	GO:0030308	negative regulation of cell growth	0.01104	1	0.03146	0.2492	2	165	SMARCA4,PPARG
GO: Biological Process	GO:0048878	chemical homeostasis	0.01111	1	0.03161	0.2505	4	931	MYC,FOXA2,STAT3,PPARG
GO: Biological Process	GO:0072331	signal transduction by p53 class mediator	0.01116	1	0.03165	0.2507	2	166	E2F1,EP300
GO: Biological Process	GO:0034728	nucleosome organization	0.01116	1	0.03165	0.2507	2	166	SMARCA4,CTCF
GO: Biological Process	GO:2000027	regulation of organ morphogenesis	0.01129	1	0.03196	0.2532	2	167	MYC,POU5F1
GO: Biological Process	GO:0018193	peptidyl-amino acid modification	0.01132	1	0.03197	0.2532	4	936	SMARCA4,CTCF,SETDB1,EP300
GO: Biological Process	GO:1900180	regulation of protein localization to nucleus	0.01142	1	0.03221	0.2551	2	168	EP300,POU5F1
GO: Biological Process	GO:0044770	cell cycle phase transition	0.01155	1	0.03226	0.2556	3	495	SMARCA4,E2F1,EP300
GO: Biological Process	GO:0050769	positive regulation of neurogenesis	0.01155	1	0.03226	0.2556	2	169	EP300,PPARG
GO: Biological Process	GO:0051972	regulation of telomerase activity	0.01163	1	0.03226	0.2556	1	12	PPARG
GO: Biological Process	GO:0071498	cellular response to fluid shear stress	0.01163	1	0.03226	0.2556	1	12	KLF4
GO: Biological Process	GO:0014067	negative regulation of phosphatidylinositol 3-kinase signaling	0.01163	1	0.03226	0.2556	1	12	KLF4
GO: Biological Process	GO:0010889	regulation of sequestering of triglyceride	0.01163	1	0.03226	0.2556	1	12	PPARG
GO: Biological Process	GO:0033160	positive regulation of protein import into nucleus, translocation	0.01163	1	0.03226	0.2556	1	12	EP300
GO: Biological Process	GO:0045414	regulation of interleukin-8 biosynthetic process	0.01163	1	0.03226	0.2556	1	12	KLF4
GO: Biological Process	GO:0045655	regulation of monocyte differentiation	0.01163	1	0.03226	0.2556	1	12	MYC
GO: Biological Process	GO:0000302	response to reactive oxygen species	0.01168	1	0.03235	0.2563	2	170	KLF4,EP300
GO: Biological Process	GO:0010564	regulation of cell cycle process	0.01174	1	0.03245	0.2571	3	498	SMARCA4,CTCF,E2F1
GO: Biological Process	GO:0019080	viral gene expression	0.01181	1	0.03248	0.2573	2	171	SMARCA4,EP300
GO: Biological Process	GO:0030336	negative regulation of cell migration	0.01181	1	0.03248	0.2573	2	171	KLF4,STAT3
GO: Biological Process	GO:0007584	response to nutrient	0.01181	1	0.03248	0.2573	2	171	FOXA2,PPARG
GO: Biological Process	GO:0060173	limb development	0.01208	1	0.03304	0.2617	2	173	SMARCA4,MYCN
GO: Biological Process	GO:0048736	appendage development	0.01208	1	0.03304	0.2617	2	173	SMARCA4,MYCN
GO: Biological Process	GO:0034599	cellular response to oxidative stress	0.01208	1	0.03304	0.2617	2	173	KLF4,EP300
GO: Biological Process	GO:2000146	negative regulation of cell motility	0.01235	1	0.03326	0.2635	2	175	KLF4,STAT3
GO: Biological Process	GO:0051048	negative regulation of secretion	0.01235	1	0.03326	0.2635	2	175	POU5F1,PPARG
GO: Biological Process	GO:1901699	cellular response to nitrogen compound	0.01258	1	0.03326	0.2635	3	511	KLF4,STAT3,PPARG
GO: Biological Process	GO:1901722	regulation of cell proliferation involved in kidney development	0.01259	1	0.03326	0.2635	1	13	MYC
GO: Biological Process	GO:0032525	somite rostral/caudal axis specification	0.01259	1	0.03326	0.2635	1	13	FOXA2
GO: Biological Process	GO:0007007	inner mitochondrial membrane organization	0.01259	1	0.03326	0.2635	1	13	MYC
GO: Biological Process	GO:0010885	regulation of cholesterol storage	0.01259	1	0.03326	0.2635	1	13	PPARG
GO: Biological Process	GO:0032799	low-density lipoprotein receptor particle metabolic process	0.01259	1	0.03326	0.2635	1	13	PPARG
GO: Biological Process	GO:0033132	negative regulation of glucokinase activity	0.01259	1	0.03326	0.2635	1	13	FOXA2
GO: Biological Process	GO:0043457	regulation of cellular respiration	0.01259	1	0.03326	0.2635	1	13	MYC
GO: Biological Process	GO:0031935	regulation of chromatin silencing	0.01259	1	0.03326	0.2635	1	13	POU5F1
GO: Biological Process	GO:0010745	negative regulation of macrophage derived foam cell differentiation	0.01259	1	0.03326	0.2635	1	13	PPARG
GO: Biological Process	GO:0030238	male sex determination	0.01259	1	0.03326	0.2635	1	13	NR0B1
GO: Biological Process	GO:1901213	regulation of transcription from RNA polymerase II promoter involved in heart development	0.01259	1	0.03326	0.2635	1	13	POU5F1
GO: Biological Process	GO:0051782	negative regulation of cell division	0.01259	1	0.03326	0.2635	1	13	MYC
GO: Biological Process	GO:0060766	negative regulation of androgen receptor signaling pathway	0.01259	1	0.03326	0.2635	1	13	SMARCA4
GO: Biological Process	GO:0007063	regulation of sister chromatid cohesion	0.01259	1	0.03326	0.2635	1	13	CTCF
GO: Biological Process	GO:0003306	Wnt signaling pathway involved in heart development	0.01259	1	0.03326	0.2635	1	13	POU5F1
GO: Biological Process	GO:0042228	interleukin-8 biosynthetic process	0.01259	1	0.03326	0.2635	1	13	KLF4
GO: Biological Process	GO:2000573	positive regulation of DNA biosynthetic process	0.01259	1	0.03326	0.2635	1	13	MYC
GO: Biological Process	GO:0090257	regulation of muscle system process	0.01303	1	0.03423	0.2712	2	180	KLF4,EP300
GO: Biological Process	GO:0007519	skeletal muscle tissue development	0.01303	1	0.03423	0.2712	2	180	MYC,EP300
GO: Biological Process	GO:0065004	protein-DNA complex assembly	0.01303	1	0.03423	0.2712	2	180	SMARCA4,EP300
GO: Biological Process	GO:0044033	multi-organism metabolic process	0.01316	1	0.03423	0.2712	2	181	SMARCA4,EP300
GO: Biological Process	GO:0043903	regulation of symbiosis, encompassing mutualism through parasitism	0.01316	1	0.03423	0.2712	2	181	SMARCA4,EP300
GO: Biological Process	GO:0051271	negative regulation of cellular component movement	0.01316	1	0.03423	0.2712	2	181	KLF4,STAT3
GO: Biological Process	GO:0009913	epidermal cell differentiation	0.0133	1	0.03423	0.2712	2	182	KLF4,SMARCA4
GO: Biological Process	GO:0045444	fat cell differentiation	0.0133	1	0.03423	0.2712	2	182	KLF4,PPARG
GO: Biological Process	GO:0006333	chromatin assembly or disassembly	0.0133	1	0.03423	0.2712	2	182	SMARCA4,CTCF
GO: Biological Process	GO:0046907	intracellular transport	0.01335	1	0.03423	0.2712	5	1532	E2F1,EP300,POU5F1,CDX2,STAT3
GO: Biological Process	GO:0001817	regulation of cytokine production	0.0134	1	0.03423	0.2712	3	523	KLF4,EP300,PPARG
GO: Biological Process	GO:0051216	cartilage development	0.01344	1	0.03423	0.2712	2	183	MYCN,EP300
GO: Biological Process	GO:0048714	positive regulation of oligodendrocyte differentiation	0.01355	1	0.03423	0.2712	1	14	PPARG
GO: Biological Process	GO:0033327	Leydig cell differentiation	0.01355	1	0.03423	0.2712	1	14	NR0B1
GO: Biological Process	GO:0048712	negative regulation of astrocyte differentiation	0.01355	1	0.03423	0.2712	1	14	MYCN
GO: Biological Process	GO:0042789	mRNA transcription from RNA polymerase II promoter	0.01355	1	0.03423	0.2712	1	14	POU5F1
GO: Biological Process	GO:0010560	positive regulation of glycoprotein biosynthetic process	0.01355	1	0.03423	0.2712	1	14	EP300
GO: Biological Process	GO:0050872	white fat cell differentiation	0.01355	1	0.03423	0.2712	1	14	PPARG
GO: Biological Process	GO:0046321	positive regulation of fatty acid oxidation	0.01355	1	0.03423	0.2712	1	14	PPARG
GO: Biological Process	GO:0002674	negative regulation of acute inflammatory response	0.01355	1	0.03423	0.2712	1	14	PPARG
GO: Biological Process	GO:1990089	response to nerve growth factor	0.01355	1	0.03423	0.2712	1	14	E2F1
GO: Biological Process	GO:0060390	regulation of SMAD protein import into nucleus	0.01355	1	0.03423	0.2712	1	14	POU5F1
GO: Biological Process	GO:0003128	heart field specification	0.01355	1	0.03423	0.2712	1	14	POU5F1
GO: Biological Process	GO:1990090	cellular response to nerve growth factor stimulus	0.01355	1	0.03423	0.2712	1	14	E2F1
GO: Biological Process	GO:1903020	positive regulation of glycoprotein metabolic process	0.01355	1	0.03423	0.2712	1	14	EP300
GO: Biological Process	GO:0010878	cholesterol storage	0.01355	1	0.03423	0.2712	1	14	PPARG
GO: Biological Process	GO:0001833	inner cell mass cell proliferation	0.01355	1	0.03423	0.2712	1	14	SETDB1
GO: Biological Process	GO:0009743	response to carbohydrate	0.01358	1	0.03424	0.2713	2	184	FOXA2,EP300
GO: Biological Process	GO:0032102	negative regulation of response to external stimulus	0.01386	1	0.0349	0.2765	2	186	KLF4,PPARG
GO: Biological Process	GO:0060538	skeletal muscle organ development	0.01401	1	0.0352	0.2788	2	187	MYC,EP300
GO: Biological Process	GO:0080134	regulation of response to stress	0.01442	1	0.03567	0.2826	4	1005	MYC,KLF4,FOXA2,PPARG
GO: Biological Process	GO:0045821	positive regulation of glycolytic process	0.01452	1	0.03567	0.2826	1	15	MYC
GO: Biological Process	GO:0010586	miRNA metabolic process	0.01452	1	0.03567	0.2826	1	15	EP300
GO: Biological Process	GO:0060177	regulation of angiotensin metabolic process	0.01452	1	0.03567	0.2826	1	15	EP300
GO: Biological Process	GO:0021781	glial cell fate commitment	0.01452	1	0.03567	0.2826	1	15	SMARCA4
GO: Biological Process	GO:0090303	positive regulation of wound healing	0.01452	1	0.03567	0.2826	1	15	MYC
GO: Biological Process	GO:0015671	oxygen transport	0.01452	1	0.03567	0.2826	1	15	MYC
GO: Biological Process	GO:0072075	metanephric mesenchyme development	0.01452	1	0.03567	0.2826	1	15	MYC
GO: Biological Process	GO:0060911	cardiac cell fate commitment	0.01452	1	0.03567	0.2826	1	15	POU5F1
GO: Biological Process	GO:0030730	sequestering of triglyceride	0.01452	1	0.03567	0.2826	1	15	PPARG
GO: Biological Process	GO:0034616	response to laminar fluid shear stress	0.01452	1	0.03567	0.2826	1	15	KLF4
GO: Biological Process	GO:0071542	dopaminergic neuron differentiation	0.01452	1	0.03567	0.2826	1	15	FOXA2
GO: Biological Process	GO:0060347	heart trabecula formation	0.01452	1	0.03567	0.2826	1	15	SMARCA4
GO: Biological Process	GO:2000036	regulation of stem cell maintenance	0.01452	1	0.03567	0.2826	1	15	CNOT3
GO: Biological Process	GO:0045184	establishment of protein localization	0.01463	1	0.03589	0.2843	5	1567	E2F1,EP300,POU5F1,STAT3,PPARG
GO: Biological Process	GO:0002573	myeloid leukocyte differentiation	0.01473	1	0.03607	0.2857	2	192	MYC,PPARG
GO: Biological Process	GO:0046822	regulation of nucleocytoplasmic transport	0.01487	1	0.03637	0.2881	2	193	EP300,POU5F1
GO: Biological Process	GO:0006259	DNA metabolic process	0.01506	1	0.03677	0.2913	4	1018	MYC,SMARCA4,CTCF,PPARG
GO: Biological Process	GO:0015850	organic hydroxy compound transport	0.01516	1	0.03686	0.292	2	195	MYC,PPARG
GO: Biological Process	GO:0032787	monocarboxylic acid metabolic process	0.01518	1	0.03686	0.292	3	548	MYC,STAT3,PPARG
GO: Biological Process	GO:0048584	positive regulation of response to stimulus	0.01528	1	0.03686	0.292	5	1584	MYC,FOXA2,EP300,POU5F1,STAT3
GO: Biological Process	GO:0032388	positive regulation of intracellular transport	0.01531	1	0.03686	0.292	2	196	EP300,POU5F1
GO: Biological Process	GO:0009628	response to abiotic stimulus	0.01541	1	0.03686	0.292	4	1025	MYC,E2F1,EP300,PPARG
GO: Biological Process	GO:0090049	regulation of cell migration involved in sprouting angiogenesis	0.01548	1	0.03686	0.292	1	16	KLF4
GO: Biological Process	GO:0046325	negative regulation of glucose import	0.01548	1	0.03686	0.292	1	16	MYC
GO: Biological Process	GO:0071285	cellular response to lithium ion	0.01548	1	0.03686	0.292	1	16	PPARG
GO: Biological Process	GO:0042953	lipoprotein transport	0.01548	1	0.03686	0.292	1	16	PPARG
GO: Biological Process	GO:0048569	post-embryonic organ development	0.01548	1	0.03686	0.292	1	16	KLF4
GO: Biological Process	GO:0035357	peroxisome proliferator activated receptor signaling pathway	0.01548	1	0.03686	0.292	1	16	PPARG
GO: Biological Process	GO:0033189	response to vitamin A	0.01548	1	0.03686	0.292	1	16	PPARG
GO: Biological Process	GO:0001711	endodermal cell fate commitment	0.01548	1	0.03686	0.292	1	16	POU5F1
GO: Biological Process	GO:0010888	negative regulation of lipid storage	0.01548	1	0.03686	0.292	1	16	PPARG
GO: Biological Process	GO:0070307	lens fiber cell development	0.01548	1	0.03686	0.292	1	16	SMARCA4
GO: Biological Process	GO:0032204	regulation of telomere maintenance	0.01548	1	0.03686	0.292	1	16	MYC
GO: Biological Process	GO:0032880	regulation of protein localization	0.0157	1	0.03734	0.2958	3	555	E2F1,EP300,POU5F1
GO: Biological Process	GO:0061061	muscle structure development	0.01593	1	0.03777	0.2992	3	558	MYC,SMARCA4,EP300
GO: Biological Process	GO:0006605	protein targeting	0.01593	1	0.03777	0.2992	3	558	EP300,POU5F1,STAT3
GO: Biological Process	GO:0006323	DNA packaging	0.01606	1	0.03801	0.3011	2	201	SMARCA4,CTCF
GO: Biological Process	GO:0007049	cell cycle	0.01636	1	0.03837	0.304	5	1611	MYC,SMARCA4,CTCF,E2F1,EP300
GO: Biological Process	GO:0020027	hemoglobin metabolic process	0.01644	1	0.03837	0.304	1	17	KLF4
GO: Biological Process	GO:0044346	fibroblast apoptotic process	0.01644	1	0.03837	0.304	1	17	MYC
GO: Biological Process	GO:0050910	detection of mechanical stimulus involved in sensory perception of sound	0.01644	1	0.03837	0.304	1	17	MYC
GO: Biological Process	GO:0033131	regulation of glucokinase activity	0.01644	1	0.03837	0.304	1	17	FOXA2
GO: Biological Process	GO:0045197	establishment or maintenance of epithelial cell apical/basal polarity	0.01644	1	0.03837	0.304	1	17	CDX2
GO: Biological Process	GO:0034114	regulation of heterotypic cell-cell adhesion	0.01644	1	0.03837	0.304	1	17	KLF4
GO: Biological Process	GO:0009299	mRNA transcription	0.01644	1	0.03837	0.304	1	17	POU5F1
GO: Biological Process	GO:0070230	positive regulation of lymphocyte apoptotic process	0.01644	1	0.03837	0.304	1	17	MYC
GO: Biological Process	GO:0001568	blood vessel development	0.01655	1	0.03858	0.3056	3	566	KLF4,SMARCA4,CDX2
GO: Biological Process	GO:0090276	regulation of peptide hormone secretion	0.01729	1	0.04024	0.3188	2	209	FOXA2,PPARG
GO: Biological Process	GO:0032986	protein-DNA complex disassembly	0.01739	1	0.04025	0.3189	1	18	SMARCA4
GO: Biological Process	GO:0006337	nucleosome disassembly	0.01739	1	0.04025	0.3189	1	18	SMARCA4
GO: Biological Process	GO:0006349	regulation of gene expression by genetic imprinting	0.01739	1	0.04025	0.3189	1	18	CTCF
GO: Biological Process	GO:0006359	regulation of transcription from RNA polymerase III promoter	0.01739	1	0.04025	0.3189	1	18	FOXA2
GO: Biological Process	GO:0060485	mesenchyme development	0.01776	1	0.04096	0.3245	2	212	MYC,FOXA2
GO: Biological Process	GO:0040013	negative regulation of locomotion	0.01776	1	0.04096	0.3245	2	212	KLF4,STAT3
GO: Biological Process	GO:0002791	regulation of peptide secretion	0.01823	1	0.04184	0.3315	2	215	FOXA2,PPARG
GO: Biological Process	GO:0071354	cellular response to interleukin-6	0.01835	1	0.04184	0.3315	1	19	STAT3
GO: Biological Process	GO:0072074	kidney mesenchyme development	0.01835	1	0.04184	0.3315	1	19	MYC
GO: Biological Process	GO:0042659	regulation of cell fate specification	0.01835	1	0.04184	0.3315	1	19	POU5F1
GO: Biological Process	GO:0010829	negative regulation of glucose transport	0.01835	1	0.04184	0.3315	1	19	MYC
GO: Biological Process	GO:2000378	negative regulation of reactive oxygen species metabolic process	0.01835	1	0.04184	0.3315	1	19	MYCN
GO: Biological Process	GO:0002902	regulation of B cell apoptotic process	0.01835	1	0.04184	0.3315	1	19	MYC
GO: Biological Process	GO:0031498	chromatin disassembly	0.01835	1	0.04184	0.3315	1	19	SMARCA4
GO: Biological Process	GO:0001816	cytokine production	0.01847	1	0.04206	0.3332	3	590	KLF4,EP300,PPARG
GO: Biological Process	GO:0060070	canonical Wnt signaling pathway	0.01855	1	0.04211	0.3336	2	217	MYC,POU5F1
GO: Biological Process	GO:0090087	regulation of peptide transport	0.01855	1	0.04211	0.3336	2	217	FOXA2,PPARG
GO: Biological Process	GO:0001944	vasculature development	0.01889	1	0.04282	0.3392	3	595	KLF4,SMARCA4,CDX2
GO: Biological Process	GO:0048705	skeletal system morphogenesis	0.0192	1	0.04313	0.3417	2	221	MYC,MYCN
GO: Biological Process	GO:0006954	inflammatory response	0.01923	1	0.04313	0.3417	3	599	KLF4,STAT3,PPARG
GO: Biological Process	GO:0043537	negative regulation of blood vessel endothelial cell migration	0.01931	1	0.04313	0.3417	1	20	KLF4
GO: Biological Process	GO:0045920	negative regulation of exocytosis	0.01931	1	0.04313	0.3417	1	20	POU5F1
GO: Biological Process	GO:0071548	response to dexamethasone	0.01931	1	0.04313	0.3417	1	20	EP300
GO: Biological Process	GO:0010869	regulation of receptor biosynthetic process	0.01931	1	0.04313	0.3417	1	20	PPARG
GO: Biological Process	GO:0007184	SMAD protein import into nucleus	0.01931	1	0.04313	0.3417	1	20	POU5F1
GO: Biological Process	GO:0033158	regulation of protein import into nucleus, translocation	0.01931	1	0.04313	0.3417	1	20	EP300
GO: Biological Process	GO:0031000	response to caffeine	0.01931	1	0.04313	0.3417	1	20	PPARG
GO: Biological Process	GO:0072111	cell proliferation involved in kidney development	0.01931	1	0.04313	0.3417	1	20	MYC
GO: Biological Process	GO:0033157	regulation of intracellular protein transport	0.02019	1	0.04482	0.355	2	227	EP300,POU5F1
GO: Biological Process	GO:0010719	negative regulation of epithelial to mesenchymal transition	0.02027	1	0.04482	0.355	1	21	FOXA2
GO: Biological Process	GO:0035987	endodermal cell differentiation	0.02027	1	0.04482	0.355	1	21	POU5F1
GO: Biological Process	GO:0035886	vascular smooth muscle cell differentiation	0.02027	1	0.04482	0.355	1	21	SMARCA4
GO: Biological Process	GO:0018023	peptidyl-lysine trimethylation	0.02027	1	0.04482	0.355	1	21	SETDB1
GO: Biological Process	GO:0060216	definitive hemopoiesis	0.02027	1	0.04482	0.355	1	21	SMARCA4
GO: Biological Process	GO:0021854	hypothalamus development	0.02027	1	0.04482	0.355	1	21	NR0B1
GO: Biological Process	GO:0003007	heart morphogenesis	0.02036	1	0.04495	0.3561	2	228	SMARCA4,POU5F1
GO: Biological Process	GO:0097190	apoptotic signaling pathway	0.02052	1	0.04513	0.3575	3	614	MYC,E2F1,EP300
GO: Biological Process	GO:0045926	negative regulation of growth	0.02052	1	0.04513	0.3575	2	229	SMARCA4,PPARG
GO: Biological Process	GO:0010951	negative regulation of endopeptidase activity	0.02052	1	0.04513	0.3575	2	229	KLF4,EP300
GO: Biological Process	GO:0009967	positive regulation of signal transduction	0.02061	1	0.04525	0.3585	4	1118	MYC,FOXA2,POU5F1,STAT3
GO: Biological Process	GO:0010720	positive regulation of cell development	0.02103	1	0.04611	0.3653	2	232	EP300,PPARG
GO: Biological Process	GO:0031365	N-terminal protein amino acid modification	0.02122	1	0.04627	0.3665	1	22	EP300
GO: Biological Process	GO:0023019	signal transduction involved in regulation of gene expression	0.02122	1	0.04627	0.3665	1	22	FOXA2
GO: Biological Process	GO:1901985	positive regulation of protein acetylation	0.02122	1	0.04627	0.3665	1	22	EP300
GO: Biological Process	GO:0001502	cartilage condensation	0.02122	1	0.04627	0.3665	1	22	MYCN
GO: Biological Process	GO:0032101	regulation of response to external stimulus	0.02178	1	0.04741	0.3756	3	628	KLF4,FOXA2,PPARG
GO: Biological Process	GO:0010466	negative regulation of peptidase activity	0.02206	1	0.04774	0.3782	2	238	KLF4,EP300
GO: Biological Process	GO:0072132	mesenchyme morphogenesis	0.02217	1	0.04774	0.3782	1	23	MYC
GO: Biological Process	GO:0072215	regulation of metanephros development	0.02217	1	0.04774	0.3782	1	23	MYC
GO: Biological Process	GO:0035412	regulation of catenin import into nucleus	0.02217	1	0.04774	0.3782	1	23	POU5F1
GO: Biological Process	GO:0051567	histone H3-K9 methylation	0.02217	1	0.04774	0.3782	1	23	SETDB1
GO: Biological Process	GO:0060008	Sertoli cell differentiation	0.02217	1	0.04774	0.3782	1	23	NR0B1
GO: Biological Process	GO:0015669	gas transport	0.02217	1	0.04774	0.3782	1	23	MYC
GO: Biological Process	GO:0060397	JAK-STAT cascade involved in growth hormone signaling pathway	0.02217	1	0.04774	0.3782	1	23	STAT3
GO: Biological Process	GO:0006006	glucose metabolic process	0.02258	1	0.04855	0.3846	2	241	MYC,FOXA2
GO: Biological Process	GO:0051222	positive regulation of protein transport	0.02293	1	0.04924	0.3901	2	243	EP300,POU5F1
GO: Biological Process	GO:0060914	heart formation	0.02313	1	0.04932	0.3907	1	24	POU5F1
GO: Biological Process	GO:0001783	B cell apoptotic process	0.02313	1	0.04932	0.3907	1	24	MYC
GO: Biological Process	GO:0060334	regulation of interferon-gamma-mediated signaling pathway	0.02313	1	0.04932	0.3907	1	24	PPARG
GO: Biological Process	GO:0042474	middle ear morphogenesis	0.02313	1	0.04932	0.3907	1	24	MYC
GO: Biological Process	GO:0007530	sex determination	0.02313	1	0.04932	0.3907	1	24	NR0B1

## Sheet: lgals3
Category	ID	Name	Source	p-value	q-value Bonferroni	q-value FDR B&H	q-value FDR B&Y	Hit Count in Query List	Hit Count in Genome	Hit in Query List
GO: Biological Process	GO:0045893	positive regulation of transcription, DNA-templated		5.656e-15	9.168e-12	5.876e-12	4.682e-11	13	1221	MYC,KLF4,FOXA2,SMARCA4,MYCN,CTCF,E2F1,HIF1A,CDX2,STAT3,ESRRB,RUNX2,PPARG
GO: Biological Process	GO:1902680	positive regulation of RNA biosynthetic process		8.688e-15	1.408e-11	5.876e-12	4.682e-11	13	1262	MYC,KLF4,FOXA2,SMARCA4,MYCN,CTCF,E2F1,HIF1A,CDX2,STAT3,ESRRB,RUNX2,PPARG
GO: Biological Process	GO:0051254	positive regulation of RNA metabolic process		1.087e-14	1.763e-11	5.876e-12	4.682e-11	13	1284	MYC,KLF4,FOXA2,SMARCA4,MYCN,CTCF,E2F1,HIF1A,CDX2,STAT3,ESRRB,RUNX2,PPARG
GO: Biological Process	GO:0010628	positive regulation of gene expression		1.752e-14	2.84e-11	7.099e-12	5.657e-11	13	1332	MYC,KLF4,FOXA2,SMARCA4,MYCN,CTCF,E2F1,HIF1A,CDX2,STAT3,ESRRB,RUNX2,PPARG
GO: Biological Process	GO:0010557	positive regulation of macromolecule biosynthetic process		4.649e-14	7.536e-11	1.399e-11	1.115e-10	13	1436	MYC,KLF4,FOXA2,SMARCA4,MYCN,CTCF,E2F1,HIF1A,CDX2,STAT3,ESRRB,RUNX2,PPARG
GO: Biological Process	GO:0045935	positive regulation of nucleobase-containing compound metabolic process		5.179e-14	8.395e-11	1.399e-11	1.115e-10	13	1448	MYC,KLF4,FOXA2,SMARCA4,MYCN,CTCF,E2F1,HIF1A,CDX2,STAT3,ESRRB,RUNX2,PPARG
GO: Biological Process	GO:0051173	positive regulation of nitrogen compound metabolic process		7.122e-14	1.154e-10	1.649e-11	1.314e-10	13	1484	MYC,KLF4,FOXA2,SMARCA4,MYCN,CTCF,E2F1,HIF1A,CDX2,STAT3,ESRRB,RUNX2,PPARG
GO: Biological Process	GO:0031328	positive regulation of cellular biosynthetic process		1.221e-13	1.98e-10	2.474e-11	1.972e-10	13	1547	MYC,KLF4,FOXA2,SMARCA4,MYCN,CTCF,E2F1,HIF1A,CDX2,STAT3,ESRRB,RUNX2,PPARG
GO: Biological Process	GO:0009891	positive regulation of biosynthetic process		1.579e-13	2.56e-10	2.845e-11	2.267e-10	13	1578	MYC,KLF4,FOXA2,SMARCA4,MYCN,CTCF,E2F1,HIF1A,CDX2,STAT3,ESRRB,RUNX2,PPARG
GO: Biological Process	GO:0006357	regulation of transcription from RNA polymerase II promoter		2.385e-13	3.867e-10	3.867e-11	3.081e-10	13	1629	MYC,KLF4,FOXA2,SMARCA4,MYCN,CTCF,E2F1,HIF1A,CDX2,STAT3,ESRRB,RUNX2,PPARG
GO: Biological Process	GO:0006366	transcription from RNA polymerase II promoter		8.504e-13	1.379e-09	1.253e-10	9.986e-10	13	1797	MYC,KLF4,FOXA2,SMARCA4,MYCN,CTCF,E2F1,HIF1A,CDX2,STAT3,ESRRB,RUNX2,PPARG
GO: Biological Process	GO:0045944	positive regulation of transcription from RNA polymerase II promoter		1.425e-12	2.311e-09	1.925e-10	1.534e-09	11	922	MYC,KLF4,FOXA2,SMARCA4,MYCN,E2F1,HIF1A,STAT3,ESRRB,RUNX2,PPARG
GO: Biological Process	GO:1902679	negative regulation of RNA biosynthetic process		3.65e-12	5.916e-09	4.551e-10	3.626e-09	11	1005	MYC,KLF4,FOXA2,SMARCA4,CTCF,E2F1,HIF1A,CDX2,STAT3,RUNX2,PPARG
GO: Biological Process	GO:0051253	negative regulation of RNA metabolic process		5.244e-12	8.5e-09	6.072e-10	4.838e-09	11	1039	MYC,KLF4,FOXA2,SMARCA4,CTCF,E2F1,HIF1A,CDX2,STAT3,RUNX2,PPARG
GO: Biological Process	GO:0051093	negative regulation of developmental process		6.227e-12	1.009e-08	6.73e-10	5.362e-09	10	716	MYC,KLF4,FOXA2,SMARCA4,MYCN,HIF1A,CDX2,STAT3,ESRRB,PPARG
GO: Biological Process	GO:0045934	negative regulation of nucleobase-containing compound metabolic process		1.509e-11	2.446e-08	1.529e-09	1.218e-08	11	1145	MYC,KLF4,FOXA2,SMARCA4,CTCF,E2F1,HIF1A,CDX2,STAT3,RUNX2,PPARG
GO: Biological Process	GO:0010558	negative regulation of macromolecule biosynthetic process		1.754e-11	2.844e-08	1.673e-09	1.333e-08	11	1161	MYC,KLF4,FOXA2,SMARCA4,CTCF,E2F1,HIF1A,CDX2,STAT3,RUNX2,PPARG
GO: Biological Process	GO:0051172	negative regulation of nitrogen compound metabolic process		1.873e-11	3.036e-08	1.687e-09	1.344e-08	11	1168	MYC,KLF4,FOXA2,SMARCA4,CTCF,E2F1,HIF1A,CDX2,STAT3,RUNX2,PPARG
GO: Biological Process	GO:0048863	stem cell differentiation		2.243e-11	3.636e-08	1.914e-09	1.525e-08	8	324	KLF4,FOXA2,SMARCA4,HIF1A,CDX2,STAT3,ESRRB,RUNX2
GO: Biological Process	GO:0031327	negative regulation of cellular biosynthetic process		2.798e-11	4.536e-08	2.268e-09	1.807e-08	11	1212	MYC,KLF4,FOXA2,SMARCA4,CTCF,E2F1,HIF1A,CDX2,STAT3,RUNX2,PPARG
GO: Biological Process	GO:0031324	negative regulation of cellular metabolic process		3.168e-11	5.135e-08	2.445e-09	1.948e-08	12	1723	MYC,KLF4,FOXA2,SMARCA4,MYCN,CTCF,E2F1,HIF1A,CDX2,STAT3,RUNX2,PPARG
GO: Biological Process	GO:0009890	negative regulation of biosynthetic process		3.372e-11	5.465e-08	2.484e-09	1.98e-08	11	1233	MYC,KLF4,FOXA2,SMARCA4,CTCF,E2F1,HIF1A,CDX2,STAT3,RUNX2,PPARG
GO: Biological Process	GO:0045596	negative regulation of cell differentiation		4.073e-11	6.603e-08	2.871e-09	2.287e-08	9	569	MYC,KLF4,FOXA2,SMARCA4,MYCN,CDX2,STAT3,ESRRB,PPARG
GO: Biological Process	GO:0009892	negative regulation of metabolic process		8.894e-11	1.442e-07	6.007e-09	4.787e-08	12	1880	MYC,KLF4,FOXA2,SMARCA4,MYCN,CTCF,E2F1,HIF1A,CDX2,STAT3,RUNX2,PPARG
GO: Biological Process	GO:0045595	regulation of cell differentiation		1.387e-10	2.249e-07	8.996e-09	7.168e-08	11	1405	MYC,KLF4,FOXA2,SMARCA4,MYCN,HIF1A,CDX2,STAT3,ESRRB,RUNX2,PPARG
GO: Biological Process	GO:0045892	negative regulation of transcription, DNA-templated		1.456e-10	2.36e-07	9.076e-09	7.232e-08	10	985	MYC,KLF4,FOXA2,SMARCA4,CTCF,E2F1,CDX2,STAT3,RUNX2,PPARG
GO: Biological Process	GO:0000122	negative regulation of transcription from RNA polymerase II promoter		1.611e-10	2.611e-07	9.671e-09	7.706e-08	9	664	MYC,KLF4,FOXA2,SMARCA4,CTCF,E2F1,CDX2,STAT3,PPARG
GO: Biological Process	GO:0048864	stem cell development		3.349e-10	5.428e-07	1.939e-08	1.545e-07	7	262	KLF4,FOXA2,SMARCA4,HIF1A,CDX2,STAT3,ESRRB
GO: Biological Process	GO:2000113	negative regulation of cellular macromolecule biosynthetic process		4.627e-10	7.5e-07	2.586e-08	2.061e-07	10	1108	MYC,KLF4,FOXA2,SMARCA4,CTCF,E2F1,CDX2,STAT3,RUNX2,PPARG
GO: Biological Process	GO:0010629	negative regulation of gene expression		5.279e-10	8.557e-07	2.852e-08	2.273e-07	10	1123	MYC,KLF4,FOXA2,SMARCA4,CTCF,E2F1,CDX2,STAT3,RUNX2,PPARG
GO: Biological Process	GO:0010605	negative regulation of macromolecule metabolic process		1.237e-09	2.005e-06	6.468e-08	5.154e-07	11	1721	MYC,KLF4,FOXA2,SMARCA4,CTCF,E2F1,HIF1A,CDX2,STAT3,RUNX2,PPARG
GO: Biological Process	GO:0048598	embryonic morphogenesis		2.189e-09	3.548e-06	1.109e-07	8.835e-07	8	577	MYC,KLF4,FOXA2,SMARCA4,MYCN,HIF1A,ESRRB,RUNX2
GO: Biological Process	GO:0009887	organ morphogenesis		2.885e-09	4.676e-06	1.417e-07	1.129e-06	9	920	MYC,KLF4,FOXA2,SMARCA4,MYCN,HIF1A,CDX2,STAT3,RUNX2
GO: Biological Process	GO:0008283	cell proliferation		3.325e-09	5.389e-06	1.585e-07	1.263e-06	11	1887	MYC,KLF4,MYCN,E2F1,HIF1A,CDX2,LGALS3,STAT3,ESRRB,RUNX2,PPARG
GO: Biological Process	GO:0050793	regulation of developmental process		3.828e-09	6.205e-06	1.773e-07	1.413e-06	11	1912	MYC,KLF4,FOXA2,SMARCA4,MYCN,HIF1A,CDX2,STAT3,ESRRB,RUNX2,PPARG
GO: Biological Process	GO:0042127	regulation of cell proliferation		5.949e-09	9.643e-06	2.679e-07	2.134e-06	10	1439	MYC,KLF4,MYCN,E2F1,HIF1A,CDX2,LGALS3,STAT3,RUNX2,PPARG
GO: Biological Process	GO:0009790	embryo development		1.132e-08	1.836e-05	4.961e-07	3.953e-06	9	1075	MYC,KLF4,FOXA2,SMARCA4,MYCN,HIF1A,CDX2,ESRRB,RUNX2
GO: Biological Process	GO:0048568	embryonic organ development		1.247e-08	2.022e-05	5.321e-07	4.24e-06	7	441	MYC,SMARCA4,MYCN,HIF1A,CDX2,ESRRB,RUNX2
GO: Biological Process	GO:0019827	stem cell maintenance		2.697e-08	4.371e-05	1.121e-06	8.931e-06	5	127	KLF4,SMARCA4,CDX2,STAT3,ESRRB
GO: Biological Process	GO:0048468	cell development		1.238e-07	0.0002007	5.017e-06	3.998e-05	10	1970	KLF4,FOXA2,SMARCA4,MYCN,HIF1A,CDX2,STAT3,ESRRB,RUNX2,PPARG
GO: Biological Process	GO:0043009	chordate embryonic development		1.879e-07	0.0003046	7.428e-06	5.919e-05	7	655	FOXA2,SMARCA4,MYCN,HIF1A,CDX2,ESRRB,RUNX2
GO: Biological Process	GO:0009792	embryo development ending in birth or egg hatching		2.062e-07	0.0003342	7.957e-06	6.341e-05	7	664	FOXA2,SMARCA4,MYCN,HIF1A,CDX2,ESRRB,RUNX2
GO: Biological Process	GO:0060429	epithelium development		3.582e-07	0.0005806	1.35e-05	0.0001076	8	1110	MYC,KLF4,FOXA2,SMARCA4,MYCN,HIF1A,LGALS3,PPARG
GO: Biological Process	GO:0048585	negative regulation of response to stimulus		3.837e-07	0.000622	1.414e-05	0.0001127	8	1120	MYC,KLF4,FOXA2,SMARCA4,HIF1A,LGALS3,RUNX2,PPARG
GO: Biological Process	GO:0009888	tissue development		9.551e-07	0.001548	3.436e-05	0.0002738	9	1794	MYC,KLF4,FOXA2,SMARCA4,MYCN,HIF1A,LGALS3,RUNX2,PPARG
GO: Biological Process	GO:0045165	cell fate commitment		9.752e-07	0.001581	3.436e-05	0.0002738	5	261	KLF4,FOXA2,SMARCA4,RUNX2,PPARG
GO: Biological Process	GO:0006110	regulation of glycolytic process		1.121e-06	0.001817	3.866e-05	0.0003081	3	28	MYC,HIF1A,STAT3
GO: Biological Process	GO:0007417	central nervous system development		1.178e-06	0.001909	3.922e-05	0.0003125	7	859	FOXA2,SMARCA4,MYCN,E2F1,HIF1A,STAT3,PPARG
GO: Biological Process	GO:0071310	cellular response to organic substance		1.186e-06	0.001922	3.922e-05	0.0003125	9	1840	MYC,KLF4,FOXA2,E2F1,HIF1A,STAT3,ESRRB,RUNX2,PPARG
GO: Biological Process	GO:0048562	embryonic organ morphogenesis		1.999e-06	0.003241	6.382e-05	0.0005085	5	302	MYC,SMARCA4,MYCN,HIF1A,RUNX2
GO: Biological Process	GO:0009968	negative regulation of signal transduction		2.008e-06	0.003255	6.382e-05	0.0005085	7	930	MYC,KLF4,SMARCA4,HIF1A,LGALS3,RUNX2,PPARG
GO: Biological Process	GO:0048729	tissue morphogenesis		2.08e-06	0.003372	6.484e-05	0.0005167	6	572	MYC,KLF4,FOXA2,SMARCA4,MYCN,HIF1A
GO: Biological Process	GO:0030855	epithelial cell differentiation		2.466e-06	0.003997	7.541e-05	0.0006009	6	589	KLF4,FOXA2,SMARCA4,HIF1A,LGALS3,PPARG
GO: Biological Process	GO:0043470	regulation of carbohydrate catabolic process		2.648e-06	0.004292	7.804e-05	0.0006219	3	37	MYC,HIF1A,STAT3
GO: Biological Process	GO:0043471	regulation of cellular carbohydrate catabolic process		2.648e-06	0.004292	7.804e-05	0.0006219	3	37	MYC,HIF1A,STAT3
GO: Biological Process	GO:0023057	negative regulation of signaling		2.831e-06	0.00459	8.162e-05	0.0006504	7	979	MYC,KLF4,SMARCA4,HIF1A,LGALS3,RUNX2,PPARG
GO: Biological Process	GO:0010648	negative regulation of cell communication		2.87e-06	0.004653	8.162e-05	0.0006504	7	981	MYC,KLF4,SMARCA4,HIF1A,LGALS3,RUNX2,PPARG
GO: Biological Process	GO:0010941	regulation of cell death		2.992e-06	0.004849	8.347e-05	0.0006651	8	1466	MYC,KLF4,MYCN,E2F1,HIF1A,LGALS3,STAT3,PPARG
GO: Biological Process	GO:2000026	regulation of multicellular organismal development		3.038e-06	0.004925	8.347e-05	0.0006651	8	1469	MYC,KLF4,FOXA2,MYCN,HIF1A,STAT3,RUNX2,PPARG
GO: Biological Process	GO:0071495	cellular response to endogenous stimulus		3.306e-06	0.005359	8.932e-05	0.0007118	7	1002	MYC,KLF4,E2F1,STAT3,ESRRB,RUNX2,PPARG
GO: Biological Process	GO:0010675	regulation of cellular carbohydrate metabolic process		4.349e-06	0.007049	0.0001137	0.0009059	4	154	MYC,FOXA2,HIF1A,STAT3
GO: Biological Process	GO:0001890	placenta development		4.349e-06	0.007049	0.0001137	0.0009059	4	154	HIF1A,CDX2,ESRRB,PPARG
GO: Biological Process	GO:0071363	cellular response to growth factor stimulus		4.976e-06	0.008066	0.000128	0.00102	6	665	MYC,KLF4,E2F1,HIF1A,STAT3,RUNX2
GO: Biological Process	GO:0006109	regulation of carbohydrate metabolic process		5.188e-06	0.00841	0.0001314	0.001047	4	161	MYC,FOXA2,HIF1A,STAT3
GO: Biological Process	GO:0070848	response to growth factor		5.756e-06	0.00933	0.0001435	0.001144	6	682	MYC,KLF4,E2F1,HIF1A,STAT3,RUNX2
GO: Biological Process	GO:0007219	Notch signaling pathway		6.742e-06	0.01093	0.0001656	0.001319	4	172	MYC,E2F1,HIF1A,STAT3
GO: Biological Process	GO:0001701	in utero embryonic development		7.703e-06	0.01249	0.0001864	0.001485	5	398	FOXA2,SMARCA4,HIF1A,CDX2,ESRRB
GO: Biological Process	GO:0010001	glial cell differentiation		8.25e-06	0.01337	0.0001967	0.001567	4	181	SMARCA4,MYCN,STAT3,PPARG
GO: Biological Process	GO:0070228	regulation of lymphocyte apoptotic process		1.042e-05	0.01689	0.0002427	0.001934	3	58	MYC,HIF1A,LGALS3
GO: Biological Process	GO:0030097	hemopoiesis		1.048e-05	0.01699	0.0002427	0.001934	6	757	MYC,KLF4,SMARCA4,HIF1A,RUNX2,PPARG
GO: Biological Process	GO:0033500	carbohydrate homeostasis		1.224e-05	0.01983	0.0002717	0.002165	4	200	FOXA2,HIF1A,STAT3,PPARG
GO: Biological Process	GO:0042593	glucose homeostasis		1.224e-05	0.01983	0.0002717	0.002165	4	200	FOXA2,HIF1A,STAT3,PPARG
GO: Biological Process	GO:0006367	transcription initiation from RNA polymerase II promoter		1.224e-05	0.01983	0.0002717	0.002165	4	200	MYC,ESRRB,RUNX2,PPARG
GO: Biological Process	GO:0048534	hematopoietic or lymphoid organ development		1.387e-05	0.02249	0.0003039	0.002422	6	795	MYC,KLF4,SMARCA4,HIF1A,RUNX2,PPARG
GO: Biological Process	GO:0044275	cellular carbohydrate catabolic process		1.539e-05	0.02495	0.0003327	0.002651	3	66	MYC,HIF1A,STAT3
GO: Biological Process	GO:0001501	skeletal system development		1.603e-05	0.02599	0.0003348	0.002667	5	463	MYC,MYCN,HIF1A,LGALS3,RUNX2
GO: Biological Process	GO:0008284	positive regulation of cell proliferation		1.61e-05	0.0261	0.0003348	0.002667	6	816	MYC,MYCN,E2F1,HIF1A,CDX2,RUNX2
GO: Biological Process	GO:2000648	positive regulation of stem cell proliferation		1.611e-05	0.02611	0.0003348	0.002667	3	67	MYC,MYCN,HIF1A
GO: Biological Process	GO:0042063	gliogenesis		1.718e-05	0.02785	0.0003525	0.002809	4	218	SMARCA4,MYCN,STAT3,PPARG
GO: Biological Process	GO:0006096	glycolytic process		1.76e-05	0.02853	0.0003526	0.00281	3	69	MYC,HIF1A,STAT3
GO: Biological Process	GO:1901701	cellular response to oxygen-containing compound		1.762e-05	0.02856	0.0003526	0.00281	6	829	KLF4,FOXA2,E2F1,HIF1A,STAT3,PPARG
GO: Biological Process	GO:0002520	immune system development		1.848e-05	0.02996	0.0003654	0.002912	6	836	MYC,KLF4,SMARCA4,HIF1A,RUNX2,PPARG
GO: Biological Process	GO:0070227	lymphocyte apoptotic process		2.173e-05	0.03522	0.0004244	0.003381	3	74	MYC,HIF1A,LGALS3
GO: Biological Process	GO:0061448	connective tissue development		2.307e-05	0.0374	0.0004438	0.003536	4	235	FOXA2,MYCN,HIF1A,RUNX2
GO: Biological Process	GO:0006352	DNA-templated transcription, initiation		2.346e-05	0.03803	0.0004438	0.003536	4	236	MYC,ESRRB,RUNX2,PPARG
GO: Biological Process	GO:0043467	regulation of generation of precursor metabolites and energy		2.354e-05	0.03816	0.0004438	0.003536	3	76	MYC,HIF1A,STAT3
GO: Biological Process	GO:0048145	regulation of fibroblast proliferation		2.747e-05	0.04452	0.0005059	0.004031	3	80	MYC,E2F1,PPARG
GO: Biological Process	GO:0001824	blastocyst development		2.747e-05	0.04452	0.0005059	0.004031	3	80	SMARCA4,CDX2,ESRRB
GO: Biological Process	GO:0042541	hemoglobin biosynthetic process		2.919e-05	0.04732	0.000529	0.004215	2	11	KLF4,HIF1A
GO: Biological Process	GO:0007423	sensory organ development		2.937e-05	0.04761	0.000529	0.004215	5	525	MYC,KLF4,SMARCA4,HIF1A,STAT3
GO: Biological Process	GO:0051094	positive regulation of developmental process		3.012e-05	0.04882	0.0005347	0.00426	6	911	MYC,FOXA2,HIF1A,CDX2,RUNX2,PPARG
GO: Biological Process	GO:2000106	regulation of leukocyte apoptotic process		3.067e-05	0.04972	0.0005347	0.00426	3	83	MYC,HIF1A,LGALS3
GO: Biological Process	GO:0048144	fibroblast proliferation		3.067e-05	0.04972	0.0005347	0.00426	3	83	MYC,E2F1,PPARG
GO: Biological Process	GO:0009719	response to endogenous stimulus		3.361e-05	0.05449	0.0005796	0.004619	7	1424	MYC,KLF4,E2F1,STAT3,ESRRB,RUNX2,PPARG
GO: Biological Process	GO:0072091	regulation of stem cell proliferation		3.781e-05	0.06129	0.0006452	0.005141	3	89	MYC,MYCN,HIF1A
GO: Biological Process	GO:0050767	regulation of neurogenesis		4.43e-05	0.0718	0.000748	0.00596	5	572	FOXA2,MYCN,HIF1A,STAT3,PPARG
GO: Biological Process	GO:0001892	embryonic placenta development		4.596e-05	0.07451	0.0007681	0.00612	3	95	HIF1A,CDX2,ESRRB
GO: Biological Process	GO:0006090	pyruvate metabolic process		4.742e-05	0.07687	0.0007844	0.006251	3	96	MYC,HIF1A,STAT3
GO: Biological Process	GO:0030522	intracellular receptor signaling pathway		4.973e-05	0.08062	0.0008143	0.006489	4	286	SMARCA4,STAT3,ESRRB,PPARG
GO: Biological Process	GO:0048646	anatomical structure formation involved in morphogenesis		5.362e-05	0.08692	0.0008692	0.006926	6	1009	KLF4,FOXA2,SMARCA4,HIF1A,CDX2,ESRRB
GO: Biological Process	GO:0048660	regulation of smooth muscle cell proliferation		5.519e-05	0.08946	0.0008756	0.006977	3	101	KLF4,HIF1A,PPARG
GO: Biological Process	GO:0045821	positive regulation of glycolytic process		5.563e-05	0.09018	0.0008756	0.006977	2	15	MYC,HIF1A
GO: Biological Process	GO:0071542	dopaminergic neuron differentiation		5.563e-05	0.09018	0.0008756	0.006977	2	15	FOXA2,HIF1A
GO: Biological Process	GO:0060759	regulation of response to cytokine stimulus		5.852e-05	0.09486	0.0009034	0.007198	3	103	KLF4,HIF1A,PPARG
GO: Biological Process	GO:0071887	leukocyte apoptotic process		5.852e-05	0.09486	0.0009034	0.007198	3	103	MYC,HIF1A,LGALS3
GO: Biological Process	GO:0048659	smooth muscle cell proliferation		6.023e-05	0.09763	0.000921	0.007339	3	104	KLF4,HIF1A,PPARG
GO: Biological Process	GO:0044262	cellular carbohydrate metabolic process		6.307e-05	0.1022	0.0009555	0.007614	4	304	MYC,FOXA2,HIF1A,STAT3
GO: Biological Process	GO:0034097	response to cytokine		6.967e-05	0.1129	0.001046	0.008333	5	629	KLF4,FOXA2,HIF1A,STAT3,PPARG
GO: Biological Process	GO:0020027	hemoglobin metabolic process		7.2e-05	0.1167	0.001071	0.008532	2	17	KLF4,HIF1A
GO: Biological Process	GO:0051960	regulation of nervous system development		7.566e-05	0.1226	0.001115	0.008884	5	640	FOXA2,MYCN,HIF1A,STAT3,PPARG
GO: Biological Process	GO:0045597	positive regulation of cell differentiation		9.469e-05	0.1535	0.001383	0.01102	5	671	FOXA2,HIF1A,CDX2,RUNX2,PPARG
GO: Biological Process	GO:0001654	eye development		9.735e-05	0.1578	0.001409	0.01123	4	340	KLF4,SMARCA4,HIF1A,STAT3
GO: Biological Process	GO:0010869	regulation of receptor biosynthetic process		0.0001005	0.1628	0.001428	0.01138	2	20	HIF1A,PPARG
GO: Biological Process	GO:0001832	blastocyst growth		0.0001005	0.1628	0.001428	0.01138	2	20	SMARCA4,ESRRB
GO: Biological Process	GO:0030099	myeloid cell differentiation		0.0001042	0.1688	0.001468	0.0117	4	346	MYC,SMARCA4,HIF1A,PPARG
GO: Biological Process	GO:0060562	epithelial tube morphogenesis		0.0001077	0.1746	0.001505	0.01199	4	349	MYC,FOXA2,MYCN,HIF1A
GO: Biological Process	GO:0051090	regulation of sequence-specific DNA binding transcription factor activity		0.0001176	0.1906	0.001629	0.01298	4	357	KLF4,FOXA2,SMARCA4,PPARG
GO: Biological Process	GO:0051128	regulation of cellular component organization		0.0001194	0.1935	0.00164	0.01307	7	1733	MYC,FOXA2,SMARCA4,CTCF,E2F1,LGALS3,PPARG
GO: Biological Process	GO:0035113	embryonic appendage morphogenesis		0.0001224	0.1984	0.001653	0.01317	3	132	SMARCA4,MYCN,RUNX2
GO: Biological Process	GO:0030326	embryonic limb morphogenesis		0.0001224	0.1984	0.001653	0.01317	3	132	SMARCA4,MYCN,RUNX2
GO: Biological Process	GO:0035239	tube morphogenesis		0.000128	0.2076	0.001715	0.01367	4	365	MYC,FOXA2,MYCN,HIF1A
GO: Biological Process	GO:0033993	response to lipid		0.0001312	0.2127	0.001744	0.0139	5	719	KLF4,E2F1,STAT3,ESRRB,PPARG
GO: Biological Process	GO:0070741	response to interleukin-6		0.0001336	0.2165	0.001761	0.01403	2	23	FOXA2,STAT3
GO: Biological Process	GO:0060284	regulation of cell development		0.0001401	0.2271	0.001831	0.01459	5	729	FOXA2,MYCN,HIF1A,STAT3,PPARG
GO: Biological Process	GO:0072089	stem cell proliferation		0.0001426	0.2312	0.001849	0.01474	3	139	MYC,MYCN,HIF1A
GO: Biological Process	GO:0001829	trophectodermal cell differentiation		0.0001457	0.2361	0.001874	0.01493	2	24	CDX2,ESRRB
GO: Biological Process	GO:1903034	regulation of response to wounding		0.000148	0.24	0.001889	0.01506	4	379	MYC,KLF4,FOXA2,PPARG
GO: Biological Process	GO:0032800	receptor biosynthetic process		0.0001583	0.2566	0.002004	0.01597	2	25	HIF1A,PPARG
GO: Biological Process	GO:0044724	single-organism carbohydrate catabolic process		0.0001616	0.2619	0.002031	0.01618	3	145	MYC,HIF1A,STAT3
GO: Biological Process	GO:0033002	muscle cell proliferation		0.0001751	0.2839	0.002184	0.0174	3	149	KLF4,HIF1A,PPARG
GO: Biological Process	GO:0022603	regulation of anatomical structure morphogenesis		0.0001768	0.2866	0.002188	0.01743	5	766	MYC,KLF4,FOXA2,HIF1A,RUNX2
GO: Biological Process	GO:0009611	response to wounding		0.000181	0.2934	0.002223	0.01771	6	1255	MYC,KLF4,FOXA2,HIF1A,STAT3,PPARG
GO: Biological Process	GO:0016052	carbohydrate catabolic process		0.0001894	0.307	0.002308	0.01839	3	153	MYC,HIF1A,STAT3
GO: Biological Process	GO:0022414	reproductive process		0.0001924	0.3119	0.002328	0.01855	6	1269	E2F1,HIF1A,CDX2,STAT3,ESRRB,PPARG
GO: Biological Process	GO:0035107	appendage morphogenesis		0.0001968	0.319	0.002345	0.01869	3	155	SMARCA4,MYCN,RUNX2
GO: Biological Process	GO:0035108	limb morphogenesis		0.0001968	0.319	0.002345	0.01869	3	155	SMARCA4,MYCN,RUNX2
GO: Biological Process	GO:0030224	monocyte differentiation		0.0001992	0.3228	0.002356	0.01878	2	28	MYC,PPARG
GO: Biological Process	GO:0048469	cell maturation		0.0002082	0.3375	0.002446	0.01949	3	158	HIF1A,RUNX2,PPARG
GO: Biological Process	GO:0048147	negative regulation of fibroblast proliferation		0.0002138	0.3466	0.002494	0.01987	2	29	MYC,PPARG
GO: Biological Process	GO:1901700	response to oxygen-containing compound		0.0002331	0.3779	0.002699	0.02151	6	1314	KLF4,FOXA2,E2F1,HIF1A,STAT3,PPARG
GO: Biological Process	GO:0010470	regulation of gastrulation		0.0002447	0.3966	0.002813	0.02241	2	31	KLF4,FOXA2
GO: Biological Process	GO:0060173	limb development		0.000272	0.4408	0.003083	0.02456	3	173	SMARCA4,MYCN,RUNX2
GO: Biological Process	GO:0048736	appendage development		0.000272	0.4408	0.003083	0.02456	3	173	SMARCA4,MYCN,RUNX2
GO: Biological Process	GO:0097285	cell-type specific apoptotic process		0.000274	0.4441	0.003084	0.02458	4	445	MYC,E2F1,HIF1A,LGALS3
GO: Biological Process	GO:0042981	regulation of apoptotic process		0.0003002	0.4866	0.003355	0.02674	6	1376	MYC,KLF4,E2F1,HIF1A,LGALS3,PPARG
GO: Biological Process	GO:0048608	reproductive structure development		0.0003084	0.4998	0.003355	0.02674	4	459	HIF1A,CDX2,ESRRB,PPARG
GO: Biological Process	GO:0048754	branching morphogenesis of an epithelial tube		0.0003106	0.5034	0.003355	0.02674	3	181	MYC,FOXA2,MYCN
GO: Biological Process	GO:0002009	morphogenesis of an epithelium		0.0003109	0.504	0.003355	0.02674	4	460	MYC,FOXA2,MYCN,HIF1A
GO: Biological Process	GO:0048662	negative regulation of smooth muscle cell proliferation		0.0003125	0.5066	0.003355	0.02674	2	35	KLF4,PPARG
GO: Biological Process	GO:0001825	blastocyst formation		0.0003125	0.5066	0.003355	0.02674	2	35	CDX2,ESRRB
GO: Biological Process	GO:0048730	epidermis morphogenesis		0.0003125	0.5066	0.003355	0.02674	2	35	KLF4,SMARCA4
GO: Biological Process	GO:0061458	reproductive system development		0.0003187	0.5166	0.003376	0.0269	4	463	HIF1A,CDX2,ESRRB,PPARG
GO: Biological Process	GO:0043067	regulation of programmed cell death		0.0003198	0.5184	0.003376	0.0269	6	1392	MYC,KLF4,E2F1,HIF1A,LGALS3,PPARG
GO: Biological Process	GO:0051216	cartilage development		0.0003208	0.5199	0.003376	0.0269	3	183	MYCN,HIF1A,RUNX2
GO: Biological Process	GO:0002053	positive regulation of mesenchymal cell proliferation		0.0003308	0.5362	0.003459	0.02757	2	36	MYC,MYCN
GO: Biological Process	GO:0070232	regulation of T cell apoptotic process		0.0003495	0.5666	0.003632	0.02894	2	37	HIF1A,LGALS3
GO: Biological Process	GO:0060761	negative regulation of response to cytokine stimulus		0.0003688	0.5978	0.003808	0.03034	2	38	KLF4,PPARG
GO: Biological Process	GO:0010942	positive regulation of cell death		0.0003714	0.6021	0.003811	0.03036	4	482	MYC,MYCN,HIF1A,PPARG
GO: Biological Process	GO:0042592	homeostatic process		0.0003747	0.6073	0.00382	0.03044	6	1433	MYC,FOXA2,SMARCA4,HIF1A,STAT3,PPARG
GO: Biological Process	GO:0072359	circulatory system development		0.0003848	0.6237	0.003864	0.03079	5	905	KLF4,SMARCA4,HIF1A,CDX2,PPARG
GO: Biological Process	GO:0072358	cardiovascular system development		0.0003848	0.6237	0.003864	0.03079	5	905	KLF4,SMARCA4,HIF1A,CDX2,PPARG
GO: Biological Process	GO:0022008	neurogenesis		0.0003862	0.626	0.003864	0.03079	6	1441	FOXA2,SMARCA4,MYCN,HIF1A,STAT3,PPARG
GO: Biological Process	GO:2000278	regulation of DNA biosynthetic process		0.0004088	0.6627	0.004066	0.0324	2	40	MYC,PPARG
GO: Biological Process	GO:0048878	chemical homeostasis		0.0004387	0.7111	0.004336	0.03455	5	931	MYC,FOXA2,HIF1A,STAT3,PPARG
GO: Biological Process	GO:0010464	regulation of mesenchymal cell proliferation		0.0004509	0.7309	0.00443	0.0353	2	42	MYC,MYCN
GO: Biological Process	GO:0043281	regulation of cysteine-type endopeptidase activity involved in apoptotic process		0.0004537	0.7354	0.00443	0.0353	3	206	MYC,KLF4,PPARG
GO: Biological Process	GO:0040007	growth		0.0004677	0.7581	0.004539	0.03617	5	944	SMARCA4,HIF1A,STAT3,ESRRB,PPARG
GO: Biological Process	GO:0061178	regulation of insulin secretion involved in cellular response to glucose stimulus		0.0004727	0.7662	0.004539	0.03617	2	43	FOXA2,HIF1A
GO: Biological Process	GO:0090276	regulation of peptide hormone secretion		0.0004733	0.7672	0.004539	0.03617	3	209	FOXA2,HIF1A,PPARG
GO: Biological Process	GO:0060485	mesenchyme development		0.0004934	0.7998	0.004704	0.03749	3	212	MYC,FOXA2,HIF1A
GO: Biological Process	GO:0061138	morphogenesis of a branching epithelium		0.0005002	0.8108	0.004742	0.03778	3	213	MYC,FOXA2,MYCN
GO: Biological Process	GO:0051049	regulation of transport		0.0005105	0.8275	0.004811	0.03833	6	1517	MYC,FOXA2,E2F1,HIF1A,LGALS3,PPARG
GO: Biological Process	GO:0002791	regulation of peptide secretion		0.000514	0.8332	0.004816	0.03838	3	215	FOXA2,HIF1A,PPARG
GO: Biological Process	GO:0043589	skin morphogenesis		0.0005178	0.8393	0.004824	0.03844	2	45	KLF4,SMARCA4
GO: Biological Process	GO:0090087	regulation of peptide transport		0.0005281	0.8561	0.004892	0.03898	3	217	FOXA2,HIF1A,PPARG
GO: Biological Process	GO:2000116	regulation of cysteine-type endopeptidase activity		0.0005352	0.8676	0.00493	0.03928	3	218	MYC,KLF4,PPARG
GO: Biological Process	GO:0048705	skeletal system morphogenesis		0.000557	0.9029	0.005101	0.04065	3	221	MYC,MYCN,RUNX2
GO: Biological Process	GO:0001709	cell fate determination		0.0005649	0.9157	0.005144	0.04099	2	47	KLF4,SMARCA4
GO: Biological Process	GO:0016568	chromatin modification		0.0005712	0.9259	0.005173	0.04122	4	540	MYC,FOXA2,SMARCA4,CTCF
GO: Biological Process	GO:0035773	insulin secretion involved in cellular response to glucose stimulus		0.0005892	0.9551	0.005306	0.04228	2	48	FOXA2,HIF1A
GO: Biological Process	GO:0001763	morphogenesis of a branching structure		0.0005945	0.9637	0.005324	0.04243	3	226	MYC,FOXA2,MYCN
GO: Biological Process	GO:0030334	regulation of cell migration		0.0005996	0.972	0.005341	0.04256	4	547	KLF4,HIF1A,LGALS3,STAT3
GO: Biological Process	GO:0032787	monocarboxylic acid metabolic process		0.0006038	0.9787	0.005348	0.04262	4	548	MYC,HIF1A,STAT3,PPARG
GO: Biological Process	GO:0045926	negative regulation of growth		0.0006178	1	0.005442	0.04337	3	229	SMARCA4,HIF1A,PPARG
GO: Biological Process	GO:0010463	mesenchymal cell proliferation		0.0006393	1	0.005572	0.0444	2	50	MYC,MYCN
GO: Biological Process	GO:0048146	positive regulation of fibroblast proliferation		0.0006393	1	0.005572	0.0444	2	50	MYC,E2F1
GO: Biological Process	GO:0001568	blood vessel development		0.0006819	1	0.005911	0.0471	4	566	KLF4,SMARCA4,HIF1A,CDX2
GO: Biological Process	GO:0070231	T cell apoptotic process		0.0006914	1	0.005962	0.0475	2	52	HIF1A,LGALS3
GO: Biological Process	GO:2000145	regulation of cell motility		0.0007427	1	0.006144	0.04896	4	579	KLF4,HIF1A,LGALS3,STAT3
GO: Biological Process	GO:2000976	regulation of transcription from RNA polymerase II promoter involved in detection of glucose		0.000758	1	0.006144	0.04896	1	1	FOXA2
GO: Biological Process	GO:0046722	lactic acid secretion		0.000758	1	0.006144	0.04896	1	1	MYC
GO: Biological Process	GO:0000433	negative regulation of transcription from RNA polymerase II promoter by glucose		0.000758	1	0.006144	0.04896	1	1	FOXA2
GO: Biological Process	GO:0000437	carbon catabolite repression of transcription from RNA polymerase II promoter		0.000758	1	0.006144	0.04896	1	1	FOXA2
GO: Biological Process	GO:2000521	negative regulation of immunological synapse formation		0.000758	1	0.006144	0.04896	1	1	LGALS3
GO: Biological Process	GO:2000230	negative regulation of pancreatic stellate cell proliferation		0.000758	1	0.006144	0.04896	1	1	PPARG
GO: Biological Process	GO:0090096	positive regulation of metanephric cap mesenchymal cell proliferation		0.000758	1	0.006144	0.04896	1	1	MYC
GO: Biological Process	GO:2000971	negative regulation of detection of glucose		0.000758	1	0.006144	0.04896	1	1	FOXA2
GO: Biological Process	GO:0090095	regulation of metanephric cap mesenchymal cell proliferation		0.000758	1	0.006144	0.04896	1	1	MYC
GO: Biological Process	GO:2000970	regulation of detection of glucose		0.000758	1	0.006144	0.04896	1	1	FOXA2
GO: Biological Process	GO:0021502	neural fold elevation formation		0.000758	1	0.006144	0.04896	1	1	HIF1A
GO: Biological Process	GO:0021700	developmental maturation		0.0007697	1	0.006206	0.04945	3	247	HIF1A,RUNX2,PPARG
GO: Biological Process	GO:0010676	positive regulation of cellular carbohydrate metabolic process		0.0007733	1	0.006206	0.04945	2	55	MYC,HIF1A
GO: Biological Process	GO:0048708	astrocyte differentiation		0.0008016	1	0.006401	0.05101	2	56	MYCN,STAT3
GO: Biological Process	GO:0030072	peptide hormone secretion		0.0008064	1	0.006408	0.05106	3	251	FOXA2,HIF1A,PPARG
GO: Biological Process	GO:0001944	vasculature development		0.0008227	1	0.006503	0.05182	4	595	KLF4,SMARCA4,HIF1A,CDX2
GO: Biological Process	GO:0006306	DNA methylation		0.0008304	1	0.006503	0.05182	2	57	SMARCA4,CTCF
GO: Biological Process	GO:0006305	DNA alkylation		0.0008304	1	0.006503	0.05182	2	57	SMARCA4,CTCF
GO: Biological Process	GO:0006954	inflammatory response		0.0008436	1	0.006574	0.05239	4	599	KLF4,HIF1A,STAT3,PPARG
GO: Biological Process	GO:0046883	regulation of hormone secretion		0.0008733	1	0.006774	0.05397	3	258	FOXA2,HIF1A,PPARG
GO: Biological Process	GO:0032642	regulation of chemokine production		0.0008895	1	0.006861	0.05467	2	59	KLF4,HIF1A
GO: Biological Process	GO:0002790	peptide secretion		0.0008931	1	0.006861	0.05467	3	260	FOXA2,HIF1A,PPARG
GO: Biological Process	GO:0045685	regulation of glial cell differentiation		0.0009197	1	0.007	0.05577	2	60	MYCN,PPARG
GO: Biological Process	GO:0043401	steroid hormone mediated signaling pathway		0.0009197	1	0.007	0.05577	2	60	ESRRB,PPARG
GO: Biological Process	GO:0019216	regulation of lipid metabolic process		0.0009644	1	0.007305	0.05821	3	267	KLF4,FOXA2,PPARG
GO: Biological Process	GO:0035295	tube development		0.0009713	1	0.007323	0.05835	4	622	MYC,FOXA2,MYCN,HIF1A
GO: Biological Process	GO:0045913	positive regulation of carbohydrate metabolic process		0.0009818	1	0.007368	0.05871	2	62	MYC,HIF1A
GO: Biological Process	GO:0040008	regulation of growth		0.001001	1	0.007476	0.05957	4	627	SMARCA4,HIF1A,STAT3,PPARG
GO: Biological Process	GO:0008285	negative regulation of cell proliferation		0.001043	1	0.007757	0.06181	4	634	MYC,KLF4,STAT3,PPARG
GO: Biological Process	GO:0040012	regulation of locomotion		0.001074	1	0.007947	0.06332	4	639	KLF4,HIF1A,LGALS3,STAT3
GO: Biological Process	GO:0032602	chemokine production		0.001078	1	0.007947	0.06332	2	65	KLF4,HIF1A
GO: Biological Process	GO:0044702	single organism reproductive process		0.001091	1	0.007999	0.06374	5	1136	E2F1,HIF1A,CDX2,ESRRB,PPARG
GO: Biological Process	GO:0015833	peptide transport		0.001106	1	0.008045	0.06411	3	280	FOXA2,HIF1A,PPARG
GO: Biological Process	GO:0006879	cellular iron ion homeostasis		0.001112	1	0.008045	0.06411	2	66	MYC,HIF1A
GO: Biological Process	GO:0008589	regulation of smoothened signaling pathway		0.001112	1	0.008045	0.06411	2	66	FOXA2,RUNX2
GO: Biological Process	GO:0007420	brain development		0.001119	1	0.008059	0.06422	4	646	FOXA2,SMARCA4,E2F1,HIF1A
GO: Biological Process	GO:0051270	regulation of cellular component movement		0.001151	1	0.008257	0.0658	4	651	KLF4,HIF1A,LGALS3,STAT3
GO: Biological Process	GO:0003006	developmental process involved in reproduction		0.001232	1	0.008768	0.06987	4	663	HIF1A,CDX2,ESRRB,PPARG
GO: Biological Process	GO:0042886	amide transport		0.001249	1	0.008768	0.06987	3	292	FOXA2,HIF1A,PPARG
GO: Biological Process	GO:0001101	response to acid chemical		0.001249	1	0.008768	0.06987	3	292	KLF4,E2F1,PPARG
GO: Biological Process	GO:0044728	DNA methylation or demethylation		0.001249	1	0.008768	0.06987	2	70	SMARCA4,CTCF
GO: Biological Process	GO:0051817	modification of morphology or physiology of other organism involved in symbiotic interaction		0.001249	1	0.008768	0.06987	2	70	MYC,SMARCA4
GO: Biological Process	GO:0006325	chromatin organization		0.001267	1	0.008853	0.07054	4	668	MYC,FOXA2,SMARCA4,CTCF
GO: Biological Process	GO:0006915	apoptotic process		0.001298	1	0.008995	0.07168	6	1806	MYC,KLF4,E2F1,HIF1A,LGALS3,PPARG
GO: Biological Process	GO:0043010	camera-type eye development		0.001299	1	0.008995	0.07168	3	296	KLF4,SMARCA4,HIF1A
GO: Biological Process	GO:0012501	programmed cell death		0.0014	1	0.00959	0.07641	6	1832	MYC,KLF4,E2F1,HIF1A,LGALS3,PPARG
GO: Biological Process	GO:0046879	hormone secretion		0.001469	1	0.00959	0.07641	3	309	FOXA2,HIF1A,PPARG
GO: Biological Process	GO:0071407	cellular response to organic cyclic compound		0.001511	1	0.00959	0.07641	3	312	KLF4,ESRRB,PPARG
GO: Biological Process	GO:0072186	metanephric cap morphogenesis		0.001514	1	0.00959	0.07641	1	2	MYC
GO: Biological Process	GO:0072343	pancreatic stellate cell proliferation		0.001514	1	0.00959	0.07641	1	2	PPARG
GO: Biological Process	GO:0060694	regulation of cholesterol transporter activity		0.001514	1	0.00959	0.07641	1	2	PPARG
GO: Biological Process	GO:0007070	negative regulation of transcription from RNA polymerase II promoter during mitosis		0.001514	1	0.00959	0.07641	1	2	SMARCA4
GO: Biological Process	GO:0045014	negative regulation of transcription by glucose		0.001514	1	0.00959	0.07641	1	2	FOXA2
GO: Biological Process	GO:0040030	regulation of molecular function, epigenetic		0.001514	1	0.00959	0.07641	1	2	CTCF
GO: Biological Process	GO:2000229	regulation of pancreatic stellate cell proliferation		0.001514	1	0.00959	0.07641	1	2	PPARG
GO: Biological Process	GO:0046985	positive regulation of hemoglobin biosynthetic process		0.001514	1	0.00959	0.07641	1	2	KLF4
GO: Biological Process	GO:0090094	metanephric cap mesenchymal cell proliferation involved in metanephros development		0.001514	1	0.00959	0.07641	1	2	MYC
GO: Biological Process	GO:2000520	regulation of immunological synapse formation		0.001514	1	0.00959	0.07641	1	2	LGALS3
GO: Biological Process	GO:2000342	negative regulation of chemokine (C-X-C motif) ligand 2 production		0.001514	1	0.00959	0.07641	1	2	KLF4
GO: Biological Process	GO:0045013	carbon catabolite repression of transcription		0.001514	1	0.00959	0.07641	1	2	FOXA2
GO: Biological Process	GO:0072185	metanephric cap development		0.001514	1	0.00959	0.07641	1	2	MYC
GO: Biological Process	GO:2001189	negative regulation of T cell activation via T cell receptor contact with antigen bound to MHC molecule on antigen presenting cell		0.001514	1	0.00959	0.07641	1	2	LGALS3
GO: Biological Process	GO:0071409	cellular response to cycloheximide		0.001514	1	0.00959	0.07641	1	2	KLF4
GO: Biological Process	GO:0035887	aortic smooth muscle cell differentiation		0.001514	1	0.00959	0.07641	1	2	SMARCA4
GO: Biological Process	GO:0014740	negative regulation of muscle hyperplasia		0.001514	1	0.00959	0.07641	1	2	KLF4
GO: Biological Process	GO:0007068	negative regulation of transcription during mitosis		0.001514	1	0.00959	0.07641	1	2	SMARCA4
GO: Biological Process	GO:0044330	canonical Wnt signaling pathway involved in positive regulation of wound healing		0.001514	1	0.00959	0.07641	1	2	MYC
GO: Biological Process	GO:0009914	hormone transport		0.001581	1	0.009973	0.07947	3	317	FOXA2,HIF1A,PPARG
GO: Biological Process	GO:0044723	single-organism carbohydrate metabolic process		0.001698	1	0.01067	0.08502	4	723	MYC,FOXA2,HIF1A,STAT3
GO: Biological Process	GO:0071897	DNA biosynthetic process		0.001709	1	0.0107	0.08525	2	82	MYC,PPARG
GO: Biological Process	GO:0016337	single organismal cell-cell adhesion		0.001728	1	0.01078	0.08586	3	327	KLF4,FOXA2,MYCN
GO: Biological Process	GO:0071333	cellular response to glucose stimulus		0.001751	1	0.01079	0.08599	2	83	FOXA2,HIF1A
GO: Biological Process	GO:0014013	regulation of gliogenesis		0.001751	1	0.01079	0.08599	2	83	MYCN,PPARG
GO: Biological Process	GO:0071705	nitrogen compound transport		0.001751	1	0.01079	0.08599	4	729	MYC,FOXA2,HIF1A,PPARG
GO: Biological Process	GO:0071331	cellular response to hexose stimulus		0.001835	1	0.01123	0.0895	2	85	FOXA2,HIF1A
GO: Biological Process	GO:0071396	cellular response to lipid		0.001836	1	0.01123	0.0895	3	334	E2F1,ESRRB,PPARG
GO: Biological Process	GO:1901653	cellular response to peptide		0.001852	1	0.01129	0.08993	3	335	KLF4,STAT3,PPARG
GO: Biological Process	GO:0071326	cellular response to monosaccharide stimulus		0.001878	1	0.01132	0.09018	2	86	FOXA2,HIF1A
GO: Biological Process	GO:0006304	DNA modification		0.001878	1	0.01132	0.09018	2	86	SMARCA4,CTCF
GO: Biological Process	GO:0007006	mitochondrial membrane organization		0.001878	1	0.01132	0.09018	2	86	MYC,E2F1
GO: Biological Process	GO:0035821	modification of morphology or physiology of other organism		0.001921	1	0.01154	0.09192	2	87	MYC,SMARCA4
GO: Biological Process	GO:0014070	response to organic cyclic compound		0.002031	1	0.01215	0.0968	4	759	KLF4,STAT3,ESRRB,PPARG
GO: Biological Process	GO:1902532	negative regulation of intracellular signal transduction		0.002099	1	0.01231	0.0981	3	350	MYC,KLF4,HIF1A
GO: Biological Process	GO:0006919	activation of cysteine-type endopeptidase activity involved in apoptotic process		0.0021	1	0.01231	0.0981	2	91	MYC,PPARG
GO: Biological Process	GO:0001704	formation of primary germ layer		0.002145	1	0.01231	0.0981	2	92	KLF4,FOXA2
GO: Biological Process	GO:0010243	response to organonitrogen compound		0.002151	1	0.01231	0.0981	4	771	MYC,KLF4,STAT3,PPARG
GO: Biological Process	GO:0032844	regulation of homeostatic process		0.002168	1	0.01231	0.0981	3	354	MYC,FOXA2,HIF1A
GO: Biological Process	GO:0055072	iron ion homeostasis		0.002191	1	0.01231	0.0981	2	93	MYC,HIF1A
GO: Biological Process	GO:0050728	negative regulation of inflammatory response		0.002238	1	0.01231	0.0981	2	94	KLF4,PPARG
GO: Biological Process	GO:0014738	regulation of muscle hyperplasia		0.002271	1	0.01231	0.0981	1	3	KLF4
GO: Biological Process	GO:0007403	glial cell fate determination		0.002271	1	0.01231	0.0981	1	3	SMARCA4
GO: Biological Process	GO:0060574	intestinal epithelial cell maturation		0.002271	1	0.01231	0.0981	1	3	HIF1A
GO: Biological Process	GO:0071677	positive regulation of mononuclear cell migration		0.002271	1	0.01231	0.0981	1	3	LGALS3
GO: Biological Process	GO:0014745	negative regulation of muscle adaptation		0.002271	1	0.01231	0.0981	1	3	KLF4
GO: Biological Process	GO:0071930	negative regulation of transcription involved in G1/S transition of mitotic cell cycle		0.002271	1	0.01231	0.0981	1	3	E2F1
GO: Biological Process	GO:0002248	connective tissue replacement involved in inflammatory response wound healing		0.002271	1	0.01231	0.0981	1	3	HIF1A
GO: Biological Process	GO:1901857	positive regulation of cellular respiration		0.002271	1	0.01231	0.0981	1	3	MYC
GO: Biological Process	GO:0010918	positive regulation of mitochondrial membrane potential		0.002271	1	0.01231	0.0981	1	3	MYC
GO: Biological Process	GO:0014900	muscle hyperplasia		0.002271	1	0.01231	0.0981	1	3	KLF4
GO: Biological Process	GO:0061419	positive regulation of transcription from RNA polymerase II promoter in response to hypoxia		0.002271	1	0.01231	0.0981	1	3	HIF1A
GO: Biological Process	GO:0007500	mesodermal cell fate determination		0.002271	1	0.01231	0.0981	1	3	KLF4
GO: Biological Process	GO:2001171	positive regulation of ATP biosynthetic process		0.002271	1	0.01231	0.0981	1	3	MYC
GO: Biological Process	GO:0001831	trophectodermal cellular morphogenesis		0.002271	1	0.01231	0.0981	1	3	ESRRB
GO: Biological Process	GO:0000430	regulation of transcription from RNA polymerase II promoter by glucose		0.002271	1	0.01231	0.0981	1	3	FOXA2
GO: Biological Process	GO:0001834	trophectodermal cell proliferation		0.002271	1	0.01231	0.0981	1	3	ESRRB
GO: Biological Process	GO:0070101	positive regulation of chemokine-mediated signaling pathway		0.002271	1	0.01231	0.0981	1	3	HIF1A
GO: Biological Process	GO:0044337	canonical Wnt signaling pathway involved in positive regulation of apoptotic process		0.002271	1	0.01231	0.0981	1	3	MYC
GO: Biological Process	GO:1990086	lens fiber cell apoptotic process		0.002271	1	0.01231	0.0981	1	3	E2F1
GO: Biological Process	GO:0000432	positive regulation of transcription from RNA polymerase II promoter by glucose		0.002271	1	0.01231	0.0981	1	3	FOXA2
GO: Biological Process	GO:2001188	regulation of T cell activation via T cell receptor contact with antigen bound to MHC molecule on antigen presenting cell		0.002271	1	0.01231	0.0981	1	3	LGALS3
GO: Biological Process	GO:0071322	cellular response to carbohydrate stimulus		0.002285	1	0.01235	0.09839	2	95	FOXA2,HIF1A
GO: Biological Process	GO:0001837	epithelial to mesenchymal transition		0.002333	1	0.01252	0.09978	2	96	FOXA2,HIF1A
GO: Biological Process	GO:0097202	activation of cysteine-type endopeptidase activity		0.002333	1	0.01252	0.09978	2	96	MYC,PPARG
GO: Biological Process	GO:0001959	regulation of cytokine-mediated signaling pathway		0.002381	1	0.01274	0.1015	2	97	HIF1A,PPARG
GO: Biological Process	GO:0048704	embryonic skeletal system morphogenesis		0.00243	1	0.01291	0.1029	2	98	MYCN,RUNX2
GO: Biological Process	GO:0046916	cellular transition metal ion homeostasis		0.00243	1	0.01291	0.1029	2	98	MYC,HIF1A
GO: Biological Process	GO:2001233	regulation of apoptotic signaling pathway		0.00244	1	0.01292	0.103	3	369	MYC,E2F1,LGALS3
GO: Biological Process	GO:0048699	generation of neurons		0.002459	1	0.01298	0.1034	5	1362	FOXA2,MYCN,HIF1A,STAT3,PPARG
GO: Biological Process	GO:0052548	regulation of endopeptidase activity		0.002477	1	0.013	0.1036	3	371	MYC,KLF4,PPARG
GO: Biological Process	GO:0022407	regulation of cell-cell adhesion		0.002479	1	0.013	0.1036	2	99	KLF4,FOXA2
GO: Biological Process	GO:0098602	single organism cell adhesion		0.002554	1	0.01335	0.1064	3	375	KLF4,FOXA2,MYCN
GO: Biological Process	GO:0009755	hormone-mediated signaling pathway		0.002578	1	0.01344	0.1071	2	101	ESRRB,PPARG
GO: Biological Process	GO:0030900	forebrain development		0.002652	1	0.01378	0.1098	3	380	SMARCA4,E2F1,HIF1A
GO: Biological Process	GO:0048545	response to steroid hormone		0.002672	1	0.01384	0.1103	3	381	STAT3,ESRRB,PPARG
GO: Biological Process	GO:0045995	regulation of embryonic development		0.002731	1	0.0141	0.1123	2	104	KLF4,FOXA2
GO: Biological Process	GO:0001678	cellular glucose homeostasis		0.002835	1	0.0143	0.114	2	106	FOXA2,HIF1A
GO: Biological Process	GO:1903035	negative regulation of response to wounding		0.002835	1	0.0143	0.114	2	106	KLF4,PPARG
GO: Biological Process	GO:0052547	regulation of peptidase activity		0.002875	1	0.0143	0.114	3	391	MYC,KLF4,PPARG
GO: Biological Process	GO:0030218	erythrocyte differentiation		0.002888	1	0.0143	0.114	2	107	SMARCA4,HIF1A
GO: Biological Process	GO:0071456	cellular response to hypoxia		0.002888	1	0.0143	0.114	2	107	E2F1,HIF1A
GO: Biological Process	GO:1901698	response to nitrogen compound		0.002891	1	0.0143	0.114	4	836	MYC,KLF4,STAT3,PPARG
GO: Biological Process	GO:0036294	cellular response to decreased oxygen levels		0.002994	1	0.0143	0.114	2	109	E2F1,HIF1A
GO: Biological Process	GO:0051051	negative regulation of transport		0.003023	1	0.0143	0.114	3	398	MYC,LGALS3,PPARG
GO: Biological Process	GO:0046898	response to cycloheximide		0.003027	1	0.0143	0.114	1	4	KLF4
GO: Biological Process	GO:0051541	elastin metabolic process		0.003027	1	0.0143	0.114	1	4	HIF1A
GO: Biological Process	GO:0072133	metanephric mesenchyme morphogenesis		0.003027	1	0.0143	0.114	1	4	MYC
GO: Biological Process	GO:0035188	hatching		0.003027	1	0.0143	0.114	1	4	SMARCA4
GO: Biological Process	GO:0071684	organism emergence from protective structure		0.003027	1	0.0143	0.114	1	4	SMARCA4
GO: Biological Process	GO:0009730	detection of carbohydrate stimulus		0.003027	1	0.0143	0.114	1	4	FOXA2
GO: Biological Process	GO:0072131	kidney mesenchyme morphogenesis		0.003027	1	0.0143	0.114	1	4	MYC
GO: Biological Process	GO:0034287	detection of monosaccharide stimulus		0.003027	1	0.0143	0.114	1	4	FOXA2
GO: Biological Process	GO:0046984	regulation of hemoglobin biosynthetic process		0.003027	1	0.0143	0.114	1	4	KLF4
GO: Biological Process	GO:0045415	negative regulation of interleukin-8 biosynthetic process		0.003027	1	0.0143	0.114	1	4	KLF4
GO: Biological Process	GO:0061030	epithelial cell differentiation involved in mammary gland alveolus development		0.003027	1	0.0143	0.114	1	4	HIF1A
GO: Biological Process	GO:0009732	detection of hexose stimulus		0.003027	1	0.0143	0.114	1	4	FOXA2
GO: Biological Process	GO:0001705	ectoderm formation		0.003027	1	0.0143	0.114	1	4	FOXA2
GO: Biological Process	GO:0002904	positive regulation of B cell apoptotic process		0.003027	1	0.0143	0.114	1	4	MYC
GO: Biological Process	GO:0001835	blastocyst hatching		0.003027	1	0.0143	0.114	1	4	SMARCA4
GO: Biological Process	GO:0051594	detection of glucose		0.003027	1	0.0143	0.114	1	4	FOXA2
GO: Biological Process	GO:0046016	positive regulation of transcription by glucose		0.003027	1	0.0143	0.114	1	4	FOXA2
GO: Biological Process	GO:2001169	regulation of ATP biosynthetic process		0.003027	1	0.0143	0.114	1	4	MYC
GO: Biological Process	GO:0000436	carbon catabolite activation of transcription from RNA polymerase II promoter		0.003027	1	0.0143	0.114	1	4	FOXA2
GO: Biological Process	GO:0070602	regulation of centromeric sister chromatid cohesion		0.003027	1	0.0143	0.114	1	4	CTCF
GO: Biological Process	GO:0000429	carbon catabolite regulation of transcription from RNA polymerase II promoter		0.003027	1	0.0143	0.114	1	4	FOXA2
GO: Biological Process	GO:0019221	cytokine-mediated signaling pathway		0.00311	1	0.01466	0.1168	3	402	HIF1A,STAT3,PPARG
GO: Biological Process	GO:0007346	regulation of mitotic cell cycle		0.003198	1	0.01501	0.1196	3	406	MYC,SMARCA4,E2F1
GO: Biological Process	GO:0051726	regulation of cell cycle		0.003204	1	0.01501	0.1196	4	860	MYC,SMARCA4,CTCF,E2F1
GO: Biological Process	GO:0032526	response to retinoic acid		0.00327	1	0.01523	0.1214	2	114	KLF4,PPARG
GO: Biological Process	GO:0008630	intrinsic apoptotic signaling pathway in response to DNA damage		0.00327	1	0.01523	0.1214	2	114	MYC,E2F1
GO: Biological Process	GO:0051241	negative regulation of multicellular organismal process		0.00338	1	0.01558	0.1241	3	414	KLF4,HIF1A,PPARG
GO: Biological Process	GO:0034101	erythrocyte homeostasis		0.003383	1	0.01558	0.1241	2	116	SMARCA4,HIF1A
GO: Biological Process	GO:0061041	regulation of wound healing		0.003383	1	0.01558	0.1241	2	116	MYC,FOXA2
GO: Biological Process	GO:0051276	chromosome organization		0.003383	1	0.01558	0.1241	4	873	MYC,FOXA2,SMARCA4,CTCF
GO: Biological Process	GO:0023061	signal release		0.003403	1	0.01563	0.1245	3	415	FOXA2,HIF1A,PPARG
GO: Biological Process	GO:0003206	cardiac chamber morphogenesis		0.00344	1	0.01571	0.1252	2	117	SMARCA4,HIF1A
GO: Biological Process	GO:0071453	cellular response to oxygen levels		0.00344	1	0.01571	0.1252	2	117	E2F1,HIF1A
GO: Biological Process	GO:0042493	response to drug		0.003543	1	0.01613	0.1286	3	421	MYC,STAT3,PPARG
GO: Biological Process	GO:0032963	collagen metabolic process		0.003615	1	0.01631	0.1299	2	120	HIF1A,PPARG
GO: Biological Process	GO:0031638	zymogen activation		0.003615	1	0.01631	0.1299	2	120	MYC,PPARG
GO: Biological Process	GO:0043280	positive regulation of cysteine-type endopeptidase activity involved in apoptotic process		0.003674	1	0.01631	0.1299	2	121	MYC,PPARG
GO: Biological Process	GO:0007224	smoothened signaling pathway		0.003734	1	0.01631	0.1299	2	122	FOXA2,RUNX2
GO: Biological Process	GO:0005975	carbohydrate metabolic process		0.003777	1	0.01631	0.1299	4	900	MYC,FOXA2,HIF1A,STAT3
GO: Biological Process	GO:0002051	osteoblast fate commitment		0.003782	1	0.01631	0.1299	1	5	RUNX2
GO: Biological Process	GO:0045979	positive regulation of nucleoside metabolic process		0.003782	1	0.01631	0.1299	1	5	MYC
GO: Biological Process	GO:0019087	transformation of host cell by virus		0.003782	1	0.01631	0.1299	1	5	MYC
GO: Biological Process	GO:0001922	B-1 B cell homeostasis		0.003782	1	0.01631	0.1299	1	5	HIF1A
GO: Biological Process	GO:0010424	DNA methylation on cytosine within a CG sequence		0.003782	1	0.01631	0.1299	1	5	SMARCA4
GO: Biological Process	GO:0006848	pyruvate transport		0.003782	1	0.01631	0.1299	1	5	MYC
GO: Biological Process	GO:0002291	T cell activation via T cell receptor contact with antigen bound to MHC molecule on antigen presenting cell		0.003782	1	0.01631	0.1299	1	5	LGALS3
GO: Biological Process	GO:0060336	negative regulation of interferon-gamma-mediated signaling pathway		0.003782	1	0.01631	0.1299	1	5	PPARG
GO: Biological Process	GO:0019896	axon transport of mitochondrion		0.003782	1	0.01631	0.1299	1	5	HIF1A
GO: Biological Process	GO:0045991	carbon catabolite activation of transcription		0.003782	1	0.01631	0.1299	1	5	FOXA2
GO: Biological Process	GO:0060331	negative regulation of response to interferon-gamma		0.003782	1	0.01631	0.1299	1	5	PPARG
GO: Biological Process	GO:0070601	centromeric sister chromatid cohesion		0.003782	1	0.01631	0.1299	1	5	CTCF
GO: Biological Process	GO:0010891	negative regulation of sequestering of triglyceride		0.003782	1	0.01631	0.1299	1	5	PPARG
GO: Biological Process	GO:0035166	post-embryonic hemopoiesis		0.003782	1	0.01631	0.1299	1	5	KLF4
GO: Biological Process	GO:0046021	regulation of transcription from RNA polymerase II promoter, mitotic		0.003782	1	0.01631	0.1299	1	5	SMARCA4
GO: Biological Process	GO:0043279	response to alkaloid		0.003794	1	0.01631	0.13	2	123	MYC,PPARG
GO: Biological Process	GO:0006338	chromatin remodeling		0.003855	1	0.01653	0.1317	2	124	MYC,SMARCA4
GO: Biological Process	GO:0071383	cellular response to steroid hormone stimulus		0.003916	1	0.0167	0.1331	2	125	ESRRB,PPARG
GO: Biological Process	GO:0031348	negative regulation of defense response		0.003916	1	0.0167	0.1331	2	125	KLF4,PPARG
GO: Biological Process	GO:0006952	defense response		0.003925	1	0.0167	0.1331	5	1515	KLF4,HIF1A,LGALS3,STAT3,PPARG
GO: Biological Process	GO:0044259	multicellular organismal macromolecule metabolic process		0.003977	1	0.01688	0.1345	2	126	HIF1A,PPARG
GO: Biological Process	GO:0043065	positive regulation of apoptotic process		0.004012	1	0.01698	0.1353	3	440	MYC,HIF1A,PPARG
GO: Biological Process	GO:0006091	generation of precursor metabolites and energy		0.004063	1	0.01715	0.1367	3	442	MYC,HIF1A,STAT3
GO: Biological Process	GO:0055076	transition metal ion homeostasis		0.004101	1	0.01722	0.1372	2	128	MYC,HIF1A
GO: Biological Process	GO:0010632	regulation of epithelial cell migration		0.004101	1	0.01722	0.1372	2	128	KLF4,HIF1A
GO: Biological Process	GO:2001056	positive regulation of cysteine-type endopeptidase activity		0.004164	1	0.0174	0.1386	2	129	MYC,PPARG
GO: Biological Process	GO:0048706	embryonic skeletal system development		0.004164	1	0.0174	0.1386	2	129	MYCN,RUNX2
GO: Biological Process	GO:0043068	positive regulation of programmed cell death		0.004194	1	0.01747	0.1392	3	447	MYC,HIF1A,PPARG
GO: Biological Process	GO:0043433	negative regulation of sequence-specific DNA binding transcription factor activity		0.004291	1	0.01783	0.1421	2	131	KLF4,FOXA2
GO: Biological Process	GO:1901652	response to peptide		0.004435	1	0.01795	0.143	3	456	KLF4,STAT3,PPARG
GO: Biological Process	GO:0060041	retina development in camera-type eye		0.004485	1	0.01795	0.143	2	134	SMARCA4,HIF1A
GO: Biological Process	GO:2000045	regulation of G1/S transition of mitotic cell cycle		0.004485	1	0.01795	0.143	2	134	SMARCA4,E2F1
GO: Biological Process	GO:0043409	negative regulation of MAPK cascade		0.004485	1	0.01795	0.143	2	134	MYC,KLF4
GO: Biological Process	GO:0045656	negative regulation of monocyte differentiation		0.004537	1	0.01795	0.143	1	6	MYC
GO: Biological Process	GO:0000080	mitotic G1 phase		0.004537	1	0.01795	0.143	1	6	E2F1
GO: Biological Process	GO:0010887	negative regulation of cholesterol storage		0.004537	1	0.01795	0.143	1	6	PPARG
GO: Biological Process	GO:0045896	regulation of transcription during mitosis		0.004537	1	0.01795	0.143	1	6	SMARCA4
GO: Biological Process	GO:2000049	positive regulation of cell-cell adhesion mediated by cadherin		0.004537	1	0.01795	0.143	1	6	FOXA2
GO: Biological Process	GO:0051318	G1 phase		0.004537	1	0.01795	0.143	1	6	E2F1
GO: Biological Process	GO:0060100	positive regulation of phagocytosis, engulfment		0.004537	1	0.01795	0.143	1	6	PPARG
GO: Biological Process	GO:0010871	negative regulation of receptor biosynthetic process		0.004537	1	0.01795	0.143	1	6	PPARG
GO: Biological Process	GO:0032364	oxygen homeostasis		0.004537	1	0.01795	0.143	1	6	HIF1A
GO: Biological Process	GO:0046015	regulation of transcription by glucose		0.004537	1	0.01795	0.143	1	6	FOXA2
GO: Biological Process	GO:0044336	canonical Wnt signaling pathway involved in negative regulation of apoptotic process		0.004537	1	0.01795	0.143	1	6	MYC
GO: Biological Process	GO:0032776	DNA methylation on cytosine		0.004537	1	0.01795	0.143	1	6	SMARCA4
GO: Biological Process	GO:0002069	columnar/cuboidal epithelial cell maturation		0.004537	1	0.01795	0.143	1	6	HIF1A
GO: Biological Process	GO:0002246	wound healing involved in inflammatory response		0.004537	1	0.01795	0.143	1	6	HIF1A
GO: Biological Process	GO:0010216	maintenance of DNA methylation		0.004537	1	0.01795	0.143	1	6	CTCF
GO: Biological Process	GO:0016573	histone acetylation		0.00455	1	0.01795	0.143	2	135	SMARCA4,CTCF
GO: Biological Process	GO:1902806	regulation of cell cycle G1/S phase transition		0.00455	1	0.01795	0.143	2	135	SMARCA4,E2F1
GO: Biological Process	GO:0043112	receptor metabolic process		0.004616	1	0.01816	0.1447	2	136	HIF1A,PPARG
GO: Biological Process	GO:0002521	leukocyte differentiation		0.004628	1	0.01816	0.1447	3	463	MYC,RUNX2,PPARG
GO: Biological Process	GO:0003205	cardiac chamber development		0.004682	1	0.01833	0.1461	2	137	SMARCA4,HIF1A
GO: Biological Process	GO:0010950	positive regulation of endopeptidase activity		0.004749	1	0.01846	0.1471	2	138	MYC,PPARG
GO: Biological Process	GO:0002262	myeloid cell homeostasis		0.004749	1	0.01846	0.1471	2	138	SMARCA4,HIF1A
GO: Biological Process	GO:0018393	internal peptidyl-lysine acetylation		0.004749	1	0.01846	0.1471	2	138	SMARCA4,CTCF
GO: Biological Process	GO:0048584	positive regulation of response to stimulus		0.004763	1	0.01847	0.1472	5	1584	MYC,FOXA2,HIF1A,LGALS3,STAT3
GO: Biological Process	GO:0071417	cellular response to organonitrogen compound		0.004884	1	0.01885	0.1502	3	472	KLF4,STAT3,PPARG
GO: Biological Process	GO:0002526	acute inflammatory response		0.004884	1	0.01885	0.1502	2	140	STAT3,PPARG
GO: Biological Process	GO:0044236	multicellular organismal metabolic process		0.004952	1	0.01907	0.1519	2	141	HIF1A,PPARG
GO: Biological Process	GO:0060341	regulation of cellular localization		0.004979	1	0.01908	0.1521	4	972	FOXA2,E2F1,HIF1A,PPARG
GO: Biological Process	GO:0044092	negative regulation of molecular function		0.004979	1	0.01908	0.1521	4	972	MYC,KLF4,FOXA2,PPARG
GO: Biological Process	GO:0007507	heart development		0.005	1	0.01912	0.1523	3	476	SMARCA4,HIF1A,PPARG
GO: Biological Process	GO:0007389	pattern specification process		0.005089	1	0.01913	0.1525	3	479	FOXA2,HIF1A,CDX2
GO: Biological Process	GO:0018394	peptidyl-lysine acetylation		0.00509	1	0.01913	0.1525	2	143	SMARCA4,CTCF
GO: Biological Process	GO:0006475	internal protein amino acid acetylation		0.00509	1	0.01913	0.1525	2	143	SMARCA4,CTCF
GO: Biological Process	GO:0015718	monocarboxylic acid transport		0.005159	1	0.01913	0.1525	2	144	MYC,PPARG
GO: Biological Process	GO:0033044	regulation of chromosome organization		0.005159	1	0.01913	0.1525	2	144	MYC,CTCF
GO: Biological Process	GO:1901724	positive regulation of cell proliferation involved in kidney development		0.005291	1	0.01913	0.1525	1	7	MYC
GO: Biological Process	GO:0071499	cellular response to laminar fluid shear stress		0.005291	1	0.01913	0.1525	1	7	KLF4
GO: Biological Process	GO:0031077	post-embryonic camera-type eye development		0.005291	1	0.01913	0.1525	1	7	KLF4
GO: Biological Process	GO:0090051	negative regulation of cell migration involved in sprouting angiogenesis		0.005291	1	0.01913	0.1525	1	7	KLF4
GO: Biological Process	GO:0045990	carbon catabolite regulation of transcription		0.005291	1	0.01913	0.1525	1	7	FOXA2
GO: Biological Process	GO:0060318	definitive erythrocyte differentiation		0.005291	1	0.01913	0.1525	1	7	SMARCA4
GO: Biological Process	GO:0045945	positive regulation of transcription from RNA polymerase III promoter		0.005291	1	0.01913	0.1525	1	7	FOXA2
GO: Biological Process	GO:0001842	neural fold formation		0.005291	1	0.01913	0.1525	1	7	HIF1A
GO: Biological Process	GO:0001771	immunological synapse formation		0.005291	1	0.01913	0.1525	1	7	LGALS3
GO: Biological Process	GO:0032966	negative regulation of collagen biosynthetic process		0.005291	1	0.01913	0.1525	1	7	PPARG
GO: Biological Process	GO:0016584	nucleosome positioning		0.005291	1	0.01913	0.1525	1	7	CTCF
GO: Biological Process	GO:0002082	regulation of oxidative phosphorylation		0.005291	1	0.01913	0.1525	1	7	MYC
GO: Biological Process	GO:0045820	negative regulation of glycolytic process		0.005291	1	0.01913	0.1525	1	7	STAT3
GO: Biological Process	GO:2000341	regulation of chemokine (C-X-C motif) ligand 2 production		0.005291	1	0.01913	0.1525	1	7	KLF4
GO: Biological Process	GO:0009048	dosage compensation by inactivation of X chromosome		0.005291	1	0.01913	0.1525	1	7	CTCF
GO: Biological Process	GO:2001223	negative regulation of neuron migration		0.005291	1	0.01913	0.1525	1	7	STAT3
GO: Biological Process	GO:0055098	response to low-density lipoprotein particle		0.005291	1	0.01913	0.1525	1	7	PPARG
GO: Biological Process	GO:0014031	mesenchymal cell development		0.0053	1	0.01913	0.1525	2	146	FOXA2,HIF1A
GO: Biological Process	GO:0031331	positive regulation of cellular catabolic process		0.0053	1	0.01913	0.1525	2	146	MYC,HIF1A
GO: Biological Process	GO:0030902	hindbrain development		0.0053	1	0.01913	0.1525	2	146	FOXA2,SMARCA4
GO: Biological Process	GO:0010721	negative regulation of cell development		0.005442	1	0.0196	0.1562	2	148	FOXA2,MYCN
GO: Biological Process	GO:0010817	regulation of hormone levels		0.005546	1	0.01993	0.1588	3	494	FOXA2,HIF1A,PPARG
GO: Biological Process	GO:0080134	regulation of response to stress		0.005609	1	0.02012	0.1603	4	1005	MYC,KLF4,FOXA2,PPARG
GO: Biological Process	GO:0009749	response to glucose		0.005658	1	0.0202	0.161	2	151	FOXA2,HIF1A
GO: Biological Process	GO:0010952	positive regulation of peptidase activity		0.005658	1	0.0202	0.161	2	151	MYC,PPARG
GO: Biological Process	GO:0010564	regulation of cell cycle process		0.005671	1	0.02021	0.161	3	498	SMARCA4,CTCF,E2F1
GO: Biological Process	GO:0019752	carboxylic acid metabolic process		0.005709	1	0.0203	0.1617	4	1010	MYC,HIF1A,STAT3,PPARG
GO: Biological Process	GO:0050679	positive regulation of epithelial cell proliferation		0.005731	1	0.0203	0.1617	2	152	MYC,HIF1A
GO: Biological Process	GO:0048514	blood vessel morphogenesis		0.005735	1	0.0203	0.1617	3	500	KLF4,SMARCA4,HIF1A
GO: Biological Process	GO:0046903	secretion		0.00579	1	0.02045	0.1629	4	1014	MYC,FOXA2,HIF1A,PPARG
GO: Biological Process	GO:0007369	gastrulation		0.005804	1	0.02045	0.163	2	153	KLF4,FOXA2
GO: Biological Process	GO:0006259	DNA metabolic process		0.005872	1	0.0205	0.1634	4	1018	MYC,SMARCA4,CTCF,PPARG
GO: Biological Process	GO:0009628	response to abiotic stimulus		0.006016	1	0.0205	0.1634	4	1025	MYC,E2F1,HIF1A,PPARG
GO: Biological Process	GO:0009746	response to hexose		0.006027	1	0.0205	0.1634	2	156	FOXA2,HIF1A
GO: Biological Process	GO:2000543	positive regulation of gastrulation		0.006045	1	0.0205	0.1634	1	8	FOXA2
GO: Biological Process	GO:0035879	plasma membrane lactate transport		0.006045	1	0.0205	0.1634	1	8	MYC
GO: Biological Process	GO:0070099	regulation of chemokine-mediated signaling pathway		0.006045	1	0.0205	0.1634	1	8	HIF1A
GO: Biological Process	GO:0015727	lactate transport		0.006045	1	0.0205	0.1634	1	8	MYC
GO: Biological Process	GO:0010713	negative regulation of collagen metabolic process		0.006045	1	0.0205	0.1634	1	8	PPARG
GO: Biological Process	GO:0070587	regulation of cell-cell adhesion involved in gastrulation		0.006045	1	0.0205	0.1634	1	8	KLF4
GO: Biological Process	GO:0060019	radial glial cell differentiation		0.006045	1	0.0205	0.1634	1	8	STAT3
GO: Biological Process	GO:0035873	lactate transmembrane transport		0.006045	1	0.0205	0.1634	1	8	MYC
GO: Biological Process	GO:0006089	lactate metabolic process		0.006045	1	0.0205	0.1634	1	8	HIF1A
GO: Biological Process	GO:0034115	negative regulation of heterotypic cell-cell adhesion		0.006045	1	0.0205	0.1634	1	8	KLF4
GO: Biological Process	GO:0032909	regulation of transforming growth factor beta2 production		0.006045	1	0.0205	0.1634	1	8	HIF1A
GO: Biological Process	GO:0060099	regulation of phagocytosis, engulfment		0.006045	1	0.0205	0.1634	1	8	PPARG
GO: Biological Process	GO:0072567	chemokine (C-X-C motif) ligand 2 production		0.006045	1	0.0205	0.1634	1	8	KLF4
GO: Biological Process	GO:0051974	negative regulation of telomerase activity		0.006045	1	0.0205	0.1634	1	8	PPARG
GO: Biological Process	GO:0032906	transforming growth factor beta2 production		0.006045	1	0.0205	0.1634	1	8	HIF1A
GO: Biological Process	GO:0007167	enzyme linked receptor protein signaling pathway		0.006079	1	0.02056	0.1639	4	1028	MYC,HIF1A,STAT3,RUNX2
GO: Biological Process	GO:1901699	cellular response to nitrogen compound		0.006093	1	0.02056	0.1639	3	511	KLF4,STAT3,PPARG
GO: Biological Process	GO:0031497	chromatin assembly		0.006102	1	0.02056	0.1639	2	157	SMARCA4,CTCF
GO: Biological Process	GO:0006473	protein acetylation		0.006254	1	0.02103	0.1676	2	159	SMARCA4,CTCF
GO: Biological Process	GO:0048762	mesenchymal cell differentiation		0.00633	1	0.02124	0.1693	2	160	FOXA2,HIF1A
GO: Biological Process	GO:0034284	response to monosaccharide		0.006484	1	0.02167	0.1727	2	162	FOXA2,HIF1A
GO: Biological Process	GO:0001818	negative regulation of cytokine production		0.006484	1	0.02167	0.1727	2	162	KLF4,PPARG
GO: Biological Process	GO:0001817	regulation of cytokine production		0.006498	1	0.02167	0.1727	3	523	KLF4,HIF1A,PPARG
GO: Biological Process	GO:0040029	regulation of gene expression, epigenetic		0.006562	1	0.02184	0.174	2	163	SMARCA4,CTCF
GO: Biological Process	GO:0071345	cellular response to cytokine stimulus		0.006636	1	0.02187	0.1742	3	527	HIF1A,STAT3,PPARG
GO: Biological Process	GO:0030308	negative regulation of cell growth		0.006719	1	0.02187	0.1742	2	165	SMARCA4,PPARG
GO: Biological Process	GO:0030162	regulation of proteolysis		0.006777	1	0.02187	0.1742	3	531	MYC,KLF4,PPARG
GO: Biological Process	GO:0034728	nucleosome organization		0.006798	1	0.02187	0.1742	2	166	SMARCA4,CTCF
GO: Biological Process	GO:0051319	G2 phase		0.006798	1	0.02187	0.1742	1	9	E2F1
GO: Biological Process	GO:0070244	negative regulation of thymocyte apoptotic process		0.006798	1	0.02187	0.1742	1	9	HIF1A
GO: Biological Process	GO:0070586	cell-cell adhesion involved in gastrulation		0.006798	1	0.02187	0.1742	1	9	KLF4
GO: Biological Process	GO:0045906	negative regulation of vasoconstriction		0.006798	1	0.02187	0.1742	1	9	HIF1A
GO: Biological Process	GO:0043619	regulation of transcription from RNA polymerase II promoter in response to oxidative stress		0.006798	1	0.02187	0.1742	1	9	HIF1A
GO: Biological Process	GO:0000085	mitotic G2 phase		0.006798	1	0.02187	0.1742	1	9	E2F1
GO: Biological Process	GO:0007549	dosage compensation		0.006798	1	0.02187	0.1742	1	9	CTCF
GO: Biological Process	GO:0036003	positive regulation of transcription from RNA polymerase II promoter in response to stress		0.006798	1	0.02187	0.1742	1	9	HIF1A
GO: Biological Process	GO:0044252	negative regulation of multicellular organismal metabolic process		0.006798	1	0.02187	0.1742	1	9	PPARG
GO: Biological Process	GO:0034244	negative regulation of transcription elongation from RNA polymerase II promoter		0.006798	1	0.02187	0.1742	1	9	HIF1A
GO: Biological Process	GO:0045713	low-density lipoprotein particle receptor biosynthetic process		0.006798	1	0.02187	0.1742	1	9	PPARG
GO: Biological Process	GO:0033483	gas homeostasis		0.006798	1	0.02187	0.1742	1	9	HIF1A
GO: Biological Process	GO:1901522	positive regulation of transcription from RNA polymerase II promoter involved in cellular response to chemical stimulus		0.006798	1	0.02187	0.1742	1	9	RUNX2
GO: Biological Process	GO:0021915	neural tube development		0.006877	1	0.02203	0.1755	2	167	FOXA2,HIF1A
GO: Biological Process	GO:2000027	regulation of organ morphogenesis		0.006877	1	0.02203	0.1755	2	167	MYC,RUNX2
GO: Biological Process	GO:0032870	cellular response to hormone stimulus		0.006991	1	0.02235	0.1781	3	537	STAT3,ESRRB,PPARG
GO: Biological Process	GO:0050769	positive regulation of neurogenesis		0.007037	1	0.02246	0.1789	2	169	HIF1A,PPARG
GO: Biological Process	GO:0016477	cell migration		0.007074	1	0.02253	0.1795	4	1073	KLF4,HIF1A,LGALS3,STAT3
GO: Biological Process	GO:0030336	negative regulation of cell migration		0.007199	1	0.02284	0.182	2	171	KLF4,STAT3
GO: Biological Process	GO:0007584	response to nutrient		0.007199	1	0.02284	0.182	2	171	FOXA2,PPARG
GO: Biological Process	GO:0043627	response to estrogen		0.007362	1	0.02326	0.1854	2	173	STAT3,PPARG
GO: Biological Process	GO:0034599	cellular response to oxidative stress		0.007362	1	0.02326	0.1854	2	173	KLF4,HIF1A
GO: Biological Process	GO:0030100	regulation of endocytosis		0.007445	1	0.02348	0.1871	2	174	LGALS3,PPARG
GO: Biological Process	GO:2000146	negative regulation of cell motility		0.007528	1	0.02349	0.1872	2	175	KLF4,STAT3
GO: Biological Process	GO:0006346	methylation-dependent chromatin silencing		0.007551	1	0.02349	0.1872	1	10	SMARCA4
GO: Biological Process	GO:0070102	interleukin-6-mediated signaling pathway		0.007551	1	0.02349	0.1872	1	10	STAT3
GO: Biological Process	GO:0090009	primitive streak formation		0.007551	1	0.02349	0.1872	1	10	FOXA2
GO: Biological Process	GO:0032682	negative regulation of chemokine production		0.007551	1	0.02349	0.1872	1	10	KLF4
GO: Biological Process	GO:2000047	regulation of cell-cell adhesion mediated by cadherin		0.007551	1	0.02349	0.1872	1	10	FOXA2
GO: Biological Process	GO:0032785	negative regulation of DNA-templated transcription, elongation		0.007551	1	0.02349	0.1872	1	10	HIF1A
GO: Biological Process	GO:0051271	negative regulation of cellular component movement		0.008033	1	0.02483	0.1979	2	181	KLF4,STAT3
GO: Biological Process	GO:0045637	regulation of myeloid cell differentiation		0.008119	1	0.02483	0.1979	2	182	MYC,HIF1A
GO: Biological Process	GO:0009913	epidermal cell differentiation		0.008119	1	0.02483	0.1979	2	182	KLF4,SMARCA4
GO: Biological Process	GO:0010631	epithelial cell migration		0.008119	1	0.02483	0.1979	2	182	KLF4,HIF1A
GO: Biological Process	GO:0045444	fat cell differentiation		0.008119	1	0.02483	0.1979	2	182	KLF4,PPARG
GO: Biological Process	GO:0006333	chromatin assembly or disassembly		0.008119	1	0.02483	0.1979	2	182	SMARCA4,CTCF
GO: Biological Process	GO:0090132	epithelium migration		0.008119	1	0.02483	0.1979	2	182	KLF4,HIF1A
GO: Biological Process	GO:0009967	positive regulation of signal transduction		0.008174	1	0.02483	0.1979	4	1118	MYC,FOXA2,HIF1A,STAT3
GO: Biological Process	GO:0050796	regulation of insulin secretion		0.008205	1	0.02483	0.1979	2	183	FOXA2,HIF1A
GO: Biological Process	GO:0090287	regulation of cellular response to growth factor stimulus		0.008205	1	0.02483	0.1979	2	183	HIF1A,RUNX2
GO: Biological Process	GO:0009743	response to carbohydrate		0.008292	1	0.02483	0.1979	2	184	FOXA2,HIF1A
GO: Biological Process	GO:0030278	regulation of ossification		0.008292	1	0.02483	0.1979	2	184	HIF1A,RUNX2
GO: Biological Process	GO:0072203	cell proliferation involved in metanephros development		0.008303	1	0.02483	0.1979	1	11	MYC
GO: Biological Process	GO:2001054	negative regulation of mesenchymal cell apoptotic process		0.008303	1	0.02483	0.1979	1	11	HIF1A
GO: Biological Process	GO:0055094	response to lipoprotein particle		0.008303	1	0.02483	0.1979	1	11	PPARG
GO: Biological Process	GO:0044331	cell-cell adhesion mediated by cadherin		0.008303	1	0.02483	0.1979	1	11	FOXA2
GO: Biological Process	GO:0090184	positive regulation of kidney development		0.008303	1	0.02483	0.1979	1	11	MYC
GO: Biological Process	GO:0043923	positive regulation by host of viral transcription		0.008303	1	0.02483	0.1979	1	11	SMARCA4
GO: Biological Process	GO:0040019	positive regulation of embryonic development		0.008303	1	0.02483	0.1979	1	11	FOXA2
GO: Biological Process	GO:0048245	eosinophil chemotaxis		0.008303	1	0.02483	0.1979	1	11	LGALS3
GO: Biological Process	GO:0010870	positive regulation of receptor biosynthetic process		0.008303	1	0.02483	0.1979	1	11	HIF1A
GO: Biological Process	GO:0070613	regulation of protein processing		0.008359	1	0.02496	0.1989	3	573	MYC,KLF4,PPARG
GO: Biological Process	GO:0043436	oxoacid metabolic process		0.008433	1	0.02513	0.2002	4	1128	MYC,HIF1A,STAT3,PPARG
GO: Biological Process	GO:0032102	negative regulation of response to external stimulus		0.008466	1	0.02518	0.2007	2	186	KLF4,PPARG
GO: Biological Process	GO:0090130	tissue migration		0.008554	1	0.0254	0.2024	2	187	KLF4,HIF1A
GO: Biological Process	GO:0006082	organic acid metabolic process		0.008886	1	0.02631	0.2097	4	1145	MYC,HIF1A,STAT3,PPARG
GO: Biological Process	GO:0002573	myeloid leukocyte differentiation		0.009	1	0.02631	0.2097	2	192	MYC,PPARG
GO: Biological Process	GO:0043543	protein acylation		0.009	1	0.02631	0.2097	2	192	SMARCA4,CTCF
GO: Biological Process	GO:0051972	regulation of telomerase activity		0.009055	1	0.02631	0.2097	1	12	PPARG
GO: Biological Process	GO:0071498	cellular response to fluid shear stress		0.009055	1	0.02631	0.2097	1	12	KLF4
GO: Biological Process	GO:0014067	negative regulation of phosphatidylinositol 3-kinase signaling		0.009055	1	0.02631	0.2097	1	12	KLF4
GO: Biological Process	GO:0010889	regulation of sequestering of triglyceride		0.009055	1	0.02631	0.2097	1	12	PPARG
GO: Biological Process	GO:0045414	regulation of interleukin-8 biosynthetic process		0.009055	1	0.02631	0.2097	1	12	KLF4
GO: Biological Process	GO:0060576	intestinal epithelial cell development		0.009055	1	0.02631	0.2097	1	12	HIF1A
GO: Biological Process	GO:0042487	regulation of odontogenesis of dentin-containing tooth		0.009055	1	0.02631	0.2097	1	12	RUNX2
GO: Biological Process	GO:0045655	regulation of monocyte differentiation		0.009055	1	0.02631	0.2097	1	12	MYC
GO: Biological Process	GO:0001816	cytokine production		0.009058	1	0.02631	0.2097	3	590	KLF4,HIF1A,PPARG
GO: Biological Process	GO:0015850	organic hydroxy compound transport		0.009272	1	0.02689	0.2142	2	195	MYC,PPARG
GO: Biological Process	GO:0000902	cell morphogenesis		0.00944	1	0.02732	0.2177	4	1165	FOXA2,SMARCA4,HIF1A,ESRRB
GO: Biological Process	GO:0045765	regulation of angiogenesis		0.009455	1	0.02732	0.2177	2	197	KLF4,HIF1A
GO: Biological Process	GO:0009896	positive regulation of catabolic process		0.009548	1	0.02737	0.2181	2	198	MYC,HIF1A
GO: Biological Process	GO:0051674	localization of cell		0.009582	1	0.02737	0.2181	4	1170	KLF4,HIF1A,LGALS3,STAT3
GO: Biological Process	GO:0048870	cell motility		0.009582	1	0.02737	0.2181	4	1170	KLF4,HIF1A,LGALS3,STAT3
GO: Biological Process	GO:0030324	lung development		0.00964	1	0.02737	0.2181	2	199	FOXA2,MYCN
GO: Biological Process	GO:0055082	cellular chemical homeostasis		0.009658	1	0.02737	0.2181	3	604	MYC,FOXA2,HIF1A
GO: Biological Process	GO:1901722	regulation of cell proliferation involved in kidney development		0.009806	1	0.02737	0.2181	1	13	MYC
GO: Biological Process	GO:0032525	somite rostral/caudal axis specification		0.009806	1	0.02737	0.2181	1	13	FOXA2
GO: Biological Process	GO:0007007	inner mitochondrial membrane organization		0.009806	1	0.02737	0.2181	1	13	MYC
GO: Biological Process	GO:0010885	regulation of cholesterol storage		0.009806	1	0.02737	0.2181	1	13	PPARG
GO: Biological Process	GO:0032799	low-density lipoprotein receptor particle metabolic process		0.009806	1	0.02737	0.2181	1	13	PPARG
GO: Biological Process	GO:0046886	positive regulation of hormone biosynthetic process		0.009806	1	0.02737	0.2181	1	13	HIF1A
GO: Biological Process	GO:0033132	negative regulation of glucokinase activity		0.009806	1	0.02737	0.2181	1	13	FOXA2
GO: Biological Process	GO:0043457	regulation of cellular respiration		0.009806	1	0.02737	0.2181	1	13	MYC
GO: Biological Process	GO:0010745	negative regulation of macrophage derived foam cell differentiation		0.009806	1	0.02737	0.2181	1	13	PPARG
GO: Biological Process	GO:0051782	negative regulation of cell division		0.009806	1	0.02737	0.2181	1	13	MYC
GO: Biological Process	GO:0060766	negative regulation of androgen receptor signaling pathway		0.009806	1	0.02737	0.2181	1	13	SMARCA4
GO: Biological Process	GO:0007063	regulation of sister chromatid cohesion		0.009806	1	0.02737	0.2181	1	13	CTCF
GO: Biological Process	GO:0042228	interleukin-8 biosynthetic process		0.009806	1	0.02737	0.2181	1	13	KLF4
GO: Biological Process	GO:2000573	positive regulation of DNA biosynthetic process		0.009806	1	0.02737	0.2181	1	13	MYC
GO: Biological Process	GO:0006323	DNA packaging		0.009827	1	0.02737	0.2181	2	201	SMARCA4,CTCF
GO: Biological Process	GO:0002064	epithelial cell development		0.009827	1	0.02737	0.2181	2	201	SMARCA4,HIF1A
GO: Biological Process	GO:0051046	regulation of secretion		0.01001	1	0.0277	0.2208	3	612	FOXA2,HIF1A,PPARG
GO: Biological Process	GO:0018205	peptidyl-lysine modification		0.01002	1	0.0277	0.2208	2	203	SMARCA4,CTCF
GO: Biological Process	GO:0030323	respiratory tube development		0.01002	1	0.0277	0.2208	2	203	FOXA2,MYCN
GO: Biological Process	GO:0071824	protein-DNA complex subunit organization		0.01002	1	0.0277	0.2208	2	203	SMARCA4,CTCF
GO: Biological Process	GO:0097190	apoptotic signaling pathway		0.0101	1	0.02786	0.222	3	614	MYC,E2F1,LGALS3
GO: Biological Process	GO:0023056	positive regulation of signaling		0.0101	1	0.02786	0.222	4	1188	MYC,FOXA2,HIF1A,STAT3
GO: Biological Process	GO:0043414	macromolecule methylation		0.0103	1	0.02833	0.2258	2	206	SMARCA4,CTCF
GO: Biological Process	GO:0010647	positive regulation of cell communication		0.01034	1	0.02833	0.2258	4	1196	MYC,FOXA2,HIF1A,STAT3
GO: Biological Process	GO:0022402	cell cycle process		0.0104	1	0.02833	0.2258	4	1198	MYC,SMARCA4,CTCF,E2F1
GO: Biological Process	GO:0048714	positive regulation of oligodendrocyte differentiation		0.01056	1	0.02833	0.2258	1	14	PPARG
GO: Biological Process	GO:0014850	response to muscle activity		0.01056	1	0.02833	0.2258	1	14	HIF1A
GO: Biological Process	GO:0097152	mesenchymal cell apoptotic process		0.01056	1	0.02833	0.2258	1	14	HIF1A
GO: Biological Process	GO:0048712	negative regulation of astrocyte differentiation		0.01056	1	0.02833	0.2258	1	14	MYCN
GO: Biological Process	GO:0042789	mRNA transcription from RNA polymerase II promoter		0.01056	1	0.02833	0.2258	1	14	HIF1A
GO: Biological Process	GO:2001053	regulation of mesenchymal cell apoptotic process		0.01056	1	0.02833	0.2258	1	14	HIF1A
GO: Biological Process	GO:0051000	positive regulation of nitric-oxide synthase activity		0.01056	1	0.02833	0.2258	1	14	HIF1A
GO: Biological Process	GO:0050872	white fat cell differentiation		0.01056	1	0.02833	0.2258	1	14	PPARG
GO: Biological Process	GO:0046321	positive regulation of fatty acid oxidation		0.01056	1	0.02833	0.2258	1	14	PPARG
GO: Biological Process	GO:0002674	negative regulation of acute inflammatory response		0.01056	1	0.02833	0.2258	1	14	PPARG
GO: Biological Process	GO:1990089	response to nerve growth factor		0.01056	1	0.02833	0.2258	1	14	E2F1
GO: Biological Process	GO:1990090	cellular response to nerve growth factor stimulus		0.01056	1	0.02833	0.2258	1	14	E2F1
GO: Biological Process	GO:0010878	cholesterol storage		0.01056	1	0.02833	0.2258	1	14	PPARG
GO: Biological Process	GO:0032101	regulation of response to external stimulus		0.01074	1	0.02878	0.2293	3	628	KLF4,FOXA2,PPARG
GO: Biological Process	GO:0002682	regulation of immune system process		0.01083	1	0.02897	0.2309	4	1212	MYC,HIF1A,LGALS3,PPARG
GO: Biological Process	GO:0040013	negative regulation of locomotion		0.01088	1	0.02906	0.2316	2	212	KLF4,STAT3
GO: Biological Process	GO:0030073	insulin secretion		0.01098	1	0.02928	0.2333	2	213	FOXA2,HIF1A
GO: Biological Process	GO:1901342	regulation of vasculature development		0.01108	1	0.02949	0.235	2	214	KLF4,HIF1A
GO: Biological Process	GO:0072677	eosinophil migration		0.01131	1	0.02961	0.2359	1	15	LGALS3
GO: Biological Process	GO:0071675	regulation of mononuclear cell migration		0.01131	1	0.02961	0.2359	1	15	LGALS3
GO: Biological Process	GO:0021781	glial cell fate commitment		0.01131	1	0.02961	0.2359	1	15	SMARCA4
GO: Biological Process	GO:0090303	positive regulation of wound healing		0.01131	1	0.02961	0.2359	1	15	MYC
GO: Biological Process	GO:0015671	oxygen transport		0.01131	1	0.02961	0.2359	1	15	MYC
GO: Biological Process	GO:0072075	metanephric mesenchyme development		0.01131	1	0.02961	0.2359	1	15	MYC
GO: Biological Process	GO:0050860	negative regulation of T cell receptor signaling pathway		0.01131	1	0.02961	0.2359	1	15	LGALS3
GO: Biological Process	GO:0030730	sequestering of triglyceride		0.01131	1	0.02961	0.2359	1	15	PPARG
GO: Biological Process	GO:0034616	response to laminar fluid shear stress		0.01131	1	0.02961	0.2359	1	15	KLF4
GO: Biological Process	GO:0060347	heart trabecula formation		0.01131	1	0.02961	0.2359	1	15	SMARCA4
GO: Biological Process	GO:0009952	anterior/posterior pattern specification		0.01138	1	0.02975	0.2371	2	217	FOXA2,CDX2
GO: Biological Process	GO:0032989	cellular component morphogenesis		0.01179	1	0.03073	0.2449	4	1242	FOXA2,SMARCA4,HIF1A,ESRRB
GO: Biological Process	GO:0051091	positive regulation of sequence-specific DNA binding transcription factor activity		0.01199	1	0.03073	0.2449	2	223	SMARCA4,PPARG
GO: Biological Process	GO:0070243	regulation of thymocyte apoptotic process		0.01206	1	0.03073	0.2449	1	16	HIF1A
GO: Biological Process	GO:0090049	regulation of cell migration involved in sprouting angiogenesis		0.01206	1	0.03073	0.2449	1	16	KLF4
GO: Biological Process	GO:0046325	negative regulation of glucose import		0.01206	1	0.03073	0.2449	1	16	MYC
GO: Biological Process	GO:0071285	cellular response to lithium ion		0.01206	1	0.03073	0.2449	1	16	PPARG
GO: Biological Process	GO:0042953	lipoprotein transport		0.01206	1	0.03073	0.2449	1	16	PPARG
GO: Biological Process	GO:0048569	post-embryonic organ development		0.01206	1	0.03073	0.2449	1	16	KLF4
GO: Biological Process	GO:0035357	peroxisome proliferator activated receptor signaling pathway		0.01206	1	0.03073	0.2449	1	16	PPARG
GO: Biological Process	GO:0033189	response to vitamin A		0.01206	1	0.03073	0.2449	1	16	PPARG
GO: Biological Process	GO:0032352	positive regulation of hormone metabolic process		0.01206	1	0.03073	0.2449	1	16	HIF1A
GO: Biological Process	GO:0010888	negative regulation of lipid storage		0.01206	1	0.03073	0.2449	1	16	PPARG
GO: Biological Process	GO:0070307	lens fiber cell development		0.01206	1	0.03073	0.2449	1	16	SMARCA4
GO: Biological Process	GO:0030502	negative regulation of bone mineralization		0.01206	1	0.03073	0.2449	1	16	HIF1A
GO: Biological Process	GO:0032204	regulation of telomere maintenance		0.01206	1	0.03073	0.2449	1	16	MYC
GO: Biological Process	GO:0090280	positive regulation of calcium ion import		0.01206	1	0.03073	0.2449	1	16	LGALS3
GO: Biological Process	GO:0060541	respiratory system development		0.0123	1	0.03129	0.2494	2	226	FOXA2,MYCN
GO: Biological Process	GO:0003007	heart morphogenesis		0.01251	1	0.03177	0.2532	2	228	SMARCA4,HIF1A
GO: Biological Process	GO:0051240	positive regulation of multicellular organismal process		0.01255	1	0.03183	0.2536	3	665	MYC,HIF1A,RUNX2
GO: Biological Process	GO:0002070	epithelial cell maturation		0.01281	1	0.03193	0.2545	1	17	HIF1A
GO: Biological Process	GO:0071674	mononuclear cell migration		0.01281	1	0.03193	0.2545	1	17	LGALS3
GO: Biological Process	GO:0044346	fibroblast apoptotic process		0.01281	1	0.03193	0.2545	1	17	MYC
GO: Biological Process	GO:0050910	detection of mechanical stimulus involved in sensory perception of sound		0.01281	1	0.03193	0.2545	1	17	MYC
GO: Biological Process	GO:0060575	intestinal epithelial cell differentiation		0.01281	1	0.03193	0.2545	1	17	HIF1A
GO: Biological Process	GO:0060644	mammary gland epithelial cell differentiation		0.01281	1	0.03193	0.2545	1	17	HIF1A
GO: Biological Process	GO:0033131	regulation of glucokinase activity		0.01281	1	0.03193	0.2545	1	17	FOXA2
GO: Biological Process	GO:0045197	establishment or maintenance of epithelial cell apical/basal polarity		0.01281	1	0.03193	0.2545	1	17	CDX2
GO: Biological Process	GO:0034114	regulation of heterotypic cell-cell adhesion		0.01281	1	0.03193	0.2545	1	17	KLF4
GO: Biological Process	GO:0009299	mRNA transcription		0.01281	1	0.03193	0.2545	1	17	HIF1A
GO: Biological Process	GO:0070230	positive regulation of lymphocyte apoptotic process		0.01281	1	0.03193	0.2545	1	17	MYC
GO: Biological Process	GO:0010720	positive regulation of cell development		0.01293	1	0.03219	0.2565	2	232	HIF1A,PPARG
GO: Biological Process	GO:0048872	homeostasis of number of cells		0.01303	1	0.0324	0.2582	2	233	SMARCA4,HIF1A
GO: Biological Process	GO:0016485	protein processing		0.01322	1	0.03282	0.2615	3	678	MYC,KLF4,PPARG
GO: Biological Process	GO:0051098	regulation of binding		0.01325	1	0.03283	0.2616	2	235	MYC,SMARCA4
GO: Biological Process	GO:0042060	wound healing		0.01338	1	0.03311	0.2638	3	681	MYC,FOXA2,HIF1A
GO: Biological Process	GO:1902582	single-organism intracellular transport		0.0135	1	0.03314	0.2641	4	1292	E2F1,HIF1A,CDX2,STAT3
GO: Biological Process	GO:0061298	retina vasculature development in camera-type eye		0.01355	1	0.03314	0.2641	1	18	HIF1A
GO: Biological Process	GO:0032986	protein-DNA complex disassembly		0.01355	1	0.03314	0.2641	1	18	SMARCA4
GO: Biological Process	GO:0006337	nucleosome disassembly		0.01355	1	0.03314	0.2641	1	18	SMARCA4
GO: Biological Process	GO:0070168	negative regulation of biomineral tissue development		0.01355	1	0.03314	0.2641	1	18	HIF1A
GO: Biological Process	GO:0046716	muscle cell cellular homeostasis		0.01355	1	0.03314	0.2641	1	18	HIF1A
GO: Biological Process	GO:0006349	regulation of gene expression by genetic imprinting		0.01355	1	0.03314	0.2641	1	18	CTCF
GO: Biological Process	GO:0006359	regulation of transcription from RNA polymerase III promoter		0.01355	1	0.03314	0.2641	1	18	FOXA2
GO: Biological Process	GO:0007610	behavior		0.0137	1	0.03344	0.2665	3	687	FOXA2,HIF1A,STAT3
GO: Biological Process	GO:0006006	glucose metabolic process		0.0139	1	0.03388	0.2699	2	241	MYC,FOXA2
GO: Biological Process	GO:0051604	protein maturation		0.01419	1	0.03435	0.2737	3	696	MYC,KLF4,PPARG
GO: Biological Process	GO:0032332	positive regulation of chondrocyte differentiation		0.0143	1	0.03435	0.2737	1	19	RUNX2
GO: Biological Process	GO:0071354	cellular response to interleukin-6		0.0143	1	0.03435	0.2737	1	19	STAT3
GO: Biological Process	GO:0072074	kidney mesenchyme development		0.0143	1	0.03435	0.2737	1	19	MYC
GO: Biological Process	GO:0010829	negative regulation of glucose transport		0.0143	1	0.03435	0.2737	1	19	MYC
GO: Biological Process	GO:2000378	negative regulation of reactive oxygen species metabolic process		0.0143	1	0.03435	0.2737	1	19	MYCN
GO: Biological Process	GO:0002902	regulation of B cell apoptotic process		0.0143	1	0.03435	0.2737	1	19	MYC
GO: Biological Process	GO:0002076	osteoblast development		0.0143	1	0.03435	0.2737	1	19	RUNX2
GO: Biological Process	GO:0031498	chromatin disassembly		0.0143	1	0.03435	0.2737	1	19	SMARCA4
GO: Biological Process	GO:0050858	negative regulation of antigen receptor-mediated signaling pathway		0.0143	1	0.03435	0.2737	1	19	LGALS3
GO: Biological Process	GO:0000082	G1/S transition of mitotic cell cycle		0.01479	1	0.03546	0.2825	2	249	SMARCA4,E2F1
GO: Biological Process	GO:0044843	cell cycle G1/S phase transition		0.0149	1	0.03546	0.2825	2	250	SMARCA4,E2F1
GO: Biological Process	GO:0035774	positive regulation of insulin secretion involved in cellular response to glucose stimulus		0.01505	1	0.03546	0.2825	1	20	HIF1A
GO: Biological Process	GO:0043537	negative regulation of blood vessel endothelial cell migration		0.01505	1	0.03546	0.2825	1	20	KLF4
GO: Biological Process	GO:0032007	negative regulation of TOR signaling		0.01505	1	0.03546	0.2825	1	20	HIF1A
GO: Biological Process	GO:0043921	modulation by host of viral transcription		0.01505	1	0.03546	0.2825	1	20	SMARCA4
GO: Biological Process	GO:0032770	positive regulation of monooxygenase activity		0.01505	1	0.03546	0.2825	1	20	HIF1A
GO: Biological Process	GO:0002052	positive regulation of neuroblast proliferation		0.01505	1	0.03546	0.2825	1	20	HIF1A
GO: Biological Process	GO:0052472	modulation by host of symbiont transcription		0.01505	1	0.03546	0.2825	1	20	SMARCA4
GO: Biological Process	GO:0030949	positive regulation of vascular endothelial growth factor receptor signaling pathway		0.01505	1	0.03546	0.2825	1	20	HIF1A
GO: Biological Process	GO:0060850	regulation of transcription involved in cell fate commitment		0.01505	1	0.03546	0.2825	1	20	PPARG
GO: Biological Process	GO:0031000	response to caffeine		0.01505	1	0.03546	0.2825	1	20	PPARG
GO: Biological Process	GO:0072111	cell proliferation involved in kidney development		0.01505	1	0.03546	0.2825	1	20	MYC
GO: Biological Process	GO:0051050	positive regulation of transport		0.0152	1	0.0357	0.2845	3	714	HIF1A,LGALS3,PPARG
GO: Biological Process	GO:0016032	viral process		0.0152	1	0.0357	0.2845	3	714	MYC,SMARCA4,STAT3
GO: Biological Process	GO:0010719	negative regulation of epithelial to mesenchymal transition		0.0158	1	0.03666	0.2921	1	21	FOXA2
GO: Biological Process	GO:0045648	positive regulation of erythrocyte differentiation		0.0158	1	0.03666	0.2921	1	21	HIF1A
GO: Biological Process	GO:0071772	response to BMP		0.0158	1	0.03666	0.2921	1	21	RUNX2
GO: Biological Process	GO:0035886	vascular smooth muscle cell differentiation		0.0158	1	0.03666	0.2921	1	21	SMARCA4
GO: Biological Process	GO:0060216	definitive hemopoiesis		0.0158	1	0.03666	0.2921	1	21	SMARCA4
GO: Biological Process	GO:0052312	modulation of transcription in other organism involved in symbiotic interaction		0.0158	1	0.03666	0.2921	1	21	SMARCA4
GO: Biological Process	GO:0071773	cellular response to BMP stimulus		0.0158	1	0.03666	0.2921	1	21	RUNX2
GO: Biological Process	GO:0002063	chondrocyte development		0.0158	1	0.03666	0.2921	1	21	RUNX2
GO: Biological Process	GO:0044764	multi-organism cellular process		0.01583	1	0.03666	0.2921	3	725	MYC,SMARCA4,STAT3
GO: Biological Process	GO:0019725	cellular homeostasis		0.01583	1	0.03666	0.2921	3	725	MYC,FOXA2,HIF1A
GO: Biological Process	GO:0007169	transmembrane receptor protein tyrosine kinase signaling pathway		0.01589	1	0.03673	0.2927	3	726	HIF1A,STAT3,RUNX2
GO: Biological Process	GO:0001667	ameboidal-type cell migration		0.01593	1	0.03673	0.2927	2	259	KLF4,HIF1A
GO: Biological Process	GO:0071103	DNA conformation change		0.01593	1	0.03673	0.2927	2	259	SMARCA4,CTCF
GO: Biological Process	GO:0001666	response to hypoxia		0.0164	1	0.03771	0.3005	2	263	E2F1,HIF1A
GO: Biological Process	GO:0010575	positive regulation of vascular endothelial growth factor production		0.01654	1	0.03771	0.3005	1	22	HIF1A
GO: Biological Process	GO:0070242	thymocyte apoptotic process		0.01654	1	0.03771	0.3005	1	22	HIF1A
GO: Biological Process	GO:0023019	signal transduction involved in regulation of gene expression		0.01654	1	0.03771	0.3005	1	22	FOXA2
GO: Biological Process	GO:0060765	regulation of androgen receptor signaling pathway		0.01654	1	0.03771	0.3005	1	22	SMARCA4
GO: Biological Process	GO:0060749	mammary gland alveolus development		0.01654	1	0.03771	0.3005	1	22	HIF1A
GO: Biological Process	GO:0061377	mammary gland lobule development		0.01654	1	0.03771	0.3005	1	22	HIF1A
GO: Biological Process	GO:0001502	cartilage condensation		0.01654	1	0.03771	0.3005	1	22	MYCN
GO: Biological Process	GO:1901990	regulation of mitotic cell cycle phase transition		0.01687	1	0.03836	0.3057	2	267	SMARCA4,E2F1
GO: Biological Process	GO:0036293	response to decreased oxygen levels		0.01687	1	0.03836	0.3057	2	267	E2F1,HIF1A
GO: Biological Process	GO:0050727	regulation of inflammatory response		0.01699	1	0.03858	0.3074	2	268	KLF4,PPARG
GO: Biological Process	GO:0050678	regulation of epithelial cell proliferation		0.01711	1	0.03876	0.3089	2	269	MYC,HIF1A
GO: Biological Process	GO:0001710	mesodermal cell fate commitment		0.01729	1	0.03876	0.3089	1	23	KLF4
GO: Biological Process	GO:0072132	mesenchyme morphogenesis		0.01729	1	0.03876	0.3089	1	23	MYC
GO: Biological Process	GO:0034243	regulation of transcription elongation from RNA polymerase II promoter		0.01729	1	0.03876	0.3089	1	23	HIF1A
GO: Biological Process	GO:0070233	negative regulation of T cell apoptotic process		0.01729	1	0.03876	0.3089	1	23	HIF1A
GO: Biological Process	GO:0072215	regulation of metanephros development		0.01729	1	0.03876	0.3089	1	23	MYC
GO: Biological Process	GO:0015669	gas transport		0.01729	1	0.03876	0.3089	1	23	MYC
GO: Biological Process	GO:0060397	JAK-STAT cascade involved in growth hormone signaling pathway		0.01729	1	0.03876	0.3089	1	23	STAT3
GO: Biological Process	GO:0071634	regulation of transforming growth factor beta production		0.01729	1	0.03876	0.3089	1	23	HIF1A
GO: Biological Process	GO:0033043	regulation of organelle organization		0.01746	1	0.03908	0.3114	3	752	MYC,CTCF,E2F1
GO: Biological Process	GO:0097193	intrinsic apoptotic signaling pathway		0.01772	1	0.03962	0.3157	2	274	MYC,E2F1
GO: Biological Process	GO:1901987	regulation of cell cycle phase transition		0.01784	1	0.03983	0.3174	2	275	SMARCA4,E2F1
GO: Biological Process	GO:0007398	ectoderm development		0.01803	1	0.03993	0.3182	1	24	FOXA2
GO: Biological Process	GO:0071604	transforming growth factor beta production		0.01803	1	0.03993	0.3182	1	24	HIF1A
GO: Biological Process	GO:0001783	B cell apoptotic process		0.01803	1	0.03993	0.3182	1	24	MYC
GO: Biological Process	GO:0001961	positive regulation of cytokine-mediated signaling pathway		0.01803	1	0.03993	0.3182	1	24	HIF1A
GO: Biological Process	GO:0060334	regulation of interferon-gamma-mediated signaling pathway		0.01803	1	0.03993	0.3182	1	24	PPARG
GO: Biological Process	GO:0042474	middle ear morphogenesis		0.01803	1	0.03993	0.3182	1	24	MYC
GO: Biological Process	GO:0019318	hexose metabolic process		0.01809	1	0.04	0.3187	2	277	MYC,FOXA2
GO: Biological Process	GO:0051052	regulation of DNA metabolic process		0.01858	1	0.04097	0.3265	2	281	MYC,PPARG
GO: Biological Process	GO:0070482	response to oxygen levels		0.01858	1	0.04097	0.3265	2	281	E2F1,HIF1A
GO: Biological Process	GO:0043086	negative regulation of catalytic activity		0.01865	1	0.04097	0.3265	3	771	KLF4,FOXA2,PPARG
GO: Biological Process	GO:0035088	establishment or maintenance of apical/basal cell polarity		0.01878	1	0.04097	0.3265	1	25	CDX2
GO: Biological Process	GO:0006911	phagocytosis, engulfment		0.01878	1	0.04097	0.3265	1	25	PPARG
GO: Biological Process	GO:0046885	regulation of hormone biosynthetic process		0.01878	1	0.04097	0.3265	1	25	HIF1A
GO: Biological Process	GO:0060760	positive regulation of response to cytokine stimulus		0.01878	1	0.04097	0.3265	1	25	HIF1A
GO: Biological Process	GO:0043276	anoikis		0.01878	1	0.04097	0.3265	1	25	E2F1
GO: Biological Process	GO:0061245	establishment or maintenance of bipolar cell polarity		0.01878	1	0.04097	0.3265	1	25	CDX2
GO: Biological Process	GO:0060330	regulation of response to interferon-gamma		0.01878	1	0.04097	0.3265	1	25	PPARG
GO: Biological Process	GO:0046942	carboxylic acid transport		0.01921	1	0.04169	0.3322	2	286	MYC,PPARG
GO: Biological Process	GO:0015849	organic acid transport		0.01946	1	0.04169	0.3322	2	288	MYC,PPARG
GO: Biological Process	GO:0046320	regulation of fatty acid oxidation		0.01952	1	0.04169	0.3322	1	26	PPARG
GO: Biological Process	GO:0031670	cellular response to nutrient		0.01952	1	0.04169	0.3322	1	26	FOXA2
GO: Biological Process	GO:0042481	regulation of odontogenesis		0.01952	1	0.04169	0.3322	1	26	RUNX2
GO: Biological Process	GO:0051329	mitotic interphase		0.01952	1	0.04169	0.3322	1	26	E2F1
GO: Biological Process	GO:0051325	interphase		0.01952	1	0.04169	0.3322	1	26	E2F1
GO: Biological Process	GO:2001222	regulation of neuron migration		0.01952	1	0.04169	0.3322	1	26	STAT3
GO: Biological Process	GO:0010226	response to lithium ion		0.01952	1	0.04169	0.3322	1	26	PPARG
GO: Biological Process	GO:0000083	regulation of transcription involved in G1/S transition of mitotic cell cycle		0.01952	1	0.04169	0.3322	1	26	E2F1
GO: Biological Process	GO:0060343	trabecula formation		0.01952	1	0.04169	0.3322	1	26	SMARCA4
GO: Biological Process	GO:0061384	heart trabecula morphogenesis		0.01952	1	0.04169	0.3322	1	26	SMARCA4
GO: Biological Process	GO:0045747	positive regulation of Notch signaling pathway		0.01952	1	0.04169	0.3322	1	26	STAT3
GO: Biological Process	GO:0021533	cell differentiation in hindbrain		0.01952	1	0.04169	0.3322	1	26	FOXA2
GO: Biological Process	GO:0071398	cellular response to fatty acid		0.01952	1	0.04169	0.3322	1	26	E2F1
GO: Biological Process	GO:0050856	regulation of T cell receptor signaling pathway		0.01952	1	0.04169	0.3322	1	26	LGALS3
GO: Biological Process	GO:0044419	interspecies interaction between organisms		0.0197	1	0.04196	0.3343	3	787	MYC,SMARCA4,STAT3
GO: Biological Process	GO:0044403	symbiosis, encompassing mutualism through parasitism		0.0197	1	0.04196	0.3343	3	787	MYC,SMARCA4,STAT3
GO: Biological Process	GO:0071514	genetic imprinting		0.02027	1	0.04261	0.3395	1	27	CTCF
GO: Biological Process	GO:0048246	macrophage chemotaxis		0.02027	1	0.04261	0.3395	1	27	LGALS3
GO: Biological Process	GO:0045880	positive regulation of smoothened signaling pathway		0.02027	1	0.04261	0.3395	1	27	FOXA2
GO: Biological Process	GO:0070306	lens fiber cell differentiation		0.02027	1	0.04261	0.3395	1	27	SMARCA4
GO: Biological Process	GO:2000108	positive regulation of leukocyte apoptotic process		0.02027	1	0.04261	0.3395	1	27	MYC
GO: Biological Process	GO:0048710	regulation of astrocyte differentiation		0.02027	1	0.04261	0.3395	1	27	MYCN
GO: Biological Process	GO:0045686	negative regulation of glial cell differentiation		0.02027	1	0.04261	0.3395	1	27	MYCN
GO: Biological Process	GO:0010574	regulation of vascular endothelial growth factor production		0.02027	1	0.04261	0.3395	1	27	HIF1A
GO: Biological Process	GO:1900739	regulation of protein insertion into mitochondrial membrane involved in apoptotic signaling pathway		0.02027	1	0.04261	0.3395	1	27	E2F1
GO: Biological Process	GO:1900740	positive regulation of protein insertion into mitochondrial membrane involved in apoptotic signaling pathway		0.02027	1	0.04261	0.3395	1	27	E2F1
GO: Biological Process	GO:0060249	anatomical structure homeostasis		0.02036	1	0.04275	0.3406	2	295	MYC,HIF1A
GO: Biological Process	GO:0042036	negative regulation of cytokine biosynthetic process		0.02101	1	0.04355	0.347	1	28	KLF4
GO: Biological Process	GO:0034113	heterotypic cell-cell adhesion		0.02101	1	0.04355	0.347	1	28	KLF4
GO: Biological Process	GO:0045838	positive regulation of membrane potential		0.02101	1	0.04355	0.347	1	28	MYC
GO: Biological Process	GO:0035162	embryonic hemopoiesis		0.02101	1	0.04355	0.347	1	28	HIF1A
GO: Biological Process	GO:0010743	regulation of macrophage derived foam cell differentiation		0.02101	1	0.04355	0.347	1	28	PPARG
GO: Biological Process	GO:1902692	regulation of neuroblast proliferation		0.02101	1	0.04355	0.347	1	28	HIF1A
GO: Biological Process	GO:0060571	morphogenesis of an epithelial fold		0.02101	1	0.04355	0.347	1	28	HIF1A
GO: Biological Process	GO:0090279	regulation of calcium ion import		0.02101	1	0.04355	0.347	1	28	LGALS3
GO: Biological Process	GO:0021904	dorsal/ventral neural tube patterning		0.02101	1	0.04355	0.347	1	28	FOXA2
GO: Biological Process	GO:0032259	methylation		0.02101	1	0.04355	0.347	2	300	SMARCA4,CTCF
GO: Biological Process	GO:0051348	negative regulation of transferase activity		0.02114	1	0.04377	0.3488	2	301	FOXA2,PPARG
GO: Biological Process	GO:0060548	negative regulation of cell death		0.02126	1	0.04395	0.3502	3	810	MYC,HIF1A,STAT3
GO: Biological Process	GO:0034405	response to fluid shear stress		0.02175	1	0.04446	0.3543	1	29	KLF4
GO: Biological Process	GO:0070303	negative regulation of stress-activated protein kinase signaling cascade		0.02175	1	0.04446	0.3543	1	29	MYC
GO: Biological Process	GO:0032873	negative regulation of stress-activated MAPK cascade		0.02175	1	0.04446	0.3543	1	29	MYC
GO: Biological Process	GO:0019048	modulation by virus of host morphology or physiology		0.02175	1	0.04446	0.3543	1	29	MYC
GO: Biological Process	GO:0001844	protein insertion into mitochondrial membrane involved in apoptotic signaling pathway		0.02175	1	0.04446	0.3543	1	29	E2F1
GO: Biological Process	GO:0061418	regulation of transcription from RNA polymerase II promoter in response to hypoxia		0.02175	1	0.04446	0.3543	1	29	HIF1A
GO: Biological Process	GO:0045879	negative regulation of smoothened signaling pathway		0.02175	1	0.04446	0.3543	1	29	RUNX2
GO: Biological Process	GO:0040036	regulation of fibroblast growth factor receptor signaling pathway		0.02175	1	0.04446	0.3543	1	29	RUNX2
GO: Biological Process	GO:0010573	vascular endothelial growth factor production		0.02175	1	0.04446	0.3543	1	29	HIF1A
GO: Biological Process	GO:0033554	cellular response to stress		0.02181	1	0.04454	0.3549	4	1489	MYC,KLF4,E2F1,HIF1A
GO: Biological Process	GO:0034767	positive regulation of ion transmembrane transport		0.02249	1	0.04558	0.3632	1	30	LGALS3
GO: Biological Process	GO:0002042	cell migration involved in sprouting angiogenesis		0.02249	1	0.04558	0.3632	1	30	KLF4
GO: Biological Process	GO:0060487	lung epithelial cell differentiation		0.02249	1	0.04558	0.3632	1	30	FOXA2
GO: Biological Process	GO:0048333	mesodermal cell differentiation		0.02249	1	0.04558	0.3632	1	30	KLF4
GO: Biological Process	GO:0010324	membrane invagination		0.02249	1	0.04558	0.3632	1	30	PPARG
GO: Biological Process	GO:0051204	protein insertion into mitochondrial membrane		0.02249	1	0.04558	0.3632	1	30	E2F1
GO: Biological Process	GO:0060627	regulation of vesicle-mediated transport		0.02275	1	0.04603	0.3668	2	313	LGALS3,PPARG
GO: Biological Process	GO:0030335	positive regulation of cell migration		0.02302	1	0.04635	0.3693	2	315	HIF1A,LGALS3
GO: Biological Process	GO:0008544	epidermis development		0.02316	1	0.04635	0.3693	2	316	KLF4,SMARCA4
GO: Biological Process	GO:0050673	epithelial cell proliferation		0.02316	1	0.04635	0.3693	2	316	MYC,HIF1A
GO: Biological Process	GO:0048255	mRNA stabilization		0.02324	1	0.04635	0.3693	1	31	E2F1
GO: Biological Process	GO:0001958	endochondral ossification		0.02324	1	0.04635	0.3693	1	31	RUNX2
GO: Biological Process	GO:0048713	regulation of oligodendrocyte differentiation		0.02324	1	0.04635	0.3693	1	31	PPARG
GO: Biological Process	GO:0043489	RNA stabilization		0.02324	1	0.04635	0.3693	1	31	E2F1
GO: Biological Process	GO:0060479	lung cell differentiation		0.02324	1	0.04635	0.3693	1	31	FOXA2
GO: Biological Process	GO:0060396	growth hormone receptor signaling pathway		0.02324	1	0.04635	0.3693	1	31	STAT3
GO: Biological Process	GO:0051851	modification by host of symbiont morphology or physiology		0.02324	1	0.04635	0.3693	1	31	SMARCA4
GO: Biological Process	GO:0036075	replacement ossification		0.02324	1	0.04635	0.3693	1	31	RUNX2
GO: Biological Process	GO:0031329	regulation of cellular catabolic process		0.02325	1	0.04635	0.3693	3	838	MYC,HIF1A,STAT3
GO: Biological Process	GO:0005996	monosaccharide metabolic process		0.02329	1	0.04638	0.3696	2	317	MYC,FOXA2
GO: Biological Process	GO:0061024	membrane organization		0.02332	1	0.04638	0.3696	3	839	MYC,E2F1,PPARG
GO: Biological Process	GO:0040011	locomotion		0.02346	1	0.04661	0.3714	4	1522	KLF4,HIF1A,LGALS3,STAT3
GO: Biological Process	GO:0000904	cell morphogenesis involved in differentiation		0.02376	1	0.04661	0.3714	3	845	FOXA2,HIF1A,ESRRB
GO: Biological Process	GO:2000147	positive regulation of cell motility		0.02384	1	0.04661	0.3714	2	321	HIF1A,LGALS3
GO: Biological Process	GO:0045923	positive regulation of fatty acid metabolic process		0.02398	1	0.04661	0.3714	1	32	PPARG
GO: Biological Process	GO:0002548	monocyte chemotaxis		0.02398	1	0.04661	0.3714	1	32	LGALS3
GO: Biological Process	GO:0090077	foam cell differentiation		0.02398	1	0.04661	0.3714	1	32	PPARG
GO: Biological Process	GO:0010771	negative regulation of cell morphogenesis involved in differentiation		0.02398	1	0.04661	0.3714	1	32	FOXA2
GO: Biological Process	GO:0051898	negative regulation of protein kinase B signaling		0.02398	1	0.04661	0.3714	1	32	KLF4
GO: Biological Process	GO:0001782	B cell homeostasis		0.02398	1	0.04661	0.3714	1	32	HIF1A
GO: Biological Process	GO:0071378	cellular response to growth hormone stimulus		0.02398	1	0.04661	0.3714	1	32	STAT3
GO: Biological Process	GO:0010596	negative regulation of endothelial cell migration		0.02398	1	0.04661	0.3714	1	32	KLF4
GO: Biological Process	GO:0045687	positive regulation of glial cell differentiation		0.02398	1	0.04661	0.3714	1	32	PPARG
GO: Biological Process	GO:0032965	regulation of collagen biosynthetic process		0.02398	1	0.04661	0.3714	1	32	PPARG
GO: Biological Process	GO:0001702	gastrulation with mouth forming second		0.02398	1	0.04661	0.3714	1	32	FOXA2
GO: Biological Process	GO:0030947	regulation of vascular endothelial growth factor receptor signaling pathway		0.02398	1	0.04661	0.3714	1	32	HIF1A
GO: Biological Process	GO:0033144	negative regulation of intracellular steroid hormone receptor signaling pathway		0.02398	1	0.04661	0.3714	1	32	SMARCA4
GO: Biological Process	GO:0010742	macrophage derived foam cell differentiation		0.02398	1	0.04661	0.3714	1	32	PPARG
GO: Biological Process	GO:0035116	embryonic hindlimb morphogenesis		0.02398	1	0.04661	0.3714	1	32	SMARCA4
GO: Biological Process	GO:0046907	intracellular transport		0.02398	1	0.04661	0.3714	4	1532	E2F1,HIF1A,CDX2,STAT3
GO: Biological Process	GO:0071375	cellular response to peptide hormone stimulus		0.02426	1	0.0471	0.3753	2	324	STAT3,PPARG
GO: Biological Process	GO:0009416	response to light stimulus		0.02454	1	0.04747	0.3783	2	326	MYC,HIF1A
GO: Biological Process	GO:0007178	transmembrane receptor protein serine/threonine kinase signaling pathway		0.02468	1	0.04747	0.3783	2	327	MYC,RUNX2
GO: Biological Process	GO:0034764	positive regulation of transmembrane transport		0.02472	1	0.04747	0.3783	1	33	LGALS3
GO: Biological Process	GO:0010677	negative regulation of cellular carbohydrate metabolic process		0.02472	1	0.04747	0.3783	1	33	STAT3
GO: Biological Process	GO:0051702	interaction with symbiont		0.02472	1	0.04747	0.3783	1	33	SMARCA4
GO: Biological Process	GO:0048665	neuron fate specification		0.02472	1	0.04747	0.3783	1	33	FOXA2
GO: Biological Process	GO:1900077	negative regulation of cellular response to insulin stimulus		0.02472	1	0.04747	0.3783	1	33	PPARG
GO: Biological Process	GO:0042755	eating behavior		0.02472	1	0.04747	0.3783	1	33	STAT3
GO: Biological Process	GO:0060441	epithelial tube branching involved in lung morphogenesis		0.02472	1	0.04747	0.3783	1	33	FOXA2
GO: Biological Process	GO:0007005	mitochondrion organization		0.02496	1	0.04789	0.3816	2	329	MYC,E2F1
GO: Biological Process	GO:0051272	positive regulation of cellular component movement		0.0251	1	0.0481	0.3833	2	330	HIF1A,LGALS3
GO: Biological Process	GO:0051983	regulation of chromosome segregation		0.02546	1	0.04844	0.386	1	34	CTCF
GO: Biological Process	GO:0001960	negative regulation of cytokine-mediated signaling pathway		0.02546	1	0.04844	0.386	1	34	PPARG
GO: Biological Process	GO:0070229	negative regulation of lymphocyte apoptotic process		0.02546	1	0.04844	0.386	1	34	HIF1A
GO: Biological Process	GO:0030279	negative regulation of ossification		0.02546	1	0.04844	0.386	1	34	HIF1A
GO: Biological Process	GO:0035115	embryonic forelimb morphogenesis		0.02546	1	0.04844	0.386	1	34	RUNX2
GO: Biological Process	GO:0050974	detection of mechanical stimulus involved in sensory perception		0.02546	1	0.04844	0.386	1	34	MYC
GO: Biological Process	GO:0009725	response to hormone		0.02572	1	0.04888	0.3895	3	871	STAT3,ESRRB,PPARG
GO: Biological Process	GO:0040017	positive regulation of locomotion		0.0261	1	0.04924	0.3924	2	337	HIF1A,LGALS3
GO: Biological Process	GO:0032371	regulation of sterol transport		0.0262	1	0.04924	0.3924	1	35	PPARG
GO: Biological Process	GO:0010712	regulation of collagen metabolic process		0.0262	1	0.04924	0.3924	1	35	PPARG
GO: Biological Process	GO:0014014	negative regulation of gliogenesis		0.0262	1	0.04924	0.3924	1	35	MYCN
GO: Biological Process	GO:0043388	positive regulation of DNA binding		0.0262	1	0.04924	0.3924	1	35	SMARCA4
GO: Biological Process	GO:0008333	endosome to lysosome transport		0.0262	1	0.04924	0.3924	1	35	CDX2
GO: Biological Process	GO:0060795	cell fate commitment involved in formation of primary germ layer		0.0262	1	0.04924	0.3924	1	35	KLF4
GO: Biological Process	GO:0032374	regulation of cholesterol transport		0.0262	1	0.04924	0.3924	1	35	PPARG
GO: Biological Process	GO:0032350	regulation of hormone metabolic process		0.0262	1	0.04924	0.3924	1	35	HIF1A
GO: Biological Process	GO:0006979	response to oxidative stress		0.02625	1	0.04924	0.3924	2	338	KLF4,HIF1A
GO: Biological Process	GO:0042326	negative regulation of phosphorylation		0.02625	1	0.04924	0.3924	2	338	MYC,KLF4
GO: Biological Process	GO:0051338	regulation of transferase activity		0.02666	1	0.04995	0.398	3	883	KLF4,FOXA2,PPARG
GO: Biological Process	GO:0048589	developmental growth		0.02683	1	0.04996	0.3981	2	342	SMARCA4,ESRRB
GO: Biological Process	GO:0001755	neural crest cell migration		0.02694	1	0.04996	0.3981	1	36	HIF1A
GO: Biological Process	GO:0002066	columnar/cuboidal epithelial cell development		0.02694	1	0.04996	0.3981	1	36	HIF1A
GO: Biological Process	GO:0045646	regulation of erythrocyte differentiation		0.02694	1	0.04996	0.3981	1	36	HIF1A
GO: Biological Process	GO:0050873	brown fat cell differentiation		0.02694	1	0.04996	0.3981	1	36	PPARG
GO: Biological Process	GO:0006342	chromatin silencing		0.02694	1	0.04996	0.3981	1	36	SMARCA4
GO: Biological Process	GO:0050854	regulation of antigen receptor-mediated signaling pathway		0.02694	1	0.04996	0.3981	1	36	LGALS3
GO: Biological Process	GO:0035065	regulation of histone acetylation		0.02694	1	0.04996	0.3981	1	36	CTCF
GO: Biological Process	GO:0032722	positive regulation of chemokine production		0.02694	1	0.04996	0.3981	1	36	HIF1A

## Sheet: lgals4
Category	ID	Name	Source	p-value	q-value Bonferroni	q-value FDR B&H	q-value FDR B&Y	Hit Count in Query List	Hit Count in Genome	Hit in Query List
GO: Biological Process	GO:0045893	positive regulation of transcription, DNA-templated		5.429e-07	0.0004674	0.000184	0.00135	6	1221	KLF4,SMARCA4,ESRRB,CTCF,PPARG,E2F1
GO: Biological Process	GO:1902680	positive regulation of RNA biosynthetic process		6.608e-07	0.0005689	0.000184	0.00135	6	1262	KLF4,SMARCA4,ESRRB,CTCF,PPARG,E2F1
GO: Biological Process	GO:0051254	positive regulation of RNA metabolic process		7.324e-07	0.0006306	0.000184	0.00135	6	1284	KLF4,SMARCA4,ESRRB,CTCF,PPARG,E2F1
GO: Biological Process	GO:0010628	positive regulation of gene expression		9.11e-07	0.0007844	0.000184	0.00135	6	1332	KLF4,SMARCA4,ESRRB,CTCF,PPARG,E2F1
GO: Biological Process	GO:0000122	negative regulation of transcription from RNA polymerase II promoter		1.166e-06	0.001004	0.000184	0.00135	5	664	KLF4,SMARCA4,CTCF,PPARG,E2F1
GO: Biological Process	GO:0010557	positive regulation of macromolecule biosynthetic process		1.424e-06	0.001226	0.000184	0.00135	6	1436	KLF4,SMARCA4,ESRRB,CTCF,PPARG,E2F1
GO: Biological Process	GO:0045935	positive regulation of nucleobase-containing compound metabolic process		1.496e-06	0.001288	0.000184	0.00135	6	1448	KLF4,SMARCA4,ESRRB,CTCF,PPARG,E2F1
GO: Biological Process	GO:0051173	positive regulation of nitrogen compound metabolic process		1.731e-06	0.00149	0.0001863	0.001367	6	1484	KLF4,SMARCA4,ESRRB,CTCF,PPARG,E2F1
GO: Biological Process	GO:0031328	positive regulation of cellular biosynthetic process		2.215e-06	0.001908	0.0002119	0.001555	6	1547	KLF4,SMARCA4,ESRRB,CTCF,PPARG,E2F1
GO: Biological Process	GO:0009891	positive regulation of biosynthetic process		2.492e-06	0.002146	0.0002146	0.001574	6	1578	KLF4,SMARCA4,ESRRB,CTCF,PPARG,E2F1
GO: Biological Process	GO:0006357	regulation of transcription from RNA polymerase II promoter		3.009e-06	0.002591	0.0002356	0.001728	6	1629	KLF4,SMARCA4,ESRRB,CTCF,PPARG,E2F1
GO: Biological Process	GO:0006366	transcription from RNA polymerase II promoter		5.382e-06	0.004634	0.0003862	0.002833	6	1797	KLF4,SMARCA4,ESRRB,CTCF,PPARG,E2F1
GO: Biological Process	GO:0045944	positive regulation of transcription from RNA polymerase II promoter		5.902e-06	0.005081	0.0003909	0.002867	5	922	KLF4,SMARCA4,ESRRB,PPARG,E2F1
GO: Biological Process	GO:0045892	negative regulation of transcription, DNA-templated		8.17e-06	0.007035	0.0005025	0.003686	5	985	KLF4,SMARCA4,CTCF,PPARG,E2F1
GO: Biological Process	GO:1902679	negative regulation of RNA biosynthetic process		9.019e-06	0.007765	0.0005177	0.003798	5	1005	KLF4,SMARCA4,CTCF,PPARG,E2F1
GO: Biological Process	GO:0051253	negative regulation of RNA metabolic process		1.062e-05	0.009144	0.0005505	0.004039	5	1039	KLF4,SMARCA4,CTCF,PPARG,E2F1
GO: Biological Process	GO:0019827	stem cell maintenance		1.087e-05	0.009359	0.0005505	0.004039	3	127	KLF4,SMARCA4,ESRRB
GO: Biological Process	GO:2000113	negative regulation of cellular macromolecule biosynthetic process		1.456e-05	0.01254	0.0006965	0.00511	5	1108	KLF4,SMARCA4,CTCF,PPARG,E2F1
GO: Biological Process	GO:0010629	negative regulation of gene expression		1.555e-05	0.01339	0.0007048	0.00517	5	1123	KLF4,SMARCA4,CTCF,PPARG,E2F1
GO: Biological Process	GO:0045934	negative regulation of nucleobase-containing compound metabolic process		1.711e-05	0.01473	0.0007364	0.005402	5	1145	KLF4,SMARCA4,CTCF,PPARG,E2F1
GO: Biological Process	GO:0010558	negative regulation of macromolecule biosynthetic process		1.831e-05	0.01576	0.0007379	0.005413	5	1161	KLF4,SMARCA4,CTCF,PPARG,E2F1
GO: Biological Process	GO:0051172	negative regulation of nitrogen compound metabolic process		1.886e-05	0.01623	0.0007379	0.005413	5	1168	KLF4,SMARCA4,CTCF,PPARG,E2F1
GO: Biological Process	GO:0031327	negative regulation of cellular biosynthetic process		2.26e-05	0.01946	0.0008354	0.006129	5	1212	KLF4,SMARCA4,CTCF,PPARG,E2F1
GO: Biological Process	GO:0001832	blastocyst growth		2.329e-05	0.02005	0.0008354	0.006129	2	20	SMARCA4,ESRRB
GO: Biological Process	GO:0009890	negative regulation of biosynthetic process		2.458e-05	0.02116	0.0008465	0.00621	5	1233	KLF4,SMARCA4,CTCF,PPARG,E2F1
GO: Biological Process	GO:0045596	negative regulation of cell differentiation		2.89e-05	0.02488	0.0009569	0.00702	4	569	KLF4,SMARCA4,ESRRB,PPARG
GO: Biological Process	GO:0051093	negative regulation of developmental process		7.12e-05	0.0613	0.002087	0.01531	4	716	KLF4,SMARCA4,ESRRB,PPARG
GO: Biological Process	GO:0033993	response to lipid		7.237e-05	0.06231	0.002087	0.01531	4	719	KLF4,ESRRB,PPARG,E2F1
GO: Biological Process	GO:0048662	negative regulation of smooth muscle cell proliferation		7.273e-05	0.06262	0.002087	0.01531	2	35	KLF4,PPARG
GO: Biological Process	GO:0048730	epidermis morphogenesis		7.273e-05	0.06262	0.002087	0.01531	2	35	KLF4,SMARCA4
GO: Biological Process	GO:0060761	negative regulation of response to cytokine stimulus		8.588e-05	0.07395	0.002385	0.0175	2	38	KLF4,PPARG
GO: Biological Process	GO:0045165	cell fate commitment		9.344e-05	0.08045	0.002466	0.01809	3	261	KLF4,SMARCA4,PPARG
GO: Biological Process	GO:0048864	stem cell development		9.451e-05	0.08137	0.002466	0.01809	3	262	KLF4,SMARCA4,ESRRB
GO: Biological Process	GO:0043589	skin morphogenesis		0.0001208	0.104	0.002911	0.02135	2	45	KLF4,SMARCA4
GO: Biological Process	GO:0030522	intracellular receptor signaling pathway		0.0001226	0.1055	0.002911	0.02135	3	286	SMARCA4,ESRRB,PPARG
GO: Biological Process	GO:0010605	negative regulation of macromolecule metabolic process		0.0001245	0.1072	0.002911	0.02135	5	1721	KLF4,SMARCA4,CTCF,PPARG,E2F1
GO: Biological Process	GO:0031324	negative regulation of cellular metabolic process		0.0001252	0.1078	0.002911	0.02135	5	1723	KLF4,SMARCA4,CTCF,PPARG,E2F1
GO: Biological Process	GO:0001101	response to acid chemical		0.0001303	0.1122	0.002911	0.02135	3	292	KLF4,PPARG,E2F1
GO: Biological Process	GO:0001709	cell fate determination		0.0001318	0.1135	0.002911	0.02135	2	47	KLF4,SMARCA4
GO: Biological Process	GO:0071407	cellular response to organic cyclic compound		0.0001586	0.1365	0.003414	0.02504	3	312	KLF4,ESRRB,PPARG
GO: Biological Process	GO:0048863	stem cell differentiation		0.0001773	0.1527	0.003718	0.02727	3	324	KLF4,SMARCA4,ESRRB
GO: Biological Process	GO:0009892	negative regulation of metabolic process		0.0001908	0.1643	0.003718	0.02727	5	1880	KLF4,SMARCA4,CTCF,PPARG,E2F1
GO: Biological Process	GO:0071396	cellular response to lipid		0.000194	0.167	0.003718	0.02727	3	334	ESRRB,PPARG,E2F1
GO: Biological Process	GO:0006305	DNA alkylation		0.0001943	0.1673	0.003718	0.02727	2	57	SMARCA4,CTCF
GO: Biological Process	GO:0006306	DNA methylation		0.0001943	0.1673	0.003718	0.02727	2	57	SMARCA4,CTCF
GO: Biological Process	GO:0043401	steroid hormone mediated signaling pathway		0.0002154	0.1854	0.004031	0.02957	2	60	ESRRB,PPARG
GO: Biological Process	GO:0051090	regulation of sequence-specific DNA binding transcription factor activity		0.0002361	0.2033	0.004326	0.03173	3	357	KLF4,SMARCA4,PPARG
GO: Biological Process	GO:0071495	cellular response to endogenous stimulus		0.0002634	0.2268	0.004725	0.03466	4	1002	KLF4,ESRRB,PPARG,E2F1
GO: Biological Process	GO:0044728	DNA methylation or demethylation		0.0002933	0.2526	0.005154	0.03781	2	70	SMARCA4,CTCF
GO: Biological Process	GO:2000230	negative regulation of pancreatic stellate cell proliferation		0.0003789	0.3262	0.006344	0.04654	1	1	PPARG
GO: Biological Process	GO:0048145	regulation of fibroblast proliferation		0.0003831	0.3299	0.006344	0.04654	2	80	PPARG,E2F1
GO: Biological Process	GO:0001824	blastocyst development		0.0003831	0.3299	0.006344	0.04654	2	80	SMARCA4,ESRRB
GO: Biological Process	GO:0048144	fibroblast proliferation		0.0004124	0.3551	0.006699	0.04914	2	83	PPARG,E2F1
GO: Biological Process	GO:0006304	DNA modification		0.0004427	0.3811	0.007058	0.05178	2	86	SMARCA4,CTCF
GO: Biological Process	GO:0050728	negative regulation of inflammatory response		0.0005286	0.4551	0.008275	0.06071	2	94	KLF4,PPARG
GO: Biological Process	GO:0048660	regulation of smooth muscle cell proliferation		0.00061	0.5252	0.009057	0.06644	2	101	KLF4,PPARG
GO: Biological Process	GO:0009755	hormone-mediated signaling pathway		0.00061	0.5252	0.009057	0.06644	2	101	ESRRB,PPARG
GO: Biological Process	GO:0010564	regulation of cell cycle process		0.0006277	0.5405	0.009057	0.06644	3	498	SMARCA4,CTCF,E2F1
GO: Biological Process	GO:0060759	regulation of response to cytokine stimulus		0.0006343	0.5461	0.009057	0.06644	2	103	KLF4,PPARG
GO: Biological Process	GO:0048659	smooth muscle cell proliferation		0.0006466	0.5567	0.009057	0.06644	2	104	KLF4,PPARG
GO: Biological Process	GO:1903035	negative regulation of response to wounding		0.0006716	0.5782	0.009057	0.06644	2	106	KLF4,PPARG
GO: Biological Process	GO:0072343	pancreatic stellate cell proliferation		0.0007574	0.6521	0.009057	0.06644	1	2	PPARG
GO: Biological Process	GO:0060694	regulation of cholesterol transporter activity		0.0007574	0.6521	0.009057	0.06644	1	2	PPARG
GO: Biological Process	GO:2000342	negative regulation of chemokine (C-X-C motif) ligand 2 production		0.0007574	0.6521	0.009057	0.06644	1	2	KLF4
GO: Biological Process	GO:0007070	negative regulation of transcription from RNA polymerase II promoter during mitosis		0.0007574	0.6521	0.009057	0.06644	1	2	SMARCA4
GO: Biological Process	GO:0071409	cellular response to cycloheximide		0.0007574	0.6521	0.009057	0.06644	1	2	KLF4
GO: Biological Process	GO:0035887	aortic smooth muscle cell differentiation		0.0007574	0.6521	0.009057	0.06644	1	2	SMARCA4
GO: Biological Process	GO:0014740	negative regulation of muscle hyperplasia		0.0007574	0.6521	0.009057	0.06644	1	2	KLF4
GO: Biological Process	GO:0007068	negative regulation of transcription during mitosis		0.0007574	0.6521	0.009057	0.06644	1	2	SMARCA4
GO: Biological Process	GO:0040030	regulation of molecular function, epigenetic		0.0007574	0.6521	0.009057	0.06644	1	2	CTCF
GO: Biological Process	GO:2000229	regulation of pancreatic stellate cell proliferation		0.0007574	0.6521	0.009057	0.06644	1	2	PPARG
GO: Biological Process	GO:0046985	positive regulation of hemoglobin biosynthetic process		0.0007574	0.6521	0.009057	0.06644	1	2	KLF4
GO: Biological Process	GO:0032526	response to retinoic acid		0.0007761	0.6683	0.009154	0.06715	2	114	KLF4,PPARG
GO: Biological Process	GO:0071383	cellular response to steroid hormone stimulus		0.000932	0.8025	0.01063	0.07798	2	125	ESRRB,PPARG
GO: Biological Process	GO:0031348	negative regulation of defense response		0.000932	0.8025	0.01063	0.07798	2	125	KLF4,PPARG
GO: Biological Process	GO:0048598	embryonic morphogenesis		0.0009645	0.8304	0.01063	0.07798	3	577	KLF4,SMARCA4,ESRRB
GO: Biological Process	GO:0045595	regulation of cell differentiation		0.0009655	0.8313	0.01063	0.07798	4	1405	KLF4,SMARCA4,ESRRB,PPARG
GO: Biological Process	GO:0009719	response to endogenous stimulus		0.001016	0.875	0.01063	0.07798	4	1424	KLF4,ESRRB,PPARG,E2F1
GO: Biological Process	GO:0030855	epithelial cell differentiation		0.001024	0.8817	0.01063	0.07798	3	589	KLF4,SMARCA4,PPARG
GO: Biological Process	GO:2000045	regulation of G1/S transition of mitotic cell cycle		0.00107	0.9212	0.01063	0.07798	2	134	SMARCA4,E2F1
GO: Biological Process	GO:0016573	histone acetylation		0.001086	0.9349	0.01063	0.07798	2	135	SMARCA4,CTCF
GO: Biological Process	GO:1902806	regulation of cell cycle G1/S phase transition		0.001086	0.9349	0.01063	0.07798	2	135	SMARCA4,E2F1
GO: Biological Process	GO:0018393	internal peptidyl-lysine acetylation		0.001134	0.9765	0.01063	0.07798	2	138	SMARCA4,CTCF
GO: Biological Process	GO:0014738	regulation of muscle hyperplasia		0.001136	0.978	0.01063	0.07798	1	3	KLF4
GO: Biological Process	GO:0007403	glial cell fate determination		0.001136	0.978	0.01063	0.07798	1	3	SMARCA4
GO: Biological Process	GO:0001831	trophectodermal cellular morphogenesis		0.001136	0.978	0.01063	0.07798	1	3	ESRRB
GO: Biological Process	GO:0001834	trophectodermal cell proliferation		0.001136	0.978	0.01063	0.07798	1	3	ESRRB
GO: Biological Process	GO:0014745	negative regulation of muscle adaptation		0.001136	0.978	0.01063	0.07798	1	3	KLF4
GO: Biological Process	GO:0071930	negative regulation of transcription involved in G1/S transition of mitotic cell cycle		0.001136	0.978	0.01063	0.07798	1	3	E2F1
GO: Biological Process	GO:1990086	lens fiber cell apoptotic process		0.001136	0.978	0.01063	0.07798	1	3	E2F1
GO: Biological Process	GO:0014900	muscle hyperplasia		0.001136	0.978	0.01063	0.07798	1	3	KLF4
GO: Biological Process	GO:0007500	mesodermal cell fate determination		0.001136	0.978	0.01063	0.07798	1	3	KLF4
GO: Biological Process	GO:0018394	peptidyl-lysine acetylation		0.001217	1	0.01115	0.08178	2	143	SMARCA4,CTCF
GO: Biological Process	GO:0006475	internal protein amino acid acetylation		0.001217	1	0.01115	0.08178	2	143	SMARCA4,CTCF
GO: Biological Process	GO:0033002	muscle cell proliferation		0.00132	1	0.01197	0.08778	2	149	KLF4,PPARG
GO: Biological Process	GO:0001890	placenta development		0.001409	1	0.01242	0.09109	2	154	ESRRB,PPARG
GO: Biological Process	GO:0031497	chromatin assembly		0.001464	1	0.01242	0.09109	2	157	SMARCA4,CTCF
GO: Biological Process	GO:0006473	protein acetylation		0.001501	1	0.01242	0.09109	2	159	SMARCA4,CTCF
GO: Biological Process	GO:0046898	response to cycloheximide		0.001514	1	0.01242	0.09109	1	4	KLF4
GO: Biological Process	GO:0001835	blastocyst hatching		0.001514	1	0.01242	0.09109	1	4	SMARCA4
GO: Biological Process	GO:0035188	hatching		0.001514	1	0.01242	0.09109	1	4	SMARCA4
GO: Biological Process	GO:0071684	organism emergence from protective structure		0.001514	1	0.01242	0.09109	1	4	SMARCA4
GO: Biological Process	GO:0046984	regulation of hemoglobin biosynthetic process		0.001514	1	0.01242	0.09109	1	4	KLF4
GO: Biological Process	GO:0045415	negative regulation of interleukin-8 biosynthetic process		0.001514	1	0.01242	0.09109	1	4	KLF4
GO: Biological Process	GO:0070602	regulation of centromeric sister chromatid cohesion		0.001514	1	0.01242	0.09109	1	4	CTCF
GO: Biological Process	GO:0001818	negative regulation of cytokine production		0.001558	1	0.01265	0.09283	2	162	KLF4,PPARG
GO: Biological Process	GO:0040029	regulation of gene expression, epigenetic		0.001577	1	0.01269	0.09309	2	163	SMARCA4,CTCF
GO: Biological Process	GO:0030308	negative regulation of cell growth		0.001615	1	0.01288	0.09447	2	165	SMARCA4,PPARG
GO: Biological Process	GO:0034728	nucleosome organization		0.001635	1	0.01291	0.09473	2	166	SMARCA4,CTCF
GO: Biological Process	GO:0060331	negative regulation of response to interferon-gamma		0.001893	1	0.01405	0.103	1	5	PPARG
GO: Biological Process	GO:0010424	DNA methylation on cytosine within a CG sequence		0.001893	1	0.01405	0.103	1	5	SMARCA4
GO: Biological Process	GO:0070601	centromeric sister chromatid cohesion		0.001893	1	0.01405	0.103	1	5	CTCF
GO: Biological Process	GO:0010891	negative regulation of sequestering of triglyceride		0.001893	1	0.01405	0.103	1	5	PPARG
GO: Biological Process	GO:0035166	post-embryonic hemopoiesis		0.001893	1	0.01405	0.103	1	5	KLF4
GO: Biological Process	GO:0046021	regulation of transcription from RNA polymerase II promoter, mitotic		0.001893	1	0.01405	0.103	1	5	SMARCA4
GO: Biological Process	GO:0060336	negative regulation of interferon-gamma-mediated signaling pathway		0.001893	1	0.01405	0.103	1	5	PPARG
GO: Biological Process	GO:0010001	glial cell differentiation		0.001939	1	0.01407	0.1032	2	181	SMARCA4,PPARG
GO: Biological Process	GO:0009913	epidermal cell differentiation		0.001961	1	0.01407	0.1032	2	182	KLF4,SMARCA4
GO: Biological Process	GO:0045444	fat cell differentiation		0.001961	1	0.01407	0.1032	2	182	KLF4,PPARG
GO: Biological Process	GO:0006333	chromatin assembly or disassembly		0.001961	1	0.01407	0.1032	2	182	SMARCA4,CTCF
GO: Biological Process	GO:0032102	negative regulation of response to external stimulus		0.002046	1	0.01456	0.1068	2	186	KLF4,PPARG
GO: Biological Process	GO:0030097	hemopoiesis		0.002117	1	0.0147	0.1078	3	757	KLF4,SMARCA4,PPARG
GO: Biological Process	GO:0014070	response to organic cyclic compound		0.002133	1	0.0147	0.1078	3	759	KLF4,ESRRB,PPARG
GO: Biological Process	GO:0051128	regulation of cellular component organization		0.002137	1	0.0147	0.1078	4	1733	SMARCA4,CTCF,PPARG,E2F1
GO: Biological Process	GO:0043543	protein acylation		0.002179	1	0.0147	0.1078	2	192	SMARCA4,CTCF
GO: Biological Process	GO:0000080	mitotic G1 phase		0.002271	1	0.0147	0.1078	1	6	E2F1
GO: Biological Process	GO:0032776	DNA methylation on cytosine		0.002271	1	0.0147	0.1078	1	6	SMARCA4
GO: Biological Process	GO:0010887	negative regulation of cholesterol storage		0.002271	1	0.0147	0.1078	1	6	PPARG
GO: Biological Process	GO:0045896	regulation of transcription during mitosis		0.002271	1	0.0147	0.1078	1	6	SMARCA4
GO: Biological Process	GO:0051318	G1 phase		0.002271	1	0.0147	0.1078	1	6	E2F1
GO: Biological Process	GO:0060100	positive regulation of phagocytosis, engulfment		0.002271	1	0.0147	0.1078	1	6	PPARG
GO: Biological Process	GO:0010216	maintenance of DNA methylation		0.002271	1	0.0147	0.1078	1	6	CTCF
GO: Biological Process	GO:0010871	negative regulation of receptor biosynthetic process		0.002271	1	0.0147	0.1078	1	6	PPARG
GO: Biological Process	GO:0006367	transcription initiation from RNA polymerase II promoter		0.002361	1	0.01517	0.1113	2	200	ESRRB,PPARG
GO: Biological Process	GO:0006323	DNA packaging		0.002384	1	0.0152	0.1115	2	201	SMARCA4,CTCF
GO: Biological Process	GO:0018205	peptidyl-lysine modification		0.002431	1	0.0152	0.1115	2	203	SMARCA4,CTCF
GO: Biological Process	GO:0071824	protein-DNA complex subunit organization		0.002431	1	0.0152	0.1115	2	203	SMARCA4,CTCF
GO: Biological Process	GO:0048534	hematopoietic or lymphoid organ development		0.002437	1	0.0152	0.1115	3	795	KLF4,SMARCA4,PPARG
GO: Biological Process	GO:0043281	regulation of cysteine-type endopeptidase activity involved in apoptotic process		0.002502	1	0.01531	0.1123	2	206	KLF4,PPARG
GO: Biological Process	GO:0043414	macromolecule methylation		0.002502	1	0.01531	0.1123	2	206	SMARCA4,CTCF
GO: Biological Process	GO:0060318	definitive erythrocyte differentiation		0.002649	1	0.01531	0.1123	1	7	SMARCA4
GO: Biological Process	GO:0071499	cellular response to laminar fluid shear stress		0.002649	1	0.01531	0.1123	1	7	KLF4
GO: Biological Process	GO:0032966	negative regulation of collagen biosynthetic process		0.002649	1	0.01531	0.1123	1	7	PPARG
GO: Biological Process	GO:0016584	nucleosome positioning		0.002649	1	0.01531	0.1123	1	7	CTCF
GO: Biological Process	GO:0031077	post-embryonic camera-type eye development		0.002649	1	0.01531	0.1123	1	7	KLF4
GO: Biological Process	GO:2000341	regulation of chemokine (C-X-C motif) ligand 2 production		0.002649	1	0.01531	0.1123	1	7	KLF4
GO: Biological Process	GO:0009048	dosage compensation by inactivation of X chromosome		0.002649	1	0.01531	0.1123	1	7	CTCF
GO: Biological Process	GO:0090051	negative regulation of cell migration involved in sprouting angiogenesis		0.002649	1	0.01531	0.1123	1	7	KLF4
GO: Biological Process	GO:0055098	response to low-density lipoprotein particle		0.002649	1	0.01531	0.1123	1	7	PPARG
GO: Biological Process	GO:0071310	cellular response to organic substance		0.002676	1	0.01536	0.1127	4	1840	KLF4,ESRRB,PPARG,E2F1
GO: Biological Process	GO:1901701	cellular response to oxygen-containing compound		0.002748	1	0.01567	0.1149	3	829	KLF4,PPARG,E2F1
GO: Biological Process	GO:2000116	regulation of cysteine-type endopeptidase activity		0.002797	1	0.01574	0.1154	2	218	KLF4,PPARG
GO: Biological Process	GO:0042063	gliogenesis		0.002797	1	0.01574	0.1154	2	218	SMARCA4,PPARG
GO: Biological Process	GO:0002520	immune system development		0.002815	1	0.01574	0.1154	3	836	KLF4,SMARCA4,PPARG
GO: Biological Process	GO:0051091	positive regulation of sequence-specific DNA binding transcription factor activity		0.002925	1	0.01602	0.1175	2	223	SMARCA4,PPARG
GO: Biological Process	GO:0008283	cell proliferation		0.002941	1	0.01602	0.1175	4	1887	KLF4,ESRRB,PPARG,E2F1
GO: Biological Process	GO:0070587	regulation of cell-cell adhesion involved in gastrulation		0.003027	1	0.01602	0.1175	1	8	KLF4
GO: Biological Process	GO:0034115	negative regulation of heterotypic cell-cell adhesion		0.003027	1	0.01602	0.1175	1	8	KLF4
GO: Biological Process	GO:0060099	regulation of phagocytosis, engulfment		0.003027	1	0.01602	0.1175	1	8	PPARG
GO: Biological Process	GO:0072567	chemokine (C-X-C motif) ligand 2 production		0.003027	1	0.01602	0.1175	1	8	KLF4
GO: Biological Process	GO:0051974	negative regulation of telomerase activity		0.003027	1	0.01602	0.1175	1	8	PPARG
GO: Biological Process	GO:0010713	negative regulation of collagen metabolic process		0.003027	1	0.01602	0.1175	1	8	PPARG
GO: Biological Process	GO:0007417	central nervous system development		0.003042	1	0.01602	0.1175	3	859	SMARCA4,PPARG,E2F1
GO: Biological Process	GO:0051726	regulation of cell cycle		0.003052	1	0.01602	0.1175	3	860	SMARCA4,CTCF,E2F1
GO: Biological Process	GO:0045926	negative regulation of growth		0.003081	1	0.01603	0.1176	2	229	SMARCA4,PPARG
GO: Biological Process	GO:0050793	regulation of developmental process		0.00309	1	0.01603	0.1176	4	1912	KLF4,SMARCA4,ESRRB,PPARG
GO: Biological Process	GO:0006352	DNA-templated transcription, initiation		0.003269	1	0.01685	0.1236	2	236	ESRRB,PPARG
GO: Biological Process	GO:0051319	G2 phase		0.003404	1	0.01694	0.1243	1	9	E2F1
GO: Biological Process	GO:0070586	cell-cell adhesion involved in gastrulation		0.003404	1	0.01694	0.1243	1	9	KLF4
GO: Biological Process	GO:0045713	low-density lipoprotein particle receptor biosynthetic process		0.003404	1	0.01694	0.1243	1	9	PPARG
GO: Biological Process	GO:0000085	mitotic G2 phase		0.003404	1	0.01694	0.1243	1	9	E2F1
GO: Biological Process	GO:0007549	dosage compensation		0.003404	1	0.01694	0.1243	1	9	CTCF
GO: Biological Process	GO:0044252	negative regulation of multicellular organismal metabolic process		0.003404	1	0.01694	0.1243	1	9	PPARG
GO: Biological Process	GO:0048468	cell development		0.003454	1	0.01709	0.1254	4	1970	KLF4,SMARCA4,ESRRB,PPARG
GO: Biological Process	GO:0072359	circulatory system development		0.003531	1	0.01727	0.1267	3	905	KLF4,SMARCA4,PPARG
GO: Biological Process	GO:0072358	cardiovascular system development		0.003531	1	0.01727	0.1267	3	905	KLF4,SMARCA4,PPARG
GO: Biological Process	GO:0000082	G1/S transition of mitotic cell cycle		0.003631	1	0.01766	0.1296	2	249	SMARCA4,E2F1
GO: Biological Process	GO:0044843	cell cycle G1/S phase transition		0.003659	1	0.0177	0.1299	2	250	SMARCA4,E2F1
GO: Biological Process	GO:0006346	methylation-dependent chromatin silencing		0.003782	1	0.01809	0.1327	1	10	SMARCA4
GO: Biological Process	GO:0032682	negative regulation of chemokine production		0.003782	1	0.01809	0.1327	1	10	KLF4
GO: Biological Process	GO:0009968	negative regulation of signal transduction		0.003816	1	0.01815	0.1332	3	930	KLF4,SMARCA4,PPARG
GO: Biological Process	GO:0071103	DNA conformation change		0.003922	1	0.01855	0.1361	2	259	SMARCA4,CTCF
GO: Biological Process	GO:0040007	growth		0.003982	1	0.01873	0.1374	3	944	SMARCA4,ESRRB,PPARG
GO: Biological Process	GO:0055094	response to lipoprotein particle		0.004159	1	0.01906	0.1398	1	11	PPARG
GO: Biological Process	GO:0042541	hemoglobin biosynthetic process		0.004159	1	0.01906	0.1398	1	11	KLF4
GO: Biological Process	GO:0043923	positive regulation by host of viral transcription		0.004159	1	0.01906	0.1398	1	11	SMARCA4
GO: Biological Process	GO:1901990	regulation of mitotic cell cycle phase transition		0.004162	1	0.01906	0.1398	2	267	SMARCA4,E2F1
GO: Biological Process	GO:0019216	regulation of lipid metabolic process		0.004162	1	0.01906	0.1398	2	267	KLF4,PPARG
GO: Biological Process	GO:0050727	regulation of inflammatory response		0.004193	1	0.0191	0.1401	2	268	KLF4,PPARG
GO: Biological Process	GO:1901987	regulation of cell cycle phase transition		0.004409	1	0.01983	0.1455	2	275	SMARCA4,E2F1
GO: Biological Process	GO:0023057	negative regulation of signaling		0.004416	1	0.01983	0.1455	3	979	KLF4,SMARCA4,PPARG
GO: Biological Process	GO:0010648	negative regulation of cell communication		0.004441	1	0.01983	0.1455	3	981	KLF4,SMARCA4,PPARG
GO: Biological Process	GO:0045414	regulation of interleukin-8 biosynthetic process		0.004537	1	0.01983	0.1455	1	12	KLF4
GO: Biological Process	GO:0051972	regulation of telomerase activity		0.004537	1	0.01983	0.1455	1	12	PPARG
GO: Biological Process	GO:0071498	cellular response to fluid shear stress		0.004537	1	0.01983	0.1455	1	12	KLF4
GO: Biological Process	GO:0014067	negative regulation of phosphatidylinositol 3-kinase signaling		0.004537	1	0.01983	0.1455	1	12	KLF4
GO: Biological Process	GO:0010889	regulation of sequestering of triglyceride		0.004537	1	0.01983	0.1455	1	12	PPARG
GO: Biological Process	GO:0048646	anatomical structure formation involved in morphogenesis		0.00481	1	0.02072	0.152	3	1009	KLF4,SMARCA4,ESRRB
GO: Biological Process	GO:0010745	negative regulation of macrophage derived foam cell differentiation		0.004914	1	0.02072	0.152	1	13	PPARG
GO: Biological Process	GO:0010885	regulation of cholesterol storage		0.004914	1	0.02072	0.152	1	13	PPARG
GO: Biological Process	GO:0060766	negative regulation of androgen receptor signaling pathway		0.004914	1	0.02072	0.152	1	13	SMARCA4
GO: Biological Process	GO:0007063	regulation of sister chromatid cohesion		0.004914	1	0.02072	0.152	1	13	CTCF
GO: Biological Process	GO:0032799	low-density lipoprotein receptor particle metabolic process		0.004914	1	0.02072	0.152	1	13	PPARG
GO: Biological Process	GO:0042228	interleukin-8 biosynthetic process		0.004914	1	0.02072	0.152	1	13	KLF4
GO: Biological Process	GO:0006259	DNA metabolic process		0.004933	1	0.02072	0.152	3	1018	SMARCA4,CTCF,PPARG
GO: Biological Process	GO:0043010	camera-type eye development		0.005091	1	0.02128	0.1561	2	296	KLF4,SMARCA4
GO: Biological Process	GO:0032259	methylation		0.005226	1	0.02129	0.1562	2	300	SMARCA4,CTCF
GO: Biological Process	GO:0050872	white fat cell differentiation		0.005291	1	0.02129	0.1562	1	14	PPARG
GO: Biological Process	GO:0048714	positive regulation of oligodendrocyte differentiation		0.005291	1	0.02129	0.1562	1	14	PPARG
GO: Biological Process	GO:0046321	positive regulation of fatty acid oxidation		0.005291	1	0.02129	0.1562	1	14	PPARG
GO: Biological Process	GO:0002674	negative regulation of acute inflammatory response		0.005291	1	0.02129	0.1562	1	14	PPARG
GO: Biological Process	GO:1990089	response to nerve growth factor		0.005291	1	0.02129	0.1562	1	14	E2F1
GO: Biological Process	GO:1990090	cellular response to nerve growth factor stimulus		0.005291	1	0.02129	0.1562	1	14	E2F1
GO: Biological Process	GO:0010878	cholesterol storage		0.005291	1	0.02129	0.1562	1	14	PPARG
GO: Biological Process	GO:0030730	sequestering of triglyceride		0.005668	1	0.02239	0.1642	1	15	PPARG
GO: Biological Process	GO:0034616	response to laminar fluid shear stress		0.005668	1	0.02239	0.1642	1	15	KLF4
GO: Biological Process	GO:0021781	glial cell fate commitment		0.005668	1	0.02239	0.1642	1	15	SMARCA4
GO: Biological Process	GO:0060347	heart trabecula formation		0.005668	1	0.02239	0.1642	1	15	SMARCA4
GO: Biological Process	GO:0009790	embryo development		0.005754	1	0.02262	0.166	3	1075	KLF4,SMARCA4,ESRRB
GO: Biological Process	GO:0008544	epidermis development		0.005782	1	0.02263	0.166	2	316	KLF4,SMARCA4
GO: Biological Process	GO:0090049	regulation of cell migration involved in sprouting angiogenesis		0.006045	1	0.02283	0.1675	1	16	KLF4
GO: Biological Process	GO:0033189	response to vitamin A		0.006045	1	0.02283	0.1675	1	16	PPARG
GO: Biological Process	GO:0010888	negative regulation of lipid storage		0.006045	1	0.02283	0.1675	1	16	PPARG
GO: Biological Process	GO:0071285	cellular response to lithium ion		0.006045	1	0.02283	0.1675	1	16	PPARG
GO: Biological Process	GO:0042953	lipoprotein transport		0.006045	1	0.02283	0.1675	1	16	PPARG
GO: Biological Process	GO:0048569	post-embryonic organ development		0.006045	1	0.02283	0.1675	1	16	KLF4
GO: Biological Process	GO:0070307	lens fiber cell development		0.006045	1	0.02283	0.1675	1	16	SMARCA4
GO: Biological Process	GO:0035357	peroxisome proliferator activated receptor signaling pathway		0.006045	1	0.02283	0.1675	1	16	PPARG
GO: Biological Process	GO:0060429	epithelium development		0.006298	1	0.02368	0.1737	3	1110	KLF4,SMARCA4,PPARG
GO: Biological Process	GO:0034114	regulation of heterotypic cell-cell adhesion		0.006422	1	0.02393	0.1756	1	17	KLF4
GO: Biological Process	GO:0020027	hemoglobin metabolic process		0.006422	1	0.02393	0.1756	1	17	KLF4
GO: Biological Process	GO:0048585	negative regulation of response to stimulus		0.006459	1	0.02393	0.1756	3	1120	KLF4,SMARCA4,PPARG
GO: Biological Process	GO:1901653	cellular response to peptide		0.006477	1	0.02393	0.1756	2	335	KLF4,PPARG
GO: Biological Process	GO:0001654	eye development		0.006666	1	0.02449	0.1797	2	340	KLF4,SMARCA4
GO: Biological Process	GO:0044702	single organism reproductive process		0.006722	1	0.02449	0.1797	3	1136	ESRRB,PPARG,E2F1
GO: Biological Process	GO:0048589	developmental growth		0.006742	1	0.02449	0.1797	2	342	SMARCA4,ESRRB
GO: Biological Process	GO:0032986	protein-DNA complex disassembly		0.006799	1	0.02449	0.1797	1	18	SMARCA4
GO: Biological Process	GO:0006337	nucleosome disassembly		0.006799	1	0.02449	0.1797	1	18	SMARCA4
GO: Biological Process	GO:0006349	regulation of gene expression by genetic imprinting		0.006799	1	0.02449	0.1797	1	18	CTCF
GO: Biological Process	GO:0030099	myeloid cell differentiation		0.006896	1	0.02474	0.1815	2	346	SMARCA4,PPARG
GO: Biological Process	GO:0031498	chromatin disassembly		0.007175	1	0.02563	0.188	1	19	SMARCA4
GO: Biological Process	GO:0043588	skin development		0.007367	1	0.02611	0.1916	2	358	KLF4,SMARCA4
GO: Biological Process	GO:0001558	regulation of cell growth		0.007407	1	0.02611	0.1916	2	359	SMARCA4,PPARG
GO: Biological Process	GO:0043537	negative regulation of blood vessel endothelial cell migration		0.007552	1	0.02611	0.1916	1	20	KLF4
GO: Biological Process	GO:0052472	modulation by host of symbiont transcription		0.007552	1	0.02611	0.1916	1	20	SMARCA4
GO: Biological Process	GO:0043921	modulation by host of viral transcription		0.007552	1	0.02611	0.1916	1	20	SMARCA4
GO: Biological Process	GO:0010869	regulation of receptor biosynthetic process		0.007552	1	0.02611	0.1916	1	20	PPARG
GO: Biological Process	GO:0060850	regulation of transcription involved in cell fate commitment		0.007552	1	0.02611	0.1916	1	20	PPARG
GO: Biological Process	GO:0031000	response to caffeine		0.007552	1	0.02611	0.1916	1	20	PPARG
GO: Biological Process	GO:0016570	histone modification		0.00769	1	0.02648	0.1943	2	366	SMARCA4,CTCF
GO: Biological Process	GO:0022402	cell cycle process		0.007803	1	0.02669	0.1958	3	1198	SMARCA4,CTCF,E2F1
GO: Biological Process	GO:0052548	regulation of endopeptidase activity		0.007894	1	0.02669	0.1958	2	371	KLF4,PPARG
GO: Biological Process	GO:0035886	vascular smooth muscle cell differentiation		0.007928	1	0.02669	0.1958	1	21	SMARCA4
GO: Biological Process	GO:0060216	definitive hemopoiesis		0.007928	1	0.02669	0.1958	1	21	SMARCA4
GO: Biological Process	GO:0052312	modulation of transcription in other organism involved in symbiotic interaction		0.007928	1	0.02669	0.1958	1	21	SMARCA4
GO: Biological Process	GO:0016569	covalent chromatin modification		0.007936	1	0.02669	0.1958	2	372	SMARCA4,CTCF
GO: Biological Process	GO:1903034	regulation of response to wounding		0.008227	1	0.02752	0.2019	2	379	KLF4,PPARG
GO: Biological Process	GO:0030900	forebrain development		0.008269	1	0.02752	0.2019	2	380	SMARCA4,E2F1
GO: Biological Process	GO:0060765	regulation of androgen receptor signaling pathway		0.008304	1	0.02752	0.2019	1	22	SMARCA4
GO: Biological Process	GO:0048545	response to steroid hormone		0.008311	1	0.02752	0.2019	2	381	ESRRB,PPARG
GO: Biological Process	GO:0001710	mesodermal cell fate commitment		0.00868	1	0.02863	0.2101	1	23	KLF4
GO: Biological Process	GO:0052547	regulation of peptidase activity		0.008738	1	0.02871	0.2106	2	391	KLF4,PPARG
GO: Biological Process	GO:0001701	in utero embryonic development		0.009042	1	0.02942	0.2158	2	398	SMARCA4,ESRRB
GO: Biological Process	GO:0001829	trophectodermal cell differentiation		0.009056	1	0.02942	0.2158	1	24	ESRRB
GO: Biological Process	GO:0060334	regulation of interferon-gamma-mediated signaling pathway		0.009056	1	0.02942	0.2158	1	24	PPARG
GO: Biological Process	GO:0022414	reproductive process		0.009165	1	0.02966	0.2176	3	1269	ESRRB,PPARG,E2F1
GO: Biological Process	GO:0007346	regulation of mitotic cell cycle		0.009396	1	0.02997	0.2198	2	406	SMARCA4,E2F1
GO: Biological Process	GO:0006911	phagocytosis, engulfment		0.009432	1	0.02997	0.2198	1	25	PPARG
GO: Biological Process	GO:0043276	anoikis		0.009432	1	0.02997	0.2198	1	25	E2F1
GO: Biological Process	GO:0060330	regulation of response to interferon-gamma		0.009432	1	0.02997	0.2198	1	25	PPARG
GO: Biological Process	GO:0032800	receptor biosynthetic process		0.009432	1	0.02997	0.2198	1	25	PPARG
GO: Biological Process	GO:0051241	negative regulation of multicellular organismal process		0.009757	1	0.03005	0.2204	2	414	KLF4,PPARG
GO: Biological Process	GO:0010035	response to inorganic substance		0.009802	1	0.03005	0.2204	2	415	KLF4,PPARG
GO: Biological Process	GO:0051325	interphase		0.009808	1	0.03005	0.2204	1	26	E2F1
GO: Biological Process	GO:0046320	regulation of fatty acid oxidation		0.009808	1	0.03005	0.2204	1	26	PPARG
GO: Biological Process	GO:0010226	response to lithium ion		0.009808	1	0.03005	0.2204	1	26	PPARG
GO: Biological Process	GO:0000083	regulation of transcription involved in G1/S transition of mitotic cell cycle		0.009808	1	0.03005	0.2204	1	26	E2F1
GO: Biological Process	GO:0060343	trabecula formation		0.009808	1	0.03005	0.2204	1	26	SMARCA4
GO: Biological Process	GO:0061384	heart trabecula morphogenesis		0.009808	1	0.03005	0.2204	1	26	SMARCA4
GO: Biological Process	GO:0071398	cellular response to fatty acid		0.009808	1	0.03005	0.2204	1	26	E2F1
GO: Biological Process	GO:0051329	mitotic interphase		0.009808	1	0.03005	0.2204	1	26	E2F1
GO: Biological Process	GO:1901700	response to oxygen-containing compound		0.0101	1	0.03066	0.2249	3	1314	KLF4,PPARG,E2F1
GO: Biological Process	GO:0071514	genetic imprinting		0.01018	1	0.03066	0.2249	1	27	CTCF
GO: Biological Process	GO:0070306	lens fiber cell differentiation		0.01018	1	0.03066	0.2249	1	27	SMARCA4
GO: Biological Process	GO:1900739	regulation of protein insertion into mitochondrial membrane involved in apoptotic signaling pathway		0.01018	1	0.03066	0.2249	1	27	E2F1
GO: Biological Process	GO:1900740	positive regulation of protein insertion into mitochondrial membrane involved in apoptotic signaling pathway		0.01018	1	0.03066	0.2249	1	27	E2F1
GO: Biological Process	GO:0042036	negative regulation of cytokine biosynthetic process		0.01056	1	0.03135	0.23	1	28	KLF4
GO: Biological Process	GO:0034113	heterotypic cell-cell adhesion		0.01056	1	0.03135	0.23	1	28	KLF4
GO: Biological Process	GO:0010743	regulation of macrophage derived foam cell differentiation		0.01056	1	0.03135	0.23	1	28	PPARG
GO: Biological Process	GO:0030224	monocyte differentiation		0.01056	1	0.03135	0.23	1	28	PPARG
GO: Biological Process	GO:0034405	response to fluid shear stress		0.01093	1	0.03213	0.2357	1	29	KLF4
GO: Biological Process	GO:0048147	negative regulation of fibroblast proliferation		0.01093	1	0.03213	0.2357	1	29	PPARG
GO: Biological Process	GO:0001844	protein insertion into mitochondrial membrane involved in apoptotic signaling pathway		0.01093	1	0.03213	0.2357	1	29	E2F1
GO: Biological Process	GO:0048568	embryonic organ development		0.01102	1	0.03227	0.2367	2	441	SMARCA4,ESRRB
GO: Biological Process	GO:0048333	mesodermal cell differentiation		0.01131	1	0.03267	0.2397	1	30	KLF4
GO: Biological Process	GO:0010324	membrane invagination		0.01131	1	0.03267	0.2397	1	30	PPARG
GO: Biological Process	GO:0051204	protein insertion into mitochondrial membrane		0.01131	1	0.03267	0.2397	1	30	E2F1
GO: Biological Process	GO:0002042	cell migration involved in sprouting angiogenesis		0.01131	1	0.03267	0.2397	1	30	KLF4
GO: Biological Process	GO:0016049	cell growth		0.01141	1	0.03275	0.2403	2	449	SMARCA4,PPARG
GO: Biological Process	GO:0042981	regulation of apoptotic process		0.01148	1	0.03275	0.2403	3	1376	KLF4,PPARG,E2F1
GO: Biological Process	GO:0048255	mRNA stabilization		0.01168	1	0.03275	0.2403	1	31	E2F1
GO: Biological Process	GO:0048713	regulation of oligodendrocyte differentiation		0.01168	1	0.03275	0.2403	1	31	PPARG
GO: Biological Process	GO:0010470	regulation of gastrulation		0.01168	1	0.03275	0.2403	1	31	KLF4
GO: Biological Process	GO:0043489	RNA stabilization		0.01168	1	0.03275	0.2403	1	31	E2F1
GO: Biological Process	GO:0051851	modification by host of symbiont morphology or physiology		0.01168	1	0.03275	0.2403	1	31	SMARCA4
GO: Biological Process	GO:1901652	response to peptide		0.01175	1	0.03275	0.2403	2	456	KLF4,PPARG
GO: Biological Process	GO:0043067	regulation of programmed cell death		0.01185	1	0.03275	0.2403	3	1392	KLF4,PPARG,E2F1
GO: Biological Process	GO:0048608	reproductive structure development		0.0119	1	0.03275	0.2403	2	459	ESRRB,PPARG
GO: Biological Process	GO:0045687	positive regulation of glial cell differentiation		0.01206	1	0.03275	0.2403	1	32	PPARG
GO: Biological Process	GO:0045923	positive regulation of fatty acid metabolic process		0.01206	1	0.03275	0.2403	1	32	PPARG
GO: Biological Process	GO:0032965	regulation of collagen biosynthetic process		0.01206	1	0.03275	0.2403	1	32	PPARG
GO: Biological Process	GO:0090077	foam cell differentiation		0.01206	1	0.03275	0.2403	1	32	PPARG
GO: Biological Process	GO:0051898	negative regulation of protein kinase B signaling		0.01206	1	0.03275	0.2403	1	32	KLF4
GO: Biological Process	GO:0033144	negative regulation of intracellular steroid hormone receptor signaling pathway		0.01206	1	0.03275	0.2403	1	32	SMARCA4
GO: Biological Process	GO:0010742	macrophage derived foam cell differentiation		0.01206	1	0.03275	0.2403	1	32	PPARG
GO: Biological Process	GO:0035116	embryonic hindlimb morphogenesis		0.01206	1	0.03275	0.2403	1	32	SMARCA4
GO: Biological Process	GO:0010596	negative regulation of endothelial cell migration		0.01206	1	0.03275	0.2403	1	32	KLF4
GO: Biological Process	GO:0061458	reproductive system development		0.0121	1	0.03276	0.2403	2	463	ESRRB,PPARG
GO: Biological Process	GO:1900077	negative regulation of cellular response to insulin stimulus		0.01243	1	0.03345	0.2454	1	33	PPARG
GO: Biological Process	GO:0051702	interaction with symbiont		0.01243	1	0.03345	0.2454	1	33	SMARCA4
GO: Biological Process	GO:0071417	cellular response to organonitrogen compound		0.01255	1	0.03367	0.247	2	472	KLF4,PPARG
GO: Biological Process	GO:0007507	heart development		0.01276	1	0.03404	0.2497	2	476	SMARCA4,PPARG
GO: Biological Process	GO:0051983	regulation of chromosome segregation		0.01281	1	0.03404	0.2497	1	34	CTCF
GO: Biological Process	GO:0001960	negative regulation of cytokine-mediated signaling pathway		0.01281	1	0.03404	0.2497	1	34	PPARG
GO: Biological Process	GO:0042127	regulation of cell proliferation		0.01299	1	0.03429	0.2516	3	1439	KLF4,PPARG,E2F1
GO: Biological Process	GO:0032371	regulation of sterol transport		0.01318	1	0.03429	0.2516	1	35	PPARG
GO: Biological Process	GO:0032374	regulation of cholesterol transport		0.01318	1	0.03429	0.2516	1	35	PPARG
GO: Biological Process	GO:0010712	regulation of collagen metabolic process		0.01318	1	0.03429	0.2516	1	35	PPARG
GO: Biological Process	GO:0001825	blastocyst formation		0.01318	1	0.03429	0.2516	1	35	ESRRB
GO: Biological Process	GO:0043388	positive regulation of DNA binding		0.01318	1	0.03429	0.2516	1	35	SMARCA4
GO: Biological Process	GO:0060795	cell fate commitment involved in formation of primary germ layer		0.01318	1	0.03429	0.2516	1	35	KLF4
GO: Biological Process	GO:0044772	mitotic cell cycle phase transition		0.01322	1	0.03429	0.2516	2	485	SMARCA4,E2F1
GO: Biological Process	GO:0050873	brown fat cell differentiation		0.01356	1	0.03485	0.2556	1	36	PPARG
GO: Biological Process	GO:0006342	chromatin silencing		0.01356	1	0.03485	0.2556	1	36	SMARCA4
GO: Biological Process	GO:0035065	regulation of histone acetylation		0.01356	1	0.03485	0.2556	1	36	CTCF
GO: Biological Process	GO:0010941	regulation of cell death		0.01367	1	0.03503	0.257	3	1466	KLF4,PPARG,E2F1
GO: Biological Process	GO:0044770	cell cycle phase transition		0.01375	1	0.03513	0.2577	2	495	SMARCA4,E2F1
GO: Biological Process	GO:0007062	sister chromatid cohesion		0.01393	1	0.03538	0.2596	1	37	CTCF
GO: Biological Process	GO:0009409	response to cold		0.01393	1	0.03538	0.2596	1	37	PPARG
GO: Biological Process	GO:0048514	blood vessel morphogenesis		0.01402	1	0.03549	0.2604	2	500	KLF4,SMARCA4
GO: Biological Process	GO:0010883	regulation of lipid storage		0.01431	1	0.03591	0.2634	1	38	PPARG
GO: Biological Process	GO:0032964	collagen biosynthetic process		0.01431	1	0.03591	0.2634	1	38	PPARG
GO: Biological Process	GO:0070373	negative regulation of ERK1 and ERK2 cascade		0.01431	1	0.03591	0.2634	1	38	KLF4
GO: Biological Process	GO:1901699	cellular response to nitrogen compound		0.01461	1	0.03653	0.268	2	511	KLF4,PPARG
GO: Biological Process	GO:0031060	regulation of histone methylation		0.01468	1	0.03653	0.268	1	39	CTCF
GO: Biological Process	GO:0043551	regulation of phosphatidylinositol 3-kinase activity		0.01468	1	0.03653	0.268	1	39	KLF4
GO: Biological Process	GO:2000278	regulation of DNA biosynthetic process		0.01505	1	0.03725	0.2732	1	40	PPARG
GO: Biological Process	GO:2000756	regulation of peptidyl-lysine acetylation		0.01505	1	0.03725	0.2732	1	40	CTCF
GO: Biological Process	GO:0001817	regulation of cytokine production		0.01527	1	0.03763	0.2761	2	523	KLF4,PPARG
GO: Biological Process	GO:0007423	sensory organ development		0.01538	1	0.03763	0.2761	2	525	KLF4,SMARCA4
GO: Biological Process	GO:1901028	regulation of mitochondrial outer membrane permeabilization involved in apoptotic signaling pathway		0.01543	1	0.03763	0.2761	1	41	E2F1
GO: Biological Process	GO:0061383	trabecula morphogenesis		0.01543	1	0.03763	0.2761	1	41	SMARCA4
GO: Biological Process	GO:0010633	negative regulation of epithelial cell migration		0.01543	1	0.03763	0.2761	1	41	KLF4
GO: Biological Process	GO:0030162	regulation of proteolysis		0.01572	1	0.0379	0.278	2	531	KLF4,PPARG
GO: Biological Process	GO:0035137	hindlimb morphogenesis		0.0158	1	0.0379	0.278	1	42	SMARCA4
GO: Biological Process	GO:0045429	positive regulation of nitric oxide biosynthetic process		0.0158	1	0.0379	0.278	1	42	KLF4
GO: Biological Process	GO:0045600	positive regulation of fat cell differentiation		0.0158	1	0.0379	0.278	1	42	PPARG
GO: Biological Process	GO:0051205	protein insertion into membrane		0.0158	1	0.0379	0.278	1	42	E2F1
GO: Biological Process	GO:0045814	negative regulation of gene expression, epigenetic		0.0158	1	0.0379	0.278	1	42	SMARCA4
GO: Biological Process	GO:0032870	cellular response to hormone stimulus		0.01606	1	0.03841	0.2818	2	537	ESRRB,PPARG
GO: Biological Process	GO:0022408	negative regulation of cell-cell adhesion		0.01618	1	0.03847	0.2822	1	43	KLF4
GO: Biological Process	GO:1901983	regulation of protein acetylation		0.01618	1	0.03847	0.2822	1	43	CTCF
GO: Biological Process	GO:0016568	chromatin modification		0.01623	1	0.0385	0.2824	2	540	SMARCA4,CTCF
GO: Biological Process	GO:0090278	negative regulation of peptide hormone secretion		0.01655	1	0.03914	0.2872	1	44	PPARG
GO: Biological Process	GO:0044246	regulation of multicellular organismal metabolic process		0.01692	1	0.0397	0.2912	1	45	PPARG
GO: Biological Process	GO:0002792	negative regulation of peptide secretion		0.01692	1	0.0397	0.2912	1	45	PPARG
GO: Biological Process	GO:0043550	regulation of lipid kinase activity		0.01692	1	0.0397	0.2912	1	45	KLF4
GO: Biological Process	GO:0003407	neural retina development		0.0173	1	0.04014	0.2945	1	46	SMARCA4
GO: Biological Process	GO:0014015	positive regulation of gliogenesis		0.0173	1	0.04014	0.2945	1	46	PPARG
GO: Biological Process	GO:0050766	positive regulation of phagocytosis		0.0173	1	0.04014	0.2945	1	46	PPARG
GO: Biological Process	GO:0043535	regulation of blood vessel endothelial cell migration		0.0173	1	0.04014	0.2945	1	46	KLF4
GO: Biological Process	GO:0031347	regulation of defense response		0.01751	1	0.04053	0.2974	2	562	KLF4,PPARG
GO: Biological Process	GO:0007049	cell cycle		0.0177	1	0.04086	0.2997	3	1611	SMARCA4,CTCF,E2F1
GO: Biological Process	GO:0001568	blood vessel development		0.01775	1	0.04086	0.2998	2	566	KLF4,SMARCA4
GO: Biological Process	GO:0048729	tissue morphogenesis		0.01811	1	0.04158	0.305	2	572	KLF4,SMARCA4
GO: Biological Process	GO:0070613	regulation of protein processing		0.01817	1	0.04161	0.3052	2	573	KLF4,PPARG
GO: Biological Process	GO:0097345	mitochondrial outer membrane permeabilization		0.01841	1	0.04183	0.3069	1	49	E2F1
GO: Biological Process	GO:0043502	regulation of muscle adaptation		0.01841	1	0.04183	0.3069	1	49	KLF4
GO: Biological Process	GO:0043488	regulation of mRNA stability		0.01841	1	0.04183	0.3069	1	49	E2F1
GO: Biological Process	GO:1902110	positive regulation of mitochondrial membrane permeability involved in apoptotic process		0.01879	1	0.04212	0.309	1	50	E2F1
GO: Biological Process	GO:1902686	mitochondrial outer membrane permeabilization involved in programmed cell death		0.01879	1	0.04212	0.309	1	50	E2F1
GO: Biological Process	GO:0048146	positive regulation of fibroblast proliferation		0.01879	1	0.04212	0.309	1	50	E2F1
GO: Biological Process	GO:0022403	cell cycle phase		0.01879	1	0.04212	0.309	1	50	E2F1
GO: Biological Process	GO:0032677	regulation of interleukin-8 production		0.01879	1	0.04212	0.309	1	50	KLF4
GO: Biological Process	GO:0051668	localization within membrane		0.01916	1	0.04284	0.3143	1	51	E2F1
GO: Biological Process	GO:0001816	cytokine production		0.0192	1	0.04284	0.3143	2	590	KLF4,PPARG
GO: Biological Process	GO:0001944	vasculature development		0.01951	1	0.04301	0.3155	2	595	KLF4,SMARCA4
GO: Biological Process	GO:0070542	response to fatty acid		0.01953	1	0.04301	0.3155	1	52	E2F1
GO: Biological Process	GO:0015909	long-chain fatty acid transport		0.01953	1	0.04301	0.3155	1	52	PPARG
GO: Biological Process	GO:0043487	regulation of RNA stability		0.01953	1	0.04301	0.3155	1	52	E2F1
GO: Biological Process	GO:0035794	positive regulation of mitochondrial membrane permeability		0.01953	1	0.04301	0.3155	1	52	E2F1
GO: Biological Process	GO:0006954	inflammatory response		0.01976	1	0.04341	0.3184	2	599	KLF4,PPARG
GO: Biological Process	GO:0043044	ATP-dependent chromatin remodeling		0.0199	1	0.04361	0.3199	1	53	SMARCA4
GO: Biological Process	GO:1902108	regulation of mitochondrial membrane permeability involved in apoptotic process		0.02028	1	0.04387	0.3218	1	54	E2F1
GO: Biological Process	GO:0051145	smooth muscle cell differentiation		0.02028	1	0.04387	0.3218	1	54	SMARCA4
GO: Biological Process	GO:0032637	interleukin-8 production		0.02028	1	0.04387	0.3218	1	54	KLF4
GO: Biological Process	GO:0043966	histone H3 acetylation		0.02028	1	0.04387	0.3218	1	54	SMARCA4
GO: Biological Process	GO:1900076	regulation of cellular response to insulin stimulus		0.02028	1	0.04387	0.3218	1	54	PPARG
GO: Biological Process	GO:0045428	regulation of nitric oxide biosynthetic process		0.02065	1	0.04445	0.3261	1	55	KLF4
GO: Biological Process	GO:0050434	positive regulation of viral transcription		0.02065	1	0.04445	0.3261	1	55	SMARCA4
GO: Biological Process	GO:0002040	sprouting angiogenesis		0.02102	1	0.04514	0.3311	1	56	KLF4
GO: Biological Process	GO:0031100	organ regeneration		0.02139	1	0.04582	0.3361	1	57	PPARG
GO: Biological Process	GO:0040008	regulation of growth		0.02155	1	0.04603	0.3377	2	627	SMARCA4,PPARG
GO: Biological Process	GO:0032101	regulation of response to external stimulus		0.02161	1	0.04606	0.3379	2	628	KLF4,PPARG
GO: Biological Process	GO:0034097	response to cytokine		0.02168	1	0.04608	0.338	2	629	KLF4,PPARG
GO: Biological Process	GO:0008285	negative regulation of cell proliferation		0.022	1	0.04666	0.3423	2	634	KLF4,PPARG
GO: Biological Process	GO:0033143	regulation of intracellular steroid hormone receptor signaling pathway		0.02214	1	0.04672	0.3427	1	59	SMARCA4
GO: Biological Process	GO:0032642	regulation of chemokine production		0.02214	1	0.04672	0.3427	1	59	KLF4
GO: Biological Process	GO:0045685	regulation of glial cell differentiation		0.02251	1	0.04727	0.3467	1	60	PPARG
GO: Biological Process	GO:0019915	lipid storage		0.02251	1	0.04727	0.3467	1	60	PPARG
GO: Biological Process	GO:0007420	brain development		0.02279	1	0.04775	0.3503	2	646	SMARCA4,E2F1
GO: Biological Process	GO:0010822	positive regulation of mitochondrion organization		0.02288	1	0.04781	0.3508	1	61	E2F1
GO: Biological Process	GO:0043009	chordate embryonic development		0.02339	1	0.04877	0.3578	2	655	SMARCA4,ESRRB
GO: Biological Process	GO:0046902	regulation of mitochondrial membrane permeability		0.02362	1	0.04901	0.3595	1	63	E2F1
GO: Biological Process	GO:0050764	regulation of phagocytosis		0.02362	1	0.04901	0.3595	1	63	PPARG
GO: Biological Process	GO:0009888	tissue development		0.02369	1	0.04904	0.3597	3	1794	KLF4,SMARCA4,PPARG
GO: Biological Process	GO:0003006	developmental process involved in reproduction		0.02393	1	0.04921	0.361	2	663	ESRRB,PPARG
GO: Biological Process	GO:0030521	androgen receptor signaling pathway		0.02399	1	0.04921	0.361	1	64	SMARCA4
GO: Biological Process	GO:0090559	regulation of membrane permeability		0.02399	1	0.04921	0.361	1	64	E2F1
GO: Biological Process	GO:0009792	embryo development ending in birth or egg hatching		0.024	1	0.04921	0.361	2	664	SMARCA4,ESRRB
GO: Biological Process	GO:0071363	cellular response to growth factor stimulus		0.02407	1	0.04921	0.361	2	665	KLF4,E2F1
GO: Biological Process	GO:0006915	apoptotic process		0.02412	1	0.04921	0.361	3	1806	KLF4,PPARG,E2F1
GO: Biological Process	GO:0006325	chromatin organization		0.02428	1	0.04941	0.3625	2	668	SMARCA4,CTCF
GO: Biological Process	GO:0032602	chemokine production		0.02436	1	0.04948	0.3629	1	65	KLF4

## Sheet: lgals7
Category	ID	Name	Source	p-value	q-value Bonferroni	q-value FDR B&H	q-value FDR B&Y	Hit Count in Query List	Hit Count in Genome	Hit in Query List
GO: Biological Process	GO:0000122	negative regulation of transcription from RNA polymerase II promoter		2.532e-09	2.801e-06	2.801e-06	2.125e-05	7	664	MYC,KLF4,FOXA2,SMARCA4,CTCF,E2F1,SETDB1
GO: Biological Process	GO:0006357	regulation of transcription from RNA polymerase II promoter		2.975e-08	3.291e-05	1.173e-05	8.899e-05	8	1629	MYC,KLF4,FOXA2,SMARCA4,ESRRB,CTCF,E2F1,SETDB1
GO: Biological Process	GO:0045892	negative regulation of transcription, DNA-templated		3.919e-08	4.334e-05	1.173e-05	8.899e-05	7	985	MYC,KLF4,FOXA2,SMARCA4,CTCF,E2F1,SETDB1
GO: Biological Process	GO:1902679	negative regulation of RNA biosynthetic process		4.504e-08	4.981e-05	1.173e-05	8.899e-05	7	1005	MYC,KLF4,FOXA2,SMARCA4,CTCF,E2F1,SETDB1
GO: Biological Process	GO:0051253	negative regulation of RNA metabolic process		5.67e-08	6.271e-05	1.173e-05	8.899e-05	7	1039	MYC,KLF4,FOXA2,SMARCA4,CTCF,E2F1,SETDB1
GO: Biological Process	GO:0006366	transcription from RNA polymerase II promoter		6.478e-08	7.164e-05	1.173e-05	8.899e-05	8	1797	MYC,KLF4,FOXA2,SMARCA4,ESRRB,CTCF,E2F1,SETDB1
GO: Biological Process	GO:2000113	negative regulation of cellular macromolecule biosynthetic process		8.843e-08	9.78e-05	1.173e-05	8.899e-05	7	1108	MYC,KLF4,FOXA2,SMARCA4,CTCF,E2F1,SETDB1
GO: Biological Process	GO:0001832	blastocyst growth		9.065e-08	0.0001003	1.173e-05	8.899e-05	3	20	SMARCA4,ESRRB,SETDB1
GO: Biological Process	GO:0010629	negative regulation of gene expression		9.703e-08	0.0001073	1.173e-05	8.899e-05	7	1123	MYC,KLF4,FOXA2,SMARCA4,CTCF,E2F1,SETDB1
GO: Biological Process	GO:0045934	negative regulation of nucleobase-containing compound metabolic process		1.109e-07	0.0001227	1.173e-05	8.899e-05	7	1145	MYC,KLF4,FOXA2,SMARCA4,CTCF,E2F1,SETDB1
GO: Biological Process	GO:0010558	negative regulation of macromolecule biosynthetic process		1.221e-07	0.000135	1.173e-05	8.899e-05	7	1161	MYC,KLF4,FOXA2,SMARCA4,CTCF,E2F1,SETDB1
GO: Biological Process	GO:0051172	negative regulation of nitrogen compound metabolic process		1.273e-07	0.0001408	1.173e-05	8.899e-05	7	1168	MYC,KLF4,FOXA2,SMARCA4,CTCF,E2F1,SETDB1
GO: Biological Process	GO:0031327	negative regulation of cellular biosynthetic process		1.643e-07	0.0001817	1.363e-05	0.0001034	7	1212	MYC,KLF4,FOXA2,SMARCA4,CTCF,E2F1,SETDB1
GO: Biological Process	GO:0045893	positive regulation of transcription, DNA-templated		1.729e-07	0.0001912	1.363e-05	0.0001034	7	1221	MYC,KLF4,FOXA2,SMARCA4,ESRRB,CTCF,E2F1
GO: Biological Process	GO:0009890	negative regulation of biosynthetic process		1.849e-07	0.0002045	1.363e-05	0.0001034	7	1233	MYC,KLF4,FOXA2,SMARCA4,CTCF,E2F1,SETDB1
GO: Biological Process	GO:1902680	positive regulation of RNA biosynthetic process		2.17e-07	0.00024	1.5e-05	0.0001138	7	1262	MYC,KLF4,FOXA2,SMARCA4,ESRRB,CTCF,E2F1
GO: Biological Process	GO:0051254	positive regulation of RNA metabolic process		2.445e-07	0.0002704	1.591e-05	0.0001207	7	1284	MYC,KLF4,FOXA2,SMARCA4,ESRRB,CTCF,E2F1
GO: Biological Process	GO:0010628	positive regulation of gene expression		3.147e-07	0.0003481	1.934e-05	0.0001467	7	1332	MYC,KLF4,FOXA2,SMARCA4,ESRRB,CTCF,E2F1
GO: Biological Process	GO:0010557	positive regulation of macromolecule biosynthetic process		5.278e-07	0.0005837	3.072e-05	0.0002331	7	1436	MYC,KLF4,FOXA2,SMARCA4,ESRRB,CTCF,E2F1
GO: Biological Process	GO:0045935	positive regulation of nucleobase-containing compound metabolic process		5.588e-07	0.000618	3.09e-05	0.0002344	7	1448	MYC,KLF4,FOXA2,SMARCA4,ESRRB,CTCF,E2F1
GO: Biological Process	GO:0051173	positive regulation of nitrogen compound metabolic process		6.614e-07	0.0007315	3.484e-05	0.0002643	7	1484	MYC,KLF4,FOXA2,SMARCA4,ESRRB,CTCF,E2F1
GO: Biological Process	GO:0031328	positive regulation of cellular biosynthetic process		8.797e-07	0.000973	4.423e-05	0.0003355	7	1547	MYC,KLF4,FOXA2,SMARCA4,ESRRB,CTCF,E2F1
GO: Biological Process	GO:0009891	positive regulation of biosynthetic process		1.008e-06	0.001115	4.846e-05	0.0003677	7	1578	MYC,KLF4,FOXA2,SMARCA4,ESRRB,CTCF,E2F1
GO: Biological Process	GO:0045944	positive regulation of transcription from RNA polymerase II promoter		1.119e-06	0.001238	5.158e-05	0.0003913	6	922	MYC,KLF4,FOXA2,SMARCA4,ESRRB,E2F1
GO: Biological Process	GO:0010605	negative regulation of macromolecule metabolic process		1.825e-06	0.002018	7.825e-05	0.0005936	7	1721	MYC,KLF4,FOXA2,SMARCA4,CTCF,E2F1,SETDB1
GO: Biological Process	GO:0031324	negative regulation of cellular metabolic process		1.839e-06	0.002034	7.825e-05	0.0005936	7	1723	MYC,KLF4,FOXA2,SMARCA4,CTCF,E2F1,SETDB1
GO: Biological Process	GO:0016568	chromatin modification		2.39e-06	0.002643	9.79e-05	0.0007427	5	540	MYC,FOXA2,SMARCA4,CTCF,SETDB1
GO: Biological Process	GO:0009790	embryo development		2.756e-06	0.003048	0.0001089	0.0008259	6	1075	MYC,KLF4,FOXA2,SMARCA4,ESRRB,SETDB1
GO: Biological Process	GO:0045596	negative regulation of cell differentiation		3.091e-06	0.003418	0.0001179	0.0008942	5	569	MYC,KLF4,FOXA2,SMARCA4,ESRRB
GO: Biological Process	GO:0048598	embryonic morphogenesis		3.31e-06	0.003661	0.000119	0.0009028	5	577	MYC,KLF4,FOXA2,SMARCA4,ESRRB
GO: Biological Process	GO:0009892	negative regulation of metabolic process		3.336e-06	0.003689	0.000119	0.0009028	7	1880	MYC,KLF4,FOXA2,SMARCA4,CTCF,E2F1,SETDB1
GO: Biological Process	GO:0048864	stem cell development		4.703e-06	0.005201	0.0001625	0.001233	4	262	KLF4,FOXA2,SMARCA4,ESRRB
GO: Biological Process	GO:0001824	blastocyst development		6.438e-06	0.007121	0.0002158	0.001637	3	80	SMARCA4,ESRRB,SETDB1
GO: Biological Process	GO:0006325	chromatin organization		6.785e-06	0.007504	0.0002207	0.001674	5	668	MYC,FOXA2,SMARCA4,CTCF,SETDB1
GO: Biological Process	GO:0051093	negative regulation of developmental process		9.524e-06	0.01053	0.0003009	0.002283	5	716	MYC,KLF4,FOXA2,SMARCA4,ESRRB
GO: Biological Process	GO:0048863	stem cell differentiation		1.09e-05	0.01205	0.0003348	0.00254	4	324	KLF4,FOXA2,SMARCA4,ESRRB
GO: Biological Process	GO:0001701	in utero embryonic development		2.45e-05	0.0271	0.0007272	0.005517	4	398	FOXA2,SMARCA4,ESRRB,SETDB1
GO: Biological Process	GO:0051276	chromosome organization		2.499e-05	0.02763	0.0007272	0.005517	5	873	MYC,FOXA2,SMARCA4,CTCF,SETDB1
GO: Biological Process	GO:0019827	stem cell maintenance		2.583e-05	0.02856	0.0007324	0.005556	3	127	KLF4,SMARCA4,ESRRB
GO: Biological Process	GO:0010470	regulation of gastrulation		9.73e-05	0.1076	0.00269	0.02041	2	31	KLF4,FOXA2
GO: Biological Process	GO:0048729	tissue morphogenesis		0.0001011	0.1118	0.002726	0.02068	4	572	MYC,KLF4,FOXA2,SMARCA4
GO: Biological Process	GO:0018205	peptidyl-lysine modification		0.0001045	0.1155	0.002751	0.02087	3	203	SMARCA4,CTCF,SETDB1
GO: Biological Process	GO:0043414	macromolecule methylation		0.0001091	0.1207	0.002806	0.02129	3	206	SMARCA4,CTCF,SETDB1
GO: Biological Process	GO:0048730	epidermis morphogenesis		0.0001244	0.1376	0.003126	0.02372	2	35	KLF4,SMARCA4
GO: Biological Process	GO:0043009	chordate embryonic development		0.0001708	0.1889	0.004199	0.03185	4	655	FOXA2,SMARCA4,ESRRB,SETDB1
GO: Biological Process	GO:0009792	embryo development ending in birth or egg hatching		0.0001801	0.1992	0.00433	0.03285	4	664	FOXA2,SMARCA4,ESRRB,SETDB1
GO: Biological Process	GO:0043589	skin morphogenesis		0.0002064	0.2283	0.004858	0.03685	2	45	KLF4,SMARCA4
GO: Biological Process	GO:0045165	cell fate commitment		0.0002196	0.2429	0.00506	0.03839	3	261	KLF4,FOXA2,SMARCA4
GO: Biological Process	GO:0001709	cell fate determination		0.0002253	0.2492	0.005085	0.03858	2	47	KLF4,SMARCA4
GO: Biological Process	GO:0045595	regulation of cell differentiation		0.000245	0.271	0.00542	0.04111	5	1405	MYC,KLF4,FOXA2,SMARCA4,ESRRB
GO: Biological Process	GO:0048146	positive regulation of fibroblast proliferation		0.0002551	0.2822	0.005532	0.04197	2	50	MYC,E2F1
GO: Biological Process	GO:0032259	methylation		0.0003308	0.3659	0.006795	0.05155	3	300	SMARCA4,CTCF,SETDB1
GO: Biological Process	GO:0006305	DNA alkylation		0.0003318	0.367	0.006795	0.05155	2	57	SMARCA4,CTCF
GO: Biological Process	GO:0006306	DNA methylation		0.0003318	0.367	0.006795	0.05155	2	57	SMARCA4,CTCF
GO: Biological Process	GO:0048589	developmental growth		0.0004857	0.5372	0.008385	0.06361	3	342	SMARCA4,ESRRB,SETDB1
GO: Biological Process	GO:0051726	regulation of cell cycle		0.0004861	0.5376	0.008385	0.06361	4	860	MYC,SMARCA4,CTCF,E2F1
GO: Biological Process	GO:2000971	negative regulation of detection of glucose		0.0004872	0.5388	0.008385	0.06361	1	1	FOXA2
GO: Biological Process	GO:2000976	regulation of transcription from RNA polymerase II promoter involved in detection of glucose		0.0004872	0.5388	0.008385	0.06361	1	1	FOXA2
GO: Biological Process	GO:0090095	regulation of metanephric cap mesenchymal cell proliferation		0.0004872	0.5388	0.008385	0.06361	1	1	MYC
GO: Biological Process	GO:0046722	lactic acid secretion		0.0004872	0.5388	0.008385	0.06361	1	1	MYC
GO: Biological Process	GO:0000433	negative regulation of transcription from RNA polymerase II promoter by glucose		0.0004872	0.5388	0.008385	0.06361	1	1	FOXA2
GO: Biological Process	GO:0000437	carbon catabolite repression of transcription from RNA polymerase II promoter		0.0004872	0.5388	0.008385	0.06361	1	1	FOXA2
GO: Biological Process	GO:0090096	positive regulation of metanephric cap mesenchymal cell proliferation		0.0004872	0.5388	0.008385	0.06361	1	1	MYC
GO: Biological Process	GO:2000970	regulation of detection of glucose		0.0004872	0.5388	0.008385	0.06361	1	1	FOXA2
GO: Biological Process	GO:0051817	modification of morphology or physiology of other organism involved in symbiotic interaction		0.0005004	0.5534	0.008385	0.06361	2	70	MYC,SMARCA4
GO: Biological Process	GO:0044728	DNA methylation or demethylation		0.0005004	0.5534	0.008385	0.06361	2	70	SMARCA4,CTCF
GO: Biological Process	GO:0051090	regulation of sequence-specific DNA binding transcription factor activity		0.0005506	0.609	0.009089	0.06895	3	357	KLF4,FOXA2,SMARCA4
GO: Biological Process	GO:0016570	histone modification		0.0005921	0.6549	0.00963	0.07306	3	366	SMARCA4,CTCF,SETDB1
GO: Biological Process	GO:0016569	covalent chromatin modification		0.0006209	0.6867	0.009929	0.07533	3	372	SMARCA4,CTCF,SETDB1
GO: Biological Process	GO:0009887	organ morphogenesis		0.0006284	0.6951	0.009929	0.07533	4	920	MYC,KLF4,FOXA2,SMARCA4
GO: Biological Process	GO:0048145	regulation of fibroblast proliferation		0.0006531	0.7223	0.009962	0.07557	2	80	MYC,E2F1
GO: Biological Process	GO:1903034	regulation of response to wounding		0.0006555	0.725	0.009962	0.07557	3	379	MYC,KLF4,FOXA2
GO: Biological Process	GO:0051128	regulation of cellular component organization		0.0006575	0.7272	0.009962	0.07557	5	1733	MYC,FOXA2,SMARCA4,CTCF,E2F1
GO: Biological Process	GO:0048144	fibroblast proliferation		0.0007028	0.7773	0.0105	0.07969	2	83	MYC,E2F1
GO: Biological Process	GO:0006304	DNA modification		0.0007543	0.8342	0.01098	0.08327	2	86	SMARCA4,CTCF
GO: Biological Process	GO:0007006	mitochondrial membrane organization		0.0007543	0.8342	0.01098	0.08327	2	86	MYC,E2F1
GO: Biological Process	GO:0035821	modification of morphology or physiology of other organism		0.0007718	0.8536	0.01103	0.08366	2	87	MYC,SMARCA4
GO: Biological Process	GO:0007346	regulation of mitotic cell cycle		0.000801	0.8859	0.01103	0.08366	3	406	MYC,SMARCA4,E2F1
GO: Biological Process	GO:0001704	formation of primary germ layer		0.0008625	0.954	0.01103	0.08366	2	92	KLF4,FOXA2
GO: Biological Process	GO:0071495	cellular response to endogenous stimulus		0.0008686	0.9607	0.01103	0.08366	4	1002	MYC,KLF4,ESRRB,E2F1
GO: Biological Process	GO:0071310	cellular response to organic substance		0.0008692	0.9613	0.01103	0.08366	5	1840	MYC,KLF4,FOXA2,ESRRB,E2F1
GO: Biological Process	GO:0048646	anatomical structure formation involved in morphogenesis		0.0008918	0.9863	0.01103	0.08366	4	1009	KLF4,FOXA2,SMARCA4,ESRRB
GO: Biological Process	GO:0072186	metanephric cap morphogenesis		0.0009737	1	0.01103	0.08366	1	2	MYC
GO: Biological Process	GO:2000342	negative regulation of chemokine (C-X-C motif) ligand 2 production		0.0009737	1	0.01103	0.08366	1	2	KLF4
GO: Biological Process	GO:0007070	negative regulation of transcription from RNA polymerase II promoter during mitosis		0.0009737	1	0.01103	0.08366	1	2	SMARCA4
GO: Biological Process	GO:0045013	carbon catabolite repression of transcription		0.0009737	1	0.01103	0.08366	1	2	FOXA2
GO: Biological Process	GO:0072185	metanephric cap development		0.0009737	1	0.01103	0.08366	1	2	MYC
GO: Biological Process	GO:0045014	negative regulation of transcription by glucose		0.0009737	1	0.01103	0.08366	1	2	FOXA2
GO: Biological Process	GO:0071409	cellular response to cycloheximide		0.0009737	1	0.01103	0.08366	1	2	KLF4
GO: Biological Process	GO:0035887	aortic smooth muscle cell differentiation		0.0009737	1	0.01103	0.08366	1	2	SMARCA4
GO: Biological Process	GO:0014740	negative regulation of muscle hyperplasia		0.0009737	1	0.01103	0.08366	1	2	KLF4
GO: Biological Process	GO:0007068	negative regulation of transcription during mitosis		0.0009737	1	0.01103	0.08366	1	2	SMARCA4
GO: Biological Process	GO:0044330	canonical Wnt signaling pathway involved in positive regulation of wound healing		0.0009737	1	0.01103	0.08366	1	2	MYC
GO: Biological Process	GO:0040030	regulation of molecular function, epigenetic		0.0009737	1	0.01103	0.08366	1	2	CTCF
GO: Biological Process	GO:0046985	positive regulation of hemoglobin biosynthetic process		0.0009737	1	0.01103	0.08366	1	2	KLF4
GO: Biological Process	GO:0090094	metanephric cap mesenchymal cell proliferation involved in metanephros development		0.0009737	1	0.01103	0.08366	1	2	MYC
GO: Biological Process	GO:0008283	cell proliferation		0.0009772	1	0.01103	0.08366	5	1887	MYC,KLF4,ESRRB,E2F1,SETDB1
GO: Biological Process	GO:1902589	single-organism organelle organization		0.0009772	1	0.01103	0.08366	5	1887	MYC,SMARCA4,CTCF,E2F1,SETDB1
GO: Biological Process	GO:0022407	regulation of cell-cell adhesion		0.0009978	1	0.01115	0.08456	2	99	KLF4,FOXA2
GO: Biological Process	GO:0016571	histone methylation		0.001018	1	0.01115	0.08459	2	100	CTCF,SETDB1
GO: Biological Process	GO:0048568	embryonic organ development		0.001018	1	0.01115	0.08459	3	441	MYC,SMARCA4,ESRRB
GO: Biological Process	GO:0050793	regulation of developmental process		0.001039	1	0.01126	0.08543	5	1912	MYC,KLF4,FOXA2,SMARCA4,ESRRB
GO: Biological Process	GO:0045995	regulation of embryonic development		0.0011	1	0.01181	0.08963	2	104	KLF4,FOXA2
GO: Biological Process	GO:0060429	epithelium development		0.001277	1	0.01313	0.09961	4	1110	MYC,KLF4,FOXA2,SMARCA4
GO: Biological Process	GO:0008630	intrinsic apoptotic signaling pathway in response to DNA damage		0.00132	1	0.01313	0.09961	2	114	MYC,E2F1
GO: Biological Process	GO:0048585	negative regulation of response to stimulus		0.001321	1	0.01313	0.09961	4	1120	MYC,KLF4,FOXA2,SMARCA4
GO: Biological Process	GO:0061041	regulation of wound healing		0.001366	1	0.01313	0.09961	2	116	MYC,FOXA2
GO: Biological Process	GO:0010564	regulation of cell cycle process		0.001447	1	0.01313	0.09961	3	498	SMARCA4,CTCF,E2F1
GO: Biological Process	GO:0014738	regulation of muscle hyperplasia		0.00146	1	0.01313	0.09961	1	3	KLF4
GO: Biological Process	GO:2001171	positive regulation of ATP biosynthetic process		0.00146	1	0.01313	0.09961	1	3	MYC
GO: Biological Process	GO:0007403	glial cell fate determination		0.00146	1	0.01313	0.09961	1	3	SMARCA4
GO: Biological Process	GO:0001831	trophectodermal cellular morphogenesis		0.00146	1	0.01313	0.09961	1	3	ESRRB
GO: Biological Process	GO:0000430	regulation of transcription from RNA polymerase II promoter by glucose		0.00146	1	0.01313	0.09961	1	3	FOXA2
GO: Biological Process	GO:0001834	trophectodermal cell proliferation		0.00146	1	0.01313	0.09961	1	3	ESRRB
GO: Biological Process	GO:0014745	negative regulation of muscle adaptation		0.00146	1	0.01313	0.09961	1	3	KLF4
GO: Biological Process	GO:0071930	negative regulation of transcription involved in G1/S transition of mitotic cell cycle		0.00146	1	0.01313	0.09961	1	3	E2F1
GO: Biological Process	GO:1901857	positive regulation of cellular respiration		0.00146	1	0.01313	0.09961	1	3	MYC
GO: Biological Process	GO:0044337	canonical Wnt signaling pathway involved in positive regulation of apoptotic process		0.00146	1	0.01313	0.09961	1	3	MYC
GO: Biological Process	GO:1990086	lens fiber cell apoptotic process		0.00146	1	0.01313	0.09961	1	3	E2F1
GO: Biological Process	GO:0010918	positive regulation of mitochondrial membrane potential		0.00146	1	0.01313	0.09961	1	3	MYC
GO: Biological Process	GO:0014900	muscle hyperplasia		0.00146	1	0.01313	0.09961	1	3	KLF4
GO: Biological Process	GO:0007500	mesodermal cell fate determination		0.00146	1	0.01313	0.09961	1	3	KLF4
GO: Biological Process	GO:0000432	positive regulation of transcription from RNA polymerase II promoter by glucose		0.00146	1	0.01313	0.09961	1	3	FOXA2
GO: Biological Process	GO:0006338	chromatin remodeling		0.001559	1	0.0139	0.1055	2	124	MYC,SMARCA4
GO: Biological Process	GO:0007423	sensory organ development		0.001685	1	0.01407	0.1067	3	525	MYC,KLF4,SMARCA4
GO: Biological Process	GO:0022402	cell cycle process		0.0017	1	0.01407	0.1067	4	1198	MYC,SMARCA4,CTCF,E2F1
GO: Biological Process	GO:0006479	protein methylation		0.001711	1	0.01407	0.1067	2	130	CTCF,SETDB1
GO: Biological Process	GO:0008213	protein alkylation		0.001711	1	0.01407	0.1067	2	130	CTCF,SETDB1
GO: Biological Process	GO:0043433	negative regulation of sequence-specific DNA binding transcription factor activity		0.001737	1	0.01407	0.1067	2	131	KLF4,FOXA2
GO: Biological Process	GO:2000045	regulation of G1/S transition of mitotic cell cycle		0.001817	1	0.01407	0.1067	2	134	SMARCA4,E2F1
GO: Biological Process	GO:0043409	negative regulation of MAPK cascade		0.001817	1	0.01407	0.1067	2	134	MYC,KLF4
GO: Biological Process	GO:0016573	histone acetylation		0.001844	1	0.01407	0.1067	2	135	SMARCA4,CTCF
GO: Biological Process	GO:1902806	regulation of cell cycle G1/S phase transition		0.001844	1	0.01407	0.1067	2	135	SMARCA4,E2F1
GO: Biological Process	GO:0018393	internal peptidyl-lysine acetylation		0.001925	1	0.01407	0.1067	2	138	SMARCA4,CTCF
GO: Biological Process	GO:0001705	ectoderm formation		0.001947	1	0.01407	0.1067	1	4	FOXA2
GO: Biological Process	GO:0046898	response to cycloheximide		0.001947	1	0.01407	0.1067	1	4	KLF4
GO: Biological Process	GO:0002904	positive regulation of B cell apoptotic process		0.001947	1	0.01407	0.1067	1	4	MYC
GO: Biological Process	GO:0001835	blastocyst hatching		0.001947	1	0.01407	0.1067	1	4	SMARCA4
GO: Biological Process	GO:0072133	metanephric mesenchyme morphogenesis		0.001947	1	0.01407	0.1067	1	4	MYC
GO: Biological Process	GO:0035188	hatching		0.001947	1	0.01407	0.1067	1	4	SMARCA4
GO: Biological Process	GO:0051594	detection of glucose		0.001947	1	0.01407	0.1067	1	4	FOXA2
GO: Biological Process	GO:0071684	organism emergence from protective structure		0.001947	1	0.01407	0.1067	1	4	SMARCA4
GO: Biological Process	GO:0009730	detection of carbohydrate stimulus		0.001947	1	0.01407	0.1067	1	4	FOXA2
GO: Biological Process	GO:0046016	positive regulation of transcription by glucose		0.001947	1	0.01407	0.1067	1	4	FOXA2
GO: Biological Process	GO:0072131	kidney mesenchyme morphogenesis		0.001947	1	0.01407	0.1067	1	4	MYC
GO: Biological Process	GO:0034287	detection of monosaccharide stimulus		0.001947	1	0.01407	0.1067	1	4	FOXA2
GO: Biological Process	GO:0046984	regulation of hemoglobin biosynthetic process		0.001947	1	0.01407	0.1067	1	4	KLF4
GO: Biological Process	GO:0045415	negative regulation of interleukin-8 biosynthetic process		0.001947	1	0.01407	0.1067	1	4	KLF4
GO: Biological Process	GO:2001169	regulation of ATP biosynthetic process		0.001947	1	0.01407	0.1067	1	4	MYC
GO: Biological Process	GO:0000436	carbon catabolite activation of transcription from RNA polymerase II promoter		0.001947	1	0.01407	0.1067	1	4	FOXA2
GO: Biological Process	GO:0070602	regulation of centromeric sister chromatid cohesion		0.001947	1	0.01407	0.1067	1	4	CTCF
GO: Biological Process	GO:0009732	detection of hexose stimulus		0.001947	1	0.01407	0.1067	1	4	FOXA2
GO: Biological Process	GO:0000429	carbon catabolite regulation of transcription from RNA polymerase II promoter		0.001947	1	0.01407	0.1067	1	4	FOXA2
GO: Biological Process	GO:0018394	peptidyl-lysine acetylation		0.002065	1	0.01474	0.1118	2	143	SMARCA4,CTCF
GO: Biological Process	GO:0006475	internal protein amino acid acetylation		0.002065	1	0.01474	0.1118	2	143	SMARCA4,CTCF
GO: Biological Process	GO:0033044	regulation of chromosome organization		0.002094	1	0.01484	0.1126	2	144	MYC,CTCF
GO: Biological Process	GO:0030902	hindbrain development		0.002152	1	0.01516	0.115	2	146	FOXA2,SMARCA4
GO: Biological Process	GO:0030855	epithelial cell differentiation		0.002343	1	0.01602	0.1215	3	589	KLF4,FOXA2,SMARCA4
GO: Biological Process	GO:0007369	gastrulation		0.002359	1	0.01602	0.1215	2	153	KLF4,FOXA2
GO: Biological Process	GO:0010675	regulation of cellular carbohydrate metabolic process		0.00239	1	0.01602	0.1215	2	154	MYC,FOXA2
GO: Biological Process	GO:0045979	positive regulation of nucleoside metabolic process		0.002433	1	0.01602	0.1215	1	5	MYC
GO: Biological Process	GO:0019087	transformation of host cell by virus		0.002433	1	0.01602	0.1215	1	5	MYC
GO: Biological Process	GO:0045991	carbon catabolite activation of transcription		0.002433	1	0.01602	0.1215	1	5	FOXA2
GO: Biological Process	GO:0010424	DNA methylation on cytosine within a CG sequence		0.002433	1	0.01602	0.1215	1	5	SMARCA4
GO: Biological Process	GO:0070601	centromeric sister chromatid cohesion		0.002433	1	0.01602	0.1215	1	5	CTCF
GO: Biological Process	GO:0006848	pyruvate transport		0.002433	1	0.01602	0.1215	1	5	MYC
GO: Biological Process	GO:0035166	post-embryonic hemopoiesis		0.002433	1	0.01602	0.1215	1	5	KLF4
GO: Biological Process	GO:0046021	regulation of transcription from RNA polymerase II promoter, mitotic		0.002433	1	0.01602	0.1215	1	5	SMARCA4
GO: Biological Process	GO:0031497	chromatin assembly		0.002482	1	0.01624	0.1232	2	157	SMARCA4,CTCF
GO: Biological Process	GO:0006473	protein acetylation		0.002545	1	0.01656	0.1256	2	159	SMARCA4,CTCF
GO: Biological Process	GO:0006109	regulation of carbohydrate metabolic process		0.002608	1	0.01687	0.128	2	161	MYC,FOXA2
GO: Biological Process	GO:0040029	regulation of gene expression, epigenetic		0.002672	1	0.01718	0.1303	2	163	SMARCA4,CTCF
GO: Biological Process	GO:0034728	nucleosome organization		0.00277	1	0.01764	0.1338	2	166	SMARCA4,CTCF
GO: Biological Process	GO:0045656	negative regulation of monocyte differentiation		0.002919	1	0.01764	0.1338	1	6	MYC
GO: Biological Process	GO:0036124	histone H3-K9 trimethylation		0.002919	1	0.01764	0.1338	1	6	SETDB1
GO: Biological Process	GO:0044336	canonical Wnt signaling pathway involved in negative regulation of apoptotic process		0.002919	1	0.01764	0.1338	1	6	MYC
GO: Biological Process	GO:0000080	mitotic G1 phase		0.002919	1	0.01764	0.1338	1	6	E2F1
GO: Biological Process	GO:0032776	DNA methylation on cytosine		0.002919	1	0.01764	0.1338	1	6	SMARCA4
GO: Biological Process	GO:0045896	regulation of transcription during mitosis		0.002919	1	0.01764	0.1338	1	6	SMARCA4
GO: Biological Process	GO:2000049	positive regulation of cell-cell adhesion mediated by cadherin		0.002919	1	0.01764	0.1338	1	6	FOXA2
GO: Biological Process	GO:0051318	G1 phase		0.002919	1	0.01764	0.1338	1	6	E2F1
GO: Biological Process	GO:0010216	maintenance of DNA methylation		0.002919	1	0.01764	0.1338	1	6	CTCF
GO: Biological Process	GO:0046015	regulation of transcription by glucose		0.002919	1	0.01764	0.1338	1	6	FOXA2
GO: Biological Process	GO:0007219	Notch signaling pathway		0.00297	1	0.01785	0.1354	2	172	MYC,E2F1
GO: Biological Process	GO:0007420	brain development		0.003049	1	0.01823	0.1383	3	646	FOXA2,SMARCA4,E2F1
GO: Biological Process	GO:0009719	response to endogenous stimulus		0.003226	1	0.01873	0.1421	4	1424	MYC,KLF4,ESRRB,E2F1
GO: Biological Process	GO:0048754	branching morphogenesis of an epithelial tube		0.003282	1	0.01873	0.1421	2	181	MYC,FOXA2
GO: Biological Process	GO:0071363	cellular response to growth factor stimulus		0.003311	1	0.01873	0.1421	3	665	MYC,KLF4,E2F1
GO: Biological Process	GO:0009913	epidermal cell differentiation		0.003318	1	0.01873	0.1421	2	182	KLF4,SMARCA4
GO: Biological Process	GO:0006333	chromatin assembly or disassembly		0.003318	1	0.01873	0.1421	2	182	SMARCA4,CTCF
GO: Biological Process	GO:1901724	positive regulation of cell proliferation involved in kidney development		0.003404	1	0.01873	0.1421	1	7	MYC
GO: Biological Process	GO:0060318	definitive erythrocyte differentiation		0.003404	1	0.01873	0.1421	1	7	SMARCA4
GO: Biological Process	GO:0045945	positive regulation of transcription from RNA polymerase III promoter		0.003404	1	0.01873	0.1421	1	7	FOXA2
GO: Biological Process	GO:0071499	cellular response to laminar fluid shear stress		0.003404	1	0.01873	0.1421	1	7	KLF4
GO: Biological Process	GO:0016584	nucleosome positioning		0.003404	1	0.01873	0.1421	1	7	CTCF
GO: Biological Process	GO:0002082	regulation of oxidative phosphorylation		0.003404	1	0.01873	0.1421	1	7	MYC
GO: Biological Process	GO:0031077	post-embryonic camera-type eye development		0.003404	1	0.01873	0.1421	1	7	KLF4
GO: Biological Process	GO:2000341	regulation of chemokine (C-X-C motif) ligand 2 production		0.003404	1	0.01873	0.1421	1	7	KLF4
GO: Biological Process	GO:0009048	dosage compensation by inactivation of X chromosome		0.003404	1	0.01873	0.1421	1	7	CTCF
GO: Biological Process	GO:0090051	negative regulation of cell migration involved in sprouting angiogenesis		0.003404	1	0.01873	0.1421	1	7	KLF4
GO: Biological Process	GO:0045990	carbon catabolite regulation of transcription		0.003404	1	0.01873	0.1421	1	7	FOXA2
GO: Biological Process	GO:0070848	response to growth factor		0.003557	1	0.01947	0.1477	3	682	MYC,KLF4,E2F1
GO: Biological Process	GO:0043543	protein acylation		0.003684	1	0.02007	0.1523	2	192	SMARCA4,CTCF
GO: Biological Process	GO:0070587	regulation of cell-cell adhesion involved in gastrulation		0.00389	1	0.02049	0.1554	1	8	KLF4
GO: Biological Process	GO:2000543	positive regulation of gastrulation		0.00389	1	0.02049	0.1554	1	8	FOXA2
GO: Biological Process	GO:0035879	plasma membrane lactate transport		0.00389	1	0.02049	0.1554	1	8	MYC
GO: Biological Process	GO:0035873	lactate transmembrane transport		0.00389	1	0.02049	0.1554	1	8	MYC
GO: Biological Process	GO:0034115	negative regulation of heterotypic cell-cell adhesion		0.00389	1	0.02049	0.1554	1	8	KLF4
GO: Biological Process	GO:0015727	lactate transport		0.00389	1	0.02049	0.1554	1	8	MYC
GO: Biological Process	GO:0072567	chemokine (C-X-C motif) ligand 2 production		0.00389	1	0.02049	0.1554	1	8	KLF4
GO: Biological Process	GO:0006367	transcription initiation from RNA polymerase II promoter		0.00399	1	0.02091	0.1587	2	200	MYC,ESRRB
GO: Biological Process	GO:0006323	DNA packaging		0.004029	1	0.02102	0.1595	2	201	SMARCA4,CTCF
GO: Biological Process	GO:0071824	protein-DNA complex subunit organization		0.004108	1	0.02133	0.1618	2	203	SMARCA4,CTCF
GO: Biological Process	GO:0033993	response to lipid		0.004131	1	0.02135	0.1619	3	719	KLF4,ESRRB,E2F1
GO: Biological Process	GO:0043281	regulation of cysteine-type endopeptidase activity involved in apoptotic process		0.004227	1	0.02175	0.165	2	206	MYC,KLF4
GO: Biological Process	GO:0051319	G2 phase		0.004375	1	0.0221	0.1676	1	9	E2F1
GO: Biological Process	GO:0070586	cell-cell adhesion involved in gastrulation		0.004375	1	0.0221	0.1676	1	9	KLF4
GO: Biological Process	GO:0000085	mitotic G2 phase		0.004375	1	0.0221	0.1676	1	9	E2F1
GO: Biological Process	GO:0007549	dosage compensation		0.004375	1	0.0221	0.1676	1	9	CTCF
GO: Biological Process	GO:0060485	mesenchyme development		0.004471	1	0.02248	0.1705	2	212	MYC,FOXA2
GO: Biological Process	GO:0061138	morphogenesis of a branching epithelium		0.004512	1	0.02258	0.1713	2	213	MYC,FOXA2
GO: Biological Process	GO:0033043	regulation of organelle organization		0.004688	1	0.02336	0.1772	3	752	MYC,CTCF,E2F1
GO: Biological Process	GO:2000116	regulation of cysteine-type endopeptidase activity		0.004721	1	0.02341	0.1776	2	218	MYC,KLF4
GO: Biological Process	GO:0030097	hemopoiesis		0.004776	1	0.02358	0.1789	3	757	MYC,KLF4,SMARCA4
GO: Biological Process	GO:0006346	methylation-dependent chromatin silencing		0.00486	1	0.02358	0.1789	1	10	SMARCA4
GO: Biological Process	GO:0090009	primitive streak formation		0.00486	1	0.02358	0.1789	1	10	FOXA2
GO: Biological Process	GO:0032682	negative regulation of chemokine production		0.00486	1	0.02358	0.1789	1	10	KLF4
GO: Biological Process	GO:2000047	regulation of cell-cell adhesion mediated by cadherin		0.00486	1	0.02358	0.1789	1	10	FOXA2
GO: Biological Process	GO:0022603	regulation of anatomical structure morphogenesis		0.004938	1	0.02385	0.1809	3	766	MYC,KLF4,FOXA2
GO: Biological Process	GO:0001763	morphogenesis of a branching structure		0.005064	1	0.02426	0.184	2	226	MYC,FOXA2
GO: Biological Process	GO:0007049	cell cycle		0.005066	1	0.02426	0.184	4	1611	MYC,SMARCA4,CTCF,E2F1
GO: Biological Process	GO:0072203	cell proliferation involved in metanephros development		0.005345	1	0.02494	0.1892	1	11	MYC
GO: Biological Process	GO:0044331	cell-cell adhesion mediated by cadherin		0.005345	1	0.02494	0.1892	1	11	FOXA2
GO: Biological Process	GO:0042541	hemoglobin biosynthetic process		0.005345	1	0.02494	0.1892	1	11	KLF4
GO: Biological Process	GO:0090184	positive regulation of kidney development		0.005345	1	0.02494	0.1892	1	11	MYC
GO: Biological Process	GO:0043923	positive regulation by host of viral transcription		0.005345	1	0.02494	0.1892	1	11	SMARCA4
GO: Biological Process	GO:0040019	positive regulation of embryonic development		0.005345	1	0.02494	0.1892	1	11	FOXA2
GO: Biological Process	GO:0051098	regulation of binding		0.005464	1	0.02537	0.1924	2	235	MYC,SMARCA4
GO: Biological Process	GO:0048534	hematopoietic or lymphoid organ development		0.005482	1	0.02537	0.1924	3	795	MYC,KLF4,SMARCA4
GO: Biological Process	GO:0006352	DNA-templated transcription, initiation		0.00551	1	0.02539	0.1926	2	236	MYC,ESRRB
GO: Biological Process	GO:0006006	glucose metabolic process		0.005739	1	0.02632	0.1996	2	241	MYC,FOXA2
GO: Biological Process	GO:0045414	regulation of interleukin-8 biosynthetic process		0.00583	1	0.02632	0.1996	1	12	KLF4
GO: Biological Process	GO:0071498	cellular response to fluid shear stress		0.00583	1	0.02632	0.1996	1	12	KLF4
GO: Biological Process	GO:0014067	negative regulation of phosphatidylinositol 3-kinase signaling		0.00583	1	0.02632	0.1996	1	12	KLF4
GO: Biological Process	GO:0045655	regulation of monocyte differentiation		0.00583	1	0.02632	0.1996	1	12	MYC
GO: Biological Process	GO:0000082	G1/S transition of mitotic cell cycle		0.006114	1	0.02696	0.2045	2	249	SMARCA4,E2F1
GO: Biological Process	GO:0044843	cell cycle G1/S phase transition		0.006162	1	0.02696	0.2045	2	250	SMARCA4,E2F1
GO: Biological Process	GO:1901701	cellular response to oxygen-containing compound		0.006164	1	0.02696	0.2045	3	829	KLF4,FOXA2,E2F1
GO: Biological Process	GO:0002520	immune system development		0.006311	1	0.02696	0.2045	3	836	MYC,KLF4,SMARCA4
GO: Biological Process	GO:0043457	regulation of cellular respiration		0.006314	1	0.02696	0.2045	1	13	MYC
GO: Biological Process	GO:1901722	regulation of cell proliferation involved in kidney development		0.006314	1	0.02696	0.2045	1	13	MYC
GO: Biological Process	GO:0032525	somite rostral/caudal axis specification		0.006314	1	0.02696	0.2045	1	13	FOXA2
GO: Biological Process	GO:0007007	inner mitochondrial membrane organization		0.006314	1	0.02696	0.2045	1	13	MYC
GO: Biological Process	GO:0051782	negative regulation of cell division		0.006314	1	0.02696	0.2045	1	13	MYC
GO: Biological Process	GO:0060766	negative regulation of androgen receptor signaling pathway		0.006314	1	0.02696	0.2045	1	13	SMARCA4
GO: Biological Process	GO:0007063	regulation of sister chromatid cohesion		0.006314	1	0.02696	0.2045	1	13	CTCF
GO: Biological Process	GO:0033132	negative regulation of glucokinase activity		0.006314	1	0.02696	0.2045	1	13	FOXA2
GO: Biological Process	GO:0042228	interleukin-8 biosynthetic process		0.006314	1	0.02696	0.2045	1	13	KLF4
GO: Biological Process	GO:2000573	positive regulation of DNA biosynthetic process		0.006314	1	0.02696	0.2045	1	13	MYC
GO: Biological Process	GO:0071103	DNA conformation change		0.0066	1	0.02807	0.213	2	259	SMARCA4,CTCF
GO: Biological Process	GO:1990089	response to nerve growth factor		0.006798	1	0.02852	0.2163	1	14	E2F1
GO: Biological Process	GO:1990090	cellular response to nerve growth factor stimulus		0.006798	1	0.02852	0.2163	1	14	E2F1
GO: Biological Process	GO:0001833	inner cell mass cell proliferation		0.006798	1	0.02852	0.2163	1	14	SETDB1
GO: Biological Process	GO:0007417	central nervous system development		0.006807	1	0.02852	0.2163	3	859	FOXA2,SMARCA4,E2F1
GO: Biological Process	GO:1901990	regulation of mitotic cell cycle phase transition		0.007	1	0.02911	0.2208	2	267	SMARCA4,E2F1
GO: Biological Process	GO:0019216	regulation of lipid metabolic process		0.007	1	0.02911	0.2208	2	267	KLF4,FOXA2
GO: Biological Process	GO:0045821	positive regulation of glycolytic process		0.007282	1	0.0294	0.223	1	15	MYC
GO: Biological Process	GO:0090303	positive regulation of wound healing		0.007282	1	0.0294	0.223	1	15	MYC
GO: Biological Process	GO:0015671	oxygen transport		0.007282	1	0.0294	0.223	1	15	MYC
GO: Biological Process	GO:0072075	metanephric mesenchyme development		0.007282	1	0.0294	0.223	1	15	MYC
GO: Biological Process	GO:0034616	response to laminar fluid shear stress		0.007282	1	0.0294	0.223	1	15	KLF4
GO: Biological Process	GO:0021781	glial cell fate commitment		0.007282	1	0.0294	0.223	1	15	SMARCA4
GO: Biological Process	GO:0071542	dopaminergic neuron differentiation		0.007282	1	0.0294	0.223	1	15	FOXA2
GO: Biological Process	GO:0060347	heart trabecula formation		0.007282	1	0.0294	0.223	1	15	SMARCA4
GO: Biological Process	GO:0097193	intrinsic apoptotic signaling pathway		0.00736	1	0.0296	0.2246	2	274	MYC,E2F1
GO: Biological Process	GO:1901987	regulation of cell cycle phase transition		0.007412	1	0.0297	0.2253	2	275	SMARCA4,E2F1
GO: Biological Process	GO:0009888	tissue development		0.007473	1	0.02984	0.2263	4	1794	MYC,KLF4,FOXA2,SMARCA4
GO: Biological Process	GO:0019318	hexose metabolic process		0.007517	1	0.0299	0.2269	2	277	MYC,FOXA2
GO: Biological Process	GO:0006915	apoptotic process		0.007653	1	0.03024	0.2294	4	1806	MYC,KLF4,LGALS7,E2F1
GO: Biological Process	GO:0090049	regulation of cell migration involved in sprouting angiogenesis		0.007766	1	0.03024	0.2294	1	16	KLF4
GO: Biological Process	GO:0046325	negative regulation of glucose import		0.007766	1	0.03024	0.2294	1	16	MYC
GO: Biological Process	GO:0048569	post-embryonic organ development		0.007766	1	0.03024	0.2294	1	16	KLF4
GO: Biological Process	GO:0070307	lens fiber cell development		0.007766	1	0.03024	0.2294	1	16	SMARCA4
GO: Biological Process	GO:0032204	regulation of telomere maintenance		0.007766	1	0.03024	0.2294	1	16	MYC
GO: Biological Process	GO:0030522	intracellular receptor signaling pathway		0.007996	1	0.03103	0.2354	2	286	SMARCA4,ESRRB
GO: Biological Process	GO:0012501	programmed cell death		0.008056	1	0.03115	0.2363	4	1832	MYC,KLF4,LGALS7,E2F1
GO: Biological Process	GO:0034114	regulation of heterotypic cell-cell adhesion		0.00825	1	0.03125	0.237	1	17	KLF4
GO: Biological Process	GO:0020027	hemoglobin metabolic process		0.00825	1	0.03125	0.237	1	17	KLF4
GO: Biological Process	GO:0044346	fibroblast apoptotic process		0.00825	1	0.03125	0.237	1	17	MYC
GO: Biological Process	GO:0050910	detection of mechanical stimulus involved in sensory perception of sound		0.00825	1	0.03125	0.237	1	17	MYC
GO: Biological Process	GO:0033131	regulation of glucokinase activity		0.00825	1	0.03125	0.237	1	17	FOXA2
GO: Biological Process	GO:0070230	positive regulation of lymphocyte apoptotic process		0.00825	1	0.03125	0.237	1	17	MYC
GO: Biological Process	GO:0001101	response to acid chemical		0.008323	1	0.03142	0.2383	2	292	KLF4,E2F1
GO: Biological Process	GO:0000278	mitotic cell cycle		0.008414	1	0.03165	0.2401	3	927	MYC,SMARCA4,E2F1
GO: Biological Process	GO:0009968	negative regulation of signal transduction		0.008489	1	0.03183	0.2415	3	930	MYC,KLF4,SMARCA4
GO: Biological Process	GO:0043010	camera-type eye development		0.008544	1	0.03192	0.2422	2	296	KLF4,SMARCA4
GO: Biological Process	GO:0018193	peptidyl-amino acid modification		0.008642	1	0.03209	0.2434	3	936	SMARCA4,CTCF,SETDB1
GO: Biological Process	GO:0032986	protein-DNA complex disassembly		0.008733	1	0.03209	0.2434	1	18	SMARCA4
GO: Biological Process	GO:0006337	nucleosome disassembly		0.008733	1	0.03209	0.2434	1	18	SMARCA4
GO: Biological Process	GO:0006349	regulation of gene expression by genetic imprinting		0.008733	1	0.03209	0.2434	1	18	CTCF
GO: Biological Process	GO:0006359	regulation of transcription from RNA polymerase III promoter		0.008733	1	0.03209	0.2434	1	18	FOXA2
GO: Biological Process	GO:0040007	growth		0.008848	1	0.0324	0.2458	3	944	SMARCA4,ESRRB,SETDB1
GO: Biological Process	GO:0048562	embryonic organ morphogenesis		0.008881	1	0.03242	0.2459	2	302	MYC,SMARCA4
GO: Biological Process	GO:0044262	cellular carbohydrate metabolic process		0.008994	1	0.03272	0.2482	2	304	MYC,FOXA2
GO: Biological Process	GO:0072074	kidney mesenchyme development		0.009216	1	0.03309	0.2511	1	19	MYC
GO: Biological Process	GO:0031498	chromatin disassembly		0.009216	1	0.03309	0.2511	1	19	SMARCA4
GO: Biological Process	GO:0010829	negative regulation of glucose transport		0.009216	1	0.03309	0.2511	1	19	MYC
GO: Biological Process	GO:0002902	regulation of B cell apoptotic process		0.009216	1	0.03309	0.2511	1	19	MYC
GO: Biological Process	GO:0071407	cellular response to organic cyclic compound		0.009456	1	0.03384	0.2568	2	312	KLF4,ESRRB
GO: Biological Process	GO:0044092	negative regulation of molecular function		0.009593	1	0.03406	0.2583	3	972	MYC,KLF4,FOXA2
GO: Biological Process	GO:0008544	epidermis development		0.00969	1	0.03406	0.2583	2	316	KLF4,SMARCA4
GO: Biological Process	GO:0043537	negative regulation of blood vessel endothelial cell migration		0.009699	1	0.03406	0.2583	1	20	KLF4
GO: Biological Process	GO:0052472	modulation by host of symbiont transcription		0.009699	1	0.03406	0.2583	1	20	SMARCA4
GO: Biological Process	GO:0043921	modulation by host of viral transcription		0.009699	1	0.03406	0.2583	1	20	SMARCA4
GO: Biological Process	GO:0072111	cell proliferation involved in kidney development		0.009699	1	0.03406	0.2583	1	20	MYC
GO: Biological Process	GO:0005996	monosaccharide metabolic process		0.009749	1	0.03412	0.2589	2	317	MYC,FOXA2
GO: Biological Process	GO:0023057	negative regulation of signaling		0.009784	1	0.03414	0.259	3	979	MYC,KLF4,SMARCA4
GO: Biological Process	GO:0010648	negative regulation of cell communication		0.00984	1	0.03422	0.2596	3	981	MYC,KLF4,SMARCA4
GO: Biological Process	GO:0035886	vascular smooth muscle cell differentiation		0.01018	1	0.03486	0.2645	1	21	SMARCA4
GO: Biological Process	GO:0018023	peptidyl-lysine trimethylation		0.01018	1	0.03486	0.2645	1	21	SETDB1
GO: Biological Process	GO:0060216	definitive hemopoiesis		0.01018	1	0.03486	0.2645	1	21	SMARCA4
GO: Biological Process	GO:0052312	modulation of transcription in other organism involved in symbiotic interaction		0.01018	1	0.03486	0.2645	1	21	SMARCA4
GO: Biological Process	GO:0010719	negative regulation of epithelial to mesenchymal transition		0.01018	1	0.03486	0.2645	1	21	FOXA2
GO: Biological Process	GO:0016337	single organismal cell-cell adhesion		0.01035	1	0.03533	0.268	2	327	KLF4,FOXA2
GO: Biological Process	GO:0048468	cell development		0.01043	1	0.03551	0.2694	4	1970	KLF4,FOXA2,SMARCA4,ESRRB
GO: Biological Process	GO:0007005	mitochondrion organization		0.01047	1	0.03552	0.2695	2	329	MYC,E2F1
GO: Biological Process	GO:0080134	regulation of response to stress		0.01052	1	0.03557	0.2699	3	1005	MYC,KLF4,FOXA2
GO: Biological Process	GO:0023019	signal transduction involved in regulation of gene expression		0.01066	1	0.03585	0.272	1	22	FOXA2
GO: Biological Process	GO:0060765	regulation of androgen receptor signaling pathway		0.01066	1	0.03585	0.272	1	22	SMARCA4
GO: Biological Process	GO:0071396	cellular response to lipid		0.01078	1	0.03612	0.274	2	334	ESRRB,E2F1
GO: Biological Process	GO:0006259	DNA metabolic process		0.0109	1	0.03639	0.276	3	1018	MYC,SMARCA4,CTCF
GO: Biological Process	GO:0042326	negative regulation of phosphorylation		0.01103	1	0.03639	0.276	2	338	MYC,KLF4
GO: Biological Process	GO:0001710	mesodermal cell fate commitment		0.01115	1	0.03639	0.276	1	23	KLF4
GO: Biological Process	GO:0072132	mesenchyme morphogenesis		0.01115	1	0.03639	0.276	1	23	MYC
GO: Biological Process	GO:0051567	histone H3-K9 methylation		0.01115	1	0.03639	0.276	1	23	SETDB1
GO: Biological Process	GO:0070741	response to interleukin-6		0.01115	1	0.03639	0.276	1	23	FOXA2
GO: Biological Process	GO:0015669	gas transport		0.01115	1	0.03639	0.276	1	23	MYC
GO: Biological Process	GO:0072215	regulation of metanephros development		0.01115	1	0.03639	0.276	1	23	MYC
GO: Biological Process	GO:0001654	eye development		0.01115	1	0.03639	0.276	2	340	KLF4,SMARCA4
GO: Biological Process	GO:0030155	regulation of cell adhesion		0.01147	1	0.03728	0.2828	2	345	KLF4,FOXA2
GO: Biological Process	GO:0030099	myeloid cell differentiation		0.01153	1	0.03728	0.2828	2	346	MYC,SMARCA4
GO: Biological Process	GO:0001829	trophectodermal cell differentiation		0.01163	1	0.03728	0.2828	1	24	ESRRB
GO: Biological Process	GO:0007398	ectoderm development		0.01163	1	0.03728	0.2828	1	24	FOXA2
GO: Biological Process	GO:0001783	B cell apoptotic process		0.01163	1	0.03728	0.2828	1	24	MYC
GO: Biological Process	GO:0042474	middle ear morphogenesis		0.01163	1	0.03728	0.2828	1	24	MYC
GO: Biological Process	GO:0060562	epithelial tube morphogenesis		0.01173	1	0.03748	0.2843	2	349	MYC,FOXA2
GO: Biological Process	GO:1902532	negative regulation of intracellular signal transduction		0.01179	1	0.03758	0.2851	2	350	MYC,KLF4
GO: Biological Process	GO:0032844	regulation of homeostatic process		0.01205	1	0.03829	0.2905	2	354	MYC,FOXA2
GO: Biological Process	GO:0043276	anoikis		0.01211	1	0.03838	0.2912	1	25	E2F1
GO: Biological Process	GO:0043588	skin development		0.01231	1	0.0389	0.2951	2	358	KLF4,SMARCA4
GO: Biological Process	GO:0051325	interphase		0.01259	1	0.0389	0.2951	1	26	E2F1
GO: Biological Process	GO:0031670	cellular response to nutrient		0.01259	1	0.0389	0.2951	1	26	FOXA2
GO: Biological Process	GO:0000083	regulation of transcription involved in G1/S transition of mitotic cell cycle		0.01259	1	0.0389	0.2951	1	26	E2F1
GO: Biological Process	GO:0060343	trabecula formation		0.01259	1	0.0389	0.2951	1	26	SMARCA4
GO: Biological Process	GO:0061384	heart trabecula morphogenesis		0.01259	1	0.0389	0.2951	1	26	SMARCA4
GO: Biological Process	GO:0021533	cell differentiation in hindbrain		0.01259	1	0.0389	0.2951	1	26	FOXA2
GO: Biological Process	GO:0071398	cellular response to fatty acid		0.01259	1	0.0389	0.2951	1	26	E2F1
GO: Biological Process	GO:0051329	mitotic interphase		0.01259	1	0.0389	0.2951	1	26	E2F1
GO: Biological Process	GO:0035239	tube morphogenesis		0.01277	1	0.03936	0.2986	2	365	MYC,FOXA2
GO: Biological Process	GO:2001233	regulation of apoptotic signaling pathway		0.01304	1	0.03951	0.2997	2	369	MYC,E2F1
GO: Biological Process	GO:0071514	genetic imprinting		0.01307	1	0.03951	0.2997	1	27	CTCF
GO: Biological Process	GO:0045880	positive regulation of smoothened signaling pathway		0.01307	1	0.03951	0.2997	1	27	FOXA2
GO: Biological Process	GO:0070306	lens fiber cell differentiation		0.01307	1	0.03951	0.2997	1	27	SMARCA4
GO: Biological Process	GO:1900739	regulation of protein insertion into mitochondrial membrane involved in apoptotic signaling pathway		0.01307	1	0.03951	0.2997	1	27	E2F1
GO: Biological Process	GO:1900740	positive regulation of protein insertion into mitochondrial membrane involved in apoptotic signaling pathway		0.01307	1	0.03951	0.2997	1	27	E2F1
GO: Biological Process	GO:2000108	positive regulation of leukocyte apoptotic process		0.01307	1	0.03951	0.2997	1	27	MYC
GO: Biological Process	GO:0052548	regulation of endopeptidase activity		0.01318	1	0.03972	0.3013	2	371	MYC,KLF4
GO: Biological Process	GO:0098602	single organism cell adhesion		0.01345	1	0.04009	0.3041	2	375	KLF4,FOXA2
GO: Biological Process	GO:0006110	regulation of glycolytic process		0.01356	1	0.04009	0.3041	1	28	MYC
GO: Biological Process	GO:0042036	negative regulation of cytokine biosynthetic process		0.01356	1	0.04009	0.3041	1	28	KLF4
GO: Biological Process	GO:0034113	heterotypic cell-cell adhesion		0.01356	1	0.04009	0.3041	1	28	KLF4
GO: Biological Process	GO:0045838	positive regulation of membrane potential		0.01356	1	0.04009	0.3041	1	28	MYC
GO: Biological Process	GO:0021904	dorsal/ventral neural tube patterning		0.01356	1	0.04009	0.3041	1	28	FOXA2
GO: Biological Process	GO:0030224	monocyte differentiation		0.01356	1	0.04009	0.3041	1	28	MYC
GO: Biological Process	GO:0030900	forebrain development		0.0138	1	0.04069	0.3087	2	380	SMARCA4,E2F1
GO: Biological Process	GO:0034405	response to fluid shear stress		0.01404	1	0.04075	0.3091	1	29	KLF4
GO: Biological Process	GO:0070303	negative regulation of stress-activated protein kinase signaling cascade		0.01404	1	0.04075	0.3091	1	29	MYC
GO: Biological Process	GO:0032873	negative regulation of stress-activated MAPK cascade		0.01404	1	0.04075	0.3091	1	29	MYC
GO: Biological Process	GO:0048147	negative regulation of fibroblast proliferation		0.01404	1	0.04075	0.3091	1	29	MYC
GO: Biological Process	GO:0019048	modulation by virus of host morphology or physiology		0.01404	1	0.04075	0.3091	1	29	MYC
GO: Biological Process	GO:0001844	protein insertion into mitochondrial membrane involved in apoptotic signaling pathway		0.01404	1	0.04075	0.3091	1	29	E2F1
GO: Biological Process	GO:0048333	mesodermal cell differentiation		0.01452	1	0.0417	0.3164	1	30	KLF4
GO: Biological Process	GO:0051204	protein insertion into mitochondrial membrane		0.01452	1	0.0417	0.3164	1	30	E2F1
GO: Biological Process	GO:0002042	cell migration involved in sprouting angiogenesis		0.01452	1	0.0417	0.3164	1	30	KLF4
GO: Biological Process	GO:0060487	lung epithelial cell differentiation		0.01452	1	0.0417	0.3164	1	30	FOXA2
GO: Biological Process	GO:0052547	regulation of peptidase activity		0.01457	1	0.04172	0.3165	2	391	MYC,KLF4
GO: Biological Process	GO:0010563	negative regulation of phosphorus metabolic process		0.01464	1	0.04172	0.3165	2	392	MYC,KLF4
GO: Biological Process	GO:0045936	negative regulation of phosphate metabolic process		0.01464	1	0.04172	0.3165	2	392	MYC,KLF4
GO: Biological Process	GO:0048255	mRNA stabilization		0.015	1	0.04232	0.321	1	31	E2F1
GO: Biological Process	GO:0043489	RNA stabilization		0.015	1	0.04232	0.321	1	31	E2F1
GO: Biological Process	GO:0060479	lung cell differentiation		0.015	1	0.04232	0.321	1	31	FOXA2
GO: Biological Process	GO:0051851	modification by host of symbiont morphology or physiology		0.015	1	0.04232	0.321	1	31	SMARCA4
GO: Biological Process	GO:0001702	gastrulation with mouth forming second		0.01548	1	0.04301	0.3263	1	32	FOXA2
GO: Biological Process	GO:0010771	negative regulation of cell morphogenesis involved in differentiation		0.01548	1	0.04301	0.3263	1	32	FOXA2
GO: Biological Process	GO:0051898	negative regulation of protein kinase B signaling		0.01548	1	0.04301	0.3263	1	32	KLF4
GO: Biological Process	GO:0033144	negative regulation of intracellular steroid hormone receptor signaling pathway		0.01548	1	0.04301	0.3263	1	32	SMARCA4
GO: Biological Process	GO:0035116	embryonic hindlimb morphogenesis		0.01548	1	0.04301	0.3263	1	32	SMARCA4
GO: Biological Process	GO:0010596	negative regulation of endothelial cell migration		0.01548	1	0.04301	0.3263	1	32	KLF4
GO: Biological Process	GO:0000902	cell morphogenesis		0.01574	1	0.04364	0.3311	3	1165	FOXA2,SMARCA4,ESRRB
GO: Biological Process	GO:0048665	neuron fate specification		0.01596	1	0.04391	0.3331	1	33	FOXA2
GO: Biological Process	GO:0051702	interaction with symbiont		0.01596	1	0.04391	0.3331	1	33	SMARCA4
GO: Biological Process	GO:0060441	epithelial tube branching involved in lung morphogenesis		0.01596	1	0.04391	0.3331	1	33	FOXA2
GO: Biological Process	GO:0050974	detection of mechanical stimulus involved in sensory perception		0.01644	1	0.045	0.3414	1	34	MYC
GO: Biological Process	GO:0051983	regulation of chromosome segregation		0.01644	1	0.045	0.3414	1	34	CTCF
GO: Biological Process	GO:0046034	ATP metabolic process		0.01691	1	0.04575	0.3471	2	423	MYC,SMARCA4
GO: Biological Process	GO:0048662	negative regulation of smooth muscle cell proliferation		0.01692	1	0.04575	0.3471	1	35	KLF4
GO: Biological Process	GO:0001825	blastocyst formation		0.01692	1	0.04575	0.3471	1	35	ESRRB
GO: Biological Process	GO:0043388	positive regulation of DNA binding		0.01692	1	0.04575	0.3471	1	35	SMARCA4
GO: Biological Process	GO:0060795	cell fate commitment involved in formation of primary germ layer		0.01692	1	0.04575	0.3471	1	35	KLF4
GO: Biological Process	GO:0006342	chromatin silencing		0.0174	1	0.04671	0.3543	1	36	SMARCA4
GO: Biological Process	GO:0035065	regulation of histone acetylation		0.0174	1	0.04671	0.3543	1	36	CTCF
GO: Biological Process	GO:0002053	positive regulation of mesenchymal cell proliferation		0.0174	1	0.04671	0.3543	1	36	MYC
GO: Biological Process	GO:0007062	sister chromatid cohesion		0.01788	1	0.04765	0.3614	1	37	CTCF
GO: Biological Process	GO:0043470	regulation of carbohydrate catabolic process		0.01788	1	0.04765	0.3614	1	37	MYC
GO: Biological Process	GO:0043471	regulation of cellular carbohydrate catabolic process		0.01788	1	0.04765	0.3614	1	37	MYC
GO: Biological Process	GO:0070373	negative regulation of ERK1 and ERK2 cascade		0.01836	1	0.04869	0.3694	1	38	KLF4
GO: Biological Process	GO:0060761	negative regulation of response to cytokine stimulus		0.01836	1	0.04869	0.3694	1	38	KLF4
GO: Biological Process	GO:0097285	cell-type specific apoptotic process		0.01862	1	0.04925	0.3736	2	445	MYC,E2F1
GO: Biological Process	GO:0032989	cellular component morphogenesis		0.01872	1	0.04925	0.3736	3	1242	FOXA2,SMARCA4,ESRRB
GO: Biological Process	GO:0000578	embryonic axis specification		0.01884	1	0.04925	0.3736	1	39	FOXA2
GO: Biological Process	GO:0031060	regulation of histone methylation		0.01884	1	0.04925	0.3736	1	39	CTCF
GO: Biological Process	GO:0044003	modification by symbiont of host morphology or physiology		0.01884	1	0.04925	0.3736	1	39	MYC
GO: Biological Process	GO:0043551	regulation of phosphatidylinositol 3-kinase activity		0.01884	1	0.04925	0.3736	1	39	KLF4
GO: Biological Process	GO:0009167	purine ribonucleoside monophosphate metabolic process		0.01893	1	0.04934	0.3743	2	449	MYC,SMARCA4
GO: Biological Process	GO:0042325	regulation of phosphorylation		0.01896	1	0.04934	0.3743	3	1248	MYC,KLF4,FOXA2
GO: Biological Process	GO:0009126	purine nucleoside monophosphate metabolic process		0.01901	1	0.04936	0.3745	2	450	MYC,SMARCA4
GO: Biological Process	GO:0009611	response to wounding		0.01925	1	0.04968	0.3769	3	1255	MYC,KLF4,FOXA2
GO: Biological Process	GO:0002762	negative regulation of myeloid leukocyte differentiation		0.01931	1	0.04968	0.3769	1	40	MYC
GO: Biological Process	GO:2000278	regulation of DNA biosynthetic process		0.01931	1	0.04968	0.3769	1	40	MYC
GO: Biological Process	GO:2000756	regulation of peptidyl-lysine acetylation		0.01931	1	0.04968	0.3769	1	40	CTCF

## Sheet: lgals8
Category	ID	Name	Source	p-value	q-value Bonferroni	q-value FDR B&H	q-value FDR B&Y	Hit Count in Query List	Hit Count in Genome	Hit in Query List
GO: Biological Process	GO:0000122	negative regulation of transcription from RNA polymerase II promoter		1.73e-15	2.778e-12	2.778e-12	2.211e-11	12	664	MYC,SOX2,EZH2,KLF4,FOXA2,SMARCA4,CTCF,E2F1,POU5F1,CDX2,SUZ12,FOXP3
GO: Biological Process	GO:0006357	regulation of transcription from RNA polymerase II promoter		2.235e-14	3.59e-11	1.4e-11	1.114e-10	14	1629	MYC,SOX2,EZH2,KLF4,FOXA2,SMARCA4,MYCN,CTCF,E2F1,POU5F1,CDX2,ESRRB,SUZ12,FOXP3
GO: Biological Process	GO:0045596	negative regulation of cell differentiation		2.615e-14	4.199e-11	1.4e-11	1.114e-10	11	569	MYC,SOX2,EZH2,KLF4,FOXA2,SMARCA4,MYCN,POU5F1,CDX2,ESRRB,SUZ12
GO: Biological Process	GO:0006366	transcription from RNA polymerase II promoter		8.797e-14	1.413e-10	3.532e-11	2.811e-10	14	1797	MYC,SOX2,EZH2,KLF4,FOXA2,SMARCA4,MYCN,CTCF,E2F1,POU5F1,CDX2,ESRRB,SUZ12,FOXP3
GO: Biological Process	GO:0045892	negative regulation of transcription, DNA-templated		1.93e-13	3.1e-10	6.201e-11	4.935e-10	12	985	MYC,SOX2,EZH2,KLF4,FOXA2,SMARCA4,CTCF,E2F1,POU5F1,CDX2,SUZ12,FOXP3
GO: Biological Process	GO:1902679	negative regulation of RNA biosynthetic process		2.453e-13	3.939e-10	6.565e-11	5.225e-10	12	1005	MYC,SOX2,EZH2,KLF4,FOXA2,SMARCA4,CTCF,E2F1,POU5F1,CDX2,SUZ12,FOXP3
GO: Biological Process	GO:0051093	negative regulation of developmental process		3.242e-13	5.207e-10	7.316e-11	5.823e-10	11	716	MYC,SOX2,EZH2,KLF4,FOXA2,SMARCA4,MYCN,POU5F1,CDX2,ESRRB,SUZ12
GO: Biological Process	GO:0051253	negative regulation of RNA metabolic process		3.645e-13	5.853e-10	7.316e-11	5.823e-10	12	1039	MYC,SOX2,EZH2,KLF4,FOXA2,SMARCA4,CTCF,E2F1,POU5F1,CDX2,SUZ12,FOXP3
GO: Biological Process	GO:2000113	negative regulation of cellular macromolecule biosynthetic process		7.829e-13	1.257e-09	1.397e-10	1.112e-09	12	1108	MYC,SOX2,EZH2,KLF4,FOXA2,SMARCA4,CTCF,E2F1,POU5F1,CDX2,SUZ12,FOXP3
GO: Biological Process	GO:0010629	negative regulation of gene expression		9.186e-13	1.475e-09	1.475e-10	1.174e-09	12	1123	MYC,SOX2,EZH2,KLF4,FOXA2,SMARCA4,CTCF,E2F1,POU5F1,CDX2,SUZ12,FOXP3
GO: Biological Process	GO:0045934	negative regulation of nucleobase-containing compound metabolic process		1.157e-12	1.858e-09	1.689e-10	1.344e-09	12	1145	MYC,SOX2,EZH2,KLF4,FOXA2,SMARCA4,CTCF,E2F1,POU5F1,CDX2,SUZ12,FOXP3
GO: Biological Process	GO:0010558	negative regulation of macromolecule biosynthetic process		1.364e-12	2.19e-09	1.81e-10	1.44e-09	12	1161	MYC,SOX2,EZH2,KLF4,FOXA2,SMARCA4,CTCF,E2F1,POU5F1,CDX2,SUZ12,FOXP3
GO: Biological Process	GO:0051172	negative regulation of nitrogen compound metabolic process		1.465e-12	2.352e-09	1.81e-10	1.44e-09	12	1168	MYC,SOX2,EZH2,KLF4,FOXA2,SMARCA4,CTCF,E2F1,POU5F1,CDX2,SUZ12,FOXP3
GO: Biological Process	GO:0031327	negative regulation of cellular biosynthetic process		2.272e-12	3.648e-09	2.606e-10	2.074e-09	12	1212	MYC,SOX2,EZH2,KLF4,FOXA2,SMARCA4,CTCF,E2F1,POU5F1,CDX2,SUZ12,FOXP3
GO: Biological Process	GO:0045893	positive regulation of transcription, DNA-templated		2.48e-12	3.983e-09	2.655e-10	2.113e-09	12	1221	MYC,SOX2,KLF4,FOXA2,SMARCA4,MYCN,CTCF,E2F1,POU5F1,CDX2,ESRRB,FOXP3
GO: Biological Process	GO:0009890	negative regulation of biosynthetic process		2.785e-12	4.473e-09	2.795e-10	2.225e-09	12	1233	MYC,SOX2,EZH2,KLF4,FOXA2,SMARCA4,CTCF,E2F1,POU5F1,CDX2,SUZ12,FOXP3
GO: Biological Process	GO:0031324	negative regulation of cellular metabolic process		3.382e-12	5.432e-09	3.195e-10	2.543e-09	13	1723	MYC,SOX2,EZH2,KLF4,FOXA2,SMARCA4,MYCN,CTCF,E2F1,POU5F1,CDX2,SUZ12,FOXP3
GO: Biological Process	GO:1902680	positive regulation of RNA biosynthetic process		3.669e-12	5.892e-09	3.273e-10	2.605e-09	12	1262	MYC,SOX2,KLF4,FOXA2,SMARCA4,MYCN,CTCF,E2F1,POU5F1,CDX2,ESRRB,FOXP3
GO: Biological Process	GO:0051254	positive regulation of RNA metabolic process		4.502e-12	7.23e-09	3.806e-10	3.029e-09	12	1284	MYC,SOX2,KLF4,FOXA2,SMARCA4,MYCN,CTCF,E2F1,POU5F1,CDX2,ESRRB,FOXP3
GO: Biological Process	GO:0010628	positive regulation of gene expression		6.953e-12	1.117e-08	5.583e-10	4.444e-09	12	1332	MYC,SOX2,KLF4,FOXA2,SMARCA4,MYCN,CTCF,E2F1,POU5F1,CDX2,ESRRB,FOXP3
GO: Biological Process	GO:0048864	stem cell development		8.657e-12	1.39e-08	6.621e-10	5.27e-09	8	262	SOX2,EZH2,KLF4,FOXA2,SMARCA4,POU5F1,CDX2,ESRRB
GO: Biological Process	GO:0009892	negative regulation of metabolic process		1.037e-11	1.665e-08	7.568e-10	6.024e-09	13	1880	MYC,SOX2,EZH2,KLF4,FOXA2,SMARCA4,MYCN,CTCF,E2F1,POU5F1,CDX2,SUZ12,FOXP3
GO: Biological Process	GO:0045595	regulation of cell differentiation		1.307e-11	2.099e-08	9.126e-10	7.263e-09	12	1405	MYC,SOX2,EZH2,KLF4,FOXA2,SMARCA4,MYCN,POU5F1,CDX2,ESRRB,SUZ12,FOXP3
GO: Biological Process	GO:0010557	positive regulation of macromolecule biosynthetic process		1.691e-11	2.717e-08	1.132e-09	9.009e-09	12	1436	MYC,SOX2,KLF4,FOXA2,SMARCA4,MYCN,CTCF,E2F1,POU5F1,CDX2,ESRRB,FOXP3
GO: Biological Process	GO:0045935	positive regulation of nucleobase-containing compound metabolic process		1.866e-11	2.997e-08	1.199e-09	9.542e-09	12	1448	MYC,SOX2,KLF4,FOXA2,SMARCA4,MYCN,CTCF,E2F1,POU5F1,CDX2,ESRRB,FOXP3
GO: Biological Process	GO:0051173	positive regulation of nitrogen compound metabolic process		2.494e-11	4.005e-08	1.541e-09	1.226e-08	12	1484	MYC,SOX2,KLF4,FOXA2,SMARCA4,MYCN,CTCF,E2F1,POU5F1,CDX2,ESRRB,FOXP3
GO: Biological Process	GO:0031328	positive regulation of cellular biosynthetic process		4.073e-11	6.542e-08	2.423e-09	1.928e-08	12	1547	MYC,SOX2,KLF4,FOXA2,SMARCA4,MYCN,CTCF,E2F1,POU5F1,CDX2,ESRRB,FOXP3
GO: Biological Process	GO:0048863	stem cell differentiation		4.734e-11	7.602e-08	2.715e-09	2.161e-08	8	324	SOX2,EZH2,KLF4,FOXA2,SMARCA4,POU5F1,CDX2,ESRRB
GO: Biological Process	GO:0009891	positive regulation of biosynthetic process		5.147e-11	8.265e-08	2.85e-09	2.268e-08	12	1578	MYC,SOX2,KLF4,FOXA2,SMARCA4,MYCN,CTCF,E2F1,POU5F1,CDX2,ESRRB,FOXP3
GO: Biological Process	GO:0010605	negative regulation of macromolecule metabolic process		1.429e-10	2.295e-07	7.649e-09	6.088e-08	12	1721	MYC,SOX2,EZH2,KLF4,FOXA2,SMARCA4,CTCF,E2F1,POU5F1,CDX2,SUZ12,FOXP3
GO: Biological Process	GO:0045944	positive regulation of transcription from RNA polymerase II promoter		2.175e-10	3.493e-07	1.127e-08	8.969e-08	10	922	MYC,SOX2,KLF4,FOXA2,SMARCA4,MYCN,E2F1,POU5F1,ESRRB,FOXP3
GO: Biological Process	GO:0006325	chromatin organization		4.112e-10	6.603e-07	2.064e-08	1.642e-07	9	668	MYC,SOX2,EZH2,FOXA2,SMARCA4,CTCF,POU5F1,SUZ12,FOXP3
GO: Biological Process	GO:0019827	stem cell maintenance		4.447e-10	7.141e-07	2.164e-08	1.722e-07	6	127	SOX2,KLF4,SMARCA4,POU5F1,CDX2,ESRRB
GO: Biological Process	GO:0050793	regulation of developmental process		4.915e-10	7.893e-07	2.321e-08	1.848e-07	12	1912	MYC,SOX2,EZH2,KLF4,FOXA2,SMARCA4,MYCN,POU5F1,CDX2,ESRRB,SUZ12,FOXP3
GO: Biological Process	GO:0009790	embryo development		9.776e-10	1.57e-06	4.486e-08	3.57e-07	10	1075	MYC,SOX2,KLF4,FOXA2,SMARCA4,MYCN,POU5F1,CDX2,ESRRB,FOXP3
GO: Biological Process	GO:0016568	chromatin modification		2.71e-09	4.352e-06	1.209e-07	9.622e-07	8	540	MYC,EZH2,FOXA2,SMARCA4,CTCF,POU5F1,SUZ12,FOXP3
GO: Biological Process	GO:0051276	chromosome organization		4.352e-09	6.99e-06	1.889e-07	1.504e-06	9	873	MYC,SOX2,EZH2,FOXA2,SMARCA4,CTCF,POU5F1,SUZ12,FOXP3
GO: Biological Process	GO:0048598	embryonic morphogenesis		4.562e-09	7.326e-06	1.928e-07	1.534e-06	8	577	MYC,SOX2,KLF4,FOXA2,SMARCA4,MYCN,POU5F1,ESRRB
GO: Biological Process	GO:0048729	tissue morphogenesis		1.36e-07	0.0002184	5.599e-06	4.457e-05	7	572	MYC,SOX2,KLF4,FOXA2,SMARCA4,MYCN,POU5F1
GO: Biological Process	GO:0009887	organ morphogenesis		1.722e-07	0.0002766	6.914e-06	5.503e-05	8	920	MYC,SOX2,KLF4,FOXA2,SMARCA4,MYCN,POU5F1,CDX2
GO: Biological Process	GO:0008283	cell proliferation		2.23e-07	0.0003582	8.736e-06	6.953e-05	10	1887	MYC,SOX2,EZH2,KLF4,MYCN,E2F1,CDX2,ESRRB,SUZ12,FOXP3
GO: Biological Process	GO:0016569	covalent chromatin modification		2.742e-07	0.0004404	1.048e-05	8.345e-05	6	372	EZH2,SMARCA4,CTCF,POU5F1,SUZ12,FOXP3
GO: Biological Process	GO:0042127	regulation of cell proliferation		3.337e-07	0.0005359	1.246e-05	9.919e-05	9	1439	MYC,SOX2,EZH2,KLF4,MYCN,E2F1,CDX2,SUZ12,FOXP3
GO: Biological Process	GO:0001824	blastocyst development		4.284e-07	0.000688	1.564e-05	0.0001245	4	80	SMARCA4,POU5F1,CDX2,ESRRB
GO: Biological Process	GO:0048568	embryonic organ development		7.439e-07	0.001195	2.627e-05	0.0002091	6	441	MYC,SOX2,SMARCA4,MYCN,CDX2,ESRRB
GO: Biological Process	GO:0001704	formation of primary germ layer		7.525e-07	0.001209	2.627e-05	0.0002091	4	92	SOX2,KLF4,FOXA2,POU5F1
GO: Biological Process	GO:0001829	trophectodermal cell differentiation		8.665e-07	0.001392	2.961e-05	0.0002356	3	24	POU5F1,CDX2,ESRRB
GO: Biological Process	GO:0045165	cell fate commitment		1.446e-06	0.002322	4.838e-05	0.000385	5	261	SOX2,KLF4,FOXA2,SMARCA4,POU5F1
GO: Biological Process	GO:0008284	positive regulation of cell proliferation		1.503e-06	0.002414	4.926e-05	0.0003921	7	816	MYC,SOX2,MYCN,E2F1,CDX2,SUZ12,FOXP3
GO: Biological Process	GO:0009888	tissue development		2.181e-06	0.003503	7.006e-05	0.0005576	9	1794	MYC,SOX2,EZH2,KLF4,FOXA2,SMARCA4,MYCN,POU5F1,FOXP3
GO: Biological Process	GO:0001825	blastocyst formation		2.787e-06	0.004476	8.607e-05	0.0006851	3	35	POU5F1,CDX2,ESRRB
GO: Biological Process	GO:0060795	cell fate commitment involved in formation of primary germ layer		2.787e-06	0.004476	8.607e-05	0.0006851	3	35	SOX2,KLF4,POU5F1
GO: Biological Process	GO:0051094	positive regulation of developmental process		3.139e-06	0.00504	9.51e-05	0.0007569	7	911	MYC,SOX2,EZH2,FOXA2,POU5F1,CDX2,FOXP3
GO: Biological Process	GO:0001705	ectoderm formation		3.685e-06	0.005919	0.0001096	0.0008724	2	4	FOXA2,POU5F1
GO: Biological Process	GO:0033044	regulation of chromosome organization		4.513e-06	0.007248	0.0001318	0.001049	4	144	MYC,CTCF,POU5F1,FOXP3
GO: Biological Process	GO:0048468	cell development		4.795e-06	0.007701	0.0001373	0.001092	9	1970	SOX2,EZH2,KLF4,FOXA2,SMARCA4,MYCN,POU5F1,CDX2,ESRRB
GO: Biological Process	GO:0045814	negative regulation of gene expression, epigenetic		4.872e-06	0.007824	0.0001373	0.001092	3	42	EZH2,SMARCA4,POU5F1
GO: Biological Process	GO:0007369	gastrulation		5.741e-06	0.00922	0.000159	0.001265	4	153	SOX2,KLF4,FOXA2,POU5F1
GO: Biological Process	GO:2000026	regulation of multicellular organismal development		6.055e-06	0.009725	0.0001648	0.001312	8	1469	MYC,SOX2,EZH2,KLF4,FOXA2,MYCN,POU5F1,FOXP3
GO: Biological Process	GO:0048646	anatomical structure formation involved in morphogenesis		6.188e-06	0.009937	0.0001656	0.001318	7	1009	SOX2,KLF4,FOXA2,SMARCA4,POU5F1,CDX2,ESRRB
GO: Biological Process	GO:0001709	cell fate determination		6.864e-06	0.01102	0.0001807	0.001438	3	47	KLF4,SMARCA4,POU5F1
GO: Biological Process	GO:0035019	somatic stem cell maintenance		7.318e-06	0.01175	0.0001852	0.001474	3	48	SOX2,POU5F1,CDX2
GO: Biological Process	GO:0043009	chordate embryonic development		7.371e-06	0.01184	0.0001852	0.001474	6	655	FOXA2,SMARCA4,MYCN,POU5F1,CDX2,ESRRB
GO: Biological Process	GO:0040029	regulation of gene expression, epigenetic		7.378e-06	0.01185	0.0001852	0.001474	4	163	EZH2,SMARCA4,CTCF,POU5F1
GO: Biological Process	GO:0016570	histone modification		7.558e-06	0.01214	0.0001867	0.001486	5	366	EZH2,SMARCA4,CTCF,SUZ12,FOXP3
GO: Biological Process	GO:0009792	embryo development ending in birth or egg hatching		7.972e-06	0.0128	0.000194	0.001544	6	664	FOXA2,SMARCA4,MYCN,POU5F1,CDX2,ESRRB
GO: Biological Process	GO:0048754	branching morphogenesis of an epithelial tube		1.116e-05	0.01793	0.0002676	0.00213	4	181	MYC,SOX2,FOXA2,MYCN
GO: Biological Process	GO:0001701	in utero embryonic development		1.135e-05	0.01823	0.0002681	0.002134	5	398	FOXA2,SMARCA4,POU5F1,CDX2,ESRRB
GO: Biological Process	GO:0060429	epithelium development		1.161e-05	0.01865	0.0002703	0.002151	7	1110	MYC,SOX2,EZH2,KLF4,FOXA2,SMARCA4,MYCN
GO: Biological Process	GO:0048585	negative regulation of response to stimulus		1.232e-05	0.01979	0.0002749	0.002188	7	1120	MYC,SOX2,EZH2,KLF4,FOXA2,SMARCA4,FOXP3
GO: Biological Process	GO:0006306	DNA methylation		1.233e-05	0.0198	0.0002749	0.002188	3	57	EZH2,SMARCA4,CTCF
GO: Biological Process	GO:0006305	DNA alkylation		1.233e-05	0.0198	0.0002749	0.002188	3	57	EZH2,SMARCA4,CTCF
GO: Biological Process	GO:0030324	lung development		1.622e-05	0.02605	0.0003569	0.00284	4	199	SOX2,FOXA2,MYCN,FOXP3
GO: Biological Process	GO:0030323	respiratory tube development		1.754e-05	0.02817	0.0003807	0.00303	4	203	SOX2,FOXA2,MYCN,FOXP3
GO: Biological Process	GO:0043414	macromolecule methylation		1.858e-05	0.02985	0.0003979	0.003167	4	206	EZH2,SMARCA4,CTCF,SUZ12
GO: Biological Process	GO:2000648	positive regulation of stem cell proliferation		2.008e-05	0.03225	0.0004244	0.003378	3	67	MYC,SOX2,MYCN
GO: Biological Process	GO:0051128	regulation of cellular component organization		2.071e-05	0.03325	0.0004319	0.003437	8	1733	MYC,EZH2,FOXA2,SMARCA4,CTCF,E2F1,POU5F1,FOXP3
GO: Biological Process	GO:0061138	morphogenesis of a branching epithelium		2.119e-05	0.03403	0.0004363	0.003473	4	213	MYC,SOX2,FOXA2,MYCN
GO: Biological Process	GO:0001714	endodermal cell fate specification		2.206e-05	0.03543	0.0004485	0.003569	2	9	SOX2,POU5F1
GO: Biological Process	GO:0044728	DNA methylation or demethylation		2.291e-05	0.0368	0.00046	0.003661	3	70	EZH2,SMARCA4,CTCF
GO: Biological Process	GO:0042063	gliogenesis		2.321e-05	0.03728	0.0004602	0.003663	4	218	SOX2,EZH2,SMARCA4,MYCN
GO: Biological Process	GO:0009611	response to wounding		2.595e-05	0.04167	0.0005082	0.004045	7	1255	MYC,SOX2,EZH2,KLF4,FOXA2,POU5F1,FOXP3
GO: Biological Process	GO:0001763	morphogenesis of a branching structure		2.673e-05	0.04294	0.0005111	0.004068	4	226	MYC,SOX2,FOXA2,MYCN
GO: Biological Process	GO:0060541	respiratory system development		2.673e-05	0.04294	0.0005111	0.004068	4	226	SOX2,FOXA2,MYCN,FOXP3
GO: Biological Process	GO:0006346	methylation-dependent chromatin silencing		2.756e-05	0.04427	0.0005208	0.004145	2	10	SMARCA4,POU5F1
GO: Biological Process	GO:0007417	central nervous system development		3.454e-05	0.05547	0.0006418	0.005108	6	859	SOX2,EZH2,FOXA2,SMARCA4,MYCN,E2F1
GO: Biological Process	GO:0051726	regulation of cell cycle		3.477e-05	0.05584	0.0006418	0.005108	6	860	MYC,SOX2,EZH2,SMARCA4,CTCF,E2F1
GO: Biological Process	GO:0001708	cell fate specification		3.822e-05	0.06138	0.0006975	0.005551	3	83	SOX2,FOXA2,POU5F1
GO: Biological Process	GO:1902589	single-organism organelle organization		3.872e-05	0.06219	0.0006988	0.005561	8	1887	MYC,EZH2,SMARCA4,CTCF,E2F1,POU5F1,SUZ12,FOXP3
GO: Biological Process	GO:0006304	DNA modification		4.251e-05	0.06827	0.0007585	0.006037	3	86	EZH2,SMARCA4,CTCF
GO: Biological Process	GO:0072091	regulation of stem cell proliferation		4.71e-05	0.07564	0.0008312	0.006616	3	89	MYC,SOX2,MYCN
GO: Biological Process	GO:0021781	glial cell fate commitment		6.416e-05	0.103	0.001118	0.008898	2	15	SOX2,SMARCA4
GO: Biological Process	GO:0022407	regulation of cell-cell adhesion		6.474e-05	0.104	0.001118	0.008898	3	99	SOX2,KLF4,FOXA2
GO: Biological Process	GO:0016571	histone methylation		6.671e-05	0.1071	0.00114	0.009071	3	100	EZH2,CTCF,SUZ12
GO: Biological Process	GO:0001101	response to acid chemical		7.262e-05	0.1166	0.001226	0.009759	4	292	SOX2,KLF4,E2F1,POU5F1
GO: Biological Process	GO:0001711	endodermal cell fate commitment		7.329e-05	0.1177	0.001226	0.009759	2	16	SOX2,POU5F1
GO: Biological Process	GO:0030855	epithelial cell differentiation		7.442e-05	0.1195	0.001232	0.009807	5	589	SOX2,EZH2,KLF4,FOXA2,SMARCA4
GO: Biological Process	GO:0032259	methylation		8.065e-05	0.1295	0.001322	0.01052	4	300	EZH2,SMARCA4,CTCF,SUZ12
GO: Biological Process	GO:0048562	embryonic organ morphogenesis		8.275e-05	0.1329	0.001333	0.01061	4	302	MYC,SOX2,SMARCA4,MYCN
GO: Biological Process	GO:0050910	detection of mechanical stimulus involved in sensory perception of sound		8.303e-05	0.1333	0.001333	0.01061	2	17	MYC,SOX2
GO: Biological Process	GO:1902275	regulation of chromatin organization		8.389e-05	0.1347	0.001334	0.01062	3	108	CTCF,POU5F1,FOXP3
GO: Biological Process	GO:0035295	tube development		9.635e-05	0.1547	0.001517	0.01207	5	622	MYC,SOX2,FOXA2,MYCN,FOXP3
GO: Biological Process	GO:0032526	response to retinoic acid		9.852e-05	0.1582	0.001536	0.01223	3	114	SOX2,KLF4,POU5F1
GO: Biological Process	GO:0016337	single organismal cell-cell adhesion		0.0001126	0.1808	0.001738	0.01383	4	327	SOX2,KLF4,FOXA2,MYCN
GO: Biological Process	GO:0007420	brain development		0.0001152	0.185	0.001755	0.01397	5	646	SOX2,EZH2,FOXA2,SMARCA4,E2F1
GO: Biological Process	GO:0001832	blastocyst growth		0.0001158	0.186	0.001755	0.01397	2	20	SMARCA4,ESRRB
GO: Biological Process	GO:0006338	chromatin remodeling		0.0001264	0.2031	0.001898	0.01511	3	124	MYC,SMARCA4,FOXP3
GO: Biological Process	GO:0035987	endodermal cell differentiation		0.000128	0.2055	0.001903	0.01515	2	21	SOX2,POU5F1
GO: Biological Process	GO:0045597	positive regulation of cell differentiation		0.0001378	0.2213	0.00203	0.01616	5	671	SOX2,EZH2,FOXA2,CDX2,FOXP3
GO: Biological Process	GO:0060562	epithelial tube morphogenesis		0.0001447	0.2324	0.002086	0.0166	4	349	MYC,SOX2,FOXA2,MYCN
GO: Biological Process	GO:0008213	protein alkylation		0.0001454	0.2336	0.002086	0.0166	3	130	EZH2,CTCF,SUZ12
GO: Biological Process	GO:0006479	protein methylation		0.0001454	0.2336	0.002086	0.0166	3	130	EZH2,CTCF,SUZ12
GO: Biological Process	GO:0043433	negative regulation of sequence-specific DNA binding transcription factor activity		0.0001488	0.2389	0.002114	0.01683	3	131	KLF4,FOXA2,FOXP3
GO: Biological Process	GO:0001710	mesodermal cell fate commitment		0.000154	0.2474	0.00217	0.01727	2	23	KLF4,POU5F1
GO: Biological Process	GO:0051090	regulation of sequence-specific DNA binding transcription factor activity		0.0001579	0.2535	0.002203	0.01753	4	357	KLF4,FOXA2,SMARCA4,FOXP3
GO: Biological Process	GO:2000045	regulation of G1/S transition of mitotic cell cycle		0.0001591	0.2555	0.002203	0.01753	3	134	EZH2,SMARCA4,E2F1
GO: Biological Process	GO:0016573	histone acetylation		0.0001626	0.2612	0.002213	0.01762	3	135	SMARCA4,CTCF,FOXP3
GO: Biological Process	GO:1902806	regulation of cell cycle G1/S phase transition		0.0001626	0.2612	0.002213	0.01762	3	135	EZH2,SMARCA4,E2F1
GO: Biological Process	GO:0007398	ectoderm development		0.0001679	0.2697	0.002267	0.01804	2	24	FOXA2,POU5F1
GO: Biological Process	GO:0035239	tube morphogenesis		0.0001719	0.2761	0.002301	0.01831	4	365	MYC,SOX2,FOXA2,MYCN
GO: Biological Process	GO:0018393	internal peptidyl-lysine acetylation		0.0001735	0.2787	0.002303	0.01833	3	138	SMARCA4,CTCF,FOXP3
GO: Biological Process	GO:0072089	stem cell proliferation		0.0001773	0.2847	0.002334	0.01857	3	139	MYC,SOX2,MYCN
GO: Biological Process	GO:0033993	response to lipid		0.0001906	0.3061	0.002457	0.01956	5	719	SOX2,KLF4,E2F1,POU5F1,ESRRB
GO: Biological Process	GO:0098602	single organism cell adhesion		0.0001907	0.3062	0.002457	0.01956	4	375	SOX2,KLF4,FOXA2,MYCN
GO: Biological Process	GO:0018394	peptidyl-lysine acetylation		0.0001928	0.3096	0.002457	0.01956	3	143	SMARCA4,CTCF,FOXP3
GO: Biological Process	GO:0006475	internal protein amino acid acetylation		0.0001928	0.3096	0.002457	0.01956	3	143	SMARCA4,CTCF,FOXP3
GO: Biological Process	GO:1903034	regulation of response to wounding		0.0001986	0.319	0.002512	0.01999	4	379	MYC,KLF4,FOXA2,FOXP3
GO: Biological Process	GO:0030902	hindbrain development		0.0002049	0.3291	0.002571	0.02047	3	146	EZH2,FOXA2,SMARCA4
GO: Biological Process	GO:0022402	cell cycle process		0.0002204	0.354	0.002744	0.02184	6	1198	MYC,SOX2,EZH2,SMARCA4,CTCF,E2F1
GO: Biological Process	GO:0042036	negative regulation of cytokine biosynthetic process		0.0002296	0.3687	0.002836	0.02257	2	28	KLF4,FOXP3
GO: Biological Process	GO:0033043	regulation of organelle organization		0.0002351	0.3775	0.002882	0.02294	5	752	MYC,CTCF,E2F1,POU5F1,FOXP3
GO: Biological Process	GO:0030097	hemopoiesis		0.0002424	0.3894	0.00295	0.02348	5	757	MYC,KLF4,SMARCA4,LGALS8,FOXP3
GO: Biological Process	GO:0022603	regulation of anatomical structure morphogenesis		0.0002562	0.4114	0.003093	0.02462	5	766	MYC,EZH2,KLF4,FOXA2,POU5F1
GO: Biological Process	GO:0007346	regulation of mitotic cell cycle		0.0002584	0.4151	0.003097	0.02465	4	406	MYC,EZH2,SMARCA4,E2F1
GO: Biological Process	GO:0006473	protein acetylation		0.0002635	0.4232	0.003117	0.02481	3	159	SMARCA4,CTCF,FOXP3
GO: Biological Process	GO:0048333	mesodermal cell differentiation		0.000264	0.4239	0.003117	0.02481	2	30	KLF4,POU5F1
GO: Biological Process	GO:0010470	regulation of gastrulation		0.000282	0.4529	0.003306	0.02631	2	31	KLF4,FOXA2
GO: Biological Process	GO:0001706	endoderm formation		0.0003007	0.4829	0.003499	0.02785	2	32	SOX2,POU5F1
GO: Biological Process	GO:0048534	hematopoietic or lymphoid organ development		0.0003045	0.489	0.003518	0.028	5	795	MYC,KLF4,SMARCA4,LGALS8,FOXP3
GO: Biological Process	GO:0060441	epithelial tube branching involved in lung morphogenesis		0.0003199	0.5138	0.00367	0.02921	2	33	SOX2,FOXA2
GO: Biological Process	GO:0007219	Notch signaling pathway		0.0003319	0.533	0.00378	0.03009	3	172	MYC,SOX2,E2F1
GO: Biological Process	GO:0050974	detection of mechanical stimulus involved in sensory perception		0.0003398	0.5457	0.003843	0.03058	2	34	MYC,SOX2
GO: Biological Process	GO:0048730	epidermis morphogenesis		0.0003602	0.5785	0.004045	0.0322	2	35	KLF4,SMARCA4
GO: Biological Process	GO:1901700	response to oxygen-containing compound		0.0003652	0.5865	0.004073	0.03242	6	1314	SOX2,EZH2,KLF4,FOXA2,E2F1,POU5F1
GO: Biological Process	GO:0006342	chromatin silencing		0.0003812	0.6122	0.004154	0.03306	2	36	SMARCA4,POU5F1
GO: Biological Process	GO:0035065	regulation of histone acetylation		0.0003812	0.6122	0.004154	0.03306	2	36	CTCF,FOXP3
GO: Biological Process	GO:0002053	positive regulation of mesenchymal cell proliferation		0.0003812	0.6122	0.004154	0.03306	2	36	MYC,MYCN
GO: Biological Process	GO:0002520	immune system development		0.0003844	0.6174	0.004154	0.03306	5	836	MYC,KLF4,SMARCA4,LGALS8,FOXP3
GO: Biological Process	GO:0010001	glial cell differentiation		0.0003854	0.619	0.004154	0.03306	3	181	SOX2,SMARCA4,MYCN
GO: Biological Process	GO:0009913	epidermal cell differentiation		0.0003917	0.6291	0.004194	0.03338	3	182	EZH2,KLF4,SMARCA4
GO: Biological Process	GO:0002009	morphogenesis of an epithelium		0.0004157	0.6676	0.004421	0.03519	4	460	MYC,SOX2,FOXA2,MYCN
GO: Biological Process	GO:0043543	protein acylation		0.000458	0.7356	0.004839	0.03852	3	192	SMARCA4,CTCF,FOXP3
GO: Biological Process	GO:2000756	regulation of peptidyl-lysine acetylation		0.0004711	0.7566	0.004913	0.0391	2	40	CTCF,FOXP3
GO: Biological Process	GO:0031128	developmental induction		0.0004711	0.7566	0.004913	0.0391	2	40	SOX2,POU5F1
GO: Biological Process	GO:0007389	pattern specification process		0.0004845	0.7782	0.00502	0.03996	4	479	FOXA2,POU5F1,CDX2,FOXP3
GO: Biological Process	GO:0045168	cell-cell signaling involved in cell fate commitment		0.000495	0.795	0.005096	0.04056	2	41	SOX2,POU5F1
GO: Biological Process	GO:0010464	regulation of mesenchymal cell proliferation		0.0005195	0.8343	0.005314	0.0423	2	42	MYC,MYCN
GO: Biological Process	GO:0018205	peptidyl-lysine modification		0.0005389	0.8655	0.005478	0.0436	3	203	SMARCA4,CTCF,FOXP3
GO: Biological Process	GO:1901983	regulation of protein acetylation		0.0005446	0.8746	0.005501	0.04378	2	43	CTCF,FOXP3
GO: Biological Process	GO:0072359	circulatory system development		0.000554	0.8897	0.005526	0.04398	5	905	KLF4,SMARCA4,POU5F1,CDX2,FOXP3
GO: Biological Process	GO:0072358	cardiovascular system development		0.000554	0.8897	0.005526	0.04398	5	905	KLF4,SMARCA4,POU5F1,CDX2,FOXP3
GO: Biological Process	GO:0010564	regulation of cell cycle process		0.0005612	0.9013	0.005542	0.04411	4	498	EZH2,SMARCA4,CTCF,E2F1
GO: Biological Process	GO:0043281	regulation of cysteine-type endopeptidase activity involved in apoptotic process		0.0005625	0.9033	0.005542	0.04411	3	206	MYC,SOX2,KLF4
GO: Biological Process	GO:0022409	positive regulation of cell-cell adhesion		0.0005703	0.9159	0.005585	0.04445	2	44	SOX2,FOXA2
GO: Biological Process	GO:0043589	skin morphogenesis		0.0005965	0.958	0.005806	0.04621	2	45	KLF4,SMARCA4
GO: Biological Process	GO:0060485	mesenchyme development		0.0006115	0.9821	0.005916	0.04709	3	212	MYC,EZH2,FOXA2
GO: Biological Process	GO:0009968	negative regulation of signal transduction		0.0006277	1	0.006037	0.04804	5	930	MYC,SOX2,EZH2,KLF4,SMARCA4
GO: Biological Process	GO:0060070	canonical Wnt signaling pathway		0.0006544	1	0.006256	0.04979	3	217	MYC,SOX2,POU5F1
GO: Biological Process	GO:2000116	regulation of cysteine-type endopeptidase activity		0.0006632	1	0.006303	0.05016	3	218	MYC,SOX2,KLF4
GO: Biological Process	GO:0007423	sensory organ development		0.0006846	1	0.006468	0.05148	4	525	MYC,SOX2,KLF4,SMARCA4
GO: Biological Process	GO:0050982	detection of mechanical stimulus		0.0007364	1	0.006829	0.05436	2	50	MYC,SOX2
GO: Biological Process	GO:0010463	mesenchymal cell proliferation		0.0007364	1	0.006829	0.05436	2	50	MYC,MYCN
GO: Biological Process	GO:0048146	positive regulation of fibroblast proliferation		0.0007364	1	0.006829	0.05436	2	50	MYC,E2F1
GO: Biological Process	GO:0023057	negative regulation of signaling		0.0007936	1	0.006829	0.05436	5	979	MYC,SOX2,EZH2,KLF4,SMARCA4
GO: Biological Process	GO:0010648	negative regulation of cell communication		0.000801	1	0.006829	0.05436	5	981	MYC,SOX2,EZH2,KLF4,SMARCA4
GO: Biological Process	GO:0002458	peripheral T cell tolerance induction		0.0008122	1	0.006829	0.05436	1	1	FOXP3
GO: Biological Process	GO:2000976	regulation of transcription from RNA polymerase II promoter involved in detection of glucose		0.0008122	1	0.006829	0.05436	1	1	FOXA2
GO: Biological Process	GO:0046722	lactic acid secretion		0.0008122	1	0.006829	0.05436	1	1	MYC
GO: Biological Process	GO:0000433	negative regulation of transcription from RNA polymerase II promoter by glucose		0.0008122	1	0.006829	0.05436	1	1	FOXA2
GO: Biological Process	GO:0002465	peripheral tolerance induction		0.0008122	1	0.006829	0.05436	1	1	FOXP3
GO: Biological Process	GO:0000437	carbon catabolite repression of transcription from RNA polymerase II promoter		0.0008122	1	0.006829	0.05436	1	1	FOXA2
GO: Biological Process	GO:0002851	positive regulation of peripheral T cell tolerance induction		0.0008122	1	0.006829	0.05436	1	1	FOXP3
GO: Biological Process	GO:0090096	positive regulation of metanephric cap mesenchymal cell proliferation		0.0008122	1	0.006829	0.05436	1	1	MYC
GO: Biological Process	GO:0002849	regulation of peripheral T cell tolerance induction		0.0008122	1	0.006829	0.05436	1	1	FOXP3
GO: Biological Process	GO:2000971	negative regulation of detection of glucose		0.0008122	1	0.006829	0.05436	1	1	FOXA2
GO: Biological Process	GO:0090095	regulation of metanephric cap mesenchymal cell proliferation		0.0008122	1	0.006829	0.05436	1	1	MYC
GO: Biological Process	GO:0002660	positive regulation of peripheral tolerance induction		0.0008122	1	0.006829	0.05436	1	1	FOXP3
GO: Biological Process	GO:0002658	regulation of peripheral tolerance induction		0.0008122	1	0.006829	0.05436	1	1	FOXP3
GO: Biological Process	GO:0002654	positive regulation of tolerance induction dependent upon immune response		0.0008122	1	0.006829	0.05436	1	1	FOXP3
GO: Biological Process	GO:0002652	regulation of tolerance induction dependent upon immune response		0.0008122	1	0.006829	0.05436	1	1	FOXP3
GO: Biological Process	GO:2000970	regulation of detection of glucose		0.0008122	1	0.006829	0.05436	1	1	FOXA2
GO: Biological Process	GO:0010717	regulation of epithelial to mesenchymal transition		0.0008586	1	0.00716	0.05699	2	54	EZH2,FOXA2
GO: Biological Process	GO:0061061	muscle structure development		0.0008605	1	0.00716	0.05699	4	558	MYC,EZH2,SMARCA4,FOXP3
GO: Biological Process	GO:0002312	B cell activation involved in immune response		0.0009231	1	0.007642	0.06082	2	56	LGALS8,FOXP3
GO: Biological Process	GO:0050767	regulation of neurogenesis		0.000944	1	0.007766	0.06181	4	572	SOX2,EZH2,FOXA2,MYCN
GO: Biological Process	GO:0006259	DNA metabolic process		0.0009477	1	0.007766	0.06181	5	1018	MYC,EZH2,SMARCA4,CTCF,FOXP3
GO: Biological Process	GO:0060425	lung morphogenesis		0.0009563	1	0.007796	0.06205	2	57	SOX2,FOXA2
GO: Biological Process	GO:0000082	G1/S transition of mitotic cell cycle		0.0009751	1	0.00787	0.06264	3	249	EZH2,SMARCA4,E2F1
GO: Biological Process	GO:0043408	regulation of MAPK cascade		0.0009752	1	0.00787	0.06264	4	577	MYC,SOX2,EZH2,KLF4
GO: Biological Process	GO:0044843	cell cycle G1/S phase transition		0.0009865	1	0.007922	0.06305	3	250	EZH2,SMARCA4,E2F1
GO: Biological Process	GO:0048584	positive regulation of response to stimulus		0.0009967	1	0.007964	0.06338	6	1584	MYC,SOX2,EZH2,FOXA2,POU5F1,FOXP3
GO: Biological Process	GO:0007049	cell cycle		0.00109	1	0.008667	0.06898	6	1611	MYC,SOX2,EZH2,SMARCA4,CTCF,E2F1
GO: Biological Process	GO:1901990	regulation of mitotic cell cycle phase transition		0.001193	1	0.009436	0.0751	3	267	EZH2,SMARCA4,E2F1
GO: Biological Process	GO:0045665	negative regulation of neuron differentiation		0.001204	1	0.009478	0.07544	2	64	SOX2,FOXA2
GO: Biological Process	GO:0050678	regulation of epithelial cell proliferation		0.001219	1	0.009547	0.07599	3	269	MYC,SOX2,FOXP3
GO: Biological Process	GO:0007492	endoderm development		0.001242	1	0.00968	0.07704	2	65	SOX2,POU5F1
GO: Biological Process	GO:1901987	regulation of cell cycle phase transition		0.001299	1	0.01007	0.08018	3	275	EZH2,SMARCA4,E2F1
GO: Biological Process	GO:0032088	negative regulation of NF-kappaB transcription factor activity		0.001319	1	0.01018	0.08103	2	67	KLF4,FOXP3
GO: Biological Process	GO:0008285	negative regulation of cell proliferation		0.001384	1	0.01064	0.08465	4	634	MYC,SOX2,KLF4,FOXP3
GO: Biological Process	GO:0002088	lens development in camera-type eye		0.001398	1	0.01064	0.08467	2	69	SOX2,SMARCA4
GO: Biological Process	GO:0001707	mesoderm formation		0.001398	1	0.01064	0.08467	2	69	KLF4,POU5F1
GO: Biological Process	GO:0051960	regulation of nervous system development		0.001433	1	0.01079	0.0859	4	640	SOX2,EZH2,FOXA2,MYCN
GO: Biological Process	GO:0070301	cellular response to hydrogen peroxide		0.001438	1	0.01079	0.0859	2	70	EZH2,KLF4
GO: Biological Process	GO:0051817	modification of morphology or physiology of other organism involved in symbiotic interaction		0.001438	1	0.01079	0.0859	2	70	MYC,SMARCA4
GO: Biological Process	GO:0009967	positive regulation of signal transduction		0.001446	1	0.0108	0.08598	5	1118	MYC,SOX2,EZH2,FOXA2,POU5F1
GO: Biological Process	GO:0030522	intracellular receptor signaling pathway		0.001453	1	0.01081	0.08601	3	286	EZH2,SMARCA4,ESRRB
GO: Biological Process	GO:0048332	mesoderm morphogenesis		0.001521	1	0.011	0.08751	2	72	KLF4,POU5F1
GO: Biological Process	GO:0000165	MAPK cascade		0.001544	1	0.011	0.08751	4	653	MYC,SOX2,EZH2,KLF4
GO: Biological Process	GO:0043010	camera-type eye development		0.001604	1	0.011	0.08751	3	296	SOX2,KLF4,SMARCA4
GO: Biological Process	GO:0072186	metanephric cap morphogenesis		0.001623	1	0.011	0.08751	1	2	MYC
GO: Biological Process	GO:0007070	negative regulation of transcription from RNA polymerase II promoter during mitosis		0.001623	1	0.011	0.08751	1	2	SMARCA4
GO: Biological Process	GO:0045014	negative regulation of transcription by glucose		0.001623	1	0.011	0.08751	1	2	FOXA2
GO: Biological Process	GO:0060965	negative regulation of gene silencing by miRNA		0.001623	1	0.011	0.08751	1	2	POU5F1
GO: Biological Process	GO:0002461	tolerance induction dependent upon immune response		0.001623	1	0.011	0.08751	1	2	FOXP3
GO: Biological Process	GO:0001712	ectodermal cell fate commitment		0.001623	1	0.011	0.08751	1	2	POU5F1
GO: Biological Process	GO:0040030	regulation of molecular function, epigenetic		0.001623	1	0.011	0.08751	1	2	CTCF
GO: Biological Process	GO:0046985	positive regulation of hemoglobin biosynthetic process		0.001623	1	0.011	0.08751	1	2	KLF4
GO: Biological Process	GO:0090094	metanephric cap mesenchymal cell proliferation involved in metanephros development		0.001623	1	0.011	0.08751	1	2	MYC
GO: Biological Process	GO:0050973	detection of mechanical stimulus involved in equilibrioception		0.001623	1	0.011	0.08751	1	2	SOX2
GO: Biological Process	GO:2000342	negative regulation of chemokine (C-X-C motif) ligand 2 production		0.001623	1	0.011	0.08751	1	2	KLF4
GO: Biological Process	GO:0045013	carbon catabolite repression of transcription		0.001623	1	0.011	0.08751	1	2	FOXA2
GO: Biological Process	GO:0072185	metanephric cap development		0.001623	1	0.011	0.08751	1	2	MYC
GO: Biological Process	GO:0071409	cellular response to cycloheximide		0.001623	1	0.011	0.08751	1	2	KLF4
GO: Biological Process	GO:0035887	aortic smooth muscle cell differentiation		0.001623	1	0.011	0.08751	1	2	SMARCA4
GO: Biological Process	GO:0014740	negative regulation of muscle hyperplasia		0.001623	1	0.011	0.08751	1	2	KLF4
GO: Biological Process	GO:0007068	negative regulation of transcription during mitosis		0.001623	1	0.011	0.08751	1	2	SMARCA4
GO: Biological Process	GO:0044330	canonical Wnt signaling pathway involved in positive regulation of wound healing		0.001623	1	0.011	0.08751	1	2	MYC
GO: Biological Process	GO:0048663	neuron fate commitment		0.001649	1	0.01113	0.08855	2	75	SOX2,FOXA2
GO: Biological Process	GO:0070848	response to growth factor		0.001812	1	0.01218	0.09691	4	682	MYC,SOX2,KLF4,E2F1
GO: Biological Process	GO:0048145	regulation of fibroblast proliferation		0.001873	1	0.01253	0.09976	2	80	MYC,E2F1
GO: Biological Process	GO:0023056	positive regulation of signaling		0.001897	1	0.01264	0.1006	5	1188	MYC,SOX2,EZH2,FOXA2,POU5F1
GO: Biological Process	GO:0023014	signal transduction by protein phosphorylation		0.001922	1	0.01273	0.1013	4	693	MYC,SOX2,EZH2,KLF4
GO: Biological Process	GO:0008544	epidermis development		0.001934	1	0.01273	0.1013	3	316	EZH2,KLF4,SMARCA4
GO: Biological Process	GO:0050673	epithelial cell proliferation		0.001934	1	0.01273	0.1013	3	316	MYC,SOX2,FOXP3
GO: Biological Process	GO:0010647	positive regulation of cell communication		0.001955	1	0.01281	0.102	5	1196	MYC,SOX2,EZH2,FOXA2,POU5F1
GO: Biological Process	GO:0048144	fibroblast proliferation		0.002014	1	0.0131	0.1042	2	83	MYC,E2F1
GO: Biological Process	GO:0014013	regulation of gliogenesis		0.002014	1	0.0131	0.1042	2	83	EZH2,MYCN
GO: Biological Process	GO:0007006	mitochondrial membrane organization		0.00216	1	0.01399	0.1113	2	86	MYC,E2F1
GO: Biological Process	GO:0042692	muscle cell differentiation		0.002207	1	0.014	0.1115	3	331	EZH2,SMARCA4,FOXP3
GO: Biological Process	GO:0035821	modification of morphology or physiology of other organism		0.00221	1	0.014	0.1115	2	87	MYC,SMARCA4
GO: Biological Process	GO:0060284	regulation of cell development		0.002314	1	0.014	0.1115	4	729	SOX2,EZH2,FOXA2,MYCN
GO: Biological Process	GO:0042325	regulation of phosphorylation		0.002361	1	0.014	0.1115	5	1248	MYC,SOX2,EZH2,KLF4,FOXA2
GO: Biological Process	GO:0001654	eye development		0.002382	1	0.014	0.1115	3	340	SOX2,KLF4,SMARCA4
GO: Biological Process	GO:0048589	developmental growth		0.002422	1	0.014	0.1115	3	342	EZH2,SMARCA4,ESRRB
GO: Biological Process	GO:0014738	regulation of muscle hyperplasia		0.002433	1	0.014	0.1115	1	3	KLF4
GO: Biological Process	GO:0060967	negative regulation of gene silencing by RNA		0.002433	1	0.014	0.1115	1	3	POU5F1
GO: Biological Process	GO:0007403	glial cell fate determination		0.002433	1	0.014	0.1115	1	3	SMARCA4
GO: Biological Process	GO:0032831	positive regulation of CD4-positive, CD25-positive, alpha-beta regulatory T cell differentiation		0.002433	1	0.014	0.1115	1	3	FOXP3
GO: Biological Process	GO:0014745	negative regulation of muscle adaptation		0.002433	1	0.014	0.1115	1	3	KLF4
GO: Biological Process	GO:0071930	negative regulation of transcription involved in G1/S transition of mitotic cell cycle		0.002433	1	0.014	0.1115	1	3	E2F1
GO: Biological Process	GO:0003134	endodermal-mesodermal cell signaling involved in heart induction		0.002433	1	0.014	0.1115	1	3	POU5F1
GO: Biological Process	GO:1901857	positive regulation of cellular respiration		0.002433	1	0.014	0.1115	1	3	MYC
GO: Biological Process	GO:0048294	negative regulation of isotype switching to IgE isotypes		0.002433	1	0.014	0.1115	1	3	FOXP3
GO: Biological Process	GO:0010918	positive regulation of mitochondrial membrane potential		0.002433	1	0.014	0.1115	1	3	MYC
GO: Biological Process	GO:0014900	muscle hyperplasia		0.002433	1	0.014	0.1115	1	3	KLF4
GO: Biological Process	GO:0007500	mesodermal cell fate determination		0.002433	1	0.014	0.1115	1	3	KLF4
GO: Biological Process	GO:2001171	positive regulation of ATP biosynthetic process		0.002433	1	0.014	0.1115	1	3	MYC
GO: Biological Process	GO:0060149	negative regulation of posttranscriptional gene silencing		0.002433	1	0.014	0.1115	1	3	POU5F1
GO: Biological Process	GO:0003133	endodermal-mesodermal cell signaling		0.002433	1	0.014	0.1115	1	3	POU5F1
GO: Biological Process	GO:0032829	regulation of CD4-positive, CD25-positive, alpha-beta regulatory T cell differentiation		0.002433	1	0.014	0.1115	1	3	FOXP3
GO: Biological Process	GO:0001831	trophectodermal cellular morphogenesis		0.002433	1	0.014	0.1115	1	3	ESRRB
GO: Biological Process	GO:0002317	plasma cell differentiation		0.002433	1	0.014	0.1115	1	3	LGALS8
GO: Biological Process	GO:0000430	regulation of transcription from RNA polymerase II promoter by glucose		0.002433	1	0.014	0.1115	1	3	FOXA2
GO: Biological Process	GO:0001834	trophectodermal cell proliferation		0.002433	1	0.014	0.1115	1	3	ESRRB
GO: Biological Process	GO:0090081	regulation of heart induction by regulation of canonical Wnt signaling pathway		0.002433	1	0.014	0.1115	1	3	POU5F1
GO: Biological Process	GO:0044337	canonical Wnt signaling pathway involved in positive regulation of apoptotic process		0.002433	1	0.014	0.1115	1	3	MYC
GO: Biological Process	GO:1990086	lens fiber cell apoptotic process		0.002433	1	0.014	0.1115	1	3	E2F1
GO: Biological Process	GO:0003130	BMP signaling pathway involved in heart induction		0.002433	1	0.014	0.1115	1	3	POU5F1
GO: Biological Process	GO:0000432	positive regulation of transcription from RNA polymerase II promoter by glucose		0.002433	1	0.014	0.1115	1	3	FOXA2
GO: Biological Process	GO:0045666	positive regulation of neuron differentiation		0.002467	1	0.01415	0.1126	2	92	SOX2,FOXA2
GO: Biological Process	GO:0030155	regulation of cell adhesion		0.002483	1	0.01419	0.113	3	345	SOX2,KLF4,FOXA2
GO: Biological Process	GO:2000736	regulation of stem cell differentiation		0.00252	1	0.01435	0.1142	2	93	EZH2,FOXA2
GO: Biological Process	GO:0050728	negative regulation of inflammatory response		0.002574	1	0.01461	0.1163	2	94	KLF4,FOXP3
GO: Biological Process	GO:0001892	embryonic placenta development		0.002628	1	0.01486	0.1183	2	95	CDX2,ESRRB
GO: Biological Process	GO:0016055	Wnt signaling pathway		0.00265	1	0.01493	0.1189	3	353	MYC,SOX2,POU5F1
GO: Biological Process	GO:0001837	epithelial to mesenchymal transition		0.002683	1	0.01506	0.1199	2	96	EZH2,FOXA2
GO: Biological Process	GO:0043588	skin development		0.002758	1	0.01538	0.1224	3	358	EZH2,KLF4,SMARCA4
GO: Biological Process	GO:0003002	regionalization		0.002758	1	0.01538	0.1224	3	358	FOXA2,POU5F1,CDX2
GO: Biological Process	GO:0031056	regulation of histone modification		0.002794	1	0.01552	0.1236	2	98	CTCF,FOXP3
GO: Biological Process	GO:0042035	regulation of cytokine biosynthetic process		0.003022	1	0.01578	0.1256	2	102	KLF4,FOXP3
GO: Biological Process	GO:0052548	regulation of endopeptidase activity		0.003051	1	0.01578	0.1256	3	371	MYC,SOX2,KLF4
GO: Biological Process	GO:1902807	negative regulation of cell cycle G1/S phase transition		0.00308	1	0.01578	0.1256	2	103	EZH2,SMARCA4
GO: Biological Process	GO:2000134	negative regulation of G1/S transition of mitotic cell cycle		0.00308	1	0.01578	0.1256	2	103	EZH2,SMARCA4
GO: Biological Process	GO:0034614	cellular response to reactive oxygen species		0.003139	1	0.01578	0.1256	2	104	EZH2,KLF4
GO: Biological Process	GO:0045995	regulation of embryonic development		0.003139	1	0.01578	0.1256	2	104	KLF4,FOXA2
GO: Biological Process	GO:0046898	response to cycloheximide		0.003243	1	0.01578	0.1256	1	4	KLF4
GO: Biological Process	GO:0002669	positive regulation of T cell anergy		0.003243	1	0.01578	0.1256	1	4	FOXP3
GO: Biological Process	GO:0071698	olfactory placode development		0.003243	1	0.01578	0.1256	1	4	SOX2
GO: Biological Process	GO:0071699	olfactory placode morphogenesis		0.003243	1	0.01578	0.1256	1	4	SOX2
GO: Biological Process	GO:0072133	metanephric mesenchyme morphogenesis		0.003243	1	0.01578	0.1256	1	4	MYC
GO: Biological Process	GO:0002913	positive regulation of lymphocyte anergy		0.003243	1	0.01578	0.1256	1	4	FOXP3
GO: Biological Process	GO:0035188	hatching		0.003243	1	0.01578	0.1256	1	4	SMARCA4
GO: Biological Process	GO:0045829	negative regulation of isotype switching		0.003243	1	0.01578	0.1256	1	4	FOXP3
GO: Biological Process	GO:0071684	organism emergence from protective structure		0.003243	1	0.01578	0.1256	1	4	SMARCA4
GO: Biological Process	GO:0009730	detection of carbohydrate stimulus		0.003243	1	0.01578	0.1256	1	4	FOXA2
GO: Biological Process	GO:0014834	skeletal muscle satellite cell maintenance involved in skeletal muscle regeneration		0.003243	1	0.01578	0.1256	1	4	EZH2
GO: Biological Process	GO:0072131	kidney mesenchyme morphogenesis		0.003243	1	0.01578	0.1256	1	4	MYC
GO: Biological Process	GO:0034287	detection of monosaccharide stimulus		0.003243	1	0.01578	0.1256	1	4	FOXA2
GO: Biological Process	GO:0046984	regulation of hemoglobin biosynthetic process		0.003243	1	0.01578	0.1256	1	4	KLF4
GO: Biological Process	GO:0045415	negative regulation of interleukin-8 biosynthetic process		0.003243	1	0.01578	0.1256	1	4	KLF4
GO: Biological Process	GO:0009732	detection of hexose stimulus		0.003243	1	0.01578	0.1256	1	4	FOXA2
GO: Biological Process	GO:0031064	negative regulation of histone deacetylation		0.003243	1	0.01578	0.1256	1	4	FOXP3
GO: Biological Process	GO:0009786	regulation of asymmetric cell division		0.003243	1	0.01578	0.1256	1	4	POU5F1
GO: Biological Process	GO:0010668	ectodermal cell differentiation		0.003243	1	0.01578	0.1256	1	4	POU5F1
GO: Biological Process	GO:0090308	regulation of methylation-dependent chromatin silencing		0.003243	1	0.01578	0.1256	1	4	POU5F1
GO: Biological Process	GO:0002904	positive regulation of B cell apoptotic process		0.003243	1	0.01578	0.1256	1	4	MYC
GO: Biological Process	GO:0001835	blastocyst hatching		0.003243	1	0.01578	0.1256	1	4	SMARCA4
GO: Biological Process	GO:0098727	maintenance of cell number		0.003243	1	0.01578	0.1256	1	4	EZH2
GO: Biological Process	GO:0051594	detection of glucose		0.003243	1	0.01578	0.1256	1	4	FOXA2
GO: Biological Process	GO:0046016	positive regulation of transcription by glucose		0.003243	1	0.01578	0.1256	1	4	FOXA2
GO: Biological Process	GO:0060913	cardiac cell fate determination		0.003243	1	0.01578	0.1256	1	4	POU5F1
GO: Biological Process	GO:0033092	positive regulation of immature T cell proliferation in thymus		0.003243	1	0.01578	0.1256	1	4	FOXP3
GO: Biological Process	GO:2001169	regulation of ATP biosynthetic process		0.003243	1	0.01578	0.1256	1	4	MYC
GO: Biological Process	GO:0045085	negative regulation of interleukin-2 biosynthetic process		0.003243	1	0.01578	0.1256	1	4	FOXP3
GO: Biological Process	GO:0032792	negative regulation of CREB transcription factor activity		0.003243	1	0.01578	0.1256	1	4	FOXP3
GO: Biological Process	GO:0000436	carbon catabolite activation of transcription from RNA polymerase II promoter		0.003243	1	0.01578	0.1256	1	4	FOXA2
GO: Biological Process	GO:0070602	regulation of centromeric sister chromatid cohesion		0.003243	1	0.01578	0.1256	1	4	CTCF
GO: Biological Process	GO:0002677	negative regulation of chronic inflammatory response		0.003243	1	0.01578	0.1256	1	4	FOXP3
GO: Biological Process	GO:0030910	olfactory placode formation		0.003243	1	0.01578	0.1256	1	4	SOX2
GO: Biological Process	GO:0000429	carbon catabolite regulation of transcription from RNA polymerase II promoter		0.003243	1	0.01578	0.1256	1	4	FOXA2
GO: Biological Process	GO:1903035	negative regulation of response to wounding		0.003259	1	0.01579	0.1257	2	106	KLF4,FOXP3
GO: Biological Process	GO:0030900	forebrain development		0.003265	1	0.01579	0.1257	3	380	SOX2,SMARCA4,E2F1
GO: Biological Process	GO:0042542	response to hydrogen peroxide		0.003442	1	0.0166	0.1321	2	109	EZH2,KLF4
GO: Biological Process	GO:0052547	regulation of peptidase activity		0.003538	1	0.01701	0.1354	3	391	MYC,SOX2,KLF4
GO: Biological Process	GO:1901701	cellular response to oxygen-containing compound		0.003689	1	0.01769	0.1408	4	829	EZH2,KLF4,FOXA2,E2F1
GO: Biological Process	GO:0051051	negative regulation of transport		0.003719	1	0.01775	0.1413	3	398	MYC,POU5F1,FOXP3
GO: Biological Process	GO:0042089	cytokine biosynthetic process		0.003758	1	0.01775	0.1413	2	114	KLF4,FOXP3
GO: Biological Process	GO:0030856	regulation of epithelial cell differentiation		0.003758	1	0.01775	0.1413	2	114	SOX2,EZH2
GO: Biological Process	GO:0030183	B cell differentiation		0.003758	1	0.01775	0.1413	2	114	LGALS8,FOXP3
GO: Biological Process	GO:0008630	intrinsic apoptotic signaling pathway in response to DNA damage		0.003758	1	0.01775	0.1413	2	114	MYC,E2F1
GO: Biological Process	GO:0016458	gene silencing		0.003822	1	0.018	0.1433	2	115	SMARCA4,POU5F1
GO: Biological Process	GO:0061041	regulation of wound healing		0.003888	1	0.01803	0.1435	2	116	MYC,FOXA2
GO: Biological Process	GO:0042107	cytokine metabolic process		0.00402	1	0.01803	0.1435	2	118	KLF4,FOXP3
GO: Biological Process	GO:0045979	positive regulation of nucleoside metabolic process		0.004052	1	0.01803	0.1435	1	5	MYC
GO: Biological Process	GO:0019087	transformation of host cell by virus		0.004052	1	0.01803	0.1435	1	5	MYC
GO: Biological Process	GO:0061312	BMP signaling pathway involved in heart development		0.004052	1	0.01803	0.1435	1	5	POU5F1
GO: Biological Process	GO:0033152	immunoglobulin V(D)J recombination		0.004052	1	0.01803	0.1435	1	5	FOXP3
GO: Biological Process	GO:0010424	DNA methylation on cytosine within a CG sequence		0.004052	1	0.01803	0.1435	1	5	SMARCA4
GO: Biological Process	GO:0006848	pyruvate transport		0.004052	1	0.01803	0.1435	1	5	MYC
GO: Biological Process	GO:0033091	positive regulation of immature T cell proliferation		0.004052	1	0.01803	0.1435	1	5	FOXP3
GO: Biological Process	GO:0002725	negative regulation of T cell cytokine production		0.004052	1	0.01803	0.1435	1	5	FOXP3
GO: Biological Process	GO:0002513	tolerance induction to self antigen		0.004052	1	0.01803	0.1435	1	5	FOXP3
GO: Biological Process	GO:0032914	positive regulation of transforming growth factor beta1 production		0.004052	1	0.01803	0.1435	1	5	FOXP3
GO: Biological Process	GO:0045991	carbon catabolite activation of transcription		0.004052	1	0.01803	0.1435	1	5	FOXA2
GO: Biological Process	GO:0002361	CD4-positive, CD25-positive, alpha-beta regulatory T cell differentiation		0.004052	1	0.01803	0.1435	1	5	FOXP3
GO: Biological Process	GO:0032714	negative regulation of interleukin-5 production		0.004052	1	0.01803	0.1435	1	5	FOXP3
GO: Biological Process	GO:0070601	centromeric sister chromatid cohesion		0.004052	1	0.01803	0.1435	1	5	CTCF
GO: Biological Process	GO:0045077	negative regulation of interferon-gamma biosynthetic process		0.004052	1	0.01803	0.1435	1	5	FOXP3
GO: Biological Process	GO:0035166	post-embryonic hemopoiesis		0.004052	1	0.01803	0.1435	1	5	KLF4
GO: Biological Process	GO:0032713	negative regulation of interleukin-4 production		0.004052	1	0.01803	0.1435	1	5	FOXP3
GO: Biological Process	GO:0046021	regulation of transcription from RNA polymerase II promoter, mitotic		0.004052	1	0.01803	0.1435	1	5	SMARCA4
GO: Biological Process	GO:0022008	neurogenesis		0.004429	1	0.01965	0.1564	5	1441	SOX2,EZH2,FOXA2,SMARCA4,MYCN
GO: Biological Process	GO:0031348	negative regulation of defense response		0.004498	1	0.0199	0.1584	2	125	KLF4,FOXP3
GO: Biological Process	GO:0042471	ear morphogenesis		0.004568	1	0.0201	0.16	2	126	MYC,SOX2
GO: Biological Process	GO:0035051	cardiocyte differentiation		0.004568	1	0.0201	0.16	2	126	POU5F1,FOXP3
GO: Biological Process	GO:0010941	regulation of cell death		0.00477	1	0.0206	0.1639	5	1466	MYC,SOX2,KLF4,MYCN,E2F1
GO: Biological Process	GO:0007498	mesoderm development		0.004783	1	0.0206	0.1639	2	129	KLF4,POU5F1
GO: Biological Process	GO:0045656	negative regulation of monocyte differentiation		0.00486	1	0.0206	0.1639	1	6	MYC
GO: Biological Process	GO:0048852	diencephalon morphogenesis		0.00486	1	0.0206	0.1639	1	6	SOX2
GO: Biological Process	GO:0000080	mitotic G1 phase		0.00486	1	0.0206	0.1639	1	6	E2F1
GO: Biological Process	GO:0045896	regulation of transcription during mitosis		0.00486	1	0.0206	0.1639	1	6	SMARCA4
GO: Biological Process	GO:0002329	pre-B cell differentiation		0.00486	1	0.0206	0.1639	1	6	FOXP3
GO: Biological Process	GO:2000049	positive regulation of cell-cell adhesion mediated by cadherin		0.00486	1	0.0206	0.1639	1	6	FOXA2
GO: Biological Process	GO:0030718	germ-line stem cell maintenance		0.00486	1	0.0206	0.1639	1	6	POU5F1
GO: Biological Process	GO:0051318	G1 phase		0.00486	1	0.0206	0.1639	1	6	E2F1
GO: Biological Process	GO:0046015	regulation of transcription by glucose		0.00486	1	0.0206	0.1639	1	6	FOXA2
GO: Biological Process	GO:0044336	canonical Wnt signaling pathway involved in negative regulation of apoptotic process		0.00486	1	0.0206	0.1639	1	6	MYC
GO: Biological Process	GO:0032776	DNA methylation on cytosine		0.00486	1	0.0206	0.1639	1	6	SMARCA4
GO: Biological Process	GO:0010216	maintenance of DNA methylation		0.00486	1	0.0206	0.1639	1	6	CTCF
GO: Biological Process	GO:0002285	lymphocyte activation involved in immune response		0.005002	1	0.02103	0.1674	2	132	LGALS8,FOXP3
GO: Biological Process	GO:0035113	embryonic appendage morphogenesis		0.005002	1	0.02103	0.1674	2	132	SMARCA4,MYCN
GO: Biological Process	GO:0030326	embryonic limb morphogenesis		0.005002	1	0.02103	0.1674	2	132	SMARCA4,MYCN
GO: Biological Process	GO:0060041	retina development in camera-type eye		0.00515	1	0.02154	0.1714	2	134	SOX2,SMARCA4
GO: Biological Process	GO:0043409	negative regulation of MAPK cascade		0.00515	1	0.02154	0.1714	2	134	MYC,KLF4
GO: Biological Process	GO:0035270	endocrine system development		0.005377	1	0.02219	0.1766	2	137	SOX2,FOXA2
GO: Biological Process	GO:0002262	myeloid cell homeostasis		0.005453	1	0.02219	0.1766	2	138	SMARCA4,FOXP3
GO: Biological Process	GO:0000278	mitotic cell cycle		0.005504	1	0.02219	0.1766	4	927	MYC,EZH2,SMARCA4,E2F1
GO: Biological Process	GO:0051049	regulation of transport		0.005526	1	0.02219	0.1766	5	1517	MYC,FOXA2,E2F1,POU5F1,FOXP3
GO: Biological Process	GO:0048608	reproductive structure development		0.005543	1	0.02219	0.1766	3	459	SOX2,CDX2,ESRRB
GO: Biological Process	GO:1901724	positive regulation of cell proliferation involved in kidney development		0.005668	1	0.02219	0.1766	1	7	MYC
GO: Biological Process	GO:0071499	cellular response to laminar fluid shear stress		0.005668	1	0.02219	0.1766	1	7	KLF4
GO: Biological Process	GO:0090381	regulation of heart induction		0.005668	1	0.02219	0.1766	1	7	POU5F1
GO: Biological Process	GO:0002667	regulation of T cell anergy		0.005668	1	0.02219	0.1766	1	7	FOXP3
[truncated: 338 more rows]

## Sheet: lgals9
Category	ID	Name	Source	p-value	q-value Bonferroni	q-value FDR B&H	q-value FDR B&Y	Hit Count in Query List	Hit Count in Genome	Hit in Query List
[truncated: 841 more rows]
