# Supplementary material for: mRNA Transcriptomics of Galectins Unveils Heterogeneous Organization in Mouse and Human Brain
Source: Front Mol Neurosci. 2016 Dec 16;9:139. doi: 10.3389/fnmol.2016.00139 (PMC5159438; doi:10.3389/fnmol.2016.00139)
Supplement: Supplementary file 3 [file Data_Sheet_3.ZIP › Supplementary Tables/S6 Table.xlsx]

## Sheet: lgals1
Context dependent sorting of Mouse GO analysis for some functions in Brain from the list obtained in S5 Table
(No. of worksheets included- 7)
Lgals1
GO: Biological Process	GO:0019827	stem cell maintenance	1.743e-08
GO: Biological Process	GO:0048863	stem cell differentiation	4.288e-08
GO: Biological Process	GO:0045595	regulation of cell differentiation	4.468e-08
GO: Biological Process	GO:0048864	stem cell development	6.463e-07
GO: Biological Process	GO:0050793	regulation of developmental process	6.469e-07
GO: Biological Process	GO:0050727	regulation of inflammatory response	0.01471
GO: Biological Process	GO:0008283	cell proliferation	9.348e-06
GO: Biological Process	GO:0048468	cell development	1.291e-05
GO: Biological Process	GO:0071407	cellular response to organic cyclic compound	5.05e-05
GO: Biological Process	GO:0071407	cellular response to organic cyclic compound	5.05e-05
GO: Biological Process	GO:0071407	cellular response to organic cyclic compound	5.05e-05
GO: Biological Process	GO:0051128	regulation of cellular component organization	0.0006471
GO: Biological Process	GO:0034120	positive regulation of erythrocyte aggregation	0.0007038
GO: Biological Process	GO:0034118	regulation of erythrocyte aggregation	0.0007038
GO: Biological Process	GO:0034117	erythrocyte aggregation	0.0007038
GO: Biological Process	GO:0045685	regulation of glial cell differentiation	0.00079
GO: Biological Process	GO:0043401	steroid hormone mediated signaling pathway	0.00079
GO: Biological Process	GO:0071310	cellular response to organic substance	0.0008934
GO: Biological Process	GO:0009611	response to wounding	0.001163
GO: Biological Process	GO:0060284	regulation of cell development	0.001291
GO: Biological Process	GO:0016337	single organismal cell-cell adhesion	0.001376
GO: Biological Process	GO:0060694	regulation of cholesterol transporter activity	0.001406
GO: Biological Process	GO:0044330	canonical Wnt signaling pathway involved in positive regulation of wound healing	0.001406
GO: Biological Process	GO:1901700	response to oxygen-containing compound	0.001431
GO: Biological Process	GO:0033043	regulation of organelle organization	0.001448
GO: Biological Process	GO:0071396	cellular response to lipid	0.001462
GO: Biological Process	GO:0030097	hemopoiesis	0.001484
GO: Biological Process	GO:0014070	response to organic cyclic compound	0.001499
GO: Biological Process	GO:0007006	mitochondrial membrane organization	0.001615
GO: Biological Process	GO:0072091	regulation of stem cell proliferation	0.001728
GO: Biological Process	GO:0042981	regulation of apoptotic process	0.001761
GO: Biological Process	GO:0048534	hematopoietic or lymphoid organ development	0.001779
GO: Biological Process	GO:0043067	regulation of programmed cell death	0.001855
GO: Biological Process	GO:0098602	single organism cell adhesion	0.002037
GO: Biological Process	GO:1901701	cellular response to oxygen-containing compound	0.002076
GO: Biological Process	GO:1903034	regulation of response to wounding	0.0021
GO: Biological Process	GO:0002317	plasma cell differentiation	0.002109
GO: Biological Process	GO:0010918	positive regulation of mitochondrial membrane potential	0.002109
GO: Biological Process	GO:0022407	regulation of cell-cell adhesion	0.002132
GO: Biological Process	GO:0002520	immune system development	0.002141
GO: Biological Process	GO:0042493	response to drug	0.002831
GO: Biological Process	GO:0007162	negative regulation of cell adhesion	0.003061
GO: Biological Process	GO:0002521	leukocyte differentiation	0.003704
GO: Biological Process	GO:0000080	mitotic G1 phase	0.004213
GO: Biological Process	GO:0034112	positive regulation of homotypic cell-cell adhesion	0.004914
GO: Biological Process	GO:0006915	apoptotic process	0.00583
GO: Biological Process	GO:0012501	programmed cell death	0.0062
GO: Biological Process	GO:0007219	Notch signaling pathway	0.006279
GO: Biological Process	GO:0008356	asymmetric cell division	0.006314
GO: Biological Process	GO:0050767	regulation of neurogenesis	0.006689
GO: Biological Process	GO:0010001	glial cell differentiation	0.00693
GO: Biological Process	GO:0002313	mature B cell differentiation involved in immune response	0.007013
GO: Biological Process	GO:0060391	positive regulation of SMAD protein import into nucleus	0.007712
GO: Biological Process	GO:0035413	positive regulation of catenin import into nucleus	0.007712
GO: Biological Process	GO:0033500	carbohydrate homeostasis	0.008402
GO: Biological Process	GO:0042593	glucose homeostasis	0.008402
GO: Biological Process	GO:0071498	cellular response to fluid shear stress	0.008411
GO: Biological Process	GO:0051960	regulation of nervous system development	0.009117
GO: Biological Process	GO:0002335	mature B cell differentiation	0.009806
GO: Biological Process	GO:1990089	response to nerve growth factor	0.009806
GO: Biological Process	GO:0060390	regulation of SMAD protein import into nucleus	0.009806
GO: Biological Process	GO:0048712	negative regulation of astrocyte differentiation	0.009806
GO: Biological Process	GO:1990090	cellular response to nerve growth factor stimulus	0.009806
GO: Biological Process	GO:0010878	cholesterol storage	0.009806
GO: Biological Process	GO:0060070	canonical Wnt signaling pathway	0.009829
GO: Biological Process	GO:0042063	gliogenesis	0.009916
GO: Biological Process	GO:0071363	cellular response to growth factor stimulus	0.01013
GO: Biological Process	GO:0050910	detection of mechanical stimulus involved in sensory perception of sound	0.0119
GO: Biological Process	GO:0051302	regulation of cell division	0.01318
GO: Biological Process	GO:0050727	regulation of inflammatory response	0.01471

## Sheet: lgals2
Lgals2
GO: Biological Process	GO:0048863	stem cell differentiation		5.925e-12
GO: Biological Process	GO:0019827	stem cell maintenance		1.83e-11
GO: Biological Process	GO:0048864	stem cell development		5.674e-11
GO: Biological Process	GO:0008283	cell proliferation		2.434e-06
GO: Biological Process	GO:0032526	response to retinoic acid		3.93e-06
GO: Biological Process	GO:0007417	central nervous system development		9.272e-06
GO: Biological Process	GO:0007219	Notch signaling pathway		2.002e-05
GO: Biological Process	GO:0010001	glial cell differentiation		2.446e-05
GO: Biological Process	GO:0048545	response to steroid hormone		2.49e-05
GO: Biological Process	GO:0042063	gliogenesis		5.061e-05
GO: Biological Process	GO:0042063	gliogenesis		5.061e-05
GO: Biological Process	GO:0051960	regulation of nervous system development		0.0002886
GO: Biological Process	GO:0043627	response to estrogen		0.0005931
GO: Biological Process	GO:0048708	astrocyte differentiation		0.001337
GO: Biological Process	GO:0045685	regulation of glial cell differentiation		0.001534
GO: Biological Process	GO:0044744	protein targeting to nucleus		0.00164
GO: Biological Process	GO:0006606	protein import into nucleus		0.00164
GO: Biological Process	GO:0022008	neurogenesis		0.00182
GO: Biological Process	GO:0044330	canonical Wnt signaling pathway involved in positive regulation of wound healing		0.001947
GO: Biological Process	GO:0097193	intrinsic apoptotic signaling pathway		0.00223
GO: Biological Process	GO:0046903	secretion		0.002315
GO: Biological Process	GO:0017038	protein import		0.002348
GO: Biological Process	GO:0007403	glial cell fate determination		0.002919
GO: Biological Process	GO:0007420	brain development		0.00306
GO: Biological Process	GO:0007006	mitochondrial membrane organization		0.00312
GO: Biological Process	GO:0071363	cellular response to growth factor stimulus		0.003397
GO: Biological Process	GO:0033365	protein localization to organelle		0.003434
GO: Biological Process	GO:2000736	regulation of stem cell differentiation		0.003637
GO: Biological Process	GO:0009786	regulation of asymmetric cell division		0.00389
GO: Biological Process	GO:0001654	eye development		0.004102
GO: Biological Process	GO:0022407	regulation of cell-cell adhesion		0.00411
GO: Biological Process	GO:0022402	cell cycle process		0.004775
GO: Biological Process	GO:2001223	negative regulation of neuron migration		0.006799
GO: Biological Process	GO:0051169	nuclear transport		0.006856
GO: Biological Process	GO:0070587	regulation of cell-cell adhesion involved in gastrulation		0.007766
GO: Biological Process	GO:0060019	radial glial cell differentiation		0.007766
GO: Biological Process	GO:0072089	stem cell proliferation		0.00794
GO: Biological Process	GO:0008356	asymmetric cell division		0.008733
GO: Biological Process	GO:0060391	positive regulation of SMAD protein import into nucleus		0.01066
GO: Biological Process	GO:0044331	cell-cell adhesion mediated by cadherin		0.01066
GO: Biological Process	GO:0050769	positive regulation of neurogenesis		0.01155
GO: Biological Process	GO:0071498	cellular response to fluid shear stress		0.01163
GO: Biological Process	GO:0000302	response to reactive oxygen species		0.01168
GO: Biological Process	GO:0007584	response to nutrient		0.01181
GO: Biological Process	GO:0034599	cellular response to oxidative stress		0.01208
GO: Biological Process	GO:0021781	glial cell fate commitment		0.01452
GO: Biological Process	GO:0071542	dopaminergic neuron differentiation		0.01452
GO: Biological Process	GO:2000036	regulation of stem cell maintenance		0.01452
GO: Biological Process	GO:0045184	establishment of protein localization		0.01463
GO: Biological Process	GO:0042953	lipoprotein transport		0.01548
GO: Biological Process	GO:0032880	regulation of protein localization		0.0157
GO: Biological Process	GO:0006605	protein targeting		0.01593
GO: Biological Process	GO:0007049	cell cycle		0.01636
GO: Biological Process	GO:0050910	detection of mechanical stimulus involved in sensory perception of sound		0.01644

## Sheet: lgals3
	Lgals 3
GO: Biological Process	GO:0048863	stem cell differentiation	2.243e-11
GO: Biological Process	GO:0045595	regulation of cell differentiation	1.387e-10
GO: Biological Process	GO:0048864	stem cell development	3.349e-10
GO: Biological Process	GO:0008283	cell proliferation	3.325e-09
GO: Biological Process	GO:0042127	regulation of cell proliferation	5.949e-09
GO: Biological Process	GO:0019827	stem cell maintenance	2.697e-08
GO: Biological Process	GO:0060429	epithelium development	3.582e-07
GO: Biological Process	GO:0048585	negative regulation of response to stimulus	3.837e-07
GO: Biological Process	GO:0009888	tissue development	9.551e-07
GO: Biological Process	GO:0007417	central nervous system development	1.178e-06
GO: Biological Process	GO:0009968	negative regulation of signal transduction	2.008e-06
GO: Biological Process	GO:0030855	epithelial cell differentiation	2.466e-06
GO: Biological Process	GO:0023057	negative regulation of signaling	2.831e-06
GO: Biological Process	GO:0010648	negative regulation of cell communication	2.87e-06
GO: Biological Process	GO:0010941	regulation of cell death	2.992e-06
GO: Biological Process	GO:0071363	cellular response to growth factor stimulus	4.976e-06
GO: Biological Process	GO:0070848	response to growth factor	5.756e-06
GO: Biological Process	GO:0007219	Notch signaling pathway	6.742e-06
GO: Biological Process	GO:0010001	glial cell differentiation	8.25e-06
GO: Biological Process	GO:0070228	regulation of lymphocyte apoptotic process	1.042e-05
GO: Biological Process	GO:0001501	skeletal system development	1.603e-05
GO: Biological Process	GO:0008284	positive regulation of cell proliferation	1.61e-05
GO: Biological Process	GO:2000648	positive regulation of stem cell proliferation	1.611e-05
GO: Biological Process	GO:0042063	gliogenesis	1.718e-05
GO: Biological Process	GO:0070227	lymphocyte apoptotic process	2.173e-05
GO: Biological Process	GO:0072091	regulation of stem cell proliferation	3.781e-05
GO: Biological Process	GO:0050767	regulation of neurogenesis	4.43e-05
GO: Biological Process	GO:0071542	dopaminergic neuron differentiation	5.563e-05
GO: Biological Process	GO:0071887	leukocyte apoptotic process	5.852e-05
GO: Biological Process	GO:0051960	regulation of nervous system development	7.566e-05
GO: Biological Process	GO:0001654	eye development	9.735e-05
GO: Biological Process	GO:0051128	regulation of cellular component organization	0.0001194
GO: Biological Process	GO:0033993	response to lipid	0.0001312
GO: Biological Process	GO:0070741	response to interleukin-6	0.0001336
GO: Biological Process	GO:0072089	stem cell proliferation	0.0001426
GO: Biological Process	GO:0009611	response to wounding	0.000181
GO: Biological Process	GO:0097285	cell-type specific apoptotic process	0.000274
GO: Biological Process	GO:0042981	regulation of apoptotic process	0.0003002
GO: Biological Process	GO:0043067	regulation of programmed cell death	0.0003198
GO: Biological Process	GO:0070232	regulation of T cell apoptotic process	0.0003495
GO: Biological Process	GO:0022008	neurogenesis	0.0003862
GO: Biological Process	GO:0040007	growth	0.0004677
GO: Biological Process	GO:0051049	regulation of transport	0.0005105
GO: Biological Process	GO:0090087	regulation of peptide transport	0.0005281
GO: Biological Process	GO:0030334	regulation of cell migration	0.0005996
GO: Biological Process	GO:0070231	T cell apoptotic process	0.0006914
GO: Biological Process	GO:2000145	regulation of cell motility	0.0007427
GO: Biological Process	GO:2000521	negative regulation of immunological synapse formation	0.000758
GO: Biological Process	GO:0045685	regulation of glial cell differentiation	0.0009197
GO: Biological Process	GO:0043401	steroid hormone mediated signaling pathway	0.0009197
GO: Biological Process	GO:0019216	regulation of lipid metabolic process	0.0009644
GO: Biological Process	GO:0040012	regulation of locomotion	0.001074
GO: Biological Process	GO:0006879	cellular iron ion homeostasis	0.001112
GO: Biological Process	GO:0008589	regulation of smoothened signaling pathway	0.001112
GO: Biological Process	GO:0007420	brain development	0.001119
GO: Biological Process	GO:0051270	regulation of cellular component movement	0.001151
GO: Biological Process	GO:0006915	apoptotic process	0.001298
GO: Biological Process	GO:0012501	programmed cell death	0.0014
GO: Biological Process	GO:2000520	regulation of immunological synapse formation	0.001514
GO: Biological Process	GO:2001189	negative regulation of T cell activation via T cell receptor contact with antigen bound to MHC molecule on antigen presenting cell	0.001514
GO: Biological Process	GO:0044330	canonical Wnt signaling pathway involved in positive regulation of wound healing	0.001514
GO: Biological Process	GO:0014013	regulation of gliogenesis	0.001751
GO: Biological Process	GO:0007006	mitochondrial membrane organization	0.001878
GO: Biological Process	GO:0007006	mitochondrial membrane organization	0.001878
GO: Biological Process	GO:0007403	glial cell fate determination	0.002271
GO: Biological Process	GO:0071677	positive regulation of mononuclear cell migration	0.002271
GO: Biological Process	GO:2001188	regulation of T cell activation via T cell receptor contact with antigen bound to MHC molecule on antigen presenting cell	0.002271
GO: Biological Process	GO:2001233	regulation of apoptotic signaling pathway	0.00244
GO: Biological Process	GO:0048699	generation of neurons	0.002459
GO: Biological Process	GO:0022407	regulation of cell-cell adhesion	0.002479
GO: Biological Process	GO:0009755	hormone-mediated signaling pathway	0.002578
GO: Biological Process	GO:0030900	forebrain development	0.002652
GO: Biological Process	GO:0048545	response to steroid hormone	0.002672
GO: Biological Process	GO:0001678	cellular glucose homeostasis	0.002835
GO: Biological Process	GO:1903035	negative regulation of response to wounding	0.002835
GO: Biological Process	GO:0071456	cellular response to hypoxia	0.002888
GO: Biological Process	GO:0051051	negative regulation of transport	0.003023
GO: Biological Process	GO:0051541	elastin metabolic process	0.003027
GO: Biological Process	GO:0019221	cytokine-mediated signaling pathway	0.00311
GO: Biological Process	GO:0007346	regulation of mitotic cell cycle	0.003198
GO: Biological Process	GO:0032963	collagen metabolic process	0.003615
GO: Biological Process	GO:0031638	zymogen activation	0.003615
GO: Biological Process	GO:0007224	smoothened signaling pathway	0.003734
GO: Biological Process	GO:0019087	transformation of host cell by virus	0.003782
GO: Biological Process	GO:0002291	T cell activation via T cell receptor contact with antigen bound to MHC molecule on antigen presenting cell	0.003782
GO: Biological Process	GO:0070601	centromeric sister chromatid cohesion	0.003782
GO: Biological Process	GO:0043279	response to alkaloid	0.003794
GO: Biological Process	GO:0006338	chromatin remodeling	0.003855
GO: Biological Process	GO:0006952	defense response	0.003925
GO: Biological Process	GO:2000045	regulation of G1/S transition of mitotic cell cycle	0.004485
GO: Biological Process	GO:2000049	positive regulation of cell-cell adhesion mediated by cadherin	0.004537
GO: Biological Process	GO:0002246	wound healing involved in inflammatory response	0.004537
GO: Biological Process	GO:0048584	positive regulation of response to stimulus	0.004763
GO: Biological Process	GO:0002526	acute inflammatory response	0.004884
GO: Biological Process	GO:0060341	regulation of cellular localization	0.004979
GO: Biological Process	GO:0007389	pattern specification process	0.005089
GO: Biological Process	GO:0001842	neural fold formation	0.005291
GO: Biological Process	GO:0001771	immunological synapse formation	0.005291
GO: Biological Process	GO:0002082	regulation of oxidative phosphorylation	0.005291
GO: Biological Process	GO:2001223	negative regulation of neuron migration	0.005291
GO: Biological Process	GO:0030902	hindbrain development	0.0053
GO: Biological Process	GO:0060019	radial glial cell differentiation	0.006045
GO: Biological Process	GO:0032906	transforming growth factor beta2 production	0.006045
GO: Biological Process	GO:0021915	neural tube development	0.006877
GO: Biological Process	GO:0050769	positive regulation of neurogenesis	0.007037
GO: Biological Process	GO:0016477	cell migration	0.007074
GO: Biological Process	GO:0043627	response to estrogen	0.007362
GO: Biological Process	GO:0034599	cellular response to oxidative stress	0.007362
GO: Biological Process	GO:0030100	regulation of endocytosis	0.007445
GO: Biological Process	GO:0048245	eosinophil chemotaxis	0.008303
GO: Biological Process	GO:0051674	localization of cell	0.009582
GO: Biological Process	GO:0048870	cell motility	0.009582
GO: Biological Process	GO:0097190	apoptotic signaling pathway	0.0101
GO: Biological Process	GO:1990089	response to nerve growth factor	0.01056
GO: Biological Process	GO:0002682	regulation of immune system process	0.01083
GO: Biological Process	GO:0072677	eosinophil migration	0.01131
GO: Biological Process	GO:0071675	regulation of mononuclear cell migration	0.01131
GO: Biological Process	GO:0021781	glial cell fate commitment	0.01131
GO: Biological Process	GO:0090303	positive regulation of wound healing	0.01131
GO: Biological Process	GO:0050860	negative regulation of T cell receptor signaling pathway	0.01131
GO: Biological Process	GO:0034616	response to laminar fluid shear stress	0.01131
GO: Biological Process	GO:0090280	positive regulation of calcium ion import	0.01206
GO: Biological Process	GO:0071674	mononuclear cell migration	0.01281
GO: Biological Process	GO:0050858	negative regulation of antigen receptor-mediated signaling pathway	0.0143
GO: Biological Process	GO:0002052	positive regulation of neuroblast proliferation	0.01505
GO: Biological Process	GO:0051050	positive regulation of transport	0.0152
GO: Biological Process	GO:0016032	viral process	0.0152
GO: Biological Process	GO:0007169	transmembrane receptor protein tyrosine kinase signaling pathway	0.01589
GO: Biological Process	GO:0001666	response to hypoxia	0.0164
GO: Biological Process	GO:0010575	positive regulation of vascular endothelial growth factor production	0.01654
GO: Biological Process	GO:0050727	regulation of inflammatory response	0.01699
GO: Biological Process	GO:0060397	JAK-STAT cascade involved in growth hormone signaling pathway	0.01729
GO: Biological Process	GO:0071634	regulation of transforming growth factor beta production	0.01729
GO: Biological Process	GO:0033043	regulation of organelle organization	0.01746
GO: Biological Process	GO:0097193	intrinsic apoptotic signaling pathway	0.01772
GO: Biological Process	GO:0035088	establishment or maintenance of apical/basal cell polarity	0.01878
GO: Biological Process	GO:0043276	anoikis	0.01878
GO: Biological Process	GO:0031670	cellular response to nutrient	0.01952
GO: Biological Process	GO:2001222	regulation of neuron migration	0.01952
GO: Biological Process	GO:0045747	positive regulation of Notch signaling pathway	0.01952
GO: Biological Process	GO:0021533	cell differentiation in hindbrain	0.01952
GO: Biological Process	GO:0071398	cellular response to fatty acid	0.01952
GO: Biological Process	GO:0050856	regulation of T cell receptor signaling pathway	0.01952
GO: Biological Process	GO:0048246	macrophage chemotaxis	0.02027
GO: Biological Process	GO:0045880	positive regulation of smoothened signaling pathway	0.02027
GO: Biological Process	GO:0048710	regulation of astrocyte differentiation	0.02027
GO: Biological Process	GO:0045686	negative regulation of glial cell differentiation	0.02027
GO: Biological Process	GO:0034113	heterotypic cell-cell adhesion	0.02101
GO: Biological Process	GO:0045838	positive regulation of membrane potential	0.02101
GO: Biological Process	GO:1902692	regulation of neuroblast proliferation	0.02101
GO: Biological Process	GO:0090279	regulation of calcium ion import	0.02101
GO: Biological Process	GO:0034405	response to fluid shear stress	0.02175
GO: Biological Process	GO:0045879	negative regulation of smoothened signaling pathway	0.02175
GO: Biological Process	GO:0010573	vascular endothelial growth factor production	0.02175
GO: Biological Process	GO:0034767	positive regulation of ion transmembrane transport	0.02249
GO: Biological Process	GO:0010324	membrane invagination	0.02249
GO: Biological Process	GO:0060627	regulation of vesicle-mediated transport	0.02275
GO: Biological Process	GO:0030335	positive regulation of cell migration	0.02302
GO: Biological Process	GO:0061024	membrane organization	0.02332
GO: Biological Process	GO:0040011	locomotion	0.02346
GO: Biological Process	GO:2000147	positive regulation of cell motility	0.02384
GO: Biological Process	GO:0002548	monocyte chemotaxis	0.02398
GO: Biological Process	GO:0051898	negative regulation of protein kinase B signaling	0.02398
GO: Biological Process	GO:0046907	intracellular transport	0.02398
GO: Biological Process	GO:0009416	response to light stimulus	0.02454
GO: Biological Process	GO:0034764	positive regulation of transmembrane transport	0.02472
GO: Biological Process	GO:0042755	eating behavior	0.02472
GO: Biological Process	GO:0051272	positive regulation of cellular component movement	0.0251
GO: Biological Process	GO:0050974	detection of mechanical stimulus involved in sensory perception	0.02546
GO: Biological Process	GO:0040017	positive regulation of locomotion	0.0261
GO: Biological Process	GO:0014014	negative regulation of gliogenesis	0.0262
GO: Biological Process	GO:0006979	response to oxidative stress	0.02625
GO: Biological Process	GO:0001755	neural crest cell migration	0.02694
GO: Biological Process	GO:0050854	regulation of antigen receptor-mediated signaling pathway	0.02694

## Sheet: lgals4
Lgals4
GO: Biological Process	GO:0019827	stem cell maintenance	1.087e-05
GO: Biological Process	GO:0033993	response to lipid	7.237e-05
GO: Biological Process	GO:0048864	stem cell development	9.451e-05
GO: Biological Process	GO:0048863	stem cell differentiation	0.0001773
GO: Biological Process	GO:0010564	regulation of cell cycle process	0.0006277
GO: Biological Process	GO:1903035	negative regulation of response to wounding	0.0006716
GO: Biological Process	GO:0007403	glial cell fate determination	0.001136
GO: Biological Process	GO:0010001	glial cell differentiation	0.001939
GO: Biological Process	GO:0045444	fat cell differentiation	0.001961
GO: Biological Process	GO:0051318	G1 phase	0.002271
GO: Biological Process	GO:0042063	gliogenesis	0.002797
GO: Biological Process	GO:0008283	cell proliferation	0.002941
GO: Biological Process	GO:0007417	central nervous system development	0.003042
GO: Biological Process	GO:0000085	mitotic G2 phase	0.003404
GO: Biological Process	GO:0000082	G1/S transition of mitotic cell cycle	0.003631
GO: Biological Process	GO:0055094	response to lipoprotein particle	0.004159
GO: Biological Process	GO:1901990	regulation of mitotic cell cycle phase transition	0.004162
GO: Biological Process	GO:1901987	regulation of cell cycle phase transition	0.004409
GO: Biological Process	GO:0071498	cellular response to fluid shear stress	0.004537
GO: Biological Process	GO:0048646	anatomical structure formation involved in morphogenesis	0.00481
GO: Biological Process	GO:0007063	regulation of sister chromatid cohesion	0.004914
GO: Biological Process	GO:0050872	white fat cell differentiation	0.005291
GO: Biological Process	GO:1990089	response to nerve growth factor	0.005291
GO: Biological Process	GO:1990090	cellular response to nerve growth factor stimulus	0.005291
GO: Biological Process	GO:0010878	cholesterol storage	0.005291
GO: Biological Process	GO:0030730	sequestering of triglyceride	0.005668
GO: Biological Process	GO:0034616	response to laminar fluid shear stress	0.005668
GO: Biological Process	GO:0021781	glial cell fate commitment	0.005668
GO: Biological Process	GO:0033189	response to vitamin A	0.006045
GO: Biological Process	GO:0010888	negative regulation of lipid storage	0.006045
GO: Biological Process	GO:0035357	peroxisome proliferator activated receptor signaling pathway	0.006045
GO: Biological Process	GO:0034114	regulation of heterotypic cell-cell adhesion	0.006422
GO: Biological Process	GO:0001654	eye development	0.006666
GO: Biological Process	GO:1903034	regulation of response to wounding	0.008227
GO: Biological Process	GO:0030900	forebrain development	0.008269
GO: Biological Process	GO:0048545	response to steroid hormone	0.008311
GO: Biological Process	GO:0060334	regulation of interferon-gamma-mediated signaling pathway	0.009056
GO: Biological Process	GO:0007346	regulation of mitotic cell cycle	0.009396
GO: Biological Process	GO:0043276	anoikis	0.009432
GO: Biological Process	GO:0034113	heterotypic cell-cell adhesion	0.01056
GO: Biological Process	GO:0010324	membrane invagination	0.01131
GO: Biological Process	GO:0016049	cell growth	0.01141
GO: Biological Process	GO:0042981	regulation of apoptotic process	0.01148
GO: Biological Process	GO:0043489	RNA stabilization	0.01168
GO: Biological Process	GO:0045687	positive regulation of glial cell differentiation	0.01206
GO: Biological Process	GO:0045429	positive regulation of nitric oxide biosynthetic process	0.0158
GO: Biological Process	GO:0045600	positive regulation of fat cell differentiation	0.0158
GO: Biological Process	GO:0051205	protein insertion into membrane	0.0158
GO: Biological Process	GO:0032870	cellular response to hormone stimulus	0.01606
GO: Biological Process	GO:0022408	negative regulation of cell-cell adhesion	0.01618
GO: Biological Process	GO:0043550	regulation of lipid kinase activity	0.01692
GO: Biological Process	GO:0003407	neural retina development	0.0173
GO: Biological Process	GO:0014015	positive regulation of gliogenesis	0.0173
GO: Biological Process	GO:0031347	regulation of defense response	0.01751
GO: Biological Process	GO:0007049	cell cycle	0.0177
GO: Biological Process	GO:0097345	mitochondrial outer membrane permeabilization	0.01841
GO: Biological Process	GO:1902110	positive regulation of mitochondrial membrane permeability involved in apoptotic process	0.01879
GO: Biological Process	GO:1902686	mitochondrial outer membrane permeabilization involved in programmed cell death	0.01879
GO: Biological Process	GO:0015909	long-chain fatty acid transport	0.01953
GO: Biological Process	GO:0043487	regulation of RNA stability	0.01953
GO: Biological Process	GO:0006954	inflammatory response	0.01976
GO: Biological Process	GO:0043044	ATP-dependent chromatin remodeling	0.0199
GO: Biological Process	GO:0040008	regulation of growth	0.02155
GO: Biological Process	GO:0045685	regulation of glial cell differentiation	0.02251
GO: Biological Process	GO:0019915	lipid storage	0.02251
GO: Biological Process	GO:0007420	brain development	0.02279
GO: Biological Process	GO:0010822	positive regulation of mitochondrion organization	0.02288
GO: Biological Process	GO:0071363	cellular response to growth factor stimulus	0.02407
GO: Biological Process	GO:0006915	apoptotic process	0.02412
GO: Biological Process	GO:0006325	chromatin organization	0.02428

## Sheet: lgals7
Lgals7
GO: Biological Process	GO:0045944	positive regulation of transcription from RNA polymerase II promoter		1.119e-06
GO: Biological Process	GO:0010605	negative regulation of macromolecule metabolic process		1.825e-06
GO: Biological Process	GO:0031324	negative regulation of cellular metabolic process		1.839e-06
GO: Biological Process	GO:0006325	chromatin organization		6.785e-06
GO: Biological Process	GO:0048863	stem cell differentiation		1.09e-05
GO: Biological Process	GO:0016570	histone modification		0.0005921
GO: Biological Process	GO:0007346	regulation of mitotic cell cycle		0.000801
GO: Biological Process	GO:0044330	canonical Wnt signaling pathway involved in positive regulation of wound healing		0.0009737
GO: Biological Process	GO:0008283	cell proliferation		0.0009772
GO: Biological Process	GO:0010564	regulation of cell cycle process		0.001447
GO: Biological Process	GO:0007403	glial cell fate determination		0.00146
GO: Biological Process	GO:2000045	regulation of G1/S transition of mitotic cell cycle		0.001817
GO: Biological Process	GO:0043409	negative regulation of MAPK cascade		0.001817
GO: Biological Process	GO:1902806	regulation of cell cycle G1/S phase transition		0.001844
GO: Biological Process	GO:0030902	hindbrain development		0.002152
GO: Biological Process	GO:0000080	mitotic G1 phase		0.002919
GO: Biological Process	GO:0007219	Notch signaling pathway		0.00297
GO: Biological Process	GO:0007420	brain development		0.003049
GO: Biological Process	GO:0071499	cellular response to laminar fluid shear stress		0.003404
GO: Biological Process	GO:0002082	regulation of oxidative phosphorylation		0.003404
GO: Biological Process	GO:0000085	mitotic G2 phase		0.004375
GO: Biological Process	GO:0007049	cell cycle		0.005066
GO: Biological Process	GO:0044331	cell-cell adhesion mediated by cadherin		0.005345
GO: Biological Process	GO:1990089	response to nerve growth factor		0.006798
GO: Biological Process	GO:0007417	central nervous system development		0.006807
GO: Biological Process	GO:0021781	glial cell fate commitment		0.007282
GO: Biological Process	GO:0071542	dopaminergic neuron differentiation		0.007282
GO: Biological Process	GO:0006915	apoptotic process		0.007653
GO: Biological Process	GO:0012501	programmed cell death		0.008056
GO: Biological Process	GO:0040007	growth		0.008848
GO: Biological Process	GO:0071396	cellular response to lipid		0.01078
GO: Biological Process	GO:0031670	cellular response to nutrient		0.01259
GO: Biological Process	GO:0030900	forebrain development		0.0138
GO: Biological Process	GO:0034405	response to fluid shear stress		0.01404
GO: Biological Process	GO:0048665	neuron fate specification		0.01596

## Sheet: lgals8
Lgals8
GO: Biological Process	GO:0048864	stem cell development	8.657e-12
GO: Biological Process	GO:0045595	regulation of cell differentiation	1.307e-11
GO: Biological Process	GO:0048863	stem cell differentiation	4.734e-11
GO: Biological Process	GO:0006325	chromatin organization	4.112e-10
GO: Biological Process	GO:0019827	stem cell maintenance	4.447e-10
GO: Biological Process	GO:0008283	cell proliferation	2.23e-07
GO: Biological Process	GO:0045165	cell fate commitment	1.446e-06
GO: Biological Process	GO:0016570	histone modification	7.558e-06
GO: Biological Process	GO:0042063	gliogenesis	2.321e-05
GO: Biological Process	GO:0009611	response to wounding	2.595e-05
GO: Biological Process	GO:0007417	central nervous system development	3.454e-05
GO: Biological Process	GO:0051726	regulation of cell cycle	3.477e-05
GO: Biological Process	GO:0001708	cell fate specification	3.822e-05
GO: Biological Process	GO:0072091	regulation of stem cell proliferation	4.71e-05
GO: Biological Process	GO:0021781	glial cell fate commitment	6.416e-05
GO: Biological Process	GO:0022407	regulation of cell-cell adhesion	6.474e-05
GO: Biological Process	GO:0006338	chromatin remodeling	0.0001264
GO: Biological Process	GO:0035987	endodermal cell differentiation	0.000128
GO: Biological Process	GO:2000045	regulation of G1/S transition of mitotic cell cycle	0.0001591
GO: Biological Process	GO:0072089	stem cell proliferation	0.0001773
GO: Biological Process	GO:0030902	hindbrain development	0.0002049
GO: Biological Process	GO:0022402	cell cycle process	0.0002204
GO: Biological Process	GO:0030097	hemopoiesis	0.0002424
GO: Biological Process	GO:0007346	regulation of mitotic cell cycle	0.0002584
GO: Biological Process	GO:0048534	hematopoietic or lymphoid organ development	0.0003045
GO: Biological Process	GO:0007219	Notch signaling pathway	0.0003319
GO: Biological Process	GO:0050974	detection of mechanical stimulus involved in sensory perception	0.0003398
GO: Biological Process	GO:0002520	immune system development	0.0003844
GO: Biological Process	GO:0010001	glial cell differentiation	0.0003854
GO: Biological Process	GO:0045168	cell-cell signaling involved in cell fate commitment	0.000495
GO: Biological Process	GO:0010564	regulation of cell cycle process	0.0005612
GO: Biological Process	GO:0060070	canonical Wnt signaling pathway	0.0006544
GO: Biological Process	GO:0002312	B cell activation involved in immune response	0.0009231
GO: Biological Process	GO:0050767	regulation of neurogenesis	0.000944
GO: Biological Process	GO:0000082	G1/S transition of mitotic cell cycle	0.0009751
GO: Biological Process	GO:0044843	cell cycle G1/S phase transition	0.0009865
GO: Biological Process	GO:0007049	cell cycle	0.00109
GO: Biological Process	GO:0000165	MAPK cascade	0.001544
GO: Biological Process	GO:0044330	canonical Wnt signaling pathway involved in positive regulation of wound healing	0.001623
GO: Biological Process	GO:0048663	neuron fate commitment	0.001649
GO: Biological Process	GO:0070848	response to growth factor	0.001812
GO: Biological Process	GO:0014013	regulation of gliogenesis	0.002014
GO: Biological Process	GO:0007403	glial cell fate determination	0.002433
GO: Biological Process	GO:0001831	trophectodermal cellular morphogenesis	0.002433
GO: Biological Process	GO:0002317	plasma cell differentiation	0.002433
GO: Biological Process	GO:0045666	positive regulation of neuron differentiation	0.002467
GO: Biological Process	GO:0030155	regulation of cell adhesion	0.002483
GO: Biological Process	GO:2000736	regulation of stem cell differentiation	0.00252
GO: Biological Process	GO:0016055	Wnt signaling pathway	0.00265
GO: Biological Process	GO:0034614	cellular response to reactive oxygen species	0.003139
GO: Biological Process	GO:0009786	regulation of asymmetric cell division	0.003243
GO: Biological Process	GO:0030900	forebrain development	0.003265
GO: Biological Process	GO:0030183	B cell differentiation	0.003758
GO: Biological Process	GO:0061041	regulation of wound healing	0.003888
GO: Biological Process	GO:0019087	transformation of host cell by virus	0.004052
GO: Biological Process	GO:0070601	centromeric sister chromatid cohesion	0.004052
GO: Biological Process	GO:0022008	neurogenesis	0.004429
GO: Biological Process	GO:0010941	regulation of cell death	0.00477
GO: Biological Process	GO:0000080	mitotic G1 phase	0.00486
GO: Biological Process	GO:0051318	G1 phase	0.00486
GO: Biological Process	GO:0002285	lymphocyte activation involved in immune response	0.005002
GO: Biological Process	GO:0002521	leukocyte differentiation	0.005678
GO: Biological Process	GO:0060828	regulation of canonical Wnt signaling pathway	0.006916
GO: Biological Process	GO:0031497	chromatin assembly	0.007002
GO: Biological Process	GO:0000085	mitotic G2 phase	0.007282
GO: Biological Process	GO:0046903	secretion	0.007557
GO: Biological Process	GO:0002313	mature B cell differentiation involved in immune response	0.008088
GO: Biological Process	GO:0000302	response to reactive oxygen species	0.008164
GO: Biological Process	GO:0045785	positive regulation of cell adhesion	0.008632
GO: Biological Process	GO:0060391	positive regulation of SMAD protein import into nucleus	0.008894
GO: Biological Process	GO:0044331	cell-cell adhesion mediated by cadherin	0.008894
GO: Biological Process	GO:0007155	cell adhesion	0.009031
GO: Biological Process	GO:0006333	chromatin assembly or disassembly	0.009308
GO: Biological Process	GO:0022610	biological adhesion	0.009329
GO: Biological Process	GO:0032880	regulation of protein localization	0.00936
GO: Biological Process	GO:0009581	detection of external stimulus	0.009605
GO: Biological Process	GO:0071498	cellular response to fluid shear stress	0.009699
GO: Biological Process	GO:0002366	leukocyte activation involved in immune response	0.009906
GO: Biological Process	GO:0002263	cell activation involved in immune response	0.009906
GO: Biological Process	GO:0009612	response to mechanical stimulus	0.01021
GO: Biological Process	GO:0050870	positive regulation of T cell activation	0.01062
GO: Biological Process	GO:0048712	negative regulation of astrocyte differentiation	0.01131
GO: Biological Process	GO:0071168	protein localization to chromatin	0.01131
GO: Biological Process	GO:0002335	mature B cell differentiation	0.01131
GO: Biological Process	GO:1990090	cellular response to nerve growth factor stimulus	0.01131
GO: Biological Process	GO:0090303	positive regulation of wound healing	0.01211
GO: Biological Process	GO:0034616	response to laminar fluid shear stress	0.01211
GO: Biological Process	GO:0042113	B cell activation	0.01269
GO: Biological Process	GO:0030111	regulation of Wnt signaling pathway	0.01361
GO: Biological Process	GO:0097150	neuronal stem cell maintenance	0.01371
GO: Biological Process	GO:0034114	regulation of heterotypic cell-cell adhesion	0.01371
GO: Biological Process	GO:0048853	forebrain morphogenesis	0.01452
GO: Biological Process	GO:0007050	cell cycle arrest	0.01479
GO: Biological Process	GO:0042095	interferon-gamma biosynthetic process	0.01612
GO: Biological Process	GO:0051251	positive regulation of lymphocyte activation	0.01704
GO: Biological Process	GO:0051302	regulation of cell division	0.01743
GO: Biological Process	GO:0042094	interleukin-2 biosynthetic process	0.01851
GO: Biological Process	GO:0070741	response to interleukin-6	0.01851
GO: Biological Process	GO:0002544	chronic inflammatory response	0.01851
GO: Biological Process	GO:0050863	regulation of T cell activation	0.0197
GO: Biological Process	GO:0002696	positive regulation of leukocyte activation	0.01983
GO: Biological Process	GO:0035088	establishment or maintenance of apical/basal cell polarity	0.02011
GO: Biological Process	GO:0043276	anoikis	0.02011
GO: Biological Process	GO:0061245	establishment or maintenance of bipolar cell polarity	0.02011
GO: Biological Process	GO:0045747	positive regulation of Notch signaling pathway	0.0209
GO: Biological Process	GO:0021533	cell differentiation in hindbrain	0.0209
GO: Biological Process	GO:0042981	regulation of apoptotic process	0.0215
GO: Biological Process	GO:0032673	regulation of interleukin-4 production	0.0217
GO: Biological Process	GO:0048710	regulation of astrocyte differentiation	0.0217
GO: Biological Process	GO:0045686	negative regulation of glial cell differentiation	0.0217
GO: Biological Process	GO:0034113	heterotypic cell-cell adhesion	0.02249
GO: Biological Process	GO:1902692	regulation of neuroblast proliferation	0.02249

## Sheet: lgals9
Lgals9
GO: Biological Process	GO:0045596	negative regulation of cell differentiation	3.479e-15
GO: Biological Process	GO:0048863	stem cell differentiation	1.734e-10
GO: Biological Process	GO:0019827	stem cell maintenance	1.087e-09
GO: Biological Process	GO:0016568	chromatin modification	9.722e-09
GO: Biological Process	GO:0006325	chromatin organization	5.087e-08
GO: Biological Process	GO:0033993	response to lipid	8.984e-08
GO: Biological Process	GO:0008283	cell proliferation	1.191e-06
GO: Biological Process	GO:0042063	gliogenesis	1.202e-06
GO: Biological Process	GO:0045165	cell fate commitment	2.911e-06
GO: Biological Process	GO:0050767	regulation of neurogenesis	7.918e-06
GO: Biological Process	GO:0001709	cell fate determination	1.022e-05
GO: Biological Process	GO:0040007	growth	1.098e-05
GO: Biological Process	GO:0040029	regulation of gene expression, epigenetic	1.269e-05
GO: Biological Process	GO:0051960	regulation of nervous system development	1.504e-05
GO: Biological Process	GO:0016570	histone modification	1.507e-05
GO: Biological Process	GO:0007219	Notch signaling pathway	1.568e-05
GO: Biological Process	GO:0009719	response to endogenous stimulus	1.575e-05
GO: Biological Process	GO:0071495	cellular response to endogenous stimulus	1.622e-05
GO: Biological Process	GO:0042127	regulation of cell proliferation	1.701e-05
GO: Biological Process	GO:0048545	response to steroid hormone	1.829e-05
GO: Biological Process	GO:0010001	glial cell differentiation	1.917e-05
GO: Biological Process	GO:0033143	regulation of intracellular steroid hormone receptor signaling pathway	2.035e-05
GO: Biological Process	GO:0043401	steroid hormone mediated signaling pathway	2.141e-05
GO: Biological Process	GO:0014013	regulation of gliogenesis	5.675e-05
GO: Biological Process	GO:0009611	response to wounding	6.95e-05
GO: Biological Process	GO:0051726	regulation of cell cycle	7.935e-05
GO: Biological Process	GO:0042542	response to hydrogen peroxide	0.0001278
GO: Biological Process	GO:0022008	neurogenesis	0.000167
GO: Biological Process	GO:0010941	regulation of cell death	0.000186
GO: Biological Process	GO:0071383	cellular response to steroid hormone stimulus	0.0001916
GO: Biological Process	GO:0071396	cellular response to lipid	0.000207
GO: Biological Process	GO:0007420	brain development	0.000224
GO: Biological Process	GO:2000045	regulation of G1/S transition of mitotic cell cycle	0.0002352
GO: Biological Process	GO:0048584	positive regulation of response to stimulus	0.0003017
GO: Biological Process	GO:0030902	hindbrain development	0.0003028
GO: Biological Process	GO:1903034	regulation of response to wounding	0.0003352
GO: Biological Process	GO:0009967	positive regulation of signal transduction	0.0003355
GO: Biological Process	GO:0007346	regulation of mitotic cell cycle	0.0004352
GO: Biological Process	GO:0023056	positive regulation of signaling	0.0004657
GO: Biological Process	GO:0000302	response to reactive oxygen species	0.0004729
GO: Biological Process	GO:0010647	positive regulation of cell communication	0.0004828
GO: Biological Process	GO:0022402	cell cycle process	0.0004872
GO: Biological Process	GO:0043627	response to estrogen	0.0004976
GO: Biological Process	GO:0034599	cellular response to oxidative stress	0.0004976
GO: Biological Process	GO:0042593	glucose homeostasis	0.000759
GO: Biological Process	GO:0007389	pattern specification process	0.0008108
GO: Biological Process	GO:0010942	positive regulation of cell death	0.0008299
GO: Biological Process	GO:0044772	mitotic cell cycle phase transition	0.0008494
GO: Biological Process	GO:0044770	cell cycle phase transition	0.0009166
GO: Biological Process	GO:0010564	regulation of cell cycle process	0.0009375
GO: Biological Process	GO:0048699	generation of neurons	0.0009651
GO: Biological Process	GO:0070542	response to fatty acid	0.001028
GO: Biological Process	GO:0008104	protein localization	0.001099
GO: Biological Process	GO:0000278	mitotic cell cycle	0.001172
GO: Biological Process	GO:0048708	astrocyte differentiation	0.001191
GO: Biological Process	GO:0045685	regulation of glial cell differentiation	0.001366
GO: Biological Process	GO:0006606	protein import into nucleus	0.00138
GO: Biological Process	GO:0000082	G1/S transition of mitotic cell cycle	0.001429
GO: Biological Process	GO:2000648	positive regulation of stem cell proliferation	0.0017
GO: Biological Process	GO:0019216	regulation of lipid metabolic process	0.001745
GO: Biological Process	GO:0046903	secretion	0.00175
GO: Biological Process	GO:0010769	regulation of cell morphogenesis involved in differentiation	0.001764
GO: Biological Process	GO:0060694	regulation of cholesterol transporter activity	0.001839
GO: Biological Process	GO:0044330	canonical Wnt signaling pathway involved in positive regulation of wound healing	0.001839
GO: Biological Process	GO:0007049	cell cycle	0.002315
GO: Biological Process	GO:0001708	cell fate specification	0.002594
GO: Biological Process	GO:0007403	glial cell fate determination	0.002757
GO: Biological Process	GO:0010918	positive regulation of mitochondrial membrane potential	0.002757
GO: Biological Process	GO:0044337	canonical Wnt signaling pathway involved in positive regulation of apoptotic process	0.002757
GO: Biological Process	GO:0072091	regulation of stem cell proliferation	0.002975
GO: Biological Process	GO:0070848	response to growth factor	0.002979
GO: Biological Process	GO:2000736	regulation of stem cell differentiation	0.003243
GO: Biological Process	GO:0009786	regulation of asymmetric cell division	0.003674
GO: Biological Process	GO:0098727	maintenance of cell number	0.003674
GO: Biological Process	GO:0071456	cellular response to hypoxia	0.004267
GO: Biological Process	GO:0042325	regulation of phosphorylation	0.004344
GO: Biological Process	GO:1902275	regulation of chromatin organization	0.004345
GO: Biological Process	GO:0036294	cellular response to decreased oxygen levels	0.004424
GO: Biological Process	GO:0030900	forebrain development	0.004733
GO: Biological Process	GO:0008284	positive regulation of cell proliferation	0.005664
GO: Biological Process	GO:0006338	chromatin remodeling	0.005685
GO: Biological Process	GO:2001223	negative regulation of neuron migration	0.006422
GO: Biological Process	GO:0055098	response to low-density lipoprotein particle	0.006422
GO: Biological Process	GO:0042981	regulation of apoptotic process	0.006591
GO: Biological Process	GO:0031099	regeneration	0.0068
GO: Biological Process	GO:0072089	stem cell proliferation	0.007093
GO: Biological Process	GO:0060019	radial glial cell differentiation	0.007336
GO: Biological Process	GO:0043491	protein kinase B signaling	0.007492
GO: Biological Process	GO:0008356	asymmetric cell division	0.00825
GO: Biological Process	GO:2000047	regulation of cell-cell adhesion mediated by cadherin	0.009162
GO: Biological Process	GO:0033554	cellular response to stress	0.009181
GO: Biological Process	GO:0060391	positive regulation of SMAD protein import into nucleus	0.01007
GO: Biological Process	GO:0044331	cell-cell adhesion mediated by cadherin	0.01007
GO: Biological Process	GO:0045793	positive regulation of cell size	0.01007
GO: Biological Process	GO:0050769	positive regulation of neurogenesis	0.01033
GO: Biological Process	GO:0007584	response to nutrient	0.01057
GO: Biological Process	GO:0071498	cellular response to fluid shear stress	0.01099
GO: Biological Process	GO:0051782	negative regulation of cell division	0.0119
GO: Biological Process	GO:0050872	white fat cell differentiation	0.01281
GO: Biological Process	GO:0021781	glial cell fate commitment	0.01371
GO: Biological Process	GO:0090303	positive regulation of wound healing	0.01371
GO: Biological Process	GO:0034616	response to laminar fluid shear stress	0.01371
GO: Biological Process	GO:0071542	dopaminergic neuron differentiation	0.01371
GO: Biological Process	GO:0043408	regulation of MAPK cascade	0.01485
GO: Biological Process	GO:0060070	canonical Wnt signaling pathway	0.01662
GO: Biological Process	GO:0097190	apoptotic signaling pathway	0.01753
GO: Biological Process	GO:0021854	hypothalamus development	0.01915
GO: Biological Process	GO:0060397	JAK-STAT cascade involved in growth hormone signaling pathway	0.02096
GO: Biological Process	GO:0043276	anoikis	0.02276
GO: Biological Process	GO:0045747	positive regulation of Notch signaling pathway	0.02366
GO: Biological Process	GO:0021533	cell differentiation in hindbrain	0.02366
GO: Biological Process	GO:0001666	response to hypoxia	0.02383
GO: Biological Process	GO:0045880	positive regulation of smoothened signaling pathway	0.02456
GO: Biological Process	GO:0048710	regulation of astrocyte differentiation	0.02456
GO: Biological Process	GO:0045686	negative regulation of glial cell differentiation	0.02456
GO: Biological Process	GO:0034113	heterotypic cell-cell adhesion	0.02546
GO: Biological Process	GO:0034405	response to fluid shear stress	0.02635
