# Supplementary material for: mRNA Transcriptomics of Galectins Unveils Heterogeneous Organization in Mouse and Human Brain
Source: Front Mol Neurosci. 2016 Dec 16;9:139. doi: 10.3389/fnmol.2016.00139 (PMC5159438; doi:10.3389/fnmol.2016.00139)
Supplement: Supplementary file 3 [file Data_Sheet_3.ZIP › Supplementary Tables/S7 Table.xlsx]

## Sheet: Sheet 1
List of putative TFs with their respective galectins in human
(No. of worksheets included- 1)
LGALS1	LGALS2	LGALS3	LGALS4	LGALS7	LGALS8	LGALS9	LGALS12	LGALS13
ATF2	ARID3A	AR	ATF1	ARID3A	AR	AR	AR	ATF1
ATF3	ATF1	ARID3A	ATF2	ATF1	ARID3A	ARID3A	ARID3A	ATF2
BATF	ATF2	ATF1	ATF3	BCL3	ATF1	ATF1	ATF1	ATF3
BCLAF1	ATF3	ATF2	BCL3	CEBPB	ATF2	ATF2	ATF2	BACH1
BRCA1	BACH1	ATF3	BCLAF1	CREB1	ATF3	ATF3	ATF3	BATF
CBX3	BATF	BACH1	CBX3	ZBTB7A	BACH1	BACH1	BATF	BCL3
CCNT2	BCL11A	BATF	CCNT2	CTCF	BATF	BATF	CBX3	BRCA1
CEBPA	BCL3	BCL11A	CEBPB	E2F6	BCL11A	BCL11A	CCNT2	CCNT2
CEBPB	BCLAF1	BCL3	CHD2	EBF1	BCL3	BCL3	CEBPB	CEBPB
CEBPD	BRCA1	BCLAF1	CREB1	EGR1	BRF2	BCLAF1	CHD1	CHD1
CHD1	CBX3	BRCA1	CREBBP	ELF1	CBX3	BDP1	ZBTB7A	CHD2
CHD2	CCNT2	CBX3	ZBTB7A	EP300	CCNT2	BRCA1	CTCF	CREB1
CREB1	CEBPB	CCNT2	CTCF	ESR1	CEBPB	BRF2	CTCFL	CREBBP
CREBBP	CEBPD	CEBPB	DEC	ETS1	CHD1	CBX3	ELF1	ZBTB7A
ZBTB7A	CHD1	CHD1	E2F1	FOS	CHD2	CCNT2	EP300	CTBP2
CTCF	CHD2	CHD2	E2F4	FOSL2	CREB1	CEBPB	ESR1	CTCF
DEC	CREB1	CREB1	E2F6	FOXA1	CREBBP	CHD1	ETS1	CTCFL
E2F1	CREBBP	CREBBP	EBF1	FOXA2	ZBTB7A	CHD2	EZH2	DEC
E2F4	ZBTB7A	ZBTB7A	EGR1	FOXP2	CTBP2	CREB1	FOS	E2F1
E2F6	CTBP2	CTBP2	ELF1	GABPA	CTCF	ZBTB7A	FOSL1	E2F4
EBF1	CTCF	CTCF	ELK1	GATA1	CTCFL	CTBP2	FOXA1	E2F6
EGR1	CTCFL	CTCFL	ELK4	GATA2	DEC	CTCF	FOXA2	EBF1
ELF1	DEC	DEC	EP300	GTF2F1	E2F1	CTCFL	FOXM1	EGR1
ELK1	E2F1	E2F1	ESR1	HDAC2	E2F4	DEC	GABPA	ELF1
ELK4	E2F4	E2F4	ETS1	HMGN3	E2F6	E2F1	GATA1	EP300
EP300	E2F6	E2F6	FOS	HNF4A	EBF1	E2F4	GATA2	ETS1
ETS1	EBF1	EBF1	FOSL1	HNF4G	EGR1	E2F6	GATA3	EZH2
FOS	EGR1	EGR1	FOSL2	IRF1	ELF1	EBF1	GTF3C2	FOS
FOSL1	ELF1	ELF1	FOXA1	JUN	ELK1	EGR1	HDAC1	FOXA1
FOSL2	ELK1	ELK1	FOXA2	JUND	ELK4	ELF1	HDAC2	FOXA2
FOXA1	ELK4	ELK4	FOXP2	KDM5B	EP300	ELK1	HDAC8	FOXM1
FOXA2	EP300	EP300	GABPA	MAFK	EPAS1	ELK4	HNF4A	FOXP2
FOXM1	ESR1	ESR1	GATA1	MAX	ESR1	EP300	HNF4G	GABPA
FOXP2	ETS1	ETS1	GATA2	MAZ	ETS1	ESR1	IRF1	GATA2
GABPA	EZH2	EZH2	GATA3	MBD4	EZH2	ESRRA	IRF4	GATA3
GATA1	FOS	FOS	GTF2F1	MXI1	FOS	ETS1	JUN	GTF2F1
GATA2	FOSL1	FOSL1	HDAC2	MYBL2	FOSL1	EZH2	JUNB	HDAC1
GTF2B	FOSL2	FOSL2	HMGN3	MYC	FOSL2	FOS	JUND	HDAC2
GTF3C2	FOXA1	FOXA1	HNF4A	NFIC	FOXA1	FOSL1	MAFF	HNF4G
HDAC1	FOXA2	FOXA2	HNF4G	NR2F2	FOXA2	FOSL2	MAFK	IRF1
HDAC2	FOXA3	FOXM1	IRF1	NR3C1	FOXA3	FOXA1	MAX	JUN
HIF1A	FOXM1	FOXP2	JUN	PAX5	FOXM1	FOXA2	MAZ	JUND
HMGN3	FOXP2	GABPA	JUNB	PHF8	FOXP2	FOXA3	MXI1	KDM5B
HNF4A	GABPA	GATA1	JUND	POU2F1	GABPA	FOXM1	MYBL2	MAFF
HNF4G	GATA1	GATA2	KDM5B	RAD21	GATA1	FOXP2	MYC	MAFK
IRF1	GATA2	GATA3	MAFF	RBBP5	GATA2	GABPA	NANOG	MAX
IRF4	GATA3	GTF2B	MAFK	RBP1	GATA3	GATA1	NFIC	MAZ
JUN	GTF2B	GTF2F1	MAX	RCOR1	GTF2F1	GATA2	NFYB	MEF2A
JUNB	GTF2F1	HDAC1	MAZ	REST	GTF3C2	GATA3	NR2F2	MEF2C
JUND	GTF3C2	HDAC2	MBD4	RFX5	HDAC1	GTF2B	NR3C1	MTA3
KDM5B	HDAC1	HMGN3	MXI1	RUNX3	HDAC2	GTF2F1	PAX5	MXI1
MAFK	HDAC2	HNF4A	MYBL2	RXRA	HMGN3	HDAC1	PML	MYC
MAX	HMGN3	HNF4G	MYC	SETDB1	HNF4A	HDAC2	POU2F2	NFIC
MAZ	HNF4A	IKZF1	NFIC	SIN3A	HNF4G	HMGN3	POU5F1	NR3C1
MEF2A	HNF4G	IRF1	NFYB	SMC3	IKZF1	HNF4A	PRDM1	NRF1
MEF2C	IKZF1	IRF3	NR2F2	SP1	IRF1	HNF4G	RAD21	PAX5
MTA3	IRF1	IRF4	NR3C1	SPI1	IRF4	HSF1	RBBP5	PBX3
MXI1	IRF3	JUN	NRF1	SRF	JUN	IKZF1	RBP1	PHF8
MYBL2	IRF4	JUNB	PAX5	STAT3	JUNB	IRF1	RCOR1	PML
MYC	JUN	JUND	PBX3	STAT5A	JUND	IRF3	RELA	POU2F2
NFIC	JUNB	KDM5B	PHF8	TAF1	KDM5B	IRF4	REST	POU5F1
NFYA	JUND	LIN54	PML	TAL1	LIN54	ITGB3BP	RFX5	PRDM1
NFYB	KDM5B	LIN9	POU2F1	TBP	LIN9	JUN	RUNX1	RAD21
NR2F2	LIN54	MAFF	POU2F2	TCF4	MAFF	JUNB	RUNX3	RARA
NRF1	MAFF	MAFK	RAD21	TFAP2C	MAFK	JUND	RXRA	RBBP5
PAX5	MAFK	MAX	RARA	TP53	MAX	KDM5B	SETDB1	RBP1
PBX3	MAX	MAZ	RARG	TP63	MAZ	MAFF	SIN3A	RCOR1
PHF8	MAZ	MEF2A	RBBP5	TEAD4	MEF2A	MAFK	SIRT6	RELA
PML	MBD4	MEF2C	RBP1	USF1	MTA3	MAX	SMC3	REST
POU2F2	MEF2A	MTA3	RBP2/KDM5A	YY1	MXI1	MAZ	SOX4	RFX5
PRDM1	MEF2C	MXI1	RCOR1	ZNF143	MYBL2	MEF2A	SP1	RUNX3
RAD21	MTA3	MYBL2	REST	ZNF263	MYC	MEF2C	SPI1	SAP30
RBBP5	MXI1	MYC	RFX5		NANOG	MTA3	SRF	SIN3A
RBP1	MYBL2	NANOG	RUNX3		NFE2	MXI1	STAT1	SMC3
RBP2/KDM5A	MYC	NFATC1	RXRA		NFIC	MYBL2	STAT2	SOX4
RCOR1	NANOG	NFIC	SIN3A		NFYB	MYC	STAT3	SP1
RELA	NFE2	NFYA	SIX5		NR2F2	NANOG	STAT5A	SP2
REST	NFIC	NFYB	SMAD2		NR3C1	NFATC1	TAF1	SP4
RFX5	NFYA	NR2F2	SMAD3		NR2C2	NFIC	TAF7	SPI1
RUNX3	NFYB	NR3C1	SMC3		PAX5	NFYA	TAL1	SRF
RXRA	NR2F2	NRF1	SP1		PHF8	NFYB	TBL1XR1	STAT1
SAP30	NR3C1	PAX5	SP4		PML	NR2F2	TBP	STAT3
SIN3A	NRF1	PBX3	SPI1		POU2F2	NR3C1	TCF12	TAF1
SIX5	NR2C2	PHF8	SREBF1		RAD21	NRF1	TCF4	TAL1
SMC3	PAX5	PML	SRF		RARA	NR2C2	TRIM28	TBL1XR1
SP1	PBX3	POU2F2	STAT1		RARG	PAX5	TEAD4	TBP
SP2	PHF8	RAD21	STAT3		RBBP5	PBX3	USF1	TCF12
SP4	PML	RARA	STAT5A		RBL2	PHF8	YY1	TCF4
SPI1	POU2F2	RARG	TAF1		RBP1	PML	ZNF143	TFAP2A
SRF	PPARGC1A	RBBP5	TAF7		RCOR1	POU2F1		TFAP2C
STAT1	PRDM1	RBL2	TAL1		RELA	POU2F2		THAP1
STAT5A	RAD21	RBP1	TBL1XR1		REST	PRDM1		TRIM28
TAF1	RARA	RBP2/KDM5A	TBP		RFX5	RAD21		TEAD4
TAF7	RARG	RCOR1	TCF12		RUNX1	RARA		UBTF
TBL1XR1	RBBP5	RELA	TCF4		RUNX3	RARG		USF1
TBP	RBP1	REST	TFAP2C		RXRA	RBBP5		USF2
TCF12	RBP2/KDM5A	RFX5	THAP1		SAP30	RBP1		YY1
TCF3	RCOR1	RUNX1	TP53		SETDB1	RCOR1		ZBTB33
TCF4	RELA	RUNX2	TP63		SIN3A	RELA		ZKSCAN1
TFAP2A	REST	RUNX3	TRIM28		SIX5	REST		ZNF143
TFAP2C	RFX5	RXRA	TEAD4		SMAD2	RFX5		ZNF217
THAP1	RUNX1	SAP30	UBTF		SMAD3	RUNX3		ZNF263
TRIM28	RUNX3	SETDB1	USF1		SMARCA4	RXRA
TEAD4	RXRA	SIN3A	USF2		SMARCB1	SAP30
UBTF	SAP30	SIX5	YY1		SMARCC1	SETDB1
USF1	SETDB1	SMAD2	ZBTB33		SMC3	SIN3A
WRNIP1	SIN3A	SMAD3	ZNF143		SOX4	SIRT6
YY1	SIX5	SMARCA4	ZNF217		SP1	SIX5
ZBTB33	SMAD2	SMARCB1	ZNF263		SPI1	SMAD2
ZEB1	SMAD3	SMARCC1			SRF	SMAD3
ZKSCAN1	SMARCA4	SMC3			STAT1	SMARCA4
ZNF143	SMARCB1	SOX4			STAT2	SMARCB1
ZNF263	SMARCC1	SP1			STAT3	SMARCC1
ZZZ3	SMC3	SP2			STAT5A	SMARCC2
	SOX2	SP4			TAF1	SMC3
	SP1	SPI1			TAF7	SP1
	SP2	SRF			TAL1	SP2
	SP4	STAT1			TBL1XR1	SP4
	SPI1	STAT3			TBP	SPI1
	SREBF1	STAT5A			TCF12	SREBF1
	SRF	fam48a			TCF3	SRF
	STAT1	SUZ12			TCF4	STAT1
	STAT2	TAF1			THAP1	STAT2
	STAT3	TAF7			TP63	STAT3
	STAT5A	TAL1			TRIM28	STAT5A
	TAF1	TBL1XR1			TEAD4	fam48a
	TAF7	TBP			UBTF	TAF1
	TAL1	TCF12			USF1	TAF7
	TBL1XR1	TCF3			USF2	TAL1
	TBP	TCF4			WRNIP1	TBL1XR1
	TCF12	TFAP2A			YY1	TBP
	TCF3	TFAP2C			ZBTB33	TCF12
	TCF4	TP63			ZKSCAN1	TCF3
	TFAP2A	TRIM28			ZNF143	TCF4
	TFAP2C	TEAD4			ZNF217	TFAP2A
	THAP1	UBTF			ZNF263	TFAP2C
	TP63	USF1			POLR3A	THAP1
	TRIM28	USF2				TP63
	TEAD4	WRNIP1				TRIM28
	UBTF	YY1				TEAD4
	USF1	ZBTB33				UBTF
	USF2	ZEB1				USF1
	WRNIP1	ZKSCAN1				USF2
	YY1	ZNF143				WRNIP1
	ZBTB33	ZNF217				YY1
	ZEB1	ZNF263				ZBTB33
	ZKSCAN1	POLR3A				ZEB1
	ZNF143					ZKSCAN1
	ZNF217					ZNF143
	ZNF263					ZNF217
	ZZZ3					ZNF263
						POLR3A
