# Supplementary material for: mRNA Transcriptomics of Galectins Unveils Heterogeneous Organization in Mouse and Human Brain
Source: Front Mol Neurosci. 2016 Dec 16;9:139. doi: 10.3389/fnmol.2016.00139 (PMC5159438; doi:10.3389/fnmol.2016.00139)
Supplement: Supplementary file 3 [file Data_Sheet_3.ZIP › Supplementary Tables/S8 Table.xlsx]

## Sheet: Sheet 1
Putative TFs Common to both mouse and human, yellow color shows TFs with failed ISH images in mouse
(No. of worksheets included- 1)
Transcription factor
CTCF
CEBPA
E2F1
EP300
EZH2
FOXA2
HIF1A
MYC
NANOG
POU5F1
RUNX2
SETDB1
SMARCA4
SOX2
STAT3
SUZ12
TAL1
TRIM28
