# Supplementary material for: mRNA Transcriptomics of Galectins Unveils Heterogeneous Organization in Mouse and Human Brain
Source: Front Mol Neurosci. 2016 Dec 16;9:139. doi: 10.3389/fnmol.2016.00139 (PMC5159438; doi:10.3389/fnmol.2016.00139)
Supplement: Supplementary file 3 [file Data_Sheet_3.ZIP › Supplementary Tables/S9 Table.xlsx]

## Sheet: Sheet 1
List of functions of transcription factors that putatively regulate galectins in human brain
(No. of worksheets included- 1)
Transcription factor's HGNC name	Regulated Galectins
AR	3,12,8,9	neuronal survival	Testosterone-mediated neuroprotection through the androgen receptor in human primary neurons.	http://onlinelibrary.wiley.com/resolve/openurl?genre=article&sid=nlm:pubmed&issn=0022-3042&date=2001&volume=77&issue=5&spage=1319
ARID3A	3,12,8,7,2,9
ATF1	3,13,12,8,7,4,2,9	neuron differentiation	Neurogenic transdifferentiation of human adipose-derived stem cells? A critical protocol reevaluation with special emphasis on cell proliferation and cell cycle alterations.	http://dx.doi.org/10.1007/s00418-010-0740-8
ATF2	3,13,12,8,4,2, 1,9	neurite extension	Increased expression of tyrosine hydroxylase and anomalous neurites in catecholaminergic neurons of ATF-2 null mice.
ATF3	3,13,12,8,4,2, 1,9	neuronal survival	ATF3 increases the intrinsic growth state of DRG neurons to enhance peripheral nerve regeneration.	http://www.jneurosci.org/cgi/pmidlookup?view=long&pmid=17652582
			A signaling cascade of nuclear calcium-CREB-ATF3 activated by synaptic NMDA receptors defines a gene repression module that protects against extrasynaptic NMDA receptor-induced neuronal cell death and ischemic brain damage.	http://www.jneurosci.org/cgi/pmidlookup?view=long&pmid=21451036
			The nuclear calcium signaling target, activating transcription factor 3 (ATF3), protects against dendrotoxicity and facilitates the recovery of synaptic transmission after an excitotoxic insult.	http://www.jbc.org/cgi/pmidlookup?view=long&pmid=24515113
BACH1	3,13,8,2,9	contribute to abnormal brain development	Overexpression of transcription factor BACH1 in fetal Down syndrome brain.
BATF	3,13,12,8,2, 1,9
BCL11A	3,8,2,9	neural development	BCL11A deletions result in fetal hemoglobin persistence and neurodevelopmental alterations.	http://dx.doi.org/10.1172/JCI81163
BCL3	3,13,8,7,4,2,9
BCLAF1	3,4,2,1,9
BDP1	9
BRCA1	3,13,2,1,9	neural development	Role of BRCA1 in brain development.	http://www.pnas.org/cgi/pmidlookup?view=long&pmid=24639535
		cell proliferation	Tumor suppressor gene BRCA-1 is expressed by embryonic and adult neural stem cells and involved in cell proliferation.
BRF2	9,8
CBX3	3,12,8,4,2,1,9	neural development	Up-regulation of HP1γ expression during neuronal maturation promotes axonal and dendritic development in mouse embryonic neocortex.	http://dx.doi.org/10.1111/gtc.12205
CCNT2	3,13,12,8,7,4,2,1,9
CEBPA	1	neural cell fate determination	CCAAT/enhancer-binding protein phosphorylation biases cortical precursors to generate neurons rather than astrocytes in vivo.	http://www.jneurosci.org/cgi/pmidlookup?view=long&pmid=16291948
CEBPB	3,13,12,8,7,4,2,1,9	neuronal survival	Microarray analysis supports a role for ccaat/enhancer-binding protein-beta in brain injury.	http://www.jbc.org/cgi/pmidlookup?view=long&pmid=14736879
			A transcriptional role for C/EBP beta in the neuronal response to axonal injury.	http://linkinghub.elsevier.com/retrieve/pii/S1044-7431(05)00079-5
			Decreased brain damage and curtailed inflammation in transcription factor CCAAT/enhancer binding protein beta knockout mice following transient focal cerebral ischemia.	http://dx.doi.org/10.1111/j.1471-4159.2006.04056.x
		neurogenesis	Role of C/EBPβ transcription factor in adult hippocampal neurogenesis.	http://dx.plos.org/10.1371/journal.pone.0024842
CEBPD	1,2	neuronal survival	Lack of the transcription factor C/EBPδ impairs the intrinsic capacity of peripheral neurons for regeneration.	http://linkinghub.elsevier.com/retrieve/pii/S0014-4886(12)00395-0
CHD1	3,13,12,8,2,1,9
CHD2	3,13,8,4,2,1,9
CREB1	3,13,8,7,4,2,1,9	neuronal survival	Disruption of CREB function in brain leads to neurodegeneration.	http://dx.doi.org/10.1038/ng882
			cAMP response element-binding protein regulates differentiation and survival of newborn neurons in the olfactory bulb.	http://www.jneurosci.org/cgi/pmidlookup?view=long&pmid=16267218
		neuron differentiation	cAMP response element-binding protein regulates differentiation and survival of newborn neurons in the olfactory bulb.	http://www.jneurosci.org/cgi/pmidlookup?view=long&pmid=16267218
		neurogenesis	cAMP response element binding protein is required for mouse neural progenitor cell survival and expansion.	http://dx.doi.org/10.1002/stem.56
CREBBP	3,13,8,4,2,1	neuronal survival	Depletion of CBP is directly linked with cellular toxicity caused by mutant huntingtin.	http://linkinghub.elsevier.com/retrieve/pii/S0969-9961(06)00096-9
		neuron differentiation	CREBBP re-arrangements affect protein function and lead to aberrant neuronal differentiation.	http://linkinghub.elsevier.com/retrieve/pii/S0301-4681(10)00016-2
CTBP2	3,13,8,2,9
CTCF	3,13,12,8,7,4,2,1,9	neural development	CTCF is required for neural development and stochastic expression of clustered Pcdh genes in neurons.	http://linkinghub.elsevier.com/retrieve/pii/S2211-1247(12)00174-X
		neuron differentiation	Dual effect of CTCF loss on neuroprogenitor differentiation and survival.	http://www.jneurosci.org/cgi/pmidlookup?view=long&pmid=24553927
		neuronal survival	Dual effect of CTCF loss on neuroprogenitor differentiation and survival.	http://www.jneurosci.org/cgi/pmidlookup?view=long&pmid=24553927
CTCFL	3,13,12,8,2,9
DEC	3,13,8,7,4,2,1,9
E2F1	3,13,8,4,2,1,9	neural development	Brd2 is required for cell cycle exit and neuronal differentiation through the E2F1 pathway in mouse neuroepithelial cells.	http://linkinghub.elsevier.com/retrieve/pii/S0006-291X(12)01463-5
		neuron differentiation	Ectopic expression of necdin induces differentiation of mouse neuroblastoma cells.	http://www.jbc.org/cgi/pmidlookup?view=long&pmid=12198120
		neurogenesis	Impaired adult neurogenesis in mice lacking the transcription factor E2F1.	http://linkinghub.elsevier.com/retrieve/pii/S1044743102911760
		neuronal survival	Absence of the transcription factor E2F1 attenuates brain injury and improves behavior after focal ischemia in mice.	http://dx.doi.org/10.1097/01.WCB.0000084249.20114.FA
			Neuropilin-1 is a direct target of the transcription factor E2F1 during cerebral ischemia-induced neuronal death in vivo.	http://mcb.asm.org/cgi/pmidlookup?view=long&pmid=17178835
E2F4	3,13,8,4,2,1,9
E2F6	3,13,8,7,4,2,1,9
EBF1	3,13,8,7,4,2,1,9	neuron differentiation	FACS-array profiling of striatal projection neuron subtypes in juvenile and adult mouse brains.	http://dx.doi.org/10.1038/nn1654
		neural development	The early topography of thalamocortical projections is shifted in Ebf1 and Dlx1/2 mutant mice.	http://dev.biologists.org/cgi/pmidlookup?view=long&pmid=12421703
EGR1	3,13,8,7,4,2,1,9	contribute to neuronal damage	Transcription factor early growth response-1 induction mediates inflammatory gene expression and brain damage following transient focal ischemia	http://dx.doi.org/10.1111/j.1471-4159.2008.05233.x
		neurite extension	5-Hydroxytryptamine 1A and 2B serotonin receptors in neurite outgrowth: involvement of early growth response protein 1.	http://www.karger.com/?DOI=10.1159/000354423
		neuron differentiation	Egr1 mediated the neuronal differentiation induced by extremely low-frequency electromagnetic fields.	http://linkinghub.elsevier.com/retrieve/pii/S0024-3205(14)00278-1
ELF1	3,13,12,8,7,4,2,1,9
ELK1	3,8,4,2,1,9	neuronal survival	Activation of Elk-1 participates as a neuroprotective compensatory mechanism in models of Huntington's disease.	http://dx.doi.org/10.1111/j.1471-4159.2012.07711.x
ELK4	3,8,4,2,1,9
EP300	3,13,12,8,7,4,2,1,9	neuronal survival	p300 expression is induced by oxygen deficiency and protects neuron cells from damage.	http://linkinghub.elsevier.com/retrieve/pii/S0006-8993(08)02829-1
			HDAC inhibition promotes neuronal outgrowth and counteracts growth cone collapse through CBP/p300 and P/CAF-dependent p53 acetylation.	http://dx.doi.org/10.1038/cdd.2009.216
EPAS1	8	neuronal survival	The transcriptional activator hypoxia inducible factor 2 (HIF-2/EPAS-1) regulates the oxygen-dependent expression of erythropoietin in cortical astrocytes.	http://www.jneurosci.org/cgi/pmidlookup?view=long&pmid=16971531
ESR1	3,12,8,7,4,2,9	neuronal survival	Estrogen receptor α and G-protein coupled receptor 30 mediate the neuroprotective effects of 17β-estradiol in novel murine hippocampal cell models.	http://linkinghub.elsevier.com/retrieve/pii/S0306-4522(10)00948-6
ESRRA	9
ETS1	3,13,12,8,7,4,2, 1, 9	neuronal survival	Computational identification of conserved transcription factor binding sites upstream of genes induced in rat brain by transient focal ischemic stroke.	http://linkinghub.elsevier.com/retrieve/pii/S0006-8993(12)01846-X
EZH2	3,13,12,8,2,9	neural migration	Ezh2 orchestrates topographic migration and connectivity of mouse precerebellar neurons.	http://www.sciencemag.org/cgi/pmidlookup?view=long&pmid=23307742
		proliferation	Dynamic changes in Ezh2 gene occupancy underlie its involvement in neural stem cell self-renewal and differentiation towards oligodendrocytes.	http://dx.plos.org/10.1371/journal.pone.0040399
		neurogenesis	Ezh2 regulates adult hippocampal neurogenesis and memory.	http://www.jneurosci.org/cgi/pmidlookup?view=long&pmid=24719098
FOS	3,13,12,8,7,4,2,1,9	neuronal survival	c-fos regulates neuronal excitability and survival.	http://dx.doi.org/10.1038/ng859
FOSL1	3,12,8,4,2,1,9
FOSL2	3,8,7,4,2,1,9
FOXA1	3,13,12,8,7,4,2,1,9	neural development	Foxa1 and Foxa2 regulate multiple phases of midbrain dopaminergic neuron development in a dosage-dependent manner.	http://dev.biologists.org/cgi/pmidlookup?view=long&pmid=17596284
		neuron differentiation	Increased levels of FoxA1 transcription factor in pluripotent P19 embryonal carcinoma cells stimulate neural differentiation.	http://dx.doi.org/10.1089/scd.2009.0386
FOXA2	3,13,12,8,7,4,2,1,9	neural development	Foxa1 and Foxa2 regulate multiple phases of midbrain dopaminergic neuron development in a dosage-dependent manner.	http://dev.biologists.org/cgi/pmidlookup?view=long&pmid=17596284
FOXA3	9,8,2
FOXM1	3,13,12,8,2,1,9	neuronal survival	Forkhead transcription factor FoxM1 regulates mitotic entry and prevents spindle defects in cerebellar granule neuron precursors.	http://mcb.asm.org/cgi/pmidlookup?view=long&pmid=17893320
FOXP2	3,13,8,7,4,2,1,9	neural development	FOXP2 expression during brain development coincides with adult sites of pathology in a severe speech and language disorder.	http://brain.oxfordjournals.org/cgi/pmidlookup?view=long&pmid=12876151
		neurite extension	Foxp2 regulates gene networks implicated in neurite outgrowth in the developing brain.	http://dx.plos.org/10.1371/journal.pgen.1002145
		neurogenesis	FoxP2 regulates neurogenesis during embryonic cortical development.	http://www.jneurosci.org/cgi/pmidlookup?view=long&pmid=23283338
		synaptic plasticity	High-throughput analysis of promoter occupancy reveals direct neural targets of FOXP2, a gene mutated in speech and language disorders.	http://linkinghub.elsevier.com/retrieve/pii/S0002-9297(07)63771-9
GABPA	3,13,12,8,7,4,2,1,9	synaptic function	Targeting of the ETS factor GABPalpha disrupts neuromuscular junction synaptic function.	http://mcb.asm.org/cgi/pmidlookup?view=long&pmid=17325042
GATA1	3,12,8,7,4,2,1,9
GATA2	3,13,12,8,7,4,2,1,9	neural development	Essential role of Gata transcription factors in sympathetic neuron development.	http://dev.biologists.org/cgi/pmidlookup?view=long&pmid=15329349
			Gata2 is a tissue-specific post-mitotic selector gene for midbrain GABAergic neurons.	http://dev.biologists.org/cgi/pmidlookup?view=long&pmid=19088086
		neuron differentiation	The GATA2 transcription factor negatively regulates the proliferation of neuronal progenitors.	http://dev.biologists.org/cgi/pmidlookup?view=long&pmid=16672344
GATA3	3,13,12,8,4,2,9	neural development	Essential role of Gata transcription factors in sympathetic neuron development.	http://dev.biologists.org/cgi/pmidlookup?view=long&pmid=15329349
		neuronal survival	The Gata3 transcription factor is required for the survival of embryonic and adult sympathetic neurons.	http://www.jneurosci.org/cgi/pmidlookup?view=long&pmid=20702712
GTF2B	3,2,1,9
GTF2F1	3,13,8,7,4,2,9
GTF3C2	1,12,8,2
HDAC1	3,13,12,8,2,1,9	neural development	Histone deacetylases 1 and 2 are expressed at distinct stages of neuro-glial development.	http://dx.doi.org/10.1002/dvdy.21626
		neuron differentiation	Histone deacetylases 1 and 2 control the progression of neural precursors to neurons during brain development.	http://www.pnas.org/cgi/pmidlookup?view=long&pmid=19380719
		neurogenesis	Histone deacetylase HDAC1/HDAC2-controlled embryonic development and cell differentiation.	http://www.intjdevbiol.com/paper.php?doi=10.1387/ijdb.082649rb
		synaptic function & maturation	Histone deacetylases 1 and 2 form a developmental switch that controls excitatory synapse maturation and function.	http://www.jneurosci.org/cgi/pmidlookup?view=long&pmid=19553468
		neural cell fate determination	Histone deacetylase-1 (HDAC1) is a molecular switch between neuronal survival and death.	http://www.jbc.org/cgi/pmidlookup?view=long&pmid=22918830
HDAC2	3,13,12,8,7,4,2,1,9	neural development	Histone deacetylases 1 and 2 are expressed at distinct stages of neuro-glial development.	http://dx.doi.org/10.1002/dvdy.21626
		neuron differentiation	Histone deacetylases 1 and 2 control the progression of neural precursors to neurons during brain development.	http://www.pnas.org/cgi/pmidlookup?view=long&pmid=19380719
		neurogenesis	Histone deacetylase HDAC1/HDAC2-controlled embryonic development and cell differentiation.	http://www.intjdevbiol.com/paper.php?doi=10.1387/ijdb.082649rb
		synaptic function & maturation	Histone deacetylases 1 and 2 form a developmental switch that controls excitatory synapse maturation and function.	http://www.jneurosci.org/cgi/pmidlookup?view=long&pmid=19553468
HDAC8	12
HIF1A	1	CNS development	Defective brain development in mice lacking the Hif-1alpha gene in neural cells.	http://mcb.asm.org/cgi/pmidlookup?view=long&pmid=12972594
		neuronal survival	Murine neural stem/progenitor cells protect neurons against ischemia by HIF-1alpha-regulated VEGF signaling.	http://dx.plos.org/10.1371/journal.pone.0009767
		neurogenesis	Continuous expression of HIF-1α in neural stem/progenitor cells.	http://dx.doi.org/10.1007/s10571-010-9561-5
HMGN3	3,8,7,4,2,1,9
HNF4A	3,12,8,7,4,2,1,9	neuron differentiation	Regulation of neural stem cell differentiation by transcription factors HNF4-1 and MAZ-1.	http://dx.doi.org/10.1007/s12035-012-8335-0
HNF4G	3,13,12,8,7,4,2,1,9
HSF1	9	neurogenesis	Maintenance of olfactory neurogenesis requires HSF1, a major heat shock transcription factor in mice.	http://www.jbc.org/cgi/pmidlookup?view=long&pmid=16306048
			Impaired hippocampal spinogenesis and neurogenesis and altered affective behavior in mice lacking heat shock factor 1.	http://www.pnas.org/cgi/pmidlookup?view=long&pmid=21205885
		neuronal survival	Expression of taurine transporter (TauT) is modulated by heat shock factor 1 (HSF1) in motor neurons of ALS.	http://dx.doi.org/10.1007/s12035-012-8371-9
			Enlarged ventricles, astrogliosis and neurodegeneration in heat shock factor 1 null mouse brain.	http://linkinghub.elsevier.com/retrieve/pii/S0306452204002106
		neural development	Roles of heat shock factor 1 in neuronal response to fetal environmental risks and its relevance to brain disorders.	http://linkinghub.elsevier.com/retrieve/pii/S0896-6273(14)00196-2
IKZF1	3,8,2,9	neural development	An essential role for the hematopoietic transcription factor Ikaros in hypothalamic-pituitary-mediated somatic growth.	http://www.pnas.org/cgi/pmidlookup?view=long&pmid=16467156
		neurogenesis	Ikaros-1 couples cell cycle arrest of late striatal precursors with neurogenesis of enkephalinergic neurons.	http://dx.doi.org/10.1002/cne.22215
IRF1	3,13,12,8,7,4,2,1,9	protection against viral infection	Interferon regulatory factor-1 protects from fatal neurotropic infection with vesicular stomatitis virus by specific inhibition of viral replication in neurons.	http://dx.plos.org/10.1371/journal.ppat.1003999
		deletion is beneficial for protection	Interferon regulatory factor-1 immunoreactivity in neurons and inflammatory cells following ischemic stroke in rodents and humans.	http://dx.doi.org/10.1007/s00401-002-0658-x
IRF3	3,2,9	neuronal survival	LPS preconditioning redirects TLR signaling following stroke: TRIF-IRF3 plays a seminal role in mediating tolerance to ischemic injury.	http://www.jneuroinflammation.com/content/8//140
IRF4	3,13,12,8,2,1,9	neuronal survival	IRF4 is a novel mediator for neuronal survival in ischaemic stroke.	http://dx.doi.org/10.1038/cdd.2014.9
ITGB3BP	9
JUN	3,13,12,8,7,4,2,1,9	neuronal survival	Astrocyte protection of neurons: role of transforming growth factor-beta signaling via a c-Jun-AP-1 protective pathway.	http://www.jbc.org/cgi/pmidlookup?view=long&pmid=12888549
			Activation of the c-Jun transcription factor following neurodegeneration in vivo.	http://linkinghub.elsevier.com/retrieve/pii/S0304394003013910
JUNB	3,12,8,4,2,1,9
JUND	3,13,12,8,7,4,2,1,9
KDM5B	3,13,8,7,4,2,1,9
LIN54	3,8,2
LIN9	3,8
MAFF	3,13,12,8,4,2,9
MAFK	3,13,12,8,7,4,2,1,9
MAX	3,13,12,8,7,4,2,1,9
MAZ	3,13,12,8,7,4,2,1,9	Differentiation of neural stem cell differentiation	Regulation of neural stem cell differentiation by transcription factors HNF4-1 and MAZ-1	http://www.ncbi.nlm.nih.gov/entrez/query.fcgi?cmd=Retrieve&db=PubMed&list_uids=22944911&dopt=Abstract
MBD4	2,7,4
MEF2A	3,13,8,4,2,1,9	neuronal survival	The neurodegenerative disease protein ataxin-1 antagonizes the neuronal survival function of myocyte enhancer factor-2.	http://www.jbc.org/cgi/pmidlookup?view=long&pmid=17646162
		neuronal plasticity	Glucocorticoid receptor and myocyte enhancer factor 2 cooperate to regulate the expression of c-JUN in a neuronal context.	http://dx.doi.org/10.1007/s12031-012-9809-2
MEF2C	3,13,2,1,9	neuron differentiation	MEF2C enhances dopaminergic neuron differentiation of human embryonic stem cells in a parkinsonian rat model.	http://dx.plos.org/10.1371/journal.pone.0024027
		neurogenesis	Transcription factor MEF2C influences neural stem/progenitor cell differentiation and maturation in vivo.	http://www.pnas.org/cgi/pmidlookup?view=long&pmid=18599437
MTA3	3,13,8,2,1,9
MXI1	3,13,12,8,7,4,2,1,9
MYBL2	3,12,8,7,4,2, 1,9
MYC	3,13,12,8,7,4,2,1,9	neuron differentiation	MYC proteins promote neuronal differentiation by controlling the mode of progenitor cell division.	DOI: 10.1002/embr.201337424
NANOG	3,12,8,2,9	neuron differentiation	CARM1 regulates astroglial lineage through transcriptional regulation of Nanog and posttranscriptional regulation by miR92a.	http://www.molbiolcell.org/cgi/pmidlookup?view=long&pmid=25392304
NFATC1	3,9
NFE2	2,8
NFIC	3,13,12,8,7,4,2,1,9
NFYA	3,2,1,9
NFYB	3,12,8,4,2,1,9
NR2F2	3,12,8,7,4,2,1,9	activation of neural genes	A regulatory circuitry comprised of miR-302 and the transcription factors OCT4 and NR2F2 regulates human embryonic stem cell differentiation.	http://emboj.embopress.org/cgi/pmidlookup?view=long&pmid=21151097
NR3C1	3,13,12,8,7,4,2,9	neurogenesis	Age-dependent expression of glucocorticoid- and mineralocorticoid receptors on neural precursor cell populations in the adult murine hippocampus.	http://dx.doi.org/10.1111/j.1474-9728.2004.00130.x
		neuronal plasticity	Glucocorticoid receptor and myocyte enhancer factor 2 cooperate to regulate the expression of c-JUN in a neuronal context.	http://dx.doi.org/10.1007/s12031-012-9809-2
NRF1	3,13,4,2,1,9	neuronal survival	Loss of nuclear factor E2-related factor 1 in the brain leads to dysregulation of proteasome gene expression and neurodegeneration.	http://www.pnas.org/cgi/pmidlookup?view=long&pmid=21536885
		synaptic transmission	Nuclear respiratory factor 2 regulates the expression of the same NMDA receptor subunit genes as NRF-1: both factors act by a concurrent and parallel mechanism to couple energy metabolism and synaptic transmission.	http://linkinghub.elsevier.com/retrieve/pii/S0167-4889(12)00296-0
		neuron differentiation	A novel function of transcription factor alpha-Pal/NRF-1: increasing neurite outgrowth.	http://linkinghub.elsevier.com/retrieve/pii/S0006-291X(05)01272-6
NR2C2	9,8,2	cerebellar development	Deficits in motor coordination with aberrant cerebellar development in mice lacking testicular orphan nuclear receptor 4.	http://mcb.asm.org/cgi/pmidlookup?view=long&pmid=15767677
		CNS development	Loss of testicular orphan receptor 4 impairs normal myelination in mouse forebrain.	http://press.endocrine.org/doi/10.1210/me.2006-0219?url_ver=Z39.88-2003&rfr_id=ori:rid:crossref.org&rfr_dat=cr_pub%3dpubmed
PAX5	3,13,12,8,7,4,2,1,9	lateral ventricular development	GABAergic neurons regulate lateral ventricular development via transcription factor Pax5.	http://dx.doi.org/10.1002/dvg.22370
		CNS development	Genome-wide association study of intelligence: additive effects of novel brain expressed genes.	http://linkinghub.elsevier.com/retrieve/pii/S0890-8567(12)00041-X
PBX3	3,13,4,2,1,9
PHF8	3,13,8,7,4,2,1,9	CNS development	Mutations in PHF8 are associated with X linked mental retardation and cleft lip/cleft palate.	http://jmg.bmj.com/cgi/pmidlookup?view=long&pmid=16199551
PML	3,13,12,8,4,2,1,9
POLR3A	3,8,9
POU2F1	9,7,4	regulate neuron specific expression	TALE homeodomain proteins regulate gonadotropin-releasing hormone gene expression independently and via interactions with Oct-1.	http://www.jbc.org/cgi/pmidlookup?view=long&pmid=15138251
POU2F2	3,13,12,8,4,2,1,9	neuron differentiation	A high throughput embryonic stem cell screen identifies Oct-2 as a bifunctional regulator of neuronal differentiation.	http://www.genesdev.org/cgi/pmidlookup?view=long&pmid=19270158
POU5F1	12,13	neuron differentiation	Involvement of Oct3/4 in the enhancement of neuronal differentiation of ES cells in neurogenesis-inducing cultures.	http://dev.biologists.org/cgi/pmidlookup?view=long&pmid=12702663
		neurogenesis	Neural stem cells express Oct-3/4.	http://linkinghub.elsevier.com/retrieve/pii/S0006-291X(09)01523-X
PPARGC1A	2	neuronal survival	Suppression of reactive oxygen species and neurodegeneration by the PGC-1 transcriptional coactivators.	http://linkinghub.elsevier.com/retrieve/pii/S0092-8674(06)01228-1
			NMDA receptor dependent PGC-1alpha up-regulation protects the cortical neuron against oxygen-glucose deprivation/reperfusion injury.	http://dx.doi.org/10.1007/s12031-009-9196-5
			Parvalbumin deficiency and GABAergic dysfunction in mice lacking PGC-1alpha.	http://www.jneurosci.org/cgi/pmidlookup?view=long&pmid=20505089
			Transgenic expression and activation of PGC-1α protect dopaminergic neurons in the MPTP mouse model of Parkinson's disease.	http://dx.doi.org/10.1007/s00018-011-0850-z
PRDM1	9,13,12,2,1	neural cell fate determination	Suppression of the SOX2 neural effector gene by PRDM1 promotes human germ cell fate in embryonic stem cells.	http://linkinghub.elsevier.com/retrieve/pii/S2213-6711(13)00177-X
RAD21	3,13,12,8,7,4,2,1,9
RARA	3,13,8,4,2,9	neuron differentiation	Sequential RARbeta and alpha signalling in vivo can induce adult forebrain neural progenitor cells to differentiate into neurons through Shh and FGF signalling pathways.	http://linkinghub.elsevier.com/retrieve/pii/S0012-1606(08)01385-7
RARG	3,8,4,2,9
RBBP5	3,13,12,8,7,4,2,1,9
RBL2	3,8	neuronal survival	Cortical excitatory neurons become protected from cell division during neurogenesis in an Rb family-dependent manner.	http://dev.biologists.org/cgi/pmidlookup?view=long&pmid=23615279
		neuron differentiation	Role of RB and RB2/P130 genes in marrow stromal stem cells plasticity.	http://dx.doi.org/10.1002/jcp.20026
RBP1	3,13,12,8,7,4,2,1,9
RBP2/KDM5A	3,4,2,1
RCOR1	3,13,12,8,7,4,2,1,9
RELA	3,13,12,8,2,1,9	neuronal survival	Light-induced photoreceptor degeneration may involve the NF kappa B/caspase-1 pathway in vivo.	http://linkinghub.elsevier.com/retrieve/pii/S0006899302041252
		neuron differentiation	NF-kappaB site interacts with Sp factors and up-regulates the NR1 promoter during neuronal differentiation.	http://www.jbc.org/cgi/pmidlookup?view=long&pmid=14970236
		neurogenesis	Members of the NF-kappaB family expressed in zones of active neurogenesis in the postnatal and adult mouse brain.	http://linkinghub.elsevier.com/retrieve/pii/S0165-3806(04)00333-5
REST	3,13,12,8,7,4,2,1,9	neuron differentiation	Activation of REST/NRSF target genes in neural stem cells is sufficient to cause neuronal differentiation.	http://mcb.asm.org/cgi/pmidlookup?view=long&pmid=15340064
		neurogenesis	The master negative regulator REST/NRSF controls adult neurogenesis by restraining the neurogenic program in quiescent stem cells.	http://www.jneurosci.org/cgi/pmidlookup?view=long&pmid=21715642
RFX5	3,13,12,8,7,4,2,1,9
RUNX1	3,12,8,2	neural cell fate determination	Runx1 selectively regulates cell fate specification and axonal projections of dorsal root ganglion neurons.	http://linkinghub.elsevier.com/retrieve/pii/S0012-1606(06)01407-2
		neuron differentiation	Runx1 promotes neuronal differentiation in dorsal root ganglion.	http://linkinghub.elsevier.com/retrieve/pii/S1044-7431(11)00193-X
RUNX2	3
RUNX3	3,13,12,8,7,4,2,1,9	axon growth	Runx3 controls the axonal projection of proprioceptive dorsal root ganglion neurons.	http://dx.doi.org/10.1038/nn925
RXRA	3,12,8,7,4,2,1,9	neuron differentiation	Nuclear GRP75 binds retinoic acid receptors to promote neuronal differentiation of neuroblastoma.	http://dx.plos.org/10.1371/journal.pone.0026236
SAP30	3,13,8,2,1,9
SETDB1	3,12,8,7,2,9	neuronal survival	ESET/SETDB1 gene expression and histone H3 (K9) trimethylation in Huntington's disease	http://www.pnas.org/cgi/pmidlookup?view=long&pmid=17142323
		CNS development	Essential roles of the histone methyltransferase ESET in the epigenetic control of neural progenitor cells during development.	http://dev.biologists.org/cgi/pmidlookup?view=long&pmid=22991445
SIN3A	3,13,12,8,7,4,2,1,9
SIRT6	9,12	synaptic function & maturation	Biochemical characterization of sirtuin 6 in the brain and its involvement in oxidative stress response.	http://dx.doi.org/10.1007/s11064-014-1465-1
SIX5	3,8,4,2,1,9
SMAD2	3,8,4,2,9	neuron differentiation	Smad2 isoforms are differentially expressed during mouse brain development and aging.	http://linkinghub.elsevier.com/retrieve/pii/S0736-5748(09)00042-2
SMAD3	3,8,4,2,9	neurogenesis	Smad3 deficiency reduces neurogenesis in adult mice.	http://dx.doi.org/10.1007/s12031-010-9329-x
		neuronal survival	Smad3 deficiency increases cortical and hippocampal neuronal loss following traumatic brain injury.	http://linkinghub.elsevier.com/retrieve/pii/S0014-4886(13)00311-7
SMARCA4	3,8,2,9	proliferation	Loss of Smarc proteins impairs cerebellar development.	http://www.jneurosci.org/cgi/pmidlookup?view=long&pmid=25274825
		neuron differentiation	The SWI/SNF chromatin remodeling protein Brg1 is required for vertebrate neurogenesis and mediates transactivation of Ngn and NeuroD.	http://dev.biologists.org/cgi/pmidlookup?view=long&pmid=15576411
		neurogenesis	Brg1 is required for murine neural stem cell maintenance and gliogenesis.	http://linkinghub.elsevier.com/retrieve/pii/S0012-1606(05)00770-0
SMARCB1	3,8,2,9	proliferation	Loss of Smarc proteins impairs cerebellar development.	http://www.jneurosci.org/cgi/pmidlookup?view=long&pmid=25274825
SMARCC1	3,8,2,9
SMARCC2	9	CNS development	Chromatin regulation by BAF170 controls cerebral cortical size and thickness.	http://linkinghub.elsevier.com/retrieve/pii/S1534-5807(13)00196-2
SMC3	3,13,12,8,7,4,2,1,9
SOX2	2	neurogenesis	Sox2 deficiency causes neurodegeneration and impaired neurogenesis in the adult mouse brain.	http://dev.biologists.org/cgi/pmidlookup?view=long&pmid=15240551
SOX4	3,13,12,8	cerebral corticogenesis	Molecular networks involved in mouse cerebral corticogenesis and spatio-temporal regulation of Sox4 and Sox11 novel antisense transcripts revealed by transcriptome profiling.	http://genomebiology.com/content/10/10/R104
		neurogenesis	SoxC transcription factors are required for neuronal differentiation in adult hippocampal neurogenesis.	http://www.jneurosci.org/cgi/pmidlookup?view=long&pmid=22378879
		neuronal survival	The closely related transcription factors Sox4 and Sox11 function as survival factors during spinal cord development.	http://dx.doi.org/10.1111/j.1471-4159.2010.06910.x
SP1	3,13,12,8,7,4,2,1,9	neuronal survival	Neuronal injury-inducible gene is synergistically regulated by ATF3, c-Jun, and STAT3 through the interaction with Sp1 in damaged neurons.	http://www.jbc.org/cgi/pmidlookup?view=long&pmid=18192274
SP2	3,13,2,1,9	neurogenesis	Neural development is dependent on the function of specificity protein 2 in cell cycle progression.	http://dev.biologists.org/cgi/pmidlookup?view=long&pmid=23293287
SP4	3,13,4,2,1,9	neural development	Impaired postnatal development of hippocampal dentate gyrus in Sp4 null mutant mice.	http://dx.doi.org/10.1111/j.1601-183X.2006.00256.x
SPI1	3,13,12,8,7,4,2,1,9
SREBF1	9,4,2
SRF	3,13,12,8,7,4,2,1,9	neural migration	Neuronal migration in the murine rostral migratory stream requires serum response factor.	http://www.pnas.org/cgi/pmidlookup?view=long&pmid=15837932
		synaptic plasticity	SRF mediates activity-induced gene expression and synaptic plasticity but not neuronal viability.	http://dx.doi.org/10.1038/nn1462
		axon growth	Serum response factor is required for cortical axon growth but is dispensable for neurogenesis and neocortical lamination.	http://www.jneurosci.org/cgi/pmidlookup?view=long&pmid=22090492
		neuronal survival	Serum response factor modulates neuron survival during peripheral axon injury.	http://www.jneuroinflammation.com/content/9//78
STAT1	3,13,12,8,4,2,1,9	neuronal survival	STAT1 deficiency unexpectedly and markedly exacerbates the pathophysiological actions of IFN-alpha in the central nervous system.	http://www.pnas.org/cgi/pmidlookup?view=long&pmid=12461178
		protection against viral infection	JAK-STAT signaling pathways are activated in the brain following reovirus infection.	http://dx.doi.org/10.1080/13550280701344983
STAT2	9,12,8,2
STAT3	3,13,12,8,7,4,2,9	neural development	Leukemia inhibitory factor inhibits neuronal terminal differentiation through STAT3 activation.	http://www.pnas.org/cgi/pmidlookup?view=long&pmid=12084939
		neuron differentiation	Neural differentiation potentiated by the leukaemia inhibitory factor through STAT3 signalling in mouse embryonal carcinoma cells.	http://fb.cuni.cz/volume-53-2007-no-5#articFB2007A0023
		neuronal survival	Secretoneurin promotes neuroprotection and neuronal plasticity via the Jak2/Stat3 pathway in murine models of stroke.	http://dx.doi.org/10.1172/JCI32723
		neurogenesis	Leptin increases adult hippocampal neurogenesis in vivo and in vitro.	http://www.jbc.org/cgi/pmidlookup?view=long&pmid=18367451
STAT5A	3,12,8,7,4,2,1,9	anti-apoptotic	Antiapoptotic effects of erythropoietin in differentiated neuroblastoma SH-SY5Y cells require activation of both the STAT5 and AKT signaling pathways.	http://www.jbc.org/cgi/pmidlookup?view=long&pmid=16407271
		CNS development	STAT5A/B activity is required in the developing forebrain and spinal cord.	http://linkinghub.elsevier.com/retrieve/pii/S1044-7431(07)00058-9
fam48a	3,9
SUZ12	3	CNS development	Haploinsufficiency of the murine polycomb gene Suz12 results in diverse malformations of the brain and neural tube.	http://dmm.biologists.org/cgi/pmidlookup?view=long&pmid=19535498
TAF1	3,13,12,8,7,4,2,1,9	neurogenesis	Sustained expression of a neuron-specific isoform of the Taf1 gene in development stages and aging in mice.	http://linkinghub.elsevier.com/retrieve/pii/S0006-291X(12)01388-5
		neuronal survival	Reduced neuron-specific expression of the TAF1 gene is associated with X-linked dystonia-parkinsonism.	http://linkinghub.elsevier.com/retrieve/pii/S0002-9297(07)60089-5
TAF7	3,12,8,4,2,1,9
TAL1	3,13,12,8,7,4,2,9	neuron differentiation	Expression pattern of the stem cell leukaemia gene in the CNS of the embryonic and adult mouse.	http://linkinghub.elsevier.com/retrieve/pii/S0306452203005712
		neural development	The essential haematopoietic transcription factor Scl is also critical for neuronal development.	http://dx.doi.org/10.1111/j.1460-9568.2006.04712.x
TBL1XR1	3,13,12,8,4,2,1,9
TBP	3,13,12,8,7,4,2,1,9	neuronal survival	Neuronal expression of TATA box-binding protein containing expanded polyglutamine in knock-in mice reduces chaperone protein response by impairing the function of nuclear factor-Y transcription factor.	http://brain.oxfordjournals.org/cgi/pmidlookup?view=long&pmid=21705419
TCF12	3,13,12,8,4,2,1,9	neurogenesis	Expression of the bHLH transcription factor Tcf12 (ME1) gene is linked to the expansion of precursor cell populations during neurogenesis.	http://www.ncbi.nlm.nih.gov/pmc/articles/pmid/15018808/
TCF3	3,8,2,1,9	neuronal survival	Mixed lineage kinase phosphorylates transcription factor E47 and inhibits TrkB expression to link neuronal death and survival pathways.	http://www.jbc.org/cgi/pmidlookup?view=long&pmid=19801649
		CNS development	Tcf3 represses Wnt-β-catenin signaling and maintains neural stem cell population during neocortical development.	http://dx.plos.org/10.1371/journal.pone.0094408
TCF4	3,13,12,8,7,4,2,1,9	neuron differentiation	The E-protein Tcf4 interacts with Math1 to regulate differentiation of a specific subset of neuronal progenitors.	http://www.pnas.org/cgi/pmidlookup?view=long&pmid=17878293
		neural development	The emerging roles of TCF4 in disease and development.	http://linkinghub.elsevier.com/retrieve/pii/S1471-4914(14)00012-4
TFAP2A	3,13,2,1,9	neural migration	AP-2alpha regulates migration of GN-11 neurons via a specific genetic programme involving the Axl receptor tyrosine kinase.	http://www.biomedcentral.com/1741-7007/7/25
		CNS development	Wnt1-Cre-mediated deletion of AP-2alpha causes multiple neural crest-related defects.	http://linkinghub.elsevier.com/retrieve/pii/S0012160603006882
		neuronal survival	The transcription factors AP-2β and AP-2α are required for survival of sympathetic progenitors and differentiated sympathetic neurons.	http://linkinghub.elsevier.com/retrieve/pii/S0012-1606(11)00243-0
TFAP2C	3,13,7,4,2,1, 9	CNS development	AP2gamma regulates basal progenitor fate in a region- and layer-specific manner in the developing cortex.	http://dx.doi.org/10.1038/nn.2399
THAP1	9,13,8,4,2,1	neuron differentiation	Neural expression of the transcription factor THAP1 during development in rat.	http://linkinghub.elsevier.com/retrieve/pii/S0306-4522(12)01160-8
TP53	4,7	neuronal survival	Regulation of neuronal P53 activity by CXCR 4.	http://linkinghub.elsevier.com/retrieve/pii/S1044-7431(05)00114-4
TP63	3,8,7,4,2,9	neuronal survival	Neuronal survival and p73/p63/p53: a family affair.	http://nro.sagepub.com/cgi/pmidlookup?view=long&pmid=15359011
			p63 Regulates adult neural precursor and newly born neuron survival to control hippocampal-dependent Behavior.	http://www.jneurosci.org/cgi/pmidlookup?view=long&pmid=23904595
TRIM28	3,13,12,8,4,2,1,9
TEAD4	3,13,12,8,7,4,2,1,9
UBTF	3,13,8,4,2,1,9
USF1	3,13,12,8,7,4,2,1,9	neural cell fate determination	Control of the calcitonin gene-related peptide enhancer by upstream stimulatory factor in trigeminal ganglion neurons.	http://www.jbc.org/cgi/pmidlookup?view=long&pmid=18167349
USF2	3,13,8,4,2,9	neural cell fate determination	Control of the calcitonin gene-related peptide enhancer by upstream stimulatory factor in trigeminal ganglion neurons.	http://www.jbc.org/cgi/pmidlookup?view=long&pmid=18167349
WRNIP1	3,8,2,1,9
YY1	3,13,12,8,7,4,2,1,9	neural development	The Yin and Yang of YY1 in the nervous system.	http://dx.doi.org/10.1111/j.1471-4159.2008.05486.x
ZBTB33	3,13,8,4,2,1,9	neuron differentiation	The methyl-CpG binding proteins Mecp2, Mbd2 and Kaiso are dispensable for mouse embryogenesis, but play a redundant function in neural differentiation.	http://dx.plos.org/10.1371/journal.pone.0004315
ZEB1	3,2,1,9	neuronal survival	ZEB1 links p63 and p73 in a novel neuronal survival pathway rapidly induced in response to cortical ischemia.	http://dx.plos.org/10.1371/journal.pone.0004373
			A mesenchymal-like ZEB1(+) niche harbors dorsal radial glial fibrillary acidic protein-positive stem cells in the spinal cord.	http://dx.doi.org/10.1002/stem.226
ZKSCAN1	3,13,8,2,1,9
ZNF143	3,13,12,8,7,4,2,1,9
ZNF217	3,13,8,4,2,9
ZNF263	3,13,8,7,4,2,1,9
ZZZ3	1,2
ZBTB7A	3,13,12,8,7,4,2,1,9	neuron differentiation	Leukemia/lymphoma-related factor regulates oligodendrocyte lineage cell differentiation in developing white matter.	http://dx.doi.org/10.1002/glia.22356
